# Supplementary material for: Identification of Hub Genes and Pathways Associated With Idiopathic Pulmonary Fibrosis via Bioinformatics Analysis
Source: Front Mol Biosci. 2021 Aug 12;8:711239. doi: 10.3389/fmolb.2021.711239 (PMC8406749; doi:10.3389/fmolb.2021.711239)
Supplement: Supplementary file 1 [file Table4.XLS]

geneNames	GSM806371	GSM806372	GSM806373	GSM806374	GSM806375	GSM806376	GSM806377	GSM806378	GSM806379	GSM806380	GSM806381	GSM806382	GSM806383	GSM806384	GSM806385	GSM806386	GSM806387	GSM806388	GSM806389	GSM806390	GSM806391	GSM806392	GSM806393	GSM806394	GSM806395	GSM806396	GSM806397	GSM806398	GSM806399	GSM806400	GSM806401	GSM806402	GSM806403	GSM806404	GSM806405	GSM806406	GSM806407	GSM806408	GSM806409	GSM806410	GSM806411	GSM806412	GSM806413	GSM806414	GSM806415	GSM806416	GSM806417	GSM806418	GSM806419
1-Mar	5.73028	5.45058	5.07118	5.03244	5.70037	5.94871	5.74654	5.72018	5.63594	5.44814	5.4619	5.21525	5.89837	5.60977	4.94793	5.25049	5.59283	5.73009	5.6659	5.11596	5.10701	5.51908	5.28366	5.46835	5.25577	5.55948	5.4536	5.08905	5.34178	5.65701	5.58228	5.62912	5.1485	5.1578	5.70224	5.40825	5.37036	6.05236	5.42829	5.57588	6.61219	5.20279	5.59821	5.83884	5.31711	5.43746	4.96474	4.81858	5.53968
2-Mar	7.01968	7.37796	7.47053	6.75206	6.72821	6.8561	7.14567	7.0267	6.56543	6.79391	7.42815	6.47697	7.48308	7.25814	7.35261	7.17389	6.37255	7.16794	7.37535	6.79726	6.88698	6.64294	7.27596	6.89612	6.59014	6.87979	7.29704	7.0731	7.23923	7.27455	7.10559	7.1548	7.42709	7.16177	7.40628	6.86525	6.37646	6.39434	6.92539	7.38161	6.65181	6.804	6.83118	7.11662	6.41201	7.18244	6.79954	7.11661	7.26497
3-Mar	5.42024	5.6885	5.63972	5.14598	5.97495	5.13927	6.38683	6.85313	6.00759	6.90109	6.31686	6.74025	5.32117	5.17869	5.60559	6.28283	5.75678	5.36213	5.21316	5.4574	6.09459	6.75663	6.00107	5.87435	5.91811	5.52638	7.25467	5.7951	6.45506	5.85008	7.08669	5.61936	6.26639	5.98379	5.39988	5.53496	5.79954	6.10338	5.70239	5.93341	6.57514	5.85958	5.43841	5.75808	6.20734	4.889	6.57541	5.63659	5.82346
9-Mar	4.72896	5.11395	5.98357	5.14754	4.86821	5.02853	4.82363	4.88914	4.17465	4.7701	5.09362	4.96646	5.34838	5.10587	4.6971	4.82359	5.06048	4.87709	4.99134	5.44415	5.55813	5.01895	5.18776	4.98021	4.98974	5.22798	5.10343	4.48802	5.20554	4.9853	5.26643	4.9976	5.0785	4.85588	5.20962	4.81209	4.59375	4.82861	4.91262	5.34229	5.37627	4.64704	5.12895	5.12736	4.35983	5.1311	5.17541	5.23649	5.1291
10-Mar	3.83893	3.84236	4.05183	4.37253	3.85897	3.98838	3.86481	3.93657	4.20917	4.47682	3.94449	3.94068	3.88575	3.85398	4.04587	3.83822	4.19022	3.84097	3.94314	4.345	3.95771	4.39698	3.73958	4.63813	4.06375	4.18862	3.93568	4.44708	3.96089	3.76278	4.52382	3.93701	3.97176	3.91987	4.30551	4.1016	3.99541	3.94849	4.09151	3.92492	4.05589	4.474	3.86972	4.10725	4.28727	3.76083	4.22655	5.94198	4.80579
11-Mar	3.84157	3.73702	3.68879	3.50331	4.42638	3.76478	3.8569	3.47398	3.93036	4.42463	4.01812	4.20777	3.94458	4.08458	3.47449	4.23685	4.39837	3.55328	3.68427	3.53985	3.89378	3.54359	4.18714	3.33571	3.58804	3.99883	4.00591	3.57675	3.72143	4.18034	3.51148	3.82328	3.62146	3.92597	3.65759	3.86847	3.48223	4.00901	3.82026	3.52966	4.85719	3.7991	3.56123	3.83564	4.00711	3.54126	3.656	3.87686	4.26798
1-Sep	5.17791	5.41004	4.65344	4.71948	4.8185	4.9988	4.73882	5.18957	4.90131	4.80289	4.23055	5.35498	4.94831	5.88372	4.67322	4.51766	4.58615	4.71153	4.55897	4.80723	4.68215	4.8432	4.90509	5.05343	4.98226	5.04668	4.4339	5.28113	5.07106	4.78081	4.49272	5.22482	5.10555	4.7575	4.94686	4.71327	5.37488	5.44469	4.52786	5.08486	5.40217	4.62978	5.14083	5.07034	4.85178	4.70411	5.02507	4.33465	5.54398
4-Sep	6.15192	6.39581	6.9013	6.41216	6.95182	6.09621	6.34449	6.36481	6.13894	5.73878	6.0856	5.72932	6.21471	6.39999	6.5665	6.66474	6.32703	6.8709	6.61673	6.57661	6.45243	6.01617	6.5312	6.61732	7.32514	6.96125	6.18236	6.3318	6.29346	6.17412	6.87505	6.28594	6.4373	7.02346	6.46035	6.87623	6.26791	6.05795	6.68509	6.54862	6.22898	6.29799	7.06451	6.60628	6.19693	6.70392	6.0153	6.97662	6.70185
6-Sep	5.73357	6.02475	5.3585	5.35133	5.61996	6.02466	6.01572	5.89002	5.57478	5.461	5.42833	6.11656	5.77464	5.87824	5.52105	5.86697	5.41044	5.83738	5.30434	5.17487	5.10373	5.59448	5.45723	5.44937	5.23857	5.43814	5.62594	5.50576	6.0198	5.73941	5.52453	5.70158	5.76105	5.39724	5.65526	5.26054	5.77716	6.01517	5.2765	5.41906	6.19338	4.96524	6.05489	5.69258	5.21384	5.46846	6.11683	5.00541	5.96352
7-Sep	7.97619	8.23922	8.17922	7.74958	8.62324	8.05113	7.28836	8.08726	7.65101	8.34444	8.30284	8.11405	8.09128	8.13498	7.75985	8.52592	7.77592	7.72093	8.23966	7.70078	8.08419	8.04686	7.50501	8.42477	8.24065	8.00779	7.94887	7.46881	7.67428	8.23053	7.99587	8.26373	8.48497	7.72245	8.123	6.70543	7.21816	7.73323	7.81498	8.06049	8.02362	7.77884	7.5058	8.38394	7.16282	7.85494	8.20291	8.17076	8.59036
10-Sep	6.43708	6.66844	6.35752	6.37747	6.63228	6.7538	6.47844	6.77285	6.16229	6.30186	6.81473	6.37271	6.39875	6.52567	6.2819	6.45241	6.36905	6.8701	6.72189	6.58014	6.67764	6.21993	6.48231	6.73252	6.33556	6.17957	6.66133	6.04257	6.28742	6.64905	6.47202	6.76044	6.66475	6.59634	6.84664	6.37832	6.13659	6.29203	6.10168	6.44913	6.28864	6.52415	6.36657	6.24519	6.04416	6.28219	6.69022	6.5361	6.78252
14-Sep	5.27012	5.14109	5.13145	6.2979	5.46086	5.15456	4.717	5.34875	4.09026	5.43504	4.91058	4.36382	5.91416	6.0282	5.60944	5.50978	5.64174	5.90008	5.68585	5.69242	5.31012	5.47953	5.75245	6.39055	6.12797	5.59454	4.69147	4.39747	6.07165	6.50005	6.11927	5.42093	5.96953	4.95495	5.91345	5.48758	5.70306	6.38641	5.52737	5.65789	6.22769	5.6809	5.68028	4.79028	4.98561	6.09573	5.53294	5.51306	5.74547
AADAC	3.71261	4.29762	4.91327	4.86166	2.77748	4.00412	4.99092	3.70169	2.77874	4.86533	3.67805	5.48291	4.99461	4.00581	5.14675	4.96684	3.91855	4.8702	4.42869	3.69037	4.76723	4.15048	3.38694	4.19441	3.11274	5.29095	5.80776	4.6152	6.40457	4.81753	5.55357	3.84886	6.24005	5.43864	3.6119	3.39935	4.02935	4.1018	4.60892	5.46073	4.9749	3.03641	3.96325	3.7496	5.17962	4.77159	5.93937	3.55455	5.94727
AADACL2	3.03382	2.94019	3.08417	2.83101	2.97733	3.0206	2.78443	2.8582	3.25153	2.90162	3.25026	3.4229	2.9039	2.83876	2.76356	3.11608	2.86074	2.89736	2.71544	3.06205	3.04524	2.95376	3.18644	3.08281	3.0425	2.92339	3.0359	3.22203	3.00183	2.98869	3.1537	3.22789	4.65811	2.84138	2.91923	3.24561	3.07383	2.92059	3.09575	3.03582	2.49506	2.91657	3.05622	3.26218	3.32896	2.98271	2.8651	3.36527	3.08267
AADACL3	3.82628	4.06527	3.67024	3.57867	3.74628	3.20324	4.07287	3.47506	4.36012	3.67818	3.42977	4.21799	2.88191	3.95046	3.69641	3.4848	3.79007	3.64798	3.7704	3.73784	3.3567	3.52325	3.93652	3.53295	3.74828	4.03629	4.17653	3.81207	3.18469	4.02942	3.83093	4.04501	3.84075	3.9261	3.79311	3.69475	4.61749	3.3945	4.42331	3.73434	3.61192	3.58013	3.99324	3.40724	4.58257	3.75874	3.79901	2.87941	3.50364
AADAT	4.80824	4.92668	5.29549	4.99839	4.51869	4.87001	4.53605	5.00691	4.64715	4.93412	4.61511	4.88572	5.12713	4.20812	4.56582	5.06236	5.08661	4.84348	5.26997	4.32911	4.87439	4.97492	4.49532	4.76926	4.39347	4.46337	4.12491	4.46622	4.61024	5.03975	4.48713	4.67517	4.91511	4.64294	4.79057	4.11918	4.2493	4.79965	4.94991	4.97006	5.06605	4.83906	4.3843	4.51951	4.10904	4.74953	4.91447	5.27686	4.63413
AAED1	5.89484	6.42936	7.0984	6.21715	6.69813	6.22015	6.55038	6.61638	6.45	6.79587	6.45611	6.42521	6.45652	6.66028	6.18829	6.82401	6.15812	6.42607	6.51971	6.13087	6.91365	6.50091	6.23724	6.55029	6.31643	6.39118	6.52217	5.94903	6.29396	6.06051	6.61931	6.43402	6.48371	6.38895	6.4724	6.21581	5.78787	6.16265	5.8705	6.44955	6.71685	6.14736	6.14468	6.31821	6.16971	6.34605	6.69192	6.95563	6.25382
AAK1	6.93616	7.0601	7.20556	6.88704	7.30251	6.93878	6.92057	6.76831	6.78973	6.93559	6.8748	6.72246	7.17038	7.19232	6.81728	7.16456	7.06726	7.16731	7.05322	6.87236	7.1386	7.00873	6.78006	7.05696	7.09221	6.84923	6.86499	6.6536	6.72621	6.90754	7.34391	7.01158	6.7791	6.91008	6.78752	6.44421	6.32793	6.99994	7.02143	6.81283	7.22042	6.85768	7.03058	6.80844	6.50065	6.87353	6.79016	6.88838	7.0564
AAMDC	5.03169	5.2044	5.2305	4.85219	5.59247	5.31374	5.08869	5.2963	4.53975	5.00031	4.97256	4.70003	5.44159	5.4036	4.78789	5.32884	5.03474	5.45453	5.30687	5.44127	5.33208	4.67968	5.11178	5.13409	5.50741	5.30138	5.43924	4.88961	5.29127	5.63911	5.31234	5.47117	5.73199	5.50464	5.43303	5.37361	4.68891	4.91009	5.51316	5.66246	4.58261	4.68205	5.43088	5.52714	4.84506	5.22448	5.11207	5.12751	5.28478
AARD	5.69184	5.98656	4.998	5.42589	4.50919	5.14761	4.19349	4.23962	4.57816	4.35172	5.10444	4.92996	4.99753	4.94382	4.5203	5.11762	4.29736	5.73514	6.02128	5.30331	4.43489	4.63029	5.36736	4.44541	5.06676	4.40772	4.9883	4.95982	4.54498	5.3753	4.73657	4.94837	4.83805	4.66536	5.5893	5.2111	4.93781	4.61918	5.19443	4.4311	4.70075	4.55153	5.08956	4.73146	5.01541	4.43183	4.69907	4.20075	4.58424
AARS	8.17457	8.46927	8.52	8.94666	8.35421	8.39905	8.54907	9.05622	8.29884	8.37344	8.69831	8.79894	8.78919	8.13967	8.2155	8.91995	8.64309	8.49187	8.53636	8.08911	8.92225	9.18751	8.53959	8.08472	8.17437	7.95494	8.23489	8.32974	8.70934	8.48619	8.80778	8.50388	8.3793	8.81207	8.23785	8.36868	8.36911	9.06171	8.48537	8.45407	8.5013	8.47985	7.89939	8.43004	8.40301	8.3384	8.66474	7.91473	8.44463
AASDH	6.14488	6.1816	5.43039	5.84343	6.55607	5.96661	5.40548	5.946	5.72974	5.95983	5.78951	5.74003	6.17627	6.19839	5.61238	5.88588	6.20108	5.93783	6.5782	5.61337	5.57927	5.92517	5.4843	6.09799	6.09183	5.45032	5.75702	5.37275	5.94633	6.2852	5.88614	6.3666	6.04976	5.69796	6.0629	5.6031	5.45016	6.42942	6.20686	6.74163	5.50244	6.04496	5.59147	6.03596	5.52247	5.68811	5.50691	5.74347	6.3014
AASS	7.5228	7.39431	8.24004	8.80542	8.52881	8.35871	7.86382	7.85778	7.82037	8.6623	8.80709	7.40016	8.54413	8.48487	9.33683	8.43127	7.8729	8.48544	8.70395	8.31395	8.35018	7.94477	8.6239	8.5003	8.35779	8.06085	8.07288	7.9452	8.70385	8.21078	8.93767	8.57571	8.43608	8.74018	8.29951	8.65141	8.04537	7.80074	8.44314	8.77632	7.30296	9.34974	7.9699	8.04739	8.40766	8.53113	7.90347	8.93448	8.04187
AATBC	5.24993	5.10411	4.56754	4.51989	4.5101	4.94562	4.5912	5.20343	5.1238	3.99113	4.55529	4.76105	4.57586	4.09185	5.23935	4.31048	4.53342	5.01418	4.59101	5.11479	4.9275	4.52992	4.65553	4.81532	5.02481	4.81152	4.40413	4.57046	3.91809	5.08651	4.62868	5.09292	4.45101	4.86773	4.86502	4.5976	4.91577	4.82892	4.23791	4.58813	4.88951	5.08324	4.98848	4.6352	4.59502	4.86187	4.49027	4.49303	4.52492
AATK	5.65791	5.8232	5.88865	5.72449	5.19989	5.76573	5.65687	5.59876	5.9285	4.91861	5.44793	5.58868	5.55623	5.50108	5.59967	5.52529	5.46498	5.55911	5.60217	5.71047	5.88971	5.37216	5.86754	5.55358	5.53013	5.52709	5.68816	6.00739	5.55518	5.40061	5.48173	5.39501	5.38478	5.52979	5.85139	6.12416	5.59368	5.22281	5.52212	5.64709	5.7294	5.33579	5.87461	5.23763	5.66774	5.59805	5.64679	5.10256	5.63039
ABAT	5.85215	5.80405	5.67504	5.89051	5.8385	5.9814	5.40116	5.74353	5.85133	5.41374	5.80913	4.78597	5.86533	6.17872	6.12988	5.32941	5.15785	6.23205	6.03026	5.87017	5.53038	5.46814	5.83969	5.94964	6.44156	5.51695	5.81118	5.85616	5.59378	5.95716	5.71701	5.9074	6.21149	5.67298	6.47549	6.26177	5.73167	5.16106	6.26673	6.22838	5.12818	5.23631	5.97125	6.07821	5.88307	5.81098	5.21091	6.03135	5.72896
ABCA1	7.73126	7.93517	6.87004	7.48796	8.19751	7.86791	8.02688	8.04677	7.96285	7.72997	7.91333	7.1515	7.70195	8.89754	8.50717	8.01048	7.93047	8.23523	8.08449	8.55735	7.11025	7.80226	7.76208	7.80867	7.64782	7.33793	7.95716	8.30949	7.40094	7.56795	7.7628	8.10393	7.5064	7.86767	8.85045	8.42101	7.08253	8.19325	7.94825	8.31854	8.16939	7.68785	8.20688	8.33228	6.84583	8.1199	6.68347	6.60922	7.73938
ABCA10	5.50826	5.20416	3.9347	4.96173	6.2013	4.90148	4.20322	5.27941	4.95706	5.40725	5.96331	4.48127	5.21972	5.13209	5.23055	4.52198	3.69312	4.92808	4.93869	6.06617	3.97722	3.90932	5.00082	5.95245	5.0497	4.49471	3.78098	4.8962	4.74384	6.86919	5.1361	5.34291	6.13476	4.63882	5.01479	4.49257	5.17054	4.16286	5.78114	6.15547	3.33486	4.36442	4.95867	4.85251	4.06197	4.96781	4.46514	4.30022	5.68022
ABCA11P	3.937	3.89683	3.85886	4.37575	4.31245	4.72654	3.46237	4.48254	3.9085	4.75178	4.3188	4.017	5.31483	4.76973	4.22832	4.61845	4.66335	4.08958	5.26373	4.55767	4.30927	4.47065	4.64353	4.74159	4.02284	4.17715	4.18189	3.57885	4.72327	5.2578	4.81332	4.91017	5.21419	4.38197	4.5551	3.66428	4.14885	4.8877	4.34911	4.78911	4.30739	4.65764	4.55008	4.64303	3.6332	4.50119	4.42015	4.71301	4.82025
ABCA12	3.2777	3.11923	3.0483	3.22823	3.23739	3.21913	3.1943	3.3228	3.76089	3.36294	3.35229	3.20343	3.10832	3.16829	3.46907	3.28585	3.36837	3.19452	3.37467	3.3269	3.1115	3.38838	3.31336	3.17189	3.34055	3.21469	3.20295	3.50062	3.23434	3.18902	3.26555	3.17519	3.24652	3.31379	3.30776	3.58309	3.7262	3.28394	3.47458	3.13787	3.36279	3.19116	3.34289	3.24004	3.66753	3.25517	3.2705	3.13762	3.24305
ABCA13	3.79353	3.93234	3.75231	4.26266	5.35608	3.81237	4.46501	4.31187	4.08495	5.36539	3.67567	4.66896	4.07607	3.57603	3.77869	3.72868	4.30479	3.57156	3.58846	4.22969	4.04339	4.71002	5.8451	5.47535	3.82752	4.08756	3.95045	4.88261	4.9449	4.22367	4.4735	4.25609	4.07439	4.03629	3.86028	3.92449	4.16306	4.43034	4.3027	3.74916	4.21363	5.27241	3.71657	4.23565	4.12977	3.96105	4.08642	6.63261	5.2873
ABCA3	9.06313	9.46911	9.80064	9.53661	7.68958	8.91473	9.33707	9.11741	8.72091	9.39468	9.17411	8.66218	9.57176	8.41511	8.80269	9.04749	9.47445	9.3417	9.12355	8.75835	9.21548	9.28285	9.00475	9.1661	8.01775	8.81557	9.43462	9.40174	9.97438	8.29128	9.04112	9.16933	8.69193	9.80455	8.9746	9.04124	8.73606	9.16072	8.88818	9.16956	8.10349	9.45123	9.06933	9.53106	9.44164	9.51616	9.14109	8.16772	8.47638
ABCA5	6.09034	5.91451	5.36148	6.03926	6.63789	5.95971	5.17526	5.45185	5.34383	6.09377	6.04695	5.99385	6.80833	6.28044	6.19011	5.77166	5.53285	6.2249	6.47901	5.78007	5.41869	5.58059	5.37249	6.333	5.94797	5.50761	5.67608	5.63558	6.14153	6.54131	6.38426	6.53912	6.32514	6.25882	5.74752	5.65395	5.85317	6.01213	5.92415	6.50976	4.89762	6.16271	6.00951	5.70113	5.8441	6.16324	5.76535	6.38338	6.23874
ABCA6	7.17058	6.89349	5.88656	7.06596	8.75815	7.18828	6.80844	6.69147	6.16869	6.82096	7.6582	6.00711	7.54422	7.85715	8.24219	7.54787	4.67573	7.9513	7.08464	8.02076	6.07804	6.00463	7.63142	7.9636	7.90801	7.42581	7.01784	7.43244	7.43269	8.27124	8.38311	7.77525	7.87124	7.75031	7.96563	7.27289	7.95924	5.67355	7.77521	8.17739	4.79762	6.8096	7.4503	7.13717	5.74749	7.33718	6.13238	7.10325	7.62679
ABCA8	7.31042	7.76332	6.21058	6.69512	7.69839	7.40003	6.69084	7.35831	6.24308	6.95754	7.91371	7.05795	7.16794	7.04681	7.46575	7.4471	4.87859	7.34957	7.18186	7.25551	6.04688	6.11174	7.35729	7.22353	7.46856	6.65162	6.59466	7.14486	6.95162	8.05905	7.51554	7.43551	8.09516	7.14996	7.39067	6.70401	6.94648	5.53177	7.45734	7.78576	5.25143	5.70258	6.43815	6.64317	5.41416	7.06539	7.32543	6.9931	7.87894
ABCA9	6.76291	6.78734	4.58676	5.95237	7.33381	6.12556	5.2193	5.95638	5.31636	6.607	6.57456	4.98028	6.21587	6.14215	6.96355	6.23338	3.94294	6.41642	6.6591	6.8434	4.45572	4.41421	6.43142	6.45116	6.72049	5.6888	5.73124	6.24365	6.53386	7.51769	7.02826	6.47593	6.75421	6.25303	6.43179	5.93205	7.02923	4.60165	6.4898	7.102	3.90343	5.31956	6.30802	5.60986	4.48544	5.98883	5.04509	5.84693	6.88565
ABCB1	4.48716	5.36141	4.91044	5.85749	7.67696	5.89298	4.68224	5.98353	5.08926	6.45834	4.76309	5.76227	5.5869	5.38912	5.16176	4.96032	4.35016	5.35932	5.13496	4.97846	5.8792	4.68669	5.02881	4.55699	6.78717	4.65218	4.96166	4.02071	4.57824	7.09989	6.06725	5.52373	7.49334	5.35078	5.86761	4.737	5.6773	4.99687	5.10435	5.14119	4.29588	4.74479	4.41985	4.0618	4.85672	3.98568	5.49005	4.59544	4.46918
ABCB6	5.08454	5.30807	6.69018	5.88122	5.67279	5.1868	5.4456	6.42692	5.99686	5.89337	5.93605	6.03898	5.61538	5.3938	5.33505	6.20084	6.20362	5.39549	5.78808	5.4732	6.45953	5.98653	5.79671	5.26231	5.27795	5.40826	5.30266	5.46337	5.94594	5.48499	5.29134	5.8485	5.45974	5.03932	5.63022	5.63442	5.25789	6.21729	5.75095	5.67665	5.82225	5.76016	5.09938	5.5064	6.11858	5.92403	5.49696	5.64182	5.12302
ABCB8	7.02235	6.56051	6.58972	6.84007	6.67437	6.73702	6.73333	6.76463	7.65141	6.57902	6.92107	6.70832	6.34956	6.73771	7.04582	6.37245	6.73947	6.68157	6.51237	7.14483	6.56706	6.66972	7.05691	6.68807	7.13217	7.03532	6.60243	7.41313	6.34841	6.54851	6.35779	6.81308	6.68739	6.70802	6.75118	7.52149	7.44903	6.64509	6.46653	6.36842	6.74452	6.98599	7.28092	6.77246	7.60815	6.95263	6.7392	6.35643	6.64599
ABCC3	6.81002	6.56075	6.26041	5.99557	5.54635	6.65137	6.14271	5.76799	6.60559	5.69884	5.48521	6.6196	6.0428	6.3186	6.24772	5.94918	6.05641	6.35887	6.4423	5.83584	6.18187	6.19039	5.96341	5.87825	5.81013	5.86534	6.08783	6.10434	6.33299	6.06073	5.57133	5.84462	5.27014	5.55072	5.9603	6.37894	6.1207	5.20998	5.79801	5.79725	6.6275	5.59084	6.31888	6.0219	5.20749	6.65817	6.0428	5.5185	5.77423
ABCC4	7.55078	7.64252	7.31941	7.78722	7.5407	7.29881	7.58296	7.36622	7.14536	7.73423	7.95726	7.46062	8.10457	7.31729	8.03874	7.31889	7.2581	7.69123	8.56681	7.76266	7.21825	7.53553	7.98807	7.63825	7.48666	6.65189	7.68683	7.43688	7.75599	7.67741	7.56248	7.91079	7.91318	7.4125	7.66083	7.53749	7.67178	7.3148	7.17961	7.47637	6.83408	7.86089	7.56206	7.69112	7.76382	7.55449	7.66202	7.32063	7.41753
ABCC5	6.24047	6.03981	5.63446	5.95273	5.92411	5.73713	5.81829	5.24113	5.85951	5.21383	5.54757	5.93425	6.23553	6.04952	5.74187	5.91136	6.19251	5.8802	5.93517	5.9047	5.3241	6.03563	6.03042	5.77165	5.86922	5.31629	5.60159	5.76882	5.97624	6.23792	5.90884	5.78324	5.39704	5.5647	5.46822	5.57774	5.70229	6.0479	5.97317	5.96155	6.39603	5.88576	5.93348	5.76501	5.23744	5.90362	5.47867	5.79664	6.10644
ABCC6	5.66929	5.65762	5.64514	5.91211	5.26734	5.48111	5.49429	5.14733	5.65389	4.86543	5.65154	5.36833	5.32275	5.19811	5.70101	4.84418	4.77567	5.5345	5.51032	5.57368	5.34447	5.00805	5.49901	5.16276	5.35377	5.28559	5.32061	5.7351	5.23426	5.16213	5.6444	5.33904	5.26476	5.45082	5.74907	5.83101	5.53411	5.10236	5.2241	5.39652	5.24535	5.09485	5.40428	5.23635	5.17213	6.01949	5.09141	5.43385	5.47497
ABCC8	4.90844	4.73806	5.87919	6.06146	4.74154	5.08481	5.10817	5.36303	5.10915	4.75961	5.26541	4.75321	4.8779	5.78335	5.3535	5.68217	4.78117	5.48097	5.36454	5.42032	4.79047	5.06224	6.02875	4.72661	5.54056	5.27099	4.87092	4.8848	6.67607	4.65139	6.14668	4.98758	4.76979	5.53324	5.03905	5.58468	5.13617	4.89868	6.62953	6.52831	4.78336	7.16655	5.70246	4.78587	5.50016	6.19001	4.87231	5.52906	4.89803
ABCC9	6.88965	7.43253	6.44716	6.99302	7.96826	7.05494	7.81939	7.33897	7.11469	7.61558	7.76973	7.09671	7.22416	7.33777	7.98756	7.09303	6.16572	7.70781	7.28895	7.53039	6.65017	6.51121	7.43314	7.31041	8.24584	6.84895	7.53581	7.00985	6.97368	7.36367	8.13871	7.94069	7.93839	7.7029	7.59932	7.6259	7.25982	6.09971	7.36848	7.77967	5.56923	6.67732	7.45247	6.9715	6.25157	7.08158	7.3254	7.12479	7.52535
ABCD1	5.36512	5.22556	5.902	5.01135	4.85186	5.35992	5.34692	5.4082	5.58768	4.76766	5.25795	5.31004	5.13255	5.46396	5.10198	5.23165	5.61005	5.57625	5.02297	5.33421	5.82585	5.0332	5.37612	4.85273	5.47586	5.63039	5.28432	5.88111	5.40374	4.99874	5.1656	5.04683	4.53382	5.37701	5.43943	5.50968	5.24632	5.69424	5.03406	5.01047	6.28245	4.61517	5.21027	5.67453	5.30939	5.45143	5.26532	5.23553	5.0584
ABCD2	3.86341	4.6243	3.68041	3.93521	4.17667	3.83779	3.57606	4.01382	3.94541	4.0322	3.73344	4.08457	4.27045	5.41374	3.99005	3.93312	3.67365	3.7862	4.00014	3.68878	3.5744	3.89333	3.63901	4.2769	3.98551	3.34728	3.64237	3.5682	3.67326	4.75839	3.57399	4.53433	4.6517	3.70075	3.78507	3.75401	4.23829	4.02	3.91309	4.61611	3.41549	3.73239	3.68377	4.09726	4.14821	3.69529	3.82863	4.58941	4.86856
ABCE1	6.73383	7.15009	6.6406	6.55871	7.10961	6.66232	7.18841	7.66093	6.96031	8.24211	6.86058	7.5438	7.16157	6.89055	6.75949	7.50828	7.85472	6.55998	7.38342	6.04405	7.21267	7.92047	6.60423	6.96964	6.88027	5.55125	7.47198	6.525	7.41035	6.93788	7.23407	6.81114	6.80086	6.95973	6.4733	5.76372	6.29033	7.54494	6.70802	7.13452	7.147	7.62337	6.2792	6.54065	6.5079	6.43867	7.38477	7.04569	7.22668
ABCF2	5.79827	6.35557	6.33791	5.89598	6.33737	5.7517	6.45838	6.5619	6.44057	6.97118	5.98291	6.82578	6.11041	6.08205	5.36745	6.78483	6.92217	5.93094	6.18797	5.64253	6.17563	6.85967	6.11012	6.20189	5.4759	5.69053	6.8009	5.05672	6.48533	5.64191	6.41746	6.01511	5.98411	6.27821	5.86452	5.37612	5.63427	6.85858	6.15724	5.75914	6.58535	6.59205	5.49425	5.8349	5.99789	5.81768	6.54238	6.05539	6.18841
ABCG1	7.17938	6.93196	6.69206	6.99953	6.37194	6.67228	6.68007	6.493	6.78661	6.42769	6.38632	6.54214	6.43947	6.73234	6.9138	6.69732	6.44518	6.93598	6.91651	6.53128	6.53841	6.39195	6.9487	6.34989	6.36322	6.48252	6.65814	6.83935	6.45627	6.43413	6.7014	6.39068	5.90466	6.23193	6.7893	6.65823	6.49386	5.92297	7.04838	6.82489	6.11366	7.01287	6.7926	6.4926	6.05278	6.6485	5.89136	5.80222	5.94867
ABCG2	6.07043	6.29541	5.54712	5.0669	5.52397	5.85224	4.96298	5.92934	4.99271	4.61495	4.96581	5.60491	6.45965	5.43353	6.0127	6.21882	4.95169	6.75192	6.50378	5.4441	5.6878	5.03831	4.96083	5.16652	6.22018	5.28844	5.71168	4.5806	5.70463	5.58282	5.91592	5.7245	5.09811	5.07968	5.71182	5.44068	5.50745	5.13769	5.6073	6.6611	4.79843	4.98794	5.55923	4.57285	4.87969	4.68407	5.02658	4.97831	5.99019
ABHD10	6.80509	7.0759	6.52228	6.1408	6.84691	6.69464	5.98572	6.73128	6.7026	6.475	6.59613	6.73991	6.89503	6.91171	6.41442	6.79875	6.46752	6.91529	7.07719	6.80249	6.31996	6.64202	6.14714	6.48539	6.95061	6.27274	6.50952	6.493	6.44645	6.85319	6.17546	6.89052	6.72306	6.56214	6.77256	6.61647	6.21249	6.47156	6.69078	7.10224	6.54254	6.40311	6.74198	6.6463	6.10929	6.71926	6.13609	6.4365	6.99572
ABHD12B	3.55173	3.57931	3.6647	3.53298	3.40079	3.65166	3.86525	3.41521	3.54516	3.76032	3.44526	4.05475	3.55265	3.57112	3.75753	3.6304	3.4645	3.84999	3.7741	3.76065	3.77658	3.5107	3.63294	3.54138	3.51861	3.9052	3.8292	3.93109	3.74787	3.64195	3.54947	3.43846	4.15174	3.64253	3.63401	3.7502	3.70873	3.74823	3.70724	3.47813	3.98394	3.63576	3.59051	3.67804	3.52885	3.6098	3.5592	5.19714	3.66173
ABHD15	5.83614	5.72676	6.26826	5.77405	5.47042	5.88867	5.47578	5.06249	5.80287	5.89125	5.77091	5.43784	5.65305	5.82866	5.32827	4.81982	5.7015	5.8091	5.17324	5.21882	5.76496	5.55129	5.79762	4.74158	5.63624	5.90645	5.06509	5.42596	5.13081	5.12199	5.60944	5.73293	4.85059	5.5964	6.12492	6.06921	5.46062	5.29474	5.47299	5.5948	5.73903	5.03386	6.16456	5.43888	5.91644	5.62415	5.60424	5.88054	5.28787
ABHD16B	3.7095	3.71284	4.57375	4.25428	3.62039	4.06424	3.91462	4.00102	4.59167	3.74563	4.10314	4.32219	3.78659	4.33199	4.15409	3.51293	3.64229	3.64236	3.6303	4.3331	4.74932	4.2298	4.19454	3.91546	3.64985	4.33554	4.09042	3.73458	4.00911	3.57874	3.92819	4.06636	3.52912	4.01054	3.76217	4.59161	4.20853	3.60257	3.57692	3.93009	4.86813	4.04851	4.32457	3.55342	4.14966	3.72209	3.60281	4.33684	3.77995
ABHD17A	7.11993	6.84886	7.44457	7.16295	6.87817	7.31276	7.21744	6.95296	7.65479	6.57326	7.0646	6.65636	6.6184	6.69939	7.32712	6.60517	6.97283	7.09189	6.56669	7.23432	7.30793	6.69336	7.11371	6.84371	7.1932	7.71611	6.99908	7.58874	6.64993	6.88765	6.72021	6.69819	7.07297	6.72865	6.88134	7.27691	7.04244	7.13101	6.96292	6.32611	7.59943	6.93286	6.61191	6.82327	7.51391	6.93894	7.07498	6.78849	6.85566
ABHD17C	6.7545	6.83787	7.24917	6.87811	6.54822	6.96382	7.17429	6.98628	6.47177	6.51332	7.07016	7.17506	6.68925	6.75632	6.99666	7.00141	5.88914	6.65022	6.96542	6.96588	6.83577	6.77279	6.86214	6.53821	7.1875	6.91804	6.51764	6.77476	7.05034	6.6478	6.58385	6.31017	6.6219	7.09799	7.00113	6.88031	6.88207	6.35393	6.3574	6.76312	6.68364	6.99309	6.91479	6.80154	6.94832	6.68324	6.68264	6.76122	7.35697
ABHD2	8.03576	8.06078	7.33019	7.85792	7.45137	8.12309	8.10409	7.74011	7.57635	8.16577	7.73588	7.81048	8.02313	7.94576	7.92336	8.0419	8.00534	7.98327	8.13895	7.87165	7.46377	7.82446	7.8583	7.82659	7.72215	7.07234	7.94893	7.82183	8.34349	7.89588	8.06555	7.67984	7.69943	7.74652	7.90797	7.55318	7.56789	7.84225	7.73873	7.722	7.0692	7.63855	7.86159	7.94621	7.39119	7.9864	7.8273	8.02525	7.98782
ABHD5	7.04196	6.80322	6.62157	6.69644	6.74223	6.70878	7.21383	6.45394	6.41733	6.67873	6.84437	6.69276	6.77015	6.40697	7.16875	7.12234	6.98184	7.2428	6.8704	6.95078	6.61608	6.98074	6.83027	6.73072	6.43491	6.67515	6.9888	6.41391	6.51018	6.39945	7.25586	6.5278	6.52623	6.83561	6.24136	6.99998	6.34091	6.83371	6.6591	6.6977	6.65951	6.74734	6.72354	6.3786	6.65506	6.42821	6.37265	6.18587	6.44283
ABHD6	6.70461	7.12313	6.90301	6.70236	6.6434	6.83101	6.36719	6.82396	6.99337	6.21127	6.71446	6.37383	6.82813	7.24063	6.6629	6.56267	7.6854	7.00614	6.89331	6.63746	6.26091	6.50569	6.80398	6.34898	8.3085	6.59407	6.87942	6.05943	7.11209	6.55881	7.04409	6.82866	6.31781	6.93141	6.75702	7.34021	6.83683	6.79885	7.14653	7.20055	6.37388	6.34379	7.00475	6.15777	6.78408	6.45941	6.23329	6.61608	6.3285
ABI3	6.37428	6.58361	6.77009	6.26424	6.23472	6.51653	6.17281	6.53443	6.56708	5.57851	6.17868	6.19714	6.60074	6.44711	5.72136	6.54201	6.05124	6.37922	6.33851	6.13336	6.0582	6.43673	6.22844	6.3252	6.26054	6.46881	6.31067	6.61199	6.36615	6.12804	6.19014	5.94931	5.85933	5.96792	6.3148	6.32697	6.29885	6.00385	6.086	5.98702	6.7394	5.80782	6.65493	6.06333	6.55665	6.54055	6.59816	5.67878	6.18193
ABI3BP	8.05417	8.28901	8.35758	8.38	8.63262	7.95011	7.98093	7.83973	8.51007	7.96886	8.69273	8.33156	8.47515	8.4575	8.56936	8.88545	7.85242	8.65486	8.22131	8.70942	8.10844	8.08339	7.97447	8.4277	9.17922	8.47073	8.6695	8.40517	8.62716	8.35421	8.60819	8.30361	8.67722	8.13168	8.91179	8.33887	8.30745	7.2167	8.6286	8.49957	7.6523	7.38726	8.5549	8.15852	7.42593	7.88477	8.93422	8.95387	8.9329
ABL2	6.31249	6.32963	5.8854	6.39307	6.39303	6.26034	7.00046	6.53533	6.59786	6.97858	6.55769	7.01556	6.33355	6.43027	6.60779	6.32191	6.62461	6.32165	6.20484	6.15431	6.6272	6.98424	6.44362	6.51227	6.26565	5.8806	6.82866	6.05058	6.68894	6.1706	7.26097	6.23923	6.22054	6.50242	6.01111	6.18269	6.16176	6.71428	5.9752	6.28219	6.53689	7.05097	6.37538	5.76966	6.26992	6.15525	6.69961	6.033	6.26056
ABLIM1	8.01916	8.24862	7.72378	8.36332	8.16437	8.16876	7.95975	7.87611	7.39385	7.79292	7.87877	8.17982	7.83704	8.13017	7.93465	8.37228	7.87127	8.16298	8.2404	8.27517	7.86216	7.68687	7.7049	8.06727	8.33743	7.42425	8.30061	7.71433	8.31154	8.33489	8.43958	7.84902	7.89466	8.13829	8.35177	8.01332	7.70834	7.49649	8.37882	8.33385	6.80124	7.89211	7.61012	8.07054	7.77454	7.95138	8.25893	7.84418	8.22763
ABLIM3	6.73803	7.17461	7.29984	7.38217	6.61897	7.02601	6.83324	7.29298	7.36291	6.81523	6.92689	6.91494	6.98236	6.93579	6.66319	7.10645	7.41375	6.80938	7.06381	6.74788	7.18738	6.91907	6.75845	6.93316	7.50468	7.08113	6.64475	6.84484	7.39537	6.96889	6.95796	7.13007	6.85429	6.59634	7.07881	6.89117	7.05466	6.93688	7.49304	7.36837	6.22854	6.508	6.78892	7.02862	7.33192	7.16693	7.17762	7.10968	6.98857
ABRACL	5.11969	5.29891	5.54769	4.85782	4.9985	4.78336	5.33274	5.40032	5.11146	5.5565	5.33623	5.8349	5.21901	5.37056	5.10268	4.93974	4.93985	5.04537	4.82552	4.98407	5.59276	5.53918	4.87596	4.55128	5.05101	4.92473	5.38098	5.19084	5.08393	4.41383	4.9638	4.94512	5.3023	4.93606	5.30989	5.14961	4.76493	5.67265	4.83783	5.15967	5.73355	4.99096	5.32723	5.4023	5.1498	4.82329	4.83429	4.54626	5.01973
ACAA1	2.83492	2.67779	2.33859	2.40074	2.81168	2.85266	2.39976	2.72738	2.51855	2.96064	2.76168	2.48294	2.9915	2.70626	2.46141	2.36257	2.59762	2.72918	2.58814	2.45253	2.45624	2.83515	2.21166	2.3171	2.53333	2.85445	2.66978	2.93409	2.61326	2.20327	2.64854	2.74201	3.4369	2.49338	2.44282	2.86971	2.50691	3.11302	2.39163	2.37541	2.49901	3.4733	2.86352	2.19144	2.50862	3.17487	2.69669	2.94101	2.68777
ACAA2	6.69535	7.24247	7.28875	5.94749	6.96184	7.0151	6.61326	6.85551	6.43569	7.22658	6.70887	7.04913	7.41629	7.25828	6.57944	6.96561	6.90925	7.37221	7.29202	6.75106	7.03862	7.17747	6.41593	6.64414	6.55581	6.96602	7.23485	6.41305	7.20331	6.57877	7.08996	6.98157	6.65497	7.0773	7.36359	6.80676	6.43411	6.76901	6.66143	7.08057	7.48467	6.37352	6.9796	7.20441	6.38002	6.9169	6.687	6.88917	7.06751
ACACA	7.45184	7.37173	6.5572	7.91998	6.5448	7.39896	6.90487	7.46501	7.07111	7.14887	7.7087	7.05113	7.29348	6.84797	7.45877	6.96136	6.94931	7.49244	7.72913	7.06067	6.58593	6.84309	7.39692	7.06793	6.54971	6.08292	6.83706	6.94912	7.13302	7.40948	7.46648	7.50275	7.15663	6.96648	7.50073	6.6431	6.82067	6.8423	7.14424	7.44698	6.28815	7.33771	7.2153	7.57742	6.76027	7.36727	7.22615	6.70229	6.86312
ACACB	6.26752	6.22478	5.85114	6.28712	6.04488	5.98521	5.49789	5.24248	5.37006	5.03833	6.13548	5.48631	6.22804	6.64449	6.49096	5.91974	5.15006	6.60168	6.36313	6.54621	5.16562	4.66171	5.98328	6.10544	6.37785	5.73377	5.65588	5.62918	6.22251	6.02905	6.0116	6.25257	6.29572	6.31419	6.17824	6.1319	5.80313	5.22236	6.36491	6.80564	4.57751	5.6788	6.45262	5.78298	6.01727	6.53582	5.24013	6.11135	5.56057
ACADL	6.54397	6.38805	7.10148	7.90161	6.46979	7.46838	6.1647	6.20223	6.12777	6.72028	6.75994	6.50681	7.56872	7.46501	7.90576	6.45579	6.22282	7.82813	7.86681	7.52466	6.90737	5.95867	7.06336	6.79993	6.39288	6.82447	7.15419	7.04541	6.76436	6.84391	7.73972	6.99808	7.38487	7.05974	7.76012	7.61306	7.33444	6.10511	7.74289	8.18521	5.58401	6.50292	7.66479	7.32375	6.63317	7.59852	6.86345	7.57562	6.19969
ACADSB	6.98964	7.1366	6.00549	6.50637	6.77375	7.32029	6.66126	6.96332	6.24498	6.96928	7.48776	6.45507	6.6293	7.8448	6.74575	6.61336	6.55748	7.11792	7.84549	6.86343	6.16248	6.18525	6.78753	6.81215	6.71972	5.90596	7.11121	7.15398	6.79573	7.10867	6.10745	7.01415	7.0379	6.64872	7.64275	6.5363	6.21125	6.3439	6.98557	7.16423	6.55433	6.66987	7.28743	7.33292	5.79935	6.84534	6.73191	6.68712	7.12451
ACAN	4.63572	4.64447	4.46785	4.77666	4.47886	4.56293	4.64356	4.60355	4.59218	4.41558	4.75502	4.64756	4.55879	4.49625	4.68249	4.88587	4.59959	4.40232	4.5831	4.54194	4.63882	4.54394	4.94088	4.75031	4.63394	4.95199	4.84881	4.62023	4.57799	4.66495	4.30297	4.39201	4.395	4.8315	4.37748	4.70834	4.66882	4.47401	4.46777	4.40358	4.6444	4.52959	4.70163	4.79115	4.80185	4.76623	4.88935	4.56851	4.32505
ACAT1	7.52783	7.715	7.68934	7.46067	7.91929	7.53856	7.35182	7.67504	7.23991	7.38222	7.81877	7.26597	7.84856	7.83418	7.74067	7.7268	7.08317	8.16608	8.05892	7.57637	7.56606	7.4777	7.47377	7.28539	7.7939	7.48596	7.45739	7.71417	7.32976	7.8185	7.18663	7.97536	7.99184	7.32433	8.04371	7.57349	7.2432	7.25041	7.72007	7.99659	7.50675	7.11361	7.62595	7.58592	7.03315	7.70515	7.59157	7.60901	7.6489
ACAT2	5.97714	6.43323	7.18495	7.24553	5.92765	6.44981	5.83993	7.5611	5.33256	6.62632	7.11279	6.70746	7.09516	5.60638	6.03801	6.35458	5.25751	6.10869	6.59238	5.40362	6.94514	6.43984	6.46176	6.42828	5.55178	6.32839	6.29271	6.00724	7.24013	7.28704	6.31306	6.43186	6.34658	6.40082	5.69203	5.53191	5.59786	6.73482	5.25454	6.28207	6.69052	7.22051	5.05541	6.66851	6.8526	6.23647	6.97072	6.85399	6.17159
ACBD5	7.23188	7.56887	7.27137	6.83784	7.59256	7.43161	6.6828	7.19633	6.47417	7.19166	7.03679	6.87177	7.52284	7.56106	6.95401	7.58043	7.01221	7.37291	7.42643	7.116	7.21702	7.13501	6.72264	6.90674	7.20003	7.10159	6.91775	7.1482	6.94219	7.37237	7.11338	7.25327	7.34216	7.01538	7.49753	7.22402	6.75013	7.30226	7.09788	7.46959	7.5259	6.86914	7.05082	7.24294	6.67145	6.79328	6.83643	6.90618	7.76969
ACBD7	3.56889	3.42344	3.60401	3.67783	3.4886	3.66677	3.5757	3.64944	3.48564	3.43717	3.65213	3.60223	3.68781	3.86552	3.57543	3.86818	3.62614	3.65613	3.59654	3.49413	3.75254	3.51597	3.71323	3.95111	3.47289	3.69045	3.65873	3.49556	3.70323	3.66553	3.59111	3.59469	3.59248	3.74859	3.59451	3.81303	3.76214	4.04257	3.36204	3.85705	3.93056	3.81755	3.33318	3.47956	3.87468	3.33935	3.68696	4.23368	3.86944
ACCS	6.20625	6.1052	5.70121	5.66516	6.05414	6.14626	5.3271	5.35381	5.76242	5.57687	6.46316	5.31297	5.63982	5.7836	6.11581	5.14273	5.10857	5.92221	6.33198	5.83716	5.55651	5.54564	6.20746	5.52687	5.82253	5.85099	6.17702	6.06378	5.5239	6.03398	5.44739	5.78877	5.94409	5.80023	6.05685	6.85634	6.08499	5.36915	6.06123	5.98976	5.32966	5.52883	6.47926	5.94982	5.52394	6.05651	5.51804	5.75896	6.44801
ACE	6.44771	6.43677	5.75643	5.99305	5.40521	5.69815	5.89813	5.41287	5.63058	4.99186	5.23434	5.69829	5.62804	5.3925	4.92253	5.24438	5.41985	5.60823	5.788	5.88153	5.2254	5.38485	5.13307	5.48285	5.9107	5.95709	5.49447	6.08962	4.93603	6.00463	5.21648	5.50969	5.44108	5.66594	5.962	5.40346	5.49907	4.9181	5.17536	5.04138	5.57217	5.04368	6.09097	6.19309	5.31992	5.50979	6.12062	4.83139	6.22894
ACE2	4.29466	4.61771	4.95559	4.49215	3.81074	5.15306	4.6262	4.69513	4.02693	5.02667	4.31157	4.64632	4.35551	4.56949	4.76383	3.86898	4.2174	5.02646	4.1671	3.88922	4.09651	4.41204	4.37554	3.86023	4.12381	4.41821	4.70704	4.47652	4.73679	4.36265	4.78985	3.8841	4.6457	4.44407	4.53124	4.33054	4.88273	4.57675	4.97011	4.79829	4.3443	5.12234	4.5752	4.95527	4.4463	4.30669	4.24809	4.73937	4.08888
ACER2	5.10528	5.19238	4.9599	5.41758	5.63806	4.90561	4.61326	4.81479	5.12011	5.11219	4.83947	5.12356	5.04361	4.77806	4.84367	4.92676	5.0489	4.88008	5.05447	5.03472	4.84574	4.42564	4.99618	5.30442	5.09092	5.44885	4.9071	4.79903	4.83803	5.24535	5.48869	5.04971	4.92893	5.18509	4.98769	5.09627	5.38771	4.70013	5.06415	4.99011	4.81234	5.10309	4.95299	5.15477	4.77618	4.69343	4.65709	5.01625	4.8603
ACER3	6.38738	6.45192	6.46294	5.88638	6.66634	6.28025	6.21823	6.4897	6.19916	6.09901	6.81428	6.27549	6.98518	6.13243	6.55006	6.78285	6.60835	6.73967	6.65468	5.68539	6.10982	6.37507	5.85379	6.61804	5.95299	6.0358	6.01962	5.83928	5.88048	6.16015	6.88919	6.51591	5.98157	6.12157	6.17392	5.68057	6.05695	5.92848	6.1555	6.10314	6.37165	6.2937	5.90793	5.8669	6.11948	6.13962	6.32822	5.5033	6.41266
ACKR1	5.41932	5.61428	6.1826	5.54324	5.9658	5.81787	5.84795	6.98412	6.31716	6.90719	6.24821	6.47527	5.46837	5.8776	5.65481	6.286	6.59079	5.55945	5.26569	5.8084	5.72999	6.60659	5.99001	5.38699	6.08092	5.81449	5.74515	5.34474	6.72125	5.49148	5.31851	5.71744	5.74518	6.45222	5.394	6.25724	6.11291	6.43015	6.07113	6.65538	5.42161	7.05793	5.51447	6.31496	5.48739	5.6516	5.94519	6.08147	6.39079
ACKR4	7.36992	7.96052	7.25196	6.09433	7.02755	7.0972	6.88121	7.32066	4.61324	6.85701	6.62563	6.19663	7.23256	6.35996	6.29493	7.90904	5.49561	6.51581	6.93478	6.46504	7.20532	7.866	6.46972	7.16302	7.02012	5.66202	6.56223	7.38807	7.81232	7.9292	6.38359	6.15722	6.81379	6.65612	7.44563	6.50918	5.96014	6.45295	6.64556	6.52242	6.85143	6.69872	5.91448	7.15023	6.08419	7.17936	7.77783	7.19518	8.44972
ACLY	8.02247	8.45224	8.78257	9.10242	7.81487	8.48402	8.3906	9.22451	8.6328	8.39055	8.8355	8.42045	8.73757	8.02144	8.0453	8.40971	8.31823	8.11091	8.17789	7.95113	8.40574	8.33343	8.46011	8.28388	7.9955	7.86016	8.22459	8.23132	8.82759	8.55334	8.47719	8.14061	7.99476	8.09596	8.06641	7.87825	7.78706	8.51487	8.35488	8.18561	8.50417	8.07513	7.88774	8.66582	8.37359	8.28035	8.69252	7.9646	8.2478
ACO1	7.68066	8.06888	7.7753	7.83236	8.02891	8.17595	7.89767	8.29676	7.89096	8.30255	8.08142	7.86109	8.00521	7.54781	8.06165	7.86077	8.04139	8.30694	7.83825	7.79809	7.75987	8.10519	7.80658	7.64928	7.79077	7.47876	7.92078	7.88966	7.95164	8.08201	7.64263	8.21945	7.86101	7.69399	7.97532	7.46408	7.51629	7.84826	7.7604	7.98698	7.78331	8.10261	7.8765	7.94016	7.4574	7.89165	8.04425	7.46479	7.83144
ACOD1	2.8781	2.82043	2.75127	2.98786	2.73172	2.78799	2.99013	2.97452	2.97368	2.82957	2.69539	2.76383	2.79736	2.7639	2.85757	2.64538	2.93813	2.59522	2.71274	2.88595	2.86733	2.8141	2.79765	3.79725	2.80573	3.10042	2.92706	2.9568	2.68392	2.70876	2.74461	2.88858	2.88228	3.01767	2.7607	2.93596	3.02566	4.59782	2.72672	2.49478	3.24683	3.02453	2.64714	2.92691	2.82283	2.77503	2.64509	2.82012	2.75844
ACOT1	5.9426	5.78645	5.75543	5.37866	5.7672	5.91995	6.67219	6.10196	5.70499	5.62416	6.1748	5.60618	6.20526	5.7792	5.92178	5.77778	5.70376	5.79867	5.77603	5.86336	6.10174	5.6941	5.25524	6.25374	5.75194	5.78234	5.75781	6.04603	5.97102	5.95008	5.47015	6.09436	5.72779	5.81546	6.41766	6.19047	5.87267	5.69416	5.41077	5.58871	5.67777	5.49182	6.69566	6.0269	6.33368	5.78651	5.85372	5.59822	5.85413
ACOT13	6.10546	6.46702	6.20973	6.04268	5.91649	6.10025	6.39944	6.55844	5.78806	5.9066	5.68305	5.60464	6.42972	5.92993	5.79657	5.83164	6.32394	6.31507	6.33303	5.64809	5.64111	6.14339	5.82834	6.17887	5.54743	5.78675	6.36845	6.44916	6.17939	6.19706	5.82328	5.7202	6.24646	6.21993	6.36425	6.17175	5.58842	6.82438	6.38212	6.21471	6.70026	6.01369	6.27453	6.5399	6.01644	6.17607	5.72469	5.5697	5.58112
ACOT2	6.93244	7.35148	7.2466	6.42572	7.23122	7.48187	8.27728	7.53758	6.98779	7.20068	7.63244	6.92315	7.95601	7.31118	7.05986	6.96247	7.38255	7.59668	7.27314	7.17685	7.02964	7.33045	6.892	7.20195	7.05222	7.04787	7.5392	7.69986	7.56205	7.01958	7.07957	7.64949	7.1966	6.78288	7.71973	7.68076	7.40776	6.76015	6.91809	7.27228	6.85633	6.76605	7.82462	7.73917	7.51926	7.29813	7.20751	6.80275	6.99657
ACOT7	5.80263	6.14091	6.85818	6.44277	5.13832	6.58027	6.18551	6.19852	6.13732	5.73542	5.92582	6.46219	5.80956	6.25565	5.51448	5.94586	6.20554	6.22088	5.85153	6.00821	6.42097	6.27458	6.41873	5.85522	5.52776	6.41343	5.5645	5.64383	6.08206	6.08481	6.14007	6.00038	5.72854	6.03698	6.01481	5.42412	5.86282	5.86749	6.20489	5.73753	6.45458	5.59496	6.33009	6.26589	5.79659	5.9838	6.04009	6.01525	5.77548
ACOX2	5.40687	5.74818	5.08397	5.41953	5.17171	4.97248	4.66586	5.10476	4.85102	4.40583	5.0858	5.09696	5.06639	5.18723	4.79597	5.24071	4.59898	5.28112	4.95241	5.08387	4.81424	4.92909	4.95436	4.96084	5.13339	4.96606	4.81863	4.9264	4.8218	5.1148	4.74791	5.16536	5.43755	5.1121	5.32462	4.72448	4.93202	4.66158	5.27767	5.32762	4.7245	4.69326	5.09415	4.91453	4.89394	5.00865	5.38836	5.02324	5.27751
ACOXL	7.52285	7.24777	5.39507	6.8776	5.51968	6.42385	6.35224	5.83157	5.67829	5.87506	6.72811	6.31777	6.42191	6.14325	6.58459	6.17819	5.06008	6.17298	7.47616	6.62976	5.68775	6.12284	7.07856	6.32301	5.67435	5.7093	6.30609	7.0858	6.58443	7.4558	6.60235	6.11128	6.46553	6.36843	6.75844	6.01081	6.43395	5.49943	6.41046	6.60582	5.32214	6.16378	6.26291	6.31995	5.72349	6.89156	6.82058	5.88741	6.30745
ACP2	6.61891	7.12293	7.12302	6.89203	6.44853	7.38956	6.94234	7.46158	7.33531	7.00511	6.93505	6.93045	7.23512	7.49932	6.61722	7.21312	7.43562	7.32222	6.96511	7.00316	6.84275	6.90688	7.07269	6.91538	6.98662	7.02076	7.23128	7.24088	7.5644	6.93909	6.71695	7.00801	6.71406	6.8338	7.36557	7.06125	6.91151	7.73141	7.04015	7.06496	7.63898	6.57589	6.97265	7.49677	6.86061	7.28177	6.9527	6.10233	6.62242
ACP5	8.47181	8.53725	7.95642	8.05983	7.45558	8.27726	8.03644	7.80635	8.0852	6.6431	7.9341	7.7585	7.86457	8.39715	8.28442	7.26712	7.16733	8.93791	8.16167	8.22858	6.98122	7.25691	8.07529	7.48385	7.57714	7.8797	8.53818	7.9886	7.39891	8.18024	7.84015	7.96153	7.55317	7.38108	8.26451	8.38555	8.02048	7.38854	7.97587	7.54334	8.08895	7.09138	8.69141	7.52671	7.55007	8.34394	7.47162	6.82541	7.46628
ACP6	5.42567	5.68362	5.6301	5.75381	5.68575	5.53655	5.0923	5.28781	4.77614	5.30996	5.52219	5.12549	6.1838	5.66261	5.76419	5.49829	5.43884	6.03768	6.1001	5.81332	5.40581	5.10438	5.45399	5.65073	5.01427	5.67836	5.79531	4.85487	5.66193	5.49014	5.39106	5.68975	5.63451	5.56853	5.94442	5.45171	4.99185	5.45422	5.43814	5.27246	5.70086	5.62624	5.82342	5.82018	4.68967	6.11168	5.15742	5.82116	5.65966
ACPP	5.79476	5.8999	5.47836	5.67933	5.30738	5.73963	5.59869	5.94202	5.23189	6.03386	5.98503	5.15685	6.12723	5.4617	5.64603	5.77462	5.9186	5.51678	6.35126	5.70859	5.67572	6.33366	5.57007	6.01357	5.06449	5.63479	5.90772	5.74077	6.77512	5.89131	6.11189	5.1749	5.70436	6.14662	5.74916	5.74799	5.11483	6.25858	5.58446	6.09245	6.12868	5.81865	5.57373	6.44615	5.63044	6.08662	5.61278	5.37235	5.74803
ACR	4.8598	4.37308	5.6366	4.88633	4.6922	4.85243	4.76518	4.67347	4.80879	5.09306	5.21348	4.66723	4.44534	5.1272	5.45484	5.01467	4.57885	4.58476	4.77455	4.75841	5.59059	4.79149	5.49156	4.6138	4.80079	5.90426	4.44953	5.35631	4.95575	4.56541	4.58609	5.12716	4.47728	4.96147	4.9017	5.10388	5.42428	4.4078	5.24845	4.63474	5.11618	4.78051	4.61222	5.35514	5.42851	4.8583	4.57548	5.56167	4.54226
ACSBG1	4.11479	3.94832	3.91786	4.21449	3.97196	4.02375	4.122	4.04526	4.46508	4.18383	4.10942	4.26786	4.01406	3.96923	4.34095	4.1513	4.19037	4.04624	4.0246	4.19616	4.07252	3.98414	4.3782	4.44337	4.04924	4.46965	3.89554	4.47824	3.82665	4.00876	4.25241	3.96219	3.88954	4.20086	3.88982	4.38755	4.32538	3.84415	3.97525	3.75568	4.09048	4.21964	4.04466	4.02487	4.51348	4.02543	4.0164	4.83227	4.27147
ACSF2	6.39785	6.74742	6.77416	6.58991	5.51834	6.62141	5.81937	5.19505	5.64983	5.11316	6.41557	5.52197	6.37183	6.58518	6.6601	5.89269	5.10337	6.87205	6.85532	6.68439	6.26657	5.22972	6.56011	5.9084	5.97105	5.86214	6.27984	6.23093	6.18136	6.33491	6.47155	6.45888	6.06302	6.076	6.71168	6.33351	4.98753	5.3571	6.18208	6.69292	6.06559	5.06745	6.56228	6.47492	5.38267	6.80213	5.76935	6.5176	6.15481
ACSL1	9.30656	9.14341	9.51305	9.69558	8.93265	9.12577	9.62663	9.49037	9.2241	9.6544	9.66663	9.02812	9.62908	9.13192	9.35887	9.30798	8.85966	9.51981	9.62193	8.83663	9.34728	9.07826	9.31597	9.52461	8.46051	9.27093	9.40461	8.95252	9.2063	8.88136	9.13001	9.29076	8.84199	9.4769	9.19941	9.46496	8.91199	9.68217	9.3354	9.11417	8.90131	9.70033	9.55902	9.05304	9.27948	9.33135	8.5513	8.49344	8.5285
ACSL3	7.7966	8.0378	8.12435	8.53858	7.9271	8.0441	8.01103	8.27562	7.75512	8.07748	8.33782	8.01528	7.9404	8.21166	7.86527	8.09837	7.82805	8.09704	8.19357	7.47971	7.75761	8.04379	7.74824	7.86213	7.46003	7.3992	7.83742	7.78947	7.77604	7.88087	8.17576	8.203	7.85795	7.76815	7.9709	7.80467	7.49053	8.06075	7.71363	8.11609	8.07276	8.05317	7.42236	8.03785	7.12936	7.75039	7.96708	8.14147	8.41373
ACSL4	8.09882	8.16818	8.47381	9.55139	8.12274	8.25884	8.8764	9.17257	7.68635	8.98026	8.58137	8.94759	8.33985	8.17382	8.44506	8.9618	8.0442	8.6017	7.73556	8.04431	8.34651	8.77733	7.70884	8.18394	7.96359	8.14095	8.72069	8.36562	8.94211	8.26375	8.55365	8.36185	8.23629	8.81584	8.07119	8.12311	8.00438	8.70227	8.58538	8.37975	8.29698	9.03097	7.55672	8.33341	7.92053	7.71912	8.28964	7.76422	8.46606
ACSL5	8.56961	8.6823	8.67208	8.7736	7.89996	8.13868	9.00416	8.6365	7.821	8.82002	8.27659	8.7889	8.91796	8.51764	8.40339	8.65724	8.72289	8.44701	8.90674	8.1817	8.41889	8.82399	8.31643	8.21402	8.03121	8.2348	8.74402	8.19915	9.04125	8.20006	8.92687	8.58014	8.43575	8.85239	8.48605	8.18378	8.38471	8.71835	8.48953	8.53764	8.31729	8.98358	8.425	8.42517	8.75859	8.61839	8.08629	7.98528	8.3277
ACSM3	5.9644	6.36748	6.67382	6.74117	5.95322	6.15291	5.70832	6.58698	4.53799	5.85723	6.74081	4.70451	6.69538	5.81918	5.54193	6.35638	5.22308	6.45862	6.69828	5.80704	7.03445	6.08306	5.23293	5.8368	5.4002	6.2922	5.91378	6.32948	6.99017	6.39735	5.45099	6.07781	6.39822	6.81362	6.01766	5.52941	5.5655	7.18502	6.93058	6.61728	6.1982	6.34178	5.43995	6.91061	6.01419	6.44584	5.01853	5.60566	6.18414
ACSS2	8.01151	8.08179	7.71636	9.26436	7.20905	8.06882	7.77423	8.92556	8.00569	6.98098	8.39988	7.38462	8.04114	7.32294	7.56132	7.90271	7.27262	8.28194	7.95843	7.4971	7.13791	7.40964	7.9224	8.01433	7.58648	7.13811	7.80171	8.31575	8.17213	8.4486	7.45436	7.59035	7.44855	7.55958	7.99505	7.53115	7.61544	7.5126	7.63794	7.87313	6.98387	7.61087	7.73329	8.72035	7.91807	8.19181	7.7832	6.86115	7.32806
ACSS3	7.32547	7.25583	6.91585	7.84831	7.61802	6.87316	6.95902	7.31482	7.24812	6.90251	7.87911	6.78994	7.76875	7.30401	7.74341	7.45599	6.7654	7.84332	7.71223	7.79999	6.54128	7.01009	6.79766	7.15901	7.22106	6.84822	6.73747	7.6456	7.60253	7.79141	7.32993	7.70083	7.28831	7.4855	7.61012	7.41333	6.91922	6.82984	7.32708	7.9516	5.997	7.39754	7.23821	7.40978	7.00835	7.34912	6.99195	6.73505	7.18811
ACTA2	9.77721	9.87014	10.51	10.2821	10.4502	10.2697	10.1408	10.0534	10.626	10.092	11.1434	10.2545	9.94312	9.54557	9.46021	10.8245	10.1689	9.90991	9.97626	9.74556	11.1452	10.7869	9.76425	10.2964	10.5993	10.2134	10.7564	10.6378	10.3318	10.0563	10.4171	10.3971	10.3684	10.1959	9.31249	9.57764	9.70255	9.97055	10.2998	10.4475	9.5276	10.107	9.48205	10.373	10.054	9.58865	11.3091	11.3044	10.395
ACTA2-AS1	4.21079	4.06503	5.13967	4.21277	4.17114	4.65089	4.24202	3.96275	4.37214	4.24968	4.08249	3.76154	4.03889	4.5972	3.94777	4.36475	3.89911	4.06365	3.77931	4.27675	5.38816	4.21121	4.35775	3.70261	4.40717	4.91204	4.2454	4.285	4.28972	4.58461	4.07339	4.32713	4.08894	4.36116	3.94593	4.33864	4.84028	4.65676	4.5626	4.45967	4.5662	4.43811	3.82968	4.05878	4.34614	3.83646	4.72438	5.14086	4.62753
ACTC1	4.10323	4.14945	4.31625	4.28756	4.04938	4.31941	4.42433	4.39395	4.65765	4.64256	4.89778	4.55443	4.05325	3.95888	4.06162	4.33391	4.30077	4.16102	4.2758	4.08216	4.29236	4.4311	4.30805	4.08601	4.09192	4.2863	4.47285	4.59982	4.39245	4.21596	4.33371	3.92862	4.46862	4.14621	4.32966	4.30524	4.29492	4.29592	4.14219	4.97216	4.39336	4.08499	4.06302	4.3102	4.75245	4.17549	5.06118	5.09018	4.35444
ACTG2	6.66919	6.55521	7.4991	7.67916	6.65135	7.25649	7.19136	7.16701	6.86202	6.80875	9.00001	7.71278	6.65856	6.71939	5.86676	7.4151	7.09195	6.52827	7.17285	6.1393	7.91921	7.87455	7.25557	7.8032	7.02394	6.38476	7.89422	7.93093	7.56897	7.55238	7.40712	7.49073	6.9268	6.6432	6.47037	7.15977	5.94804	6.56493	6.95545	7.28798	6.38115	6.65575	6.20535	7.63236	5.96235	6.64902	9.27106	8.78883	7.43828
ACTL6A	6.20132	6.57574	7.07795	5.97822	6.79417	6.38632	6.47242	6.72309	5.95824	6.86922	6.2664	6.82613	6.65252	6.12442	6.18765	6.67836	6.55768	6.16367	6.64181	6.39642	7.07353	6.50659	6.46066	6.20564	6.237	6.62092	6.48172	5.80233	6.49551	6.45013	6.48225	6.64216	6.33598	6.26374	6.29802	5.73675	5.86648	6.38767	6.51743	6.39847	7.00349	6.47179	5.80051	6.55888	5.8444	6.1848	6.37369	6.67841	6.66553
ACTN1	8.28069	8.89491	8.7285	8.47282	8.40827	8.33376	8.82256	8.88171	8.63985	8.48865	8.64046	8.777	8.46434	8.17081	8.15547	9.20637	8.96204	8.39536	8.06402	8.08915	9.40754	9.26407	8.75633	8.56214	8.40046	8.29398	9.04126	8.32592	8.64356	8.06558	8.7682	8.11242	8.17865	8.40393	8.3931	8.05492	8.21751	8.44925	8.33844	8.07	8.91725	8.40074	8.23923	8.68538	8.60108	8.26698	9.19042	8.56168	8.59801
ACTN2	4.84541	5.05674	4.37607	4.80771	4.51802	4.84046	4.31756	4.4041	4.51012	4.45816	4.34964	4.24442	4.18811	4.60108	4.83611	4.40191	4.64786	4.68207	4.33174	4.93557	4.42863	4.08213	4.74917	4.88261	5.00284	4.44494	4.16074	4.87508	4.09996	4.92376	4.93618	4.48622	5.70073	4.61796	4.92525	4.64377	4.49018	4.28481	4.33652	4.58339	4.1952	4.81056	4.5312	4.79956	4.68103	4.65858	4.86266	5.15537	5.12186
ACTR3C	6.39418	6.48137	6.04992	6.19912	5.9411	5.82567	5.39853	5.18872	6.17117	5.77737	6.00574	6.25578	6.39079	6.08442	6.70096	5.8052	5.77503	6.44676	6.99041	5.95772	6.03966	5.52476	6.28637	5.97218	6.11336	5.90449	5.45671	5.77574	5.95616	6.88123	5.82761	6.38519	6.18899	6.32622	5.55551	5.99062	5.75264	6.11795	5.91214	6.66559	5.88968	6.25413	6.31728	5.65948	5.6181	6.45054	5.81163	6.22973	6.25545
ACTR6	5.23358	5.66456	5.64643	5.04421	6.10756	5.66587	5.03954	6.11493	4.62128	6.07669	5.49853	5.70697	5.93107	5.92259	5.15562	5.3175	5.27854	5.64495	5.91458	5.33851	5.81161	5.88175	4.86169	5.91973	5.35604	5.89654	5.69481	4.58482	5.39848	5.97301	5.58392	5.85053	6.25761	5.81838	5.61901	4.77722	4.58529	5.92295	5.89199	6.2007	5.85327	5.61043	4.9789	5.42305	4.26023	5.38072	5.43033	5.91918	6.07949
ACTR8	6.57433	7.10335	6.60176	5.92185	7.05744	6.75019	6.56533	6.72949	6.43255	6.98614	6.86879	6.99698	6.91791	7.00145	6.21735	6.90901	6.88147	6.87172	7.09669	6.44745	6.79853	6.87732	6.4753	6.67857	6.06164	6.18492	6.7378	5.80012	7.0067	6.85826	6.76953	6.77961	7.0133	6.54066	6.58131	5.87069	5.98211	7.05565	6.46534	6.5763	6.76677	6.49008	6.4467	6.5685	5.9104	6.52258	6.33637	6.55091	7.16647
ACVR2A	6.85879	6.99663	6.41938	6.67558	7.21992	6.94097	6.28357	7.16308	6.93057	6.99682	6.63675	6.53204	6.79111	6.88364	6.61612	6.81087	6.50563	6.66798	6.83731	6.68472	6.56355	7.22249	6.68695	6.52533	7.19829	5.92915	6.31091	6.68399	6.56932	7.35129	6.65155	7.09126	7.06593	6.80834	6.54248	6.32866	6.45501	6.89943	6.62499	7.08745	6.5325	6.63013	6.46666	6.74027	6.27963	6.53862	6.82451	6.57729	7.18721
ACVRL1	6.88115	7.29157	8.17883	7.54498	7.05377	6.94349	7.42184	7.3113	7.54968	6.87442	7.08445	7.07037	7.27736	7.38759	7.24086	7.3618	7.52092	6.92861	7.46627	7.61492	7.41753	7.55986	7.42601	7.44818	7.65255	7.87142	7.6147	7.79448	7.70905	7.17721	7.63639	7.12228	6.88349	7.22386	8.00212	8.10181	6.78424	6.76623	7.29808	7.34362	7.27353	7.2152	7.83239	7.26277	7.83944	7.32138	7.291	7.35818	7.46758
ADA	5.05113	5.36883	5.58859	5.35829	4.94604	5.0415	5.48195	5.64236	5.59554	5.41067	5.62207	5.78338	5.03403	5.63864	5.0524	5.5057	6.337	4.98358	4.90802	4.81216	5.45378	5.54011	5.39839	5.59328	5.22678	5.70411	5.49268	5.58115	5.77949	5.354	5.32838	5.24115	4.79191	5.03236	5.31426	5.42082	5.05279	6.46176	5.07729	5.61127	6.34388	5.51156	5.02697	5.77259	5.06543	5.47861	5.66999	5.35784	5.4193
ADAL	4.83319	5.02461	4.7508	4.81964	5.34542	5.13294	4.55155	4.95627	4.56622	5.09723	4.6787	4.70926	5.0853	5.35247	4.70227	4.51129	4.9323	5.06394	4.93485	4.70461	4.86614	5.07981	4.72059	4.71399	4.92506	4.53707	4.55741	4.4361	4.7793	4.97436	4.86224	5.16036	5.26069	4.2979	5.10309	4.45695	4.55808	4.98202	4.99812	5.39786	4.78366	4.75856	4.67497	5.14683	3.84454	4.84114	4.25961	5.14181	4.84136
ADAM12	4.12625	4.25163	4.37099	4.10649	4.0623	3.95321	4.45855	4.21231	4.30428	4.22621	4.07247	4.66902	3.80411	4.3012	4.02883	4.13729	3.89098	3.91443	3.88512	4.08843	4.2358	4.30709	3.64985	3.91921	4.20544	3.85019	4.04378	4.10686	3.85547	3.68734	4.29193	4.0925	3.86604	4.08646	4.07414	4.27217	4.43069	4.21689	3.96059	3.68735	4.54492	4.06156	4.3097	4.01697	4.3643	4.0014	4.61782	3.63092	4.12007
ADAM17	8.39016	8.06035	7.67883	7.94993	8.18928	8.36581	8.30673	7.95146	7.9828	8.33882	8.35917	8.07016	8.48775	8.39666	8.39135	8.10948	7.61382	8.4896	8.22866	7.59146	7.96727	8.0016	8.16775	8.08514	7.74782	7.73711	8.47465	7.41144	8.20649	8.01273	8.86394	8.3472	8.02258	8.00974	8.0309	8.08048	7.78553	7.95893	8.07781	8.0383	7.78404	8.39738	7.99583	7.79757	7.58163	8.07045	7.83335	8.0695	8.10763
ADAM19	5.62047	5.71404	5.73247	5.41669	5.23753	5.81398	6.01769	5.93738	5.87118	5.92952	5.94033	5.77516	5.30604	6.01059	5.5561	5.66795	5.96385	5.38875	5.43652	5.19875	5.79868	6.6277	5.71384	5.95109	5.7606	5.78574	5.95902	5.74717	6.44119	5.57379	5.9673	5.69171	5.83333	6.02083	5.46311	5.62972	5.62546	6.13546	5.12533	5.56348	6.13239	5.85213	5.33675	5.64922	5.51675	6.05472	6.44991	5.764	6.3146
ADAM20	5.13653	4.84272	4.96193	5.70968	4.79737	4.85943	4.48208	4.51155	4.97453	4.78024	4.75112	5.1153	5.16044	5.0331	5.35732	4.80218	4.6092	5.2037	5.43373	5.34676	5.08149	4.74152	5.21807	5.04346	5.47734	5.01336	4.61095	4.8275	5.07111	5.9458	5.08328	4.99716	5.02893	4.95764	5.01843	5.22208	5.83397	5.21391	5.18039	5.55436	4.90759	5.69958	5.19318	5.23879	5.74292	5.39458	4.80919	5.28873	5.22445
ADAM20P1	3.23207	2.78266	2.92505	3.91035	3.30759	2.60979	2.99637	2.83214	2.78624	2.74575	2.66754	3.111	3.24069	3.47836	2.80029	3.14572	2.94789	3.40069	3.15387	3.03611	2.56846	2.92804	3.45571	2.90613	2.60714	2.69316	2.94896	2.68148	2.62831	3.77293	2.69043	2.96631	2.87883	2.62884	2.94981	2.8291	3.15717	2.84567	3.08613	3.71109	2.78724	3.62327	3.00574	2.68506	3.19554	2.99263	3.54275	2.74397	3.02447
ADAM21	3.3271	3.32086	3.4314	3.68909	2.79601	3.22524	3.77444	3.17662	3.36388	3.45451	3.35218	3.25192	2.96208	3.38931	3.51923	3.11973	3.22084	3.55834	3.12325	3.07577	3.34244	3.00389	3.36125	3.32859	3.34727	4.05179	3.01048	3.35347	3.43543	3.56231	3.111	3.27338	3.53769	3.13026	3.44963	3.41104	4.34989	3.15596	4.18654	3.35173	3.60559	3.44289	3.35568	3.81494	2.89536	3.1209	3.45707	3.59161	2.94295
ADAM22	4.23365	4.54397	4.20906	4.28921	4.89967	4.10916	4.26124	4.56562	4.23317	4.12009	5.02452	4.40138	4.47686	4.09476	4.26844	4.42455	4.01453	4.21497	4.2013	4.3581	4.06846	4.04284	4.58761	4.21638	4.40317	3.82606	3.94829	4.349	3.68792	4.9003	4.83823	4.38959	4.83615	3.94229	4.50554	4.12055	4.13444	4.13392	4.31777	4.90502	3.9276	3.85071	3.99541	4.31358	3.85619	4.33677	4.15081	4.40194	4.57768
ADAM23	3.45651	3.8102	3.93139	4.53578	4.01438	3.90745	4.10296	4.13873	3.95621	4.25665	3.59601	4.24402	3.56131	4.27505	4.26829	4.17404	3.83436	3.87647	3.71583	3.2548	4.45809	4.08941	3.48271	3.52166	4.7481	3.55477	4.05098	3.53702	4.51401	3.8985	4.02926	4.06912	4.32006	4.20961	3.41397	3.73671	4.28702	3.96145	4.07964	3.67172	3.52791	3.49539	3.68078	3.65294	4.29797	3.61124	4.30232	3.90126	4.29692
ADAM28	5.23606	5.70514	4.86787	4.56911	5.49741	6.07489	5.41849	4.98144	4.93774	5.78405	5.30126	6.0088	5.85012	6.17056	5.68806	4.96411	5.1792	4.86952	5.47335	5.28409	5.1309	5.04358	4.49911	5.85266	5.49034	5.19914	5.41766	5.7946	5.4358	5.89595	5.65702	5.70627	5.76907	5.36299	5.58383	5.40485	5.76452	6.01839	5.22938	5.76309	6.18088	4.80894	5.26388	5.98365	4.82304	5.19634	5.48002	6.79833	6.29373
ADAM8	5.11611	5.54186	5.28394	5.1558	5.38167	5.66943	6.23271	5.72708	5.60617	5.81684	5.50243	5.71851	5.27394	5.37555	5.42558	5.09159	5.68051	5.30389	5.18152	5.76258	5.65034	5.69714	5.79863	5.97505	5.47404	5.90426	5.67804	5.7349	5.81583	5.19294	5.48462	5.00115	5.29652	6.00584	5.44497	5.94382	5.348	6.0049	4.91422	5.02609	6.29743	5.96031	5.47648	5.58428	5.6515	5.90987	5.75935	5.06367	5.73915
ADAMDEC1	4.03042	4.28626	3.48707	3.2717	4.11942	4.69854	3.69565	4.13862	3.6359	4.10316	3.2417	3.72387	3.67689	7.02679	3.52634	3.92465	3.66875	3.66196	3.72209	3.34118	3.398	3.30119	3.14443	3.40736	3.37968	4.92112	4.69018	3.41881	3.73957	4.65284	3.24579	3.9002	3.34585	3.66453	3.53784	3.62041	3.92588	6.97904	4.28448	3.57937	5.44689	3.14761	4.15817	4.72615	3.87365	3.86098	3.27322	3.49879	4.16455
ADAMTS1	8.19988	8.811	9.93916	9.36615	9.50292	8.68873	9.9678	10.1037	9.36646	9.56587	9.33177	9.86282	9.10244	9.28928	10.0475	9.66487	9.40614	8.88397	9.06344	8.27632	10.1319	9.09955	8.86348	9.07936	9.14755	9.40509	8.89825	7.02287	10.048	8.69521	9.60769	9.47468	9.96626	9.402	8.2999	9.3636	9.84695	9.22082	8.50432	8.47753	7.95036	9.19483	8.4021	8.74797	9.30408	8.2962	10.0637	9.00998	9.06117
ADAMTS12	5.44104	5.4399	5.28216	5.25183	5.34515	5.3008	5.43465	5.57149	5.35952	5.20064	5.50709	5.29843	4.87717	5.21386	5.36444	5.42964	5.58044	5.70582	4.8062	5.49605	5.37055	5.47492	5.65149	5.55248	5.74406	5.00743	5.51416	5.71575	5.82026	5.6366	5.0938	4.89683	5.15314	5.38115	5.06174	5.44934	5.35805	4.97954	5.74302	5.46453	5.06993	4.65636	5.55311	5.99834	5.26379	5.24401	5.58371	4.71293	5.69411
ADAMTS14	4.5006	4.38991	4.31679	4.23099	4.19219	4.21418	4.41504	4.35893	4.47133	4.38303	4.33229	3.99503	3.84917	4.06448	4.57844	4.41323	4.58296	4.14144	3.8915	4.12446	4.28659	4.40385	4.37806	4.22248	4.54685	4.30542	4.32249	4.48406	3.93364	4.01191	4.16982	4.29719	4.11224	4.17049	4.02469	4.51215	4.55484	4.26646	4.33391	3.78864	4.4486	4.63691	4.48368	4.09084	4.70956	4.07254	4.60445	4.12547	4.04912
ADAMTS15	5.66974	6.04458	5.46133	6.06847	5.6051	5.0477	5.70582	6.04886	5.89715	5.82726	5.80912	5.6883	5.13081	5.89874	6.32353	5.65485	6.66632	5.72775	6.09461	5.40906	5.4248	5.92352	5.72898	5.22207	5.48563	5.61983	5.18148	5.59365	5.88417	5.45354	5.43946	6.52499	5.87507	5.4904	5.5279	5.81487	5.94514	5.51874	5.42128	5.62727	4.95648	5.40968	6.24113	5.4158	6.40288	5.38081	6.31573	5.54144	4.97581
ADAMTS16	4.47433	4.16829	4.74904	4.46074	4.36994	4.57975	4.65679	4.494	4.80745	4.52823	4.75451	4.50751	4.09387	4.49363	4.36399	4.51866	4.36857	4.33756	4.30079	4.47925	4.65017	4.46632	4.56762	4.52418	4.57227	4.94734	4.32199	4.5665	4.43057	4.50091	4.48594	4.51939	4.45246	4.67523	4.50469	4.62555	4.78497	4.56974	4.60075	4.12809	4.60407	4.46751	4.65128	4.40583	4.65677	4.59253	4.86517	4.45612	4.27903
ADAMTS18	3.89858	3.66144	3.76326	3.87972	3.83027	3.95082	3.89484	3.98231	4.08488	4.00592	4.13177	3.96266	3.86216	3.91344	3.93841	3.83033	3.96071	3.91795	3.92373	4.10898	3.89054	3.76758	4.10892	3.94986	4.06088	3.67363	3.87902	4.04482	3.64484	3.47866	3.76607	4.04095	3.62529	3.99093	3.75239	4.32761	4.26251	3.62873	3.62511	3.47076	3.80333	3.75245	3.86666	3.76738	4.36666	3.73658	3.92212	3.74593	3.94669
ADAMTS2	5.55283	5.48032	7.03903	6.1324	6.39534	6.52894	7.05102	6.33083	7.25618	6.41736	6.69446	6.28255	6.24622	6.51801	6.19282	6.98981	6.99	6.3305	5.93418	6.4126	7.09643	5.85454	6.75351	6.52812	6.37857	6.74302	6.62933	6.12622	6.90508	6.04046	6.29792	6.37263	5.97491	6.41623	6.47987	7.05535	6.18109	7.05472	6.24833	6.4748	5.89679	6.00841	6.42784	6.84358	6.55822	6.83291	6.88643	6.35598	5.7884
ADAMTS3	4.23321	4.1498	4.93409	5.12291	5.2589	4.60984	5.2534	5.23778	5.17271	5.83637	5.32624	5.61398	5.36298	4.67808	5.20147	5.50354	5.27686	4.78913	5.09838	5.50807	5.13805	5.69642	5.03227	4.9061	4.72562	4.43304	5.45156	4.67823	5.31407	4.59415	5.53737	5.01633	5.33119	5.27702	4.74143	4.95219	4.88734	5.23347	5.5419	5.43582	4.63763	5.40544	4.56664	4.64462	5.1448	4.73019	5.30013	4.7248	5.00452
ADAMTS4	4.70421	5.10185	5.04359	5.82112	6.14144	4.82545	7.65131	7.97357	6.5865	6.68742	6.55327	7.82331	5.1901	6.58539	7.13608	5.54705	7.08296	4.6398	5.06361	4.53788	5.92221	7.24558	5.33356	6.2272	5.82035	5.88145	7.12898	4.578	7.09266	5.30859	7.7106	6.54023	6.7816	6.32391	4.05147	6.12493	7.55053	6.22515	4.79853	4.51613	6.08833	6.70343	5.01733	4.75686	5.71145	4.21205	7.9135	5.65974	5.8839
ADAMTS5	4.42357	4.85012	5.11907	4.86181	5.69099	4.94995	4.95784	5.92137	5.52494	5.37631	6.20218	5.36547	5.61643	4.49454	5.13036	5.53829	4.39894	5.11418	5.17786	6.67581	5.44558	4.82809	5.46631	5.22152	5.70785	4.8879	4.9469	4.91723	6.64926	4.9045	5.65402	5.60926	4.85973	5.01181	5.41571	5.0693	4.98591	5.36088	5.61046	5.66391	4.36943	4.69652	5.43149	4.9772	5.07631	4.9052	4.97553	4.88669	5.78011
ADAMTS6	4.17593	3.71768	3.69223	4.29804	4.57013	4.41687	5.38084	3.80668	4.50897	4.50773	5.64598	4.21016	4.98259	4.64475	5.23377	4.42036	3.96245	4.1705	4.13894	4.92381	3.81683	3.66246	4.14583	4.39984	4.03422	4.24499	4.21184	4.93923	4.23954	4.89161	3.89217	5.31154	5.07301	4.57513	4.86516	4.82453	3.87591	3.84113	3.891	4.58073	3.81889	3.88188	4.41451	5.63533	4.10706	4.97	4.35601	4.32975	4.01941
ADAMTS8	7.07386	7.19019	7.40856	6.98877	6.85222	6.28198	7.30364	7.18562	6.65102	7.20391	6.06342	6.48977	6.69761	6.79742	6.4375	7.34829	7.68292	6.31946	6.8138	5.89086	7.65131	7.82563	5.8919	6.65045	7.26551	7.23604	7.04413	6.77831	6.77766	6.86107	6.79668	6.54301	6.70543	6.65149	5.91144	7.02015	7.23979	6.77177	6.11632	6.27189	6.62991	6.68554	6.86903	6.84899	6.88491	6.44385	7.61918	7.40035	7.11568
ADAMTS9	5.88606	5.8063	7.03851	8.20999	7.98836	7.17472	8.04523	8.02291	8.2311	8.63723	7.96616	9.04884	6.69208	6.94651	7.35056	7.69988	7.37324	6.15692	6.5384	5.55176	7.93447	8.84996	7.30857	7.13477	5.79098	6.0546	8.63715	5.06573	8.60525	6.36082	9.34649	7.12475	7.24168	7.38467	5.39958	6.75639	7.56218	8.44593	7.21016	6.6997	7.22476	9.27178	5.23996	6.73067	8.21057	6.42601	8.65936	7.42382	6.23954
ADAMTSL1	4.73339	4.58067	4.6003	4.63841	4.22616	4.5518	4.56402	4.75112	4.79356	4.46822	4.67885	4.90055	4.1199	4.48607	4.53673	4.60992	4.31611	4.52857	4.28767	4.74644	4.59549	4.11498	4.41867	4.70653	4.36789	4.70537	4.33829	4.44828	4.52304	4.72837	4.57615	4.67638	4.53427	4.52929	4.85641	4.63329	4.81064	4.08772	4.44719	4.17547	4.41766	4.5359	4.47689	4.2922	4.68188	4.29631	4.79764	4.64128	4.36446
ADAMTSL2	6.29433	6.19775	6.66652	6.37394	6.20272	6.33105	6.36479	6.62229	6.779	6.19875	6.68089	6.37939	6.03497	6.66716	6.9485	6.21836	6.8448	6.55748	6.50202	6.65659	6.30457	6.06858	7.09724	6.55603	6.53442	6.3801	6.21375	6.87638	5.93729	6.17086	5.56231	6.48959	6.46868	6.3475	6.54114	6.90822	6.28493	6.22285	6.37492	6.42505	5.81697	6.09273	6.39766	6.55914	6.38014	6.4914	6.63301	6.11642	6.09821
ADAMTSL3	6.66457	7.08117	7.13932	6.72289	6.86931	6.87608	7.37598	6.31385	6.06316	6.10194	6.70921	6.11856	6.92254	6.9457	6.77963	7.4912	6.72867	6.88003	7.0208	6.83693	7.27886	6.40806	6.84089	6.74727	7.77062	7.02149	6.46412	6.14141	6.70898	6.60571	6.82142	7.26609	6.81915	6.97355	7.26747	6.94411	6.50536	5.74826	5.923	7.0849	5.30875	6.12957	6.84527	7.38128	6.34306	7.06074	7.08477	7.22778	7.11615
ADAMTSL4	6.67434	6.48585	6.67593	6.0059	5.86989	6.44332	6.27977	6.1033	6.15895	5.58833	5.85767	5.75097	6.35021	5.73128	6.3419	5.6263	6.1764	6.66777	6.30046	6.10522	6.21689	5.95457	6.07143	5.70097	6.07391	6.53864	6.3872	6.12918	5.74425	5.73352	6.18831	5.94015	5.84502	5.90351	6.22896	6.10447	6.25162	5.98557	6.21161	6.10731	6.85699	6.04835	6.45686	5.74991	6.02956	6.28994	5.76011	5.9705	5.40825
ADAMTSL4-AS1	4.94092	4.57651	5.43	5.96458	4.54554	5.05276	5.84121	4.94964	5.2045	5.13043	4.83739	4.8431	4.39785	5.3836	5.46296	4.62127	4.6977	4.79691	4.9596	4.56421	5.55499	4.90405	5.84973	5.2092	4.8102	5.19417	4.76715	4.92182	5.27525	4.29205	5.24258	4.43043	4.7146	5.29272	4.60262	5.43548	5.45456	5.73849	4.45317	4.49638	5.69668	5.6955	5.0196	4.61808	4.4084	5.17025	4.8979	5.50718	4.77033
ADAP1	5.95848	6.24436	6.43489	5.91273	5.59337	5.99582	5.93999	5.9299	5.90978	5.59427	5.70684	5.91468	5.70879	5.72731	5.33393	5.74243	5.79353	5.76575	5.78452	5.68668	5.72617	5.66469	5.7255	5.92471	5.32803	6.06076	5.88732	6.00937	5.74677	5.42964	5.86925	5.78475	5.49256	5.78168	6.00147	6.08131	5.12672	5.73451	5.44056	5.65772	6.65859	5.88796	5.8351	5.78556	5.83985	6.00961	5.75311	5.5132	5.74246
ADAP2	6.34237	6.81819	6.485	6.28736	6.3908	6.77527	6.59518	7.15683	6.73926	6.77682	6.03154	6.47758	6.92277	6.53115	5.4769	6.77166	7.70774	6.61911	5.84589	5.92619	6.28308	7.01722	5.73984	6.7602	6.27908	6.81341	6.74332	6.39928	6.96929	6.83811	6.10117	6.56546	6.05085	6.20033	6.51754	6.0102	5.9767	7.62756	6.47149	6.51944	8.14022	6.37675	6.74534	6.77612	6.51996	7.06474	6.2326	5.25528	6.03421
ADARB1	6.65121	6.92142	7.42328	6.8948	7.89704	7.46999	7.12892	6.6081	6.90712	7.06694	7.19948	6.42005	7.17283	7.46295	7.67379	7.69329	7.24242	7.60794	7.33474	7.44197	7.33489	7.01506	7.49672	7.20322	7.90731	7.37213	6.93026	7.02678	7.21757	7.48622	7.47722	7.0113	7.4964	7.38864	7.14727	7.49952	7.00979	6.2642	6.85307	7.76817	6.28778	6.97515	7.31578	7.47656	7.26163	7.67963	7.28962	7.68384	7.26754
ADAT2	6.69975	6.41502	6.11419	6.62012	6.54389	6.70064	6.07817	6.21469	6.41187	7.2257	6.78961	6.95727	6.44505	6.50992	6.57693	6.17079	6.6978	6.10893	6.89433	6.10826	6.53496	6.51791	5.91717	6.27191	5.99456	5.77874	6.33468	6.08459	6.68171	6.46961	5.77649	6.64004	6.70298	6.27139	6.278	5.3067	6.39999	6.74967	6.5197	6.52292	6.32906	6.94346	6.25098	6.68953	5.99518	6.48717	6.61284	6.46298	6.51241
ADCY10P1	5.23961	5.31516	4.24332	5.69952	5.38667	4.29603	4.62816	3.73687	3.4961	4.31451	4.32034	4.92868	4.66663	5.04269	5.04481	4.6541	5.11785	4.50315	4.69313	3.94357	3.35045	5.3397	5.49361	5.04781	4.36508	4.48654	4.59983	3.67863	4.62158	4.85509	5.22745	4.665	4.80803	4.99661	4.25765	3.99267	4.49232	5.93287	5.13422	5.54341	4.48402	5.71863	4.56895	4.93123	4.79487	5.23831	3.93159	4.31678	5.25461
ADCY2	4.065	4.1877	4.29238	4.42249	4.22206	4.11043	4.34298	4.37112	4.5545	4.30244	4.35845	4.34763	4.14909	3.97962	4.07408	4.3627	4.02994	3.9656	4.14045	4.40526	4.33948	3.9807	4.06481	4.1682	4.25742	4.28333	3.92879	4.42128	4.14948	3.9704	4.26452	4.20245	4.30399	4.14434	4.23964	4.50492	4.48555	4.12339	4.42102	4.40034	4.05538	4.1151	4.03246	4.29161	4.29514	4.04406	4.21689	5.2469	4.35524
ADCY3	6.56063	6.84632	7.41628	6.75065	6.96332	7.49324	7.42748	7.21563	7.36725	7.42076	7.51344	7.45167	7.13658	6.56137	6.82208	7.42071	7.42541	7.27405	6.90057	6.81294	7.33658	6.60311	6.73191	6.52651	6.99304	7.15609	6.88149	6.62189	7.52963	6.40504	7.11061	7.17427	7.01312	7.11385	6.68918	6.75561	6.24475	7.64905	6.94734	6.77786	7.21309	6.93234	6.6229	6.49163	7.18933	6.96036	7.14143	6.76055	6.37233
ADCY4	6.37769	6.54626	6.72439	6.57727	6.29665	6.18015	6.91084	6.02838	6.46403	6.38896	6.40453	6.20842	6.45975	6.43151	6.59086	6.23658	6.72452	6.12987	6.14429	6.41349	6.42557	6.07819	6.62186	6.42562	6.74449	6.73166	5.72191	7.06389	6.76289	6.31603	5.7548	6.10935	6.43336	6.57752	6.57202	6.81174	6.03307	5.89655	6.54696	6.14546	6.04249	6.40156	7.26154	6.88982	6.29918	7.13126	6.90476	6.73677	6.60786
ADCY5	5.00828	4.93068	5.60488	5.50578	5.75358	5.40123	5.38046	4.70064	5.1288	4.89995	5.54561	5.02192	5.35023	5.2444	5.40771	5.73033	4.94316	5.47766	5.32636	5.70565	5.55021	4.4942	5.77125	5.48883	5.36899	5.58528	5.20625	5.40765	5.14051	5.37801	5.40641	5.32416	5.50863	5.63896	5.31765	5.09759	5.11658	4.96829	5.77621	5.38841	4.89342	5.53371	5.56333	5.60185	4.8338	5.33384	5.62778	6.35116	5.37641
ADCY7	7.20403	7.43415	6.76367	6.62046	6.46341	6.76797	6.79272	6.69709	6.72372	6.3253	6.21817	6.72812	6.83882	6.68766	6.43435	6.34843	7.01133	6.97327	6.83513	6.71625	6.60477	6.84539	6.76183	6.72047	6.89039	6.61048	6.65466	6.61522	6.7275	6.82685	6.70452	6.65458	6.36411	6.23133	6.90506	6.8847	6.51936	7.31405	6.68335	6.79585	7.43075	6.3803	6.67726	6.70208	5.7471	7.17754	6.63882	5.71186	6.74029
ADCY8	4.35103	4.5129	4.58505	4.40185	4.32252	4.1303	4.64514	3.9727	4.52354	4.1066	4.23362	4.32624	3.89794	4.17989	4.55342	4.18287	4.55889	3.95469	3.59903	4.75676	4.41346	4.44822	4.70256	3.95139	4.5281	4.80638	4.52623	5.39175	4.61835	4.94832	4.54207	4.20258	4.03084	4.76223	4.13167	4.84175	4.80102	4.08389	4.74539	4.47309	4.1648	3.99994	4.3895	4.15082	5.05029	4.43201	4.83927	4.48356	4.70266
ADCY9	6.95923	7.09042	7.02669	6.96776	6.54112	6.84916	6.61171	6.80576	6.39818	6.25196	6.7795	6.2565	6.66288	6.46164	6.77848	6.56785	6.73634	6.88492	6.97712	6.86604	6.63658	6.32066	7.10626	6.68958	6.89049	6.34405	6.80774	7.03367	6.60152	6.76118	7.07401	6.49043	6.55907	6.68354	7.09815	6.50537	6.43472	6.11177	6.53211	6.77427	6.32158	6.19187	7.03609	6.53654	6.39738	6.54229	6.95478	6.8196	6.63737
ADCYAP1	4.93905	4.87744	5.06415	5.41199	6.10344	5.38726	5.51339	6.19138	5.73744	5.84892	5.199	5.16112	4.69191	5.52037	5.21507	4.91216	4.67	4.98054	5.34127	4.95685	5.00621	4.99539	5.05929	4.91448	5.17155	5.05864	5.11822	5.18141	4.68298	4.98851	5.96066	5.07635	5.21367	5.13746	5.31706	5.16583	5.18773	5.0698	4.96728	4.86893	5.03472	4.89564	4.93229	4.76212	5.1763	5.09597	5.55894	4.89643	5.65398
ADD2	4.02521	4.00186	3.95218	4.14112	3.99915	3.9661	4.06921	4.4079	4.72441	3.93552	4.02079	4.56656	3.54095	3.53731	4.21552	4.03543	3.77933	3.99772	3.95505	4.48307	3.82498	3.75243	3.97442	3.81951	4.31573	3.87715	3.61039	4.14873	3.8138	3.9775	3.68665	4.07422	4.001	4.11974	4.36175	4.14829	4.47126	3.95296	3.96411	3.75785	3.81226	3.81109	4.17736	3.88504	4.49243	3.89849	4.05296	3.77214	4.77642
ADD3	7.51492	7.89885	6.77549	7.05652	8.08034	7.512	7.5965	7.26188	7.38324	7.30101	7.7197	7.04037	7.6696	7.73594	7.37376	7.33625	6.98745	7.2157	7.22491	7.46734	6.73709	7.09835	7.24307	7.88868	7.8109	7.5669	7.28087	7.72481	7.25226	7.97096	7.10267	7.90566	7.94142	7.23849	7.7369	7.0529	7.1812	7.03301	7.28464	7.64097	6.81563	6.31799	7.39449	7.9501	6.47122	7.35455	7.42495	7.40951	7.76619
ADGB	2.94778	2.88233	2.86577	3.19343	2.93014	3.2292	2.91074	2.69371	3.0713	3.93462	2.90523	2.70375	3.25361	2.70661	3.04245	3.07159	3.32802	2.88799	3.36717	3.46514	2.99451	3.58358	2.71501	4.25585	2.99631	2.92873	2.76472	3.76774	3.12106	3.21271	3.65765	2.89917	3.25426	2.80312	3.40269	3.03699	2.94112	2.86133	3.16608	3.02852	2.64537	3.83386	2.78475	3.13984	2.92776	2.84033	3.35982	6.19117	4.5677
ADGRA2	6.1708	6.33746	6.81476	6.16489	5.82813	5.97826	5.96751	6.22597	6.62373	5.79078	6.30364	6.10898	5.59275	5.41019	5.81378	5.79127	5.79567	5.72075	5.79983	5.74635	5.73813	5.60964	5.57766	5.73577	6.36747	6.05424	5.65598	6.29853	6.13291	5.65414	5.30022	5.90888	6.21562	6.00367	5.95519	6.08972	5.72555	5.69833	5.56781	6.13308	5.58623	5.48132	5.82087	5.8375	5.82049	5.84933	6.59104	6.01145	6.14496
ADGRA3	5.93587	5.99615	5.6412	5.51955	6.00099	5.80291	5.4259	5.94215	5.22263	6.30108	5.87458	6.14812	6.3153	5.68087	5.92009	6.09686	5.49953	6.28358	6.43824	6.0007	5.20887	5.58037	5.90916	5.57129	5.788	5.06962	5.11319	5.42007	6.10473	6.04983	6.23554	5.7044	6.13602	5.78282	5.93563	5.38766	5.56871	5.29072	6.15344	5.9987	5.52703	6.0946	5.54873	5.66847	5.67163	5.85604	6.01032	6.23795	6.15203
ADGRB3	4.63039	5.16083	4.4736	4.63084	5.37781	4.75455	4.76304	4.94002	4.59662	4.42302	4.80949	4.1795	4.70104	5.05683	4.71144	5.30029	4.42768	4.91474	4.87033	5.3973	4.37822	5.07574	5.09497	4.77828	5.28179	4.76608	4.36203	5.00904	5.05347	5.53061	5.20289	4.66021	5.39882	4.895	5.11616	4.89768	4.20299	4.43468	4.98508	5.20129	4.04031	4.43783	4.70564	4.91903	4.60664	4.72445	5.39028	5.05092	5.27311
ADGRD1	8.09902	8.15911	8.32765	7.78429	7.47464	8.02317	7.8073	6.97877	7.78886	7.45499	7.77752	8.05144	8.00134	7.68685	8.26408	7.69907	7.05862	7.88859	8.03243	8.0886	7.87113	7.08611	7.74033	7.62799	7.60083	8.17949	7.90322	7.45652	7.97453	7.82775	8.4007	7.62566	8.13656	7.93924	8.3355	8.11241	7.50999	6.75157	7.70947	7.92115	6.54082	6.90481	7.932	7.65296	7.43582	7.95263	7.87668	7.9524	7.50289
ADGRE1	5.03924	6.68111	4.67112	4.25428	5.49666	5.68009	5.74579	5.98937	4.80371	5.93105	4.19277	4.7929	4.35503	4.97008	5.46739	5.8548	6.04219	4.48908	4.69625	5.85938	6.07271	6.97559	5.00929	5.53808	5.95242	6.44505	5.66207	5.63064	5.43709	6.28389	5.07086	5.58505	5.73799	6.43014	5.10828	5.18488	5.17267	7.22874	4.39512	5.73111	6.39522	6.43093	4.23813	6.01098	4.82097	5.38385	4.86387	4.65921	6.26599
ADGRE2	5.89702	6.30132	6.40457	5.56909	6.41896	6.9277	7.05743	6.36177	6.64389	6.7451	6.07098	7.23712	6.19661	5.92614	5.51494	6.81856	6.95322	5.39371	5.61075	6.34304	6.85284	6.87502	6.53925	6.9272	6.36962	7.08461	6.10636	5.92146	6.88731	6.28694	6.11327	6.14316	5.32092	6.73213	5.93954	6.59009	6.07697	7.22227	5.933	6.26262	7.91783	6.93161	5.93005	6.5763	6.2502	6.62403	6.16924	5.85373	6.70033
ADGRE3	5.22033	5.36584	4.39158	4.00475	4.77262	4.2247	4.42599	3.95471	3.8036	4.14292	3.66918	4.38061	5.31908	4.1901	4.10497	4.67536	4.73347	4.48318	5.42791	4.3704	4.20573	5.95344	4.43125	5.06453	4.50604	4.98502	5.03485	4.50923	3.89007	4.9919	4.79547	3.78131	4.65293	4.89151	5.37311	5.03586	4.74317	4.36938	4.58384	4.59115	4.60883	4.86694	4.95475	3.97482	4.40667	4.7828	4.36656	4.07999	4.95929
ADGRE4P	6.47486	5.78669	5.19991	4.67297	5.11728	5.17758	4.70239	5.17382	5.4537	4.27214	4.82184	4.68484	5.27361	5.93206	5.55578	4.28106	5.88641	5.29527	5.5479	4.76176	4.56853	4.78203	4.45369	4.69002	5.19194	4.64587	5.24386	5.05996	4.68821	5.2359	4.92147	4.7525	4.64319	4.81063	4.3664	5.51702	5.28567	4.99601	4.7306	4.95936	4.80463	5.10029	5.19825	4.73246	4.70255	5.18539	5.10471	4.9495	5.37428
ADGRE5	8.21522	8.53736	8.49518	8.06688	7.80039	8.43959	8.86858	7.73848	7.90136	7.96496	7.92655	8.67334	7.95582	8.03016	7.76771	8.17274	8.19984	8.02576	8.26497	8.28957	8.35744	8.01231	8.64769	7.97957	8.03302	8.70467	8.73396	8.47907	8.24071	7.85919	8.25468	8.05746	7.74585	8.29526	8.34977	8.41364	7.78178	8.04492	7.97599	7.9819	8.57754	7.68709	7.94596	8.32873	7.70832	8.53641	8.42315	8.31953	7.9131
ADGRF1	6.24371	6.34442	4.74353	4.40273	4.19032	4.93789	5.51216	6.47659	5.35256	6.78016	5.31175	6.19937	5.18117	4.11685	4.65024	3.78291	6.24616	4.50487	6.13871	3.84248	4.87002	6.2186	4.56724	5.87363	4.06342	3.97187	6.92426	5.3364	6.29016	4.35797	5.04228	4.83547	3.90776	4.35071	4.7998	4.01497	4.69387	6.00497	4.61472	3.50822	6.1965	6.00806	5.43736	5.61694	4.11332	4.43685	5.71287	5.41411	4.87858
ADGRF5	10.3757	10.3218	10.0024	10.188	10.258	10.4188	10.1992	9.98188	9.69652	10.1065	10.2606	9.73564	10.4367	10.4002	10.53	10.3136	10.2251	10.2623	10.6303	10.5973	9.88839	10.1274	10.4332	10.4241	10.6952	10.0456	10.1082	10.5222	10.3162	10.2631	10.1455	10.4203	10.1178	10.4721	10.7198	10.4438	10.3378	9.42074	10.4078	10.6866	9.10266	10.2957	10.7347	10.5251	10.227	10.3099	10.2613	10.0671	10.4589
ADGRG1	6.23692	6.40897	7.48291	7.23232	6.69168	6.6068	7.19642	6.6126	6.76677	6.82103	6.45883	7.42398	6.79536	6.21653	6.58614	7.18847	7.71702	6.14548	6.40552	7.12317	8.30875	6.98332	7.51486	7.08828	6.3792	7.14013	7.50971	6.81505	7.2858	6.35527	7.5729	6.09756	6.13395	6.99623	6.87545	6.37461	6.31669	6.44338	7.1003	6.58403	6.6559	6.89507	6.57461	6.72584	7.14502	6.5074	7.03318	7.11324	5.98593
ADGRG2	4.61614	4.85653	4.94198	4.53033	4.26932	4.12445	4.14163	4.86986	4.54026	4.11907	4.34102	4.81591	3.84707	3.84688	4.95618	4.11531	4.63575	3.98128	5.38265	3.97371	4.29702	4.34214	4.41423	3.72178	4.37857	4.01874	4.58374	4.25214	4.2648	3.71459	3.6804	3.94342	4.61084	4.19596	4.27369	4.56132	4.38887	3.97011	4.07675	4.34921	4.4156	3.99041	4.66328	4.89512	4.35397	4.39545	5.24045	4.69261	5.21307
ADGRG3	5.17687	5.43135	5.93026	5.15309	6.1863	5.77557	6.88589	5.89973	5.80491	6.8504	5.54529	5.33812	6.25998	5.89478	5.88336	6.31408	6.58683	5.13047	5.62418	6.24581	6.7929	6.27657	6.96338	6.61604	5.56742	6.91912	5.98726	5.69583	6.88566	5.51326	6.54077	5.35035	5.44487	7.21082	5.93244	6.84898	5.96582	6.1095	5.80309	5.74484	6.39811	6.93616	6.30452	5.29934	5.86123	6.14247	5.58872	5.60319	6.12856
ADGRG6	7.23259	7.56855	7.10999	7.62175	7.82723	7.57394	7.36783	7.37309	6.35932	6.69765	7.0556	7.3091	7.63869	7.65347	7.57571	7.25899	7.00176	7.63389	7.3542	7.59658	7.29143	7.02802	7.74126	7.55855	8.30119	7.12505	7.26561	7.39033	7.18168	6.97364	8.12285	8.05463	7.52283	7.84003	8.01371	7.47142	6.77306	6.3473	7.66199	7.9374	6.20687	7.00832	7.63064	7.44431	6.7686	7.67293	7.28591	7.35689	7.6334
ADGRG7	3.03391	3.02777	3.04924	2.70454	2.82564	3.11666	3.14809	3.04877	3.27088	2.90818	2.97025	3.1243	2.94633	2.95441	3.08539	3.20229	3.20054	2.79524	3.05991	2.84757	2.88302	3.304	3.05129	3.01528	2.99114	3.02117	3.11484	3.29292	2.95102	3.12498	2.96682	2.7908	2.75739	2.91499	2.96502	3.13142	3.13165	2.96906	2.84169	3.06434	3.24187	2.79596	3.08815	3.04474	3.27839	2.8225	3.18198	2.98236	3.11792
ADGRL2	8.13291	8.07356	8.88849	9.37735	9.05	8.94943	9.11358	8.24967	8.21747	8.57992	9.15446	8.73499	8.97354	9.06872	8.84504	9.61368	9.0046	8.62944	9.22752	9.06178	8.77015	8.96482	9.08062	8.75001	9.38958	8.94437	8.78526	8.77359	9.6982	8.97903	9.25135	8.79153	8.3433	9.1996	9.26315	9.27384	8.44677	8.17712	9.22455	9.79858	7.4556	9.24696	8.60867	8.36962	8.99917	9.26955	9.14367	9.20535	9.19285
ADGRL3	5.08451	5.91935	4.54562	5.20235	5.58358	5.36752	4.91292	4.18955	4.80386	4.67149	5.88832	5.30893	5.6854	4.9937	4.66028	4.77832	4.49993	4.20134	4.75108	5.08724	5.05896	4.46421	5.61244	5.81915	5.45411	5.07753	4.5623	5.22059	4.45387	6.40305	5.76473	5.93672	5.62658	4.97923	5.38564	4.6055	4.37465	4.07906	5.08335	5.37368	3.49485	4.49753	3.79724	5.681	3.87765	4.78569	5.95899	4.90979	5.48484
ADGRL4	6.60137	7.03813	7.02053	7.33248	8.47953	7.48807	7.85682	8.19536	7.30357	8.23983	7.6067	8.58565	7.82858	7.53353	7.69746	8.38453	7.89273	7.30659	7.12268	7.5292	7.91592	8.33946	7.10129	7.39027	8.22951	7.39575	7.48924	6.79336	8.01991	7.33764	8.18385	7.66553	7.69437	7.27997	7.37453	6.76948	7.1198	7.17996	7.56065	8.22902	7.26633	8.07112	7.09598	6.53466	7.22424	6.81244	7.58756	7.18992	7.99078
ADGRV1	6.99251	6.65008	5.17817	6.8648	5.44743	5.84879	5.24109	5.50523	5.61126	5.80187	6.12952	5.91163	6.10144	6.18421	6.59876	5.53854	6.03213	6.627	7.41998	6.12001	5.51713	5.69922	6.47012	6.20919	5.58839	5.11792	5.95119	6.00891	6.04544	7.00795	6.52851	6.31508	6.6837	5.83584	6.27044	5.65089	5.97232	5.37513	6.11738	6.79387	5.24849	6.40454	5.85299	6.18153	5.49434	6.64159	6.45797	6.26846	6.42954
ADH1A	7.70582	7.9614	7.73125	7.42582	8.46161	7.54733	7.41516	8.05456	7.67246	7.47716	7.86459	7.17237	7.91322	7.94608	8.35952	8.19675	7.28511	7.72154	7.993	7.84552	7.58721	7.26809	7.93073	8.03772	8.253	8.1697	7.48422	8.27091	7.84286	8.13426	7.57963	8.06582	8.36936	7.53271	8.24004	7.68761	7.92483	7.0578	8.05745	8.22376	6.17057	6.90991	7.85755	8.08012	7.41842	8.19124	7.86353	7.34939	7.70704
ADH1B	9.35966	9.77923	9.22539	8.78478	10.3587	9.22744	8.92585	9.76027	9.23989	9.36213	9.69193	8.6079	9.51893	9.61107	9.86742	9.96011	8.68272	9.30029	9.84512	9.18653	9.31962	8.71332	9.62971	9.73584	10.001	9.84279	8.86297	9.74127	9.31336	10.0238	9.06552	9.65728	10.2141	8.87944	9.86896	9.16093	9.35271	8.42922	9.76542	10.0288	7.06172	8.35714	9.5887	9.66042	8.46834	9.53087	9.28136	9.1387	9.28133
ADH1C	6.57811	6.97361	6.66786	6.22745	7.42105	6.5191	6.53471	7.49162	6.6562	7.24048	6.39637	5.94733	6.66025	6.88864	6.93497	7.25608	6.28029	7.07155	7.29692	6.97332	6.86271	6.32792	6.40659	7.20229	7.3893	7.4987	6.23613	6.9974	6.67458	7.44701	6.27216	6.84878	7.66756	6.37154	7.43651	6.67139	6.99597	5.86048	7.239	7.29732	5.2144	5.92229	6.95285	7.11792	6.20801	6.79162	6.84944	7.63861	6.90654
ADH7	3.77723	3.56828	3.45245	3.89855	3.63578	3.65532	4.02386	3.60686	3.9624	3.6782	3.83199	3.41491	3.73027	3.27601	3.56386	3.6341	3.62533	3.51926	3.84454	3.86878	3.59598	3.68188	3.92646	3.96158	3.53447	3.4914	3.52251	4.2872	3.85608	3.8164	3.34275	3.53497	3.42218	3.57021	3.42783	3.70167	3.62245	3.38883	3.55435	3.4936	3.71997	3.69401	3.63602	3.50053	4.03242	3.60531	3.72058	5.73057	3.99552
ADHFE1	6.3876	6.28047	5.59334	6.63641	6.76947	6.83963	5.68968	5.14802	6.32556	5.53973	6.4705	4.50678	6.96942	7.05031	7.28937	6.25639	4.6134	7.13406	7.11073	7.08615	5.50481	5.00577	6.70862	6.99963	7.21671	6.44319	5.61745	6.76888	6.14728	7.33795	6.15197	6.54384	6.99624	6.41926	6.91869	6.15881	6.1349	5.11716	7.04567	7.6882	4.19671	5.74655	6.9585	6.63012	5.54504	7.3799	5.44719	6.96952	6.15101
ADI1	6.66871	7.13574	7.43822	6.43567	6.38119	7.26454	6.76082	7.24748	6.09934	6.25981	7.22897	6.96868	6.9497	7.43196	7.12045	6.99465	6.66212	7.64297	7.67087	7.42781	7.08099	6.58395	6.93339	6.84151	6.70487	6.88855	6.77671	7.0037	7.02214	7.04874	7.27365	7.02468	7.35561	6.92113	7.25454	7.08507	6.1637	6.844	7.28395	7.99107	7.08679	6.2125	6.94311	7.2789	6.36975	7.30548	6.37972	7.02289	6.94941
ADIPOQ	3.62864	3.54731	4.11727	4.0418	3.93674	3.86113	4.15848	3.69429	3.95804	3.92325	3.68618	3.83736	3.52514	4.01225	3.93624	3.95398	3.91172	3.78229	3.67252	3.64861	3.85255	3.70164	3.9626	4.22355	3.83843	4.13185	3.91605	3.91662	3.98564	3.73207	3.58685	3.75432	3.66186	4.02792	3.90318	3.69296	4.4935	3.87306	4.16566	3.5051	3.7851	3.60168	3.83674	3.46846	4.07855	3.60126	3.91762	3.74434	3.78951
ADIPOR2	7.53605	7.43234	8.31148	8.08993	8.04538	7.96616	8.04965	7.60491	7.43553	8.0597	8.20702	7.85258	7.91958	8.09558	8.32854	8.12492	7.83753	7.98913	8.01087	7.79712	7.92201	7.38219	7.91693	7.84332	7.62909	8.16012	7.77323	7.23186	8.07645	7.12721	8.12544	7.8174	7.41035	8.1239	7.73067	7.88975	7.27064	7.51607	8.11912	8.50703	7.36947	8.45237	8.0848	7.39705	7.95892	8.31328	7.40072	8.2401	7.53811
ADIRF	5.78531	6.18442	6.1094	5.79071	6.01076	5.61691	5.76497	5.4453	5.71112	5.45096	5.16762	5.5089	5.68057	6.05724	5.74261	5.78513	5.49644	5.44893	5.86468	6.39479	5.93363	5.14838	5.8112	5.88391	5.91487	6.1133	6.08328	6.1969	5.12093	5.8033	5.75242	5.24905	6.13852	5.8517	5.76067	6.31	5.94565	5.73546	5.6492	5.82414	5.71712	5.73987	5.78286	5.9103	5.97771	6.09298	6.30482	5.84327	5.72556
ADK	7.16523	7.27846	7.19028	6.9209	6.7968	6.84554	6.83275	6.75641	6.33605	7.28531	7.20499	7.13814	7.18423	6.97679	6.35629	7.05817	7.11316	6.85472	7.65266	6.31342	7.28612	6.96942	6.59665	6.72649	6.45569	6.56146	7.18098	7.08124	7.34084	7.10961	7.05269	6.98495	7.20233	6.70958	6.91627	6.8496	7.04168	6.89284	6.82283	7.03053	7.22848	7.24005	7.08886	6.93407	6.84956	6.94495	7.24398	6.99294	6.74265
ADM	6.94926	7.76632	7.2038	7.26344	7.5698	7.04795	10.056	8.40038	8.66167	9.10401	8.24295	7.18565	7.54426	7.88496	8.04877	8.9249	9.57488	7.62751	7.36284	7.96403	8.01464	9.26876	7.49456	9.22621	8.36569	8.02219	9.64343	7.06942	9.34825	7.63636	9.29045	7.31575	8.02149	8.72933	7.80795	8.24056	7.51509	8.9346	7.70367	8.25327	7.91077	8.85195	8.10845	7.69245	8.24642	7.66652	7.91718	7.27275	7.38212
ADNP	8.04999	7.82941	7.93501	8.15146	8.01854	7.87735	7.40841	7.69293	7.36255	8.03961	7.93674	7.73311	7.84259	7.93504	7.92456	7.72827	7.88787	7.70154	8.01012	7.68823	7.67993	7.80134	7.67122	7.95593	7.66268	7.77926	7.7717	7.06554	7.8345	7.69721	8.09394	8.11527	7.8637	7.59006	7.52829	7.1483	7.2759	7.91559	7.72772	7.96778	8.00905	8.0462	7.80909	7.75587	7.36494	8.00026	7.64456	8.24584	8.02062
ADORA2B	6.2526	6.30469	6.31086	6.1365	5.6683	6.09382	6.66382	6.28035	6.23403	6.22464	6.29505	5.94732	6.33537	5.84166	6.15068	5.78049	5.96427	6.53941	5.91401	6.45063	6.57899	6.03933	6.18314	5.94593	5.61213	6.23331	6.72232	6.70001	6.17633	6.19988	6.16855	6.00823	6.159	6.08904	6.32071	6.06856	6.20869	6.2395	6.04441	5.95396	6.38795	5.96938	6.24126	6.12746	6.68132	6.26627	5.95448	6.22377	6.07166
ADORA3	5.12739	5.04117	5.47354	5.14871	6.09167	5.46874	5.76742	5.12267	6.34734	5.33315	5.485	5.70816	6.05493	6.31849	5.60995	5.82866	6.22024	5.84763	5.842	5.264	5.97473	4.72886	5.70257	5.58289	5.56109	6.28277	5.79092	5.69711	5.42613	5.41752	5.31869	6.23039	4.80056	5.18912	5.94247	5.78091	5.43627	6.88931	6.1212	6.05481	6.10188	5.36297	6.43815	5.62164	5.76123	5.89886	4.7943	4.75114	4.37412
ADPGK	7.29588	7.56377	7.32164	7.17608	7.03105	7.38963	7.34582	7.31244	7.29106	7.43857	7.16287	7.15491	7.71536	7.54835	7.159	7.57585	7.57503	7.69663	7.46323	7.00553	7.25169	7.73174	7.28032	7.3612	7.18057	7.12432	7.45188	7.11341	7.42269	7.38797	7.35562	7.29176	7.12632	7.32833	7.3361	7.28407	7.33723	7.93089	7.12487	7.54148	7.95631	7.72008	7.20303	7.49685	6.8646	7.57177	7.03398	6.72428	7.30587
ADPRH	5.09753	5.35116	4.99787	4.77955	4.91873	4.94179	5.13429	5.12324	4.66818	4.8588	4.92004	5.06741	5.324	5.27943	5.2186	5.30897	5.02743	5.26147	5.25398	5.05886	4.85	5.43731	5.30587	4.78593	5.12771	4.77312	5.1148	4.83577	5.10035	5.15126	5.25941	5.05659	4.65548	5.06074	5.35762	5.34473	4.71238	5.15555	5.20018	5.40236	4.87833	5.01584	5.50624	4.9746	4.867	5.02183	4.77456	4.8189	5.07568
ADRA1A	4.85274	5.3378	5.68423	5.55421	5.92983	4.80476	4.84176	4.92394	4.28654	5.00036	4.87232	4.12258	5.90969	4.87426	5.74162	5.35551	5.5145	5.22843	4.82217	6.09368	5.065	4.73371	5.59655	5.39736	5.58182	5.36898	4.67892	5.07973	5.81692	5.5817	5.2337	4.88365	5.76835	5.56544	5.84464	5.17402	4.826	4.69465	5.6021	5.89272	4.31207	5.0273	5.58428	4.69478	5.45354	5.5593	4.48529	5.57399	5.08244
ADRA1B	5.16296	4.95386	6.10505	5.7943	5.71825	5.74222	5.47248	5.4989	5.52887	5.1508	5.5884	4.93464	5.60004	5.78244	5.67503	5.73108	5.5995	5.70236	5.33139	5.79673	5.59399	4.88911	5.54834	5.54309	5.49946	6.38876	5.69045	5.34714	5.81513	5.02403	5.30757	5.22898	5.50194	5.87172	5.65866	5.85311	5.71334	5.3025	5.57774	5.59209	5.31995	5.21048	5.9321	5.57989	5.72459	5.58071	5.16133	5.30756	4.86724
ADRA2A	5.49626	5.46511	4.03674	4.00738	5.70017	4.47392	4.88208	5.39336	5.86635	5.67896	6.17623	5.04146	4.91845	4.61644	5.09886	4.32763	4.27257	4.71414	6.04341	4.4972	5.04642	5.05333	4.86154	4.64846	5.2043	4.58634	4.29057	4.70144	4.48012	4.96265	4.15132	5.42367	5.48036	5.21924	4.63838	4.50611	4.87287	4.80369	3.84588	5.09024	5.45199	5.01366	4.77833	5.17734	4.82146	4.1528	5.06894	4.78359	5.65188
ADRA2C	5.1877	5.21909	5.84447	5.70111	5.68729	5.43493	5.73232	5.44897	5.9135	5.64147	5.66565	6.11283	5.56851	5.68875	5.63869	5.55773	5.61974	5.30616	5.48107	6.25289	5.35569	5.17768	6.12119	5.93955	5.63843	6.09292	5.69328	5.81978	5.35949	5.04825	5.65908	5.95136	5.77202	5.58883	5.32606	5.40913	4.94978	5.36126	4.9326	5.5179	4.95904	5.53495	6.16174	5.40627	5.76227	5.55011	5.77401	6.11186	5.41891
ADRB1	7.13802	6.63404	8.24824	7.50897	6.68842	7.00744	7.38644	6.99099	7.14316	6.77289	7.06149	6.6811	6.79183	6.70947	6.69431	7.3447	7.0043	6.84981	7.16329	6.946	7.43666	6.96319	7.13755	7.05413	6.9058	7.38691	6.85728	7.48288	7.08679	6.34481	7.55765	6.73839	5.96864	7.29838	7.30892	7.3665	7.02022	6.36911	7.02929	6.7008	6.53982	7.02185	7.13455	6.47816	7.59026	7.01342	7.62557	7.12544	7.29881
ADRB2	6.45538	6.22343	6.49461	6.65978	6.86292	6.63683	6.74385	6.4657	6.05331	6.22878	6.24928	5.96256	5.97333	6.40478	6.48791	6.60488	6.0982	6.65871	6.67485	6.49325	6.37727	5.90514	6.87105	6.60499	6.49573	6.18539	6.46369	6.39308	6.4259	6.57613	6.89925	6.17475	6.30597	6.493	6.75901	6.69315	6.30978	6.01391	6.54906	6.49592	6.40572	6.50072	6.56563	6.28724	6.20221	6.46123	6.5231	6.71459	6.19143
ADRM1	7.16331	7.48768	7.96171	7.13868	7.26796	7.6702	7.77986	7.77719	7.63253	7.65047	7.32685	7.6661	7.63698	7.361	7.15349	7.67972	8.02557	7.66854	7.35222	7.39818	7.78349	7.52414	7.71572	7.37719	7.33335	7.5561	7.95067	7.63083	7.92523	6.8969	7.58126	7.0763	7.42057	7.32379	7.30387	7.48748	7.0349	7.61218	7.34831	7.25107	8.29274	7.16533	7.54764	7.65153	7.8278	7.59722	7.73877	7.39265	7.30684
ADSL	5.76758	6.33387	6.56036	6.15074	6.44659	6.18032	6.31949	6.70293	6.31617	6.85873	6.18651	6.66041	6.46669	6.17542	5.78341	6.43444	6.76146	6.09389	6.29519	5.71677	6.92469	6.74736	6.03599	5.97756	5.71025	6.40848	6.53859	5.90847	6.65116	6.14547	6.25809	6.31688	6.12002	5.96841	6.2816	5.78527	5.81398	6.92785	6.03185	6.33306	7.08595	6.46833	5.79445	6.43802	5.82491	6.08957	6.51441	6.0663	5.83003
ADSS	7.14685	7.63653	7.201	7.10014	7.77414	7.5314	7.25573	7.88492	6.87454	8.0459	7.64515	7.83946	7.60628	7.82222	7.00064	7.55305	7.49422	7.46958	7.71825	7.22284	7.44951	7.75793	6.77175	7.27059	7.22314	7.20341	7.52194	6.7822	7.50993	7.63534	7.60397	7.64887	7.41082	7.09385	7.52435	7.06319	6.90821	7.37169	7.41289	7.67391	7.26248	7.42791	7.02551	7.54999	6.27139	7.2619	7.50625	7.55396	7.76514
ADSSL1	4.95295	5.06929	5.04917	5.28838	5.51834	5.1923	5.02397	5.03944	5.64452	5.10365	4.85837	4.46238	5.13002	5.58891	5.15457	4.83251	5.13943	5.23011	5.12635	5.77577	5.21128	4.36232	5.32402	5.69168	5.39819	5.99541	5.31055	5.27233	4.59122	5.3616	5.08371	5.16395	5.66602	5.35024	5.2183	5.38171	5.25222	5.06182	5.04739	5.01454	4.91131	4.78027	5.54218	5.11546	5.07672	5.11666	4.96807	6.14079	4.51743
ADTRP	7.28511	7.03966	5.57823	5.91937	5.08548	5.75309	5.39454	6.88495	5.07135	5.23571	5.61168	6.22175	5.89576	5.11034	5.57699	5.42708	5.6565	7.45508	6.50463	5.58934	5.71672	5.99763	4.68219	5.69511	5.39163	5.48811	6.2918	4.65269	4.97647	5.68055	5.81302	5.95269	5.15692	5.16839	5.73994	5.42958	6.30206	4.69337	6.25962	5.22316	6.68441	6.5436	5.95957	4.93163	5.40265	5.50593	5.24587	4.71662	5.1208
AEBP1	7.43379	7.7775	8.4016	7.82135	7.97768	7.3097	7.87967	7.90082	8.27526	7.40846	8.33182	7.91872	8.16471	7.66771	8.04404	8.02544	7.60244	8.081	7.31201	8.36218	8.02093	7.47616	7.35922	7.61374	8.71244	7.96422	8.01163	7.0825	7.76323	7.48447	8.14314	7.99539	8.21906	7.9766	7.70321	7.88692	7.32434	7.88448	7.96671	7.93683	7.84853	7.30908	8.20852	7.80626	7.59651	7.35623	7.82781	7.89476	7.81525
AEN	5.27982	5.51839	5.60309	5.38875	5.30075	5.4555	5.68001	5.96547	5.53264	5.70255	5.13341	6.1899	5.3136	5.59487	5.31262	5.31531	5.8955	5.46356	5.39922	5.08003	5.88673	5.46004	5.3655	5.46914	5.45455	5.14329	6.08364	5.23441	5.71528	5.21619	5.89998	5.27887	5.12449	5.48263	5.21018	5.16934	5.332	5.63561	5.58907	5.56592	5.83737	5.54493	5.20251	5.07564	5.48392	4.90551	5.82971	5.13033	5.43098
AFAP1	5.67997	6.17414	6.19796	5.78247	5.87634	5.96059	5.97207	5.98191	5.79725	6.10506	5.82972	6.4772	5.63613	5.96702	5.9862	6.32337	5.89773	5.82651	5.92208	5.60998	5.8981	6.25776	5.78056	5.93333	5.67918	5.61204	6.34704	5.84153	5.96983	5.86379	6.02801	6.00859	5.96536	5.70681	6.15867	5.44351	5.36136	5.68586	5.6637	6.02789	5.97197	5.66319	5.79107	5.92934	5.70974	6.0288	6.284	6.07152	6.21116
AFAP1L1	5.59271	5.70013	6.52313	6.11887	5.91371	5.85689	5.90205	5.22452	5.50215	5.56512	5.9929	6.31511	5.62556	5.74939	5.60768	6.3238	6.45901	5.97522	5.90495	6.11202	5.9252	6.25593	6.03315	6.19346	6.35974	6.30085	6.03593	5.77126	6.42822	5.63462	6.06859	6.02632	5.68999	5.96671	5.89457	6.02596	5.56086	5.38794	5.9244	6.30033	5.81639	5.65736	5.72493	5.95802	5.903	6.05774	5.82454	6.19126	6.27943
AFAP1L2	4.70018	5.17819	4.82127	4.64881	4.6823	4.63817	5.16109	4.95739	4.9311	4.51796	4.77824	4.68199	5.12941	4.63712	4.30946	4.83003	5.20837	4.74797	4.4179	4.77194	4.9684	5.24784	4.5433	4.76816	5.10986	4.54333	4.81541	4.55884	4.8043	4.73217	4.89161	4.94346	4.83368	4.98755	5.09526	4.45472	4.84333	4.35156	4.86354	4.77391	4.41482	4.40144	4.40443	4.48172	4.84959	4.4988	4.90138	4.61048	5.14257
AFF2	4.9505	5.05717	5.62561	5.02292	5.71122	5.83429	5.38272	5.40905	5.08521	5.29327	5.22638	4.87574	5.46458	5.93373	5.72168	6.009	5.58816	5.6671	5.77468	5.63246	5.9327	4.88965	5.86474	5.54058	6.04284	5.9008	5.11103	5.47192	6.05654	4.95652	6.06479	5.79334	5.66923	6.67981	6.01786	5.49235	5.31584	5.22255	5.44743	5.94612	4.41634	5.22064	6.13805	5.35758	5.829	6.15559	5.32414	5.94915	5.28945
AFF3	6.10025	6.03906	6.22921	6.99431	6.64338	6.45955	6.34155	5.30052	6.17333	5.60399	6.90905	4.68757	7.28392	6.67346	6.60229	6.09587	6.31644	6.47147	7.47596	6.98797	6.07714	5.00833	7.25978	7.36002	6.50777	6.94173	6.65652	6.50894	6.17115	6.79216	6.68461	7.091	6.32934	6.67443	6.71333	6.84564	5.84589	5.2748	6.08057	7.22563	4.67571	6.6656	6.71111	6.68717	5.84978	7.02135	5.71558	6.81497	5.44909
AFMID	6.40281	6.54034	6.02234	6.06377	6.19198	6.37136	6.32325	6.01385	6.3606	5.9755	6.74308	6.12175	5.96149	6.18761	6.61184	6.10991	6.36035	6.1304	6.16231	6.29982	5.54509	6.1538	6.5901	6.71236	6.13073	6.5252	5.99426	6.58441	6.28454	6.52989	6.23132	7.17283	6.30641	6.51213	6.65987	6.25381	5.9878	6.28672	5.91577	6.54993	6.38842	6.2458	6.48858	6.44382	5.68701	6.15211	6.00446	5.84777	6.53564
AGA	6.8872	7.23052	7.52262	6.08922	6.70703	7.05113	6.85493	7.33655	5.94751	6.37565	6.95813	6.78825	7.34385	7.06751	6.83079	6.69844	5.71067	6.71052	7.06866	6.2973	7.419	6.80149	6.08527	6.43124	6.09388	6.64909	6.42995	6.27312	6.70746	6.73482	6.34854	6.93258	7.00109	6.86934	6.93875	6.54925	6.2693	6.13203	6.87494	6.8142	6.95652	6.42016	6.57706	6.53369	5.78331	6.95237	6.40607	6.30732	6.60841
AGAP5	7.36048	7.11194	7.06245	7.23891	7.05891	7.13243	6.62952	6.72412	6.9251	7.10067	7.21831	6.89159	6.84542	7.16217	7.16006	6.90376	7.17369	6.9242	7.22991	7.06453	7.11064	6.95374	7.31964	7.40169	6.86183	7.43744	6.62453	6.99942	6.97374	7.38515	6.80047	7.10744	7.1931	7.02621	6.89815	6.8397	7.26406	6.91276	7.23658	7.23293	7.02677	7.64543	7.34727	7.06805	7.06509	7.3172	7.08806	7.46645	7.11363
AGAP6	7.76258	7.37736	7.23397	7.65797	7.2745	7.40029	6.86824	6.9656	7.22177	7.38758	7.37231	7.1527	7.10057	7.27804	7.44526	7.11698	7.33283	7.09467	7.53846	7.38119	7.43329	7.21524	7.62166	7.70317	7.16558	7.71443	6.8034	7.26424	7.2195	7.74735	7.08148	7.36303	7.41501	7.31886	7.14383	7.25442	7.57393	7.32797	7.61093	7.5005	7.30918	7.89577	7.66156	7.32059	7.35885	7.57122	7.38705	7.8243	7.33554
AGAP7P	8.21469	7.94227	7.49404	8.25771	7.96011	8.09065	7.21735	7.17215	7.87418	7.95531	8.22891	7.75958	7.79746	8.12435	8.16199	7.88891	8.17472	7.78118	8.28066	7.70198	7.6801	7.95047	7.99443	8.35784	7.83774	7.78441	7.36732	7.69594	8.00076	8.36442	7.69013	8.06554	8.18066	7.69031	7.49695	7.59301	8.08747	8.00883	8.0885	8.01295	7.76618	8.57111	8.24795	7.90478	7.74966	8.39438	7.96123	8.17791	7.94507
AGBL1	6.21691	5.87554	4.37828	5.03933	4.0555	4.55922	4.48031	4.24101	4.65823	5.03475	4.91123	4.27222	4.89429	4.01988	5.01636	4.68148	3.93003	4.95596	4.84519	4.77278	4.64263	4.00443	5.52382	4.42983	4.53767	4.88768	4.85948	5.62699	4.73755	4.56947	4.90297	4.7001	4.42615	4.79202	5.07901	4.70952	4.6676	4.15014	4.21507	4.91761	4.6113	4.91379	5.61473	5.085	4.60183	5.3435	5.39115	4.31667	5.38525
AGBL2	3.67735	3.52081	3.38498	4.04071	3.88517	3.70679	3.51916	3.57569	3.66235	4.45212	3.45166	3.56977	4.04405	3.47135	3.57593	3.43558	3.96835	3.35955	4.01403	3.78555	3.52521	4.01999	3.36401	4.71554	3.7226	3.65501	3.5437	4.42835	3.55162	3.85613	3.86573	3.50081	3.74175	3.51748	3.77157	3.61694	3.73905	3.55557	3.91063	3.48414	3.40716	4.36759	3.50281	4.12811	3.93138	3.54544	3.91602	6.49321	5.00465
AGBL4	3.79317	3.61968	3.616	3.9571	3.29986	3.65288	3.80309	3.59523	3.86019	3.48433	3.66285	3.54279	3.54063	3.55693	3.45216	3.43319	3.50988	3.65934	3.48488	4.01246	3.77025	3.5592	3.70355	3.68426	3.84595	4.04449	3.67024	3.90066	3.74375	3.58818	3.6746	3.59572	3.65142	3.80922	3.86425	3.90624	4.30098	3.51832	3.95916	3.41312	3.51962	3.79119	3.75269	3.71955	3.96777	3.81056	3.59908	4.89487	3.87794
AGER	9.90533	10.13495	9.929895	9.907165	9.444635	10.04202	9.596055	9.885025	8.014865	9.072845	9.144705	9.513325	9.969315	10.18115	10.01254	10.2068	9.338845	10.24895	10.05058	10.4724	9.9629	9.807525	10.27325	9.554315	9.673845	8.132935	10.01762	10.12613	9.43839	10.082555	9.873685	9.464525	9.46504	10.2487	10.5099	10.3566	9.54935	8.85938	10.197055	10.00016	8.72269	9.769165	10.064805	9.553105	9.57942	10.02847	10.19562	10.094865	10.4634
AGFG1	9.13786	9.04793	9.134	9.14062	9.2075	9.0932	9.42772	9.19804	9.43303	9.68544	9.33813	9.13734	9.33877	8.98304	9.23563	9.35861	9.31162	9.18019	9.06613	9.02692	9.49784	9.51461	9.32702	9.27281	8.85506	9.31226	9.37408	9.10521	9.3631	8.86003	9.37999	9.17299	8.92456	9.25238	8.97835	9.17608	8.97969	9.35201	9.00731	9.06027	9.3012	9.70015	8.89574	8.90756	9.25014	9.18714	8.95394	8.85515	8.88453
AGL	6.88681	6.77732	6.03122	6.16682	6.681	6.71795	6.24879	6.37634	6.13816	6.34977	7.11316	7.16889	7.21271	6.58496	6.31051	6.36133	6.19432	6.63269	7.79599	6.17392	5.90758	6.12594	6.2715	6.61522	6.38865	5.87041	6.47962	6.07517	6.51585	6.59089	6.33717	6.86679	6.57385	6.18266	6.50711	5.98625	6.11546	6.28202	6.18588	6.80222	5.95933	6.29408	6.12994	6.46821	5.68425	6.2669	6.31138	6.12742	6.474
AGMO	3.15005	3.14223	3.05089	3.31319	3.64473	3.36396	3.35636	3.5345	2.96079	3.42982	3.44628	3.53103	3.15191	3.19767	3.19823	3.69195	3.34964	3.50468	3.20991	3.47191	3.64029	3.54229	3.25364	3.38997	3.5562	3.18111	3.68149	3.79926	3.51942	3.28521	2.9949	3.44038	3.37067	3.28946	3.44539	3.35999	3.34133	3.18934	3.46024	3.56488	3.11752	3.05868	3.43004	3.47878	3.67524	3.30099	3.15671	3.41237	3.20309
AGO2	6.57297	6.59529	7.31215	7.14722	6.76093	6.98487	7.48531	6.88671	6.72254	7.57697	6.85452	7.13637	6.90382	7.04831	7.11457	7.20384	7.18334	7.09017	6.74435	6.94005	7.42116	7.05354	6.93762	7.10421	6.45106	6.78056	7.56262	6.48379	7.16451	6.50942	7.71089	6.82324	6.89288	7.12712	6.92794	6.59546	6.44578	6.74789	7.05437	6.95591	6.82716	7.11455	6.99262	6.81429	6.75951	6.83492	7.12526	7.50318	6.86616
AGPAT2	7.50808	7.6557	7.48961	8.40751	7.05057	7.7355	7.68157	8.35142	7.53819	7.42127	7.51239	7.80088	7.38008	7.11914	7.4111	7.19614	7.52512	7.79279	7.45788	7.54264	7.37523	7.22267	7.90576	7.61972	7.1021	7.46873	7.67429	7.41633	7.38599	7.63165	7.3386	7.40528	7.14764	7.74038	7.49736	7.25057	7.12446	7.23156	7.47183	7.5804	7.57158	7.29476	7.84979	7.68943	7.49017	7.70837	7.54194	7.10976	7.43472
AGPAT4	5.21712	5.41495	4.92231	5.47307	5.2357	5.70873	5.36235	5.15622	5.14712	5.23913	5.66762	5.61771	5.64881	5.54097	5.41003	5.15518	5.37272	5.74237	5.59485	4.9999	4.71113	5.36446	5.37404	5.51741	5.32014	4.97455	5.73912	4.95471	5.40747	5.43656	6.12546	5.63651	5.36478	5.09943	5.28047	5.29247	5.07084	5.28927	5.33357	5.59793	5.26206	5.3929	5.06876	5.37304	4.93752	5.57395	5.53943	5.18245	5.35912
AGPAT5	5.56728	5.93684	6.4546	6.07001	6.47798	5.69399	6.21279	6.42869	6.19428	7.2511	6.22244	7.17139	6.26909	6.04304	5.9821	6.88621	7.19282	5.54563	6.00987	5.82573	6.68882	7.16793	6.07955	5.87035	6.21467	5.63283	6.35265	5.72712	6.48068	5.8988	6.68036	6.24592	6.00422	5.9842	5.81771	5.67533	5.81848	7.02963	5.5346	6.08609	6.662	6.95949	5.55263	6.14794	6.37122	5.45732	6.46222	6.29797	6.37915
AGPS	7.95321	8.02868	7.32765	7.39563	7.83487	7.69536	7.43996	7.95858	7.35638	7.88121	7.6829	7.78115	7.91205	7.854	7.49763	7.80838	7.65202	8.10526	7.80015	7.18095	7.48036	7.82194	6.99062	7.36343	7.3486	7.14241	7.70888	6.90073	7.36184	7.54764	7.51409	8.06477	7.60024	7.25142	7.63732	7.09621	7.35837	7.72441	7.2263	7.54113	7.94044	7.81592	7.41381	7.33825	7.03434	7.24977	7.64519	7.14276	7.77817
AGR2	6.55002	6.90681	7.0759	6.86	4.71648	6.30808	6.43953	6.78843	7.24507	7.21008	5.02477	5.94385	6.8673	4.96693	6.06193	5.31964	7.77946	5.89636	6.77094	5.28974	6.53365	7.74827	5.19478	6.65393	5.15588	6.37567	6.51557	6.23771	8.1372	6.19703	5.39574	6.05922	6.0616	6.03141	6.31235	4.87908	4.97275	7.96775	6.31342	6.45034	8.50506	7.21026	5.92703	7.35763	5.35132	6.31836	6.54024	8.18742	6.62895
AGR3	5.369	6.01019	5.12316	5.66786	4.45145	5.42309	4.8344	5.60318	5.23234	5.95524	5.6501	5.94197	5.739	5.67692	5.8354	3.89527	5.41969	4.53392	6.43146	4.36305	5.94216	5.19787	5.69657	5.35808	4.58597	4.36059	5.94465	5.1828	6.10123	5.81564	5.41233	5.05976	5.50196	4.94205	5.98709	5.28557	4.31105	5.08628	4.72937	5.02859	5.63573	5.45366	5.10883	6.0344	3.0269	5.08282	5.82939	6.44932	5.55331
AGRN	6.37051	6.38511	6.90802	6.48364	5.61109	6.82333	6.41837	5.98119	6.29571	5.79867	6.2098	6.24524	5.99627	6.03265	6.18956	5.87644	5.94818	6.4711	6.24939	6.40234	6.61504	5.8081	6.41121	5.98783	6.15427	6.03277	6.43492	6.67207	6.25121	6.12315	6.23558	5.76962	5.86547	6.29724	6.62611	6.24264	6.03887	5.58664	6.05937	6.29946	6.9203	5.77979	6.29203	5.99844	5.94681	6.22807	6.53258	6.58146	6.35846
AGT	4.37535	4.79035	5.21503	4.93353	5.22086	4.4254	5.53024	5.40158	5.13967	5.42441	5.40487	5.0959	4.357	4.45144	4.55021	5.12455	4.66823	4.46588	5.03207	4.98811	5.05426	5.05054	4.62372	4.99455	4.59202	4.80442	3.94236	4.90329	4.52155	4.84496	4.86982	5.22018	5.27724	5.30098	4.32744	4.57206	4.94747	4.70243	4.40801	4.60131	4.38794	5.27054	4.76937	4.62335	4.78916	4.48402	4.81124	4.74424	4.99362
AGTPBP1	6.83607	7.24592	6.85641	6.65549	7.43349	7.2878	6.89291	6.86051	6.29629	7.34085	7.24826	6.66044	7.20461	7.34594	6.93028	7.34091	6.88452	6.98227	7.48878	6.81632	7.18174	7.29724	6.4722	7.43113	6.46037	7.22774	6.87448	6.74596	7.2672	7.52695	7.18005	6.78618	6.9593	7.04939	7.22138	6.76637	6.70757	7.06869	6.86199	7.13425	7.39388	7.26046	6.53888	6.75037	6.12254	6.96534	7.05399	7.14683	7.44801
AGTR1	6.12293	6.53092	6.81727	6.36086	6.76346	6.28657	6.94885	6.59383	6.15553	6.74995	6.78443	6.18627	7.03954	6.75575	6.92502	7.21651	6.20397	6.59778	6.7766	7.16778	6.57527	5.50806	6.56395	6.82588	6.84082	6.88252	6.75783	6.39828	6.48893	6.27773	7.18037	6.75816	6.91581	7.04692	7.00876	6.97806	5.77949	6.39275	7.07702	7.25785	5.36303	6.39536	6.98044	6.52448	6.55053	6.30874	6.41226	6.63483	6.36446
AGTR2	5.66592	5.19939	5.78252	5.23153	3.74336	4.63592	3.27568	5.08867	3.79585	4.10279	5.48808	4.0752	7.00526	3.15343	5.2723	5.43865	3.62162	6.92491	5.70131	5.83373	4.60784	4.95228	4.73606	5.38358	5.07897	4.14755	4.58308	4.76945	4.33857	4.61736	3.29568	4.93572	5.45722	6.3753	3.37038	4.97977	5.17964	4.47202	6.30599	5.33171	4.40986	4.54554	5.28904	3.92518	5.6245	4.58549	2.91467	4.45336	4.39661
AGTRAP	6.84609	7.15022	7.38156	6.74535	6.87673	7.02176	7.18515	7.54516	6.9625	7.10218	7.06137	7.1763	7.23548	7.01837	6.82426	7.25168	7.32363	6.96932	6.76712	7.46694	7.0354	7.37948	7.02921	7.14399	6.92709	7.41743	7.44862	7.51768	7.87518	6.84168	6.91768	6.7461	6.80528	7.45753	7.28673	7.3937	6.83427	7.99497	6.87409	7.18437	7.59023	7.2412	6.94067	7.51793	7.19057	7.29633	6.74927	7.00806	6.87094
AGVR6190	6.33731	5.83398	5.65437	6.04775	6.09031	5.93417	6.2324	6.2817	6.82032	6.05338	6.17404	6.08453	5.5587	5.74796	6.12676	5.7443	5.77795	6.07855	5.54707	6.29477	6.11745	5.80342	6.36687	5.59615	6.29434	6.0458	5.88791	6.71726	5.70577	5.7931	5.59553	5.91191	5.98639	6.16494	5.9675	6.76057	6.7391	5.96879	5.55779	5.58214	5.79268	6.03213	6.58983	5.82898	6.80603	6.08546	6.08141	5.51355	5.78658
AHCTF1	7.33284	7.26864	6.59931	7.41011	7.97754	7.18412	7.48423	7.18623	7.27879	7.94152	7.59333	7.66933	7.70334	7.43547	7.43685	7.37385	7.42898	7.21559	7.56739	7.46248	6.89128	7.29874	7.34232	7.31683	7.42277	6.709	7.23758	7.17528	7.45659	7.46848	7.57108	7.67973	7.60305	7.48789	7.2259	7.272	7.00972	7.48271	7.45516	7.70846	6.63462	7.76237	7.17548	7.05998	7.12647	7.20863	7.19478	7.14409	7.43419
AHCY	6.43739	6.27869	7.20327	6.65693	6.41302	6.72483	6.79066	6.89029	6.62124	7.19935	6.72584	6.87206	6.93607	6.53956	6.25791	6.89395	7.05873	6.85872	6.40933	6.477	6.98625	6.84844	6.7758	6.28084	6.01689	6.62832	7.00571	6.40699	7.31284	6.2636	6.7404	6.29006	6.29594	6.70408	6.4654	6.4373	6.26048	7.25686	6.5482	6.65005	7.26913	6.54258	6.56433	6.89405	6.95383	6.82197	6.77765	6.43645	6.0287
AHCYL2	8.41615	8.38077	8.03047	8.86707	7.39453	8.77845	8.48994	8.43162	7.12159	8.59946	7.98101	8.89373	8.4144	8.80228	8.11751	8.30694	8.4129	8.69998	8.96395	7.78047	8.05683	8.38874	7.48016	7.81574	7.38548	8.20517	8.37603	8.67611	8.75144	8.01483	8.01904	7.99071	7.48309	8.11224	8.43225	8.37168	8.9107	8.74723	8.35007	8.20111	7.26611	8.69251	8.21065	8.74669	8.32221	8.34477	8.58474	7.65977	8.12822
AHI1	6.38886	5.90006	5.62616	6.29453	6.59144	6.08403	6.00106	5.94625	5.88911	6.46892	6.46749	6.13152	6.19601	6.0716	6.44659	6.08722	5.9689	6.07698	6.22457	5.75211	5.9151	6.2931	5.75977	5.92995	5.80876	5.14465	5.74344	5.68795	5.99564	6.34458	6.79345	6.40941	6.38087	5.78807	5.77452	5.54455	5.7979	5.73739	5.79793	6.41101	5.88237	6.78695	5.50243	5.74749	5.79399	6.16953	6.19127	6.85342	6.15707
AHNAK2	4.80777	5.09333	4.07833	4.99033	4.5869	5.09865	4.52762	4.7356	4.75755	4.66391	5.28488	5.37931	4.73486	5.14039	4.4115	4.85563	4.08921	4.51314	4.43182	5.39809	4.0047	4.25437	5.07561	4.45992	5.44123	4.18984	4.31571	4.39889	4.7391	5.10488	4.85484	4.89614	5.13235	4.49611	5.46546	4.18799	5.03636	4.46342	4.03124	4.77317	3.65717	4.52907	4.58074	5.14334	4.87672	4.73604	4.51175	5.13847	4.25829
AHSA1	6.96225	7.3449	7.95864	7.65164	7.30091	7.00955	7.2154	7.6303	7.02824	7.44245	6.84393	7.52382	7.28382	6.91969	6.73277	7.36126	7.76289	7.23803	7.25016	7.0462	7.8093	7.76353	7.327	7.21573	6.75053	7.34438	7.44261	6.82073	7.18904	7.05006	7.47161	7.21064	7.11684	7.26681	7.03705	6.62365	6.67658	7.82671	7.22689	7.25274	8.17173	7.35837	6.93096	7.07473	7.10297	6.80032	7.0613	7.91857	7.32082
AHSA2	7.30204	6.89842	6.37701	6.85958	7.38514	6.87668	6.34503	6.01489	6.80934	6.27874	6.99301	6.42206	6.77767	7.13642	7.08546	6.47812	6.45167	6.78445	6.96453	6.79622	6.29832	6.39275	6.47798	7.06153	6.72089	6.6242	6.06928	6.46584	6.34367	7.1012	6.59735	6.61739	6.98375	6.99434	6.90895	6.25446	5.97294	6.69306	6.70029	7.20055	6.62848	6.84153	7.07644	6.42169	6.17249	7.13906	6.37298	7.01506	7.08997
AIDA	4.13165	4.048	3.90705	3.81795	4.4135	4.12104	4.32065	3.80547	3.70679	4.01594	4.09317	3.98631	4.66012	3.77259	3.76918	4.58017	3.63844	3.87751	3.73484	3.81372	3.70671	4.01643	4.14721	3.84983	4.15669	4.01497	4.61668	3.61612	4.15585	4.37183	3.92749	4.33523	4.05827	4.00796	4.17065	3.85958	3.49751	3.80281	3.71873	4.5793	3.80314	3.82189	4.51761	4.18004	3.54398	3.70821	4.47622	4.19449	4.07517
AIF1	6.45011	6.82938	5.990093333	6.29871	6.695796667	6.519553333	6.450663333	6.468036667	6.248993333	6.651863333	5.77801	6.771076667	6.69442	6.539656667	5.753786667	6.344666667	6.905206667	6.15091	6.252306667	6.046443333	6.29533	7.048566667	5.780213333	6.69699	6.215153333	7.097713333	6.62487	6.270883333	6.3302	6.281703333	5.868426667	6.491556667	6.325176667	6.223463333	6.612446667	6.29617	6.241416667	7.251356667	6.13537	6.36868	7.714036667	6.10397	6.537193333	6.65781	6.341146667	6.436586667	6.28253	5.492846667	6.317533333
AIF1L	4.97318	5.25341	6.41266	5.65325	5.98044	5.74921	6.70838	4.89045	5.12052	5.74603	5.74894	4.99635	5.55676	5.73358	5.31566	5.47861	5.50992	5.72597	5.40013	5.59687	6.18257	4.61098	5.63844	5.59296	5.61409	5.99725	4.92689	5.78331	5.82404	5.40337	5.19545	5.92781	6.0676	6.18625	5.89385	5.41829	5.17586	4.81213	5.41012	4.53504	5.13963	4.49829	5.45229	6.25473	5.61784	5.89355	5.82193	6.01778	5.33607
AIG1	6.00146	6.66327	6.08868	6.40338	6.40718	6.21812	6.50238	6.58312	6.05093	6.40789	6.31529	6.47585	6.51402	6.69489	6.34386	6.3231	5.96758	6.48285	6.57282	6.24668	6.07965	6.32068	6.24735	6.2624	6.62469	5.83719	5.90748	6.17133	6.43355	6.63725	5.94406	6.44327	6.46921	6.32886	6.46064	6.09605	6.25711	6.40565	6.66019	6.39764	6.26839	6.23317	5.82334	6.33713	6.14984	6.41691	6.51139	6.4535	6.58754
AIM1	8.03774	7.96059	7.23903	6.95021	7.49042	7.6801	7.80051	7.52539	6.91461	8.08338	8.14051	7.85848	7.65258	7.71058	7.65199	7.20259	7.43478	7.58465	7.69433	6.66221	6.99619	7.61818	6.79492	7.6298	6.70745	7.17089	7.61305	6.91937	7.37395	7.30418	7.5573	7.6918	7.30253	6.95774	7.08774	6.96973	7.14305	7.69644	6.95836	7.16483	7.95035	7.49979	7.2952	7.29106	6.6885	7.0851	7.00395	7.06505	7.38686
AIM2	3.69563	3.9013	4.33905	3.80028	4.45437	4.01167	4.38673	3.78163	3.88051	4.02567	3.73567	4.31192	4.10195	4.95155	4.02381	3.73047	3.91666	3.84192	3.85427	3.80874	4.26631	4.02045	3.87223	4.06351	3.42546	4.02783	4.01449	3.36633	4.17592	3.62052	4.19985	3.87951	4.38335	4.18094	3.72295	4.21891	4.24475	6.21486	3.94724	4.94705	5.50706	4.14605	4.288	3.87582	3.55063	3.82243	3.74501	3.97148	4.37955
AIMP2	6.47102	6.60987	7.35346	6.47764	6.84223	6.54622	7.07102	7.28306	6.88052	7.58845	6.79039	7.09812	6.98516	6.52086	6.51645	7.07825	7.31525	6.73725	6.86858	6.57343	7.2914	7.45327	6.84684	6.40263	6.64085	6.68176	7.22697	6.84435	7.11914	6.42081	6.70939	6.80966	6.4817	6.84547	6.71516	6.71718	6.48406	7.3404	6.10982	6.63189	7.28719	7.12657	6.66147	6.70336	7.06382	6.45647	6.96002	6.82479	6.6852
AIP	6.02597	6.45251	6.18068	6.09956	6.04145	6.19707	6.16988	6.38731	6.12268	5.7712	6.36417	6.23194	6.28037	6.45542	5.98855	6.17566	5.98436	6.41325	6.37417	6.3772	6.26508	5.96967	6.53201	6.15833	6.19102	6.17591	6.41098	6.32339	6.5069	6.15944	6.41682	6.029	6.30105	6.31491	6.7322	6.49849	5.64236	6.01044	6.26052	6.3725	6.48503	5.57348	6.64739	6.00271	5.75188	6.26089	6.21915	5.78709	6.07393
AJAP1	3.85982	3.65509	4.60955	4.9072	3.64281	4.10552	3.89753	3.72502	3.88915	4.13298	3.6109	3.68551	3.74468	3.83127	3.90595	4.76721	3.94701	3.78418	3.60575	4.14991	4.24613	4.13365	4.2201	3.84216	4.69784	4.93369	3.72714	4.56252	4.11232	4.10394	3.87448	3.88436	3.67889	4.05821	4.22459	4.65282	4.32434	4.05777	5.63779	5.01603	3.85434	4.02065	4.11847	4.22651	4.49407	4.34078	3.86769	4.45075	3.76156
AJUBA	6.13348	6.43354	6.07171	5.82593	6.0283	6.12314	5.70688	6.06867	4.82171	5.64437	5.66764	5.48457	5.90345	6.12883	5.54074	6.20749	5.62782	6.2414	6.0748	6.16404	6.29807	6.00708	6.45909	5.2987	5.94893	5.0022	5.94091	5.93498	5.91079	6.05541	5.99698	5.44834	5.94651	6.19909	6.16523	5.73683	5.53051	5.63482	5.9151	5.93646	5.98357	5.38353	6.04432	5.56622	5.07503	6.05784	6.29413	5.80457	6.3367
AK4	4.47342	5.07986	4.93784	5.08044	5.47543	4.67781	5.1879	5.09951	6.11302	6.06192	5.43602	5.81694	5.30524	4.37377	4.55993	4.77022	5.95156	4.63166	4.85443	4.78593	4.47048	5.11109	5.19531	4.99542	4.65515	4.7619	5.20721	4.53386	5.16701	4.89927	5.44967	5.34167	5.29885	4.89541	4.35006	4.38043	5.24997	5.74558	4.88524	4.75708	6.00547	5.2889	4.61832	5.15339	5.46413	4.26611	5.37548	4.91607	4.97819
AK7	4.0212	4.45709	3.75036	5.00899	4.00421	4.23975	3.90041	4.50889	3.69592	5.27608	4.54844	3.87766	4.92324	4.13475	4.05107	4.43775	4.02084	4.15198	4.37062	4.44495	3.96897	4.31696	3.90897	5.37151	4.18887	3.87901	4.55203	4.54203	4.52829	4.86186	4.96587	4.09612	4.6609	4.71203	4.62521	3.96017	3.7724	3.81022	4.45239	4.46194	3.55167	4.78333	4.16744	4.64385	3.95273	4.1796	4.66829	6.91141	5.77783
AK8	3.99919	3.85273	4.23646	4.46541	4.14173	4.38469	4.29308	4.28468	4.27706	4.53897	4.25205	4.29908	4.57583	4.31558	4.36459	4.15651	4.30742	4.43319	4.19439	4.25759	4.30124	4.31552	4.54899	4.80368	4.33984	4.38703	4.31921	4.70091	4.17894	4.25317	4.47978	4.28167	4.36402	4.32412	4.62756	4.18083	4.52532	3.8351	4.47371	4.18206	4.07414	4.50374	4.24873	4.62772	4.54297	4.22708	4.25134	6.18626	4.72678
AK9	3.80089	3.67649	3.36203	3.85787	3.60089	3.59868	3.45029	3.53462	3.47001	3.73846	3.76531	3.34959	3.83609	3.65966	3.62631	3.58218	3.89265	3.49648	3.82897	3.70278	3.63299	3.78369	3.72528	4.43564	3.85733	3.42443	3.75711	3.80935	3.95694	3.57906	3.91373	4.04851	4.05022	3.97757	3.81042	3.71996	3.62518	3.71761	3.61827	3.86256	3.54719	3.96435	3.6306	3.82466	3.49628	3.84723	3.85974	4.65879	4.40703
AKAP1	6.72178	7.03573	7.17374	6.65088	6.22956	6.79946	6.5435	6.46819	6.23413	6.86615	7.00584	7.0174	7.07632	6.5937	6.85973	6.63805	6.90515	6.91439	7.68723	7.00513	7.04423	6.53445	6.82891	6.61122	6.29068	6.55473	6.69111	6.5762	6.95958	6.69316	6.98211	6.90043	6.80638	6.44494	7.20195	6.62241	6.44486	6.81669	6.78726	6.96603	6.47355	6.8798	6.87426	6.75869	6.16208	6.79119	6.57095	6.91176	6.27156
AKAP11	7.01482	7.30253	6.45334	6.77157	7.53513	7.22339	6.13905	7.13266	6.26701	6.80177	6.90963	6.82735	7.28184	7.05543	6.78089	7.20503	6.82543	7.17811	7.34153	6.80051	6.48236	6.90708	6.44719	7.18164	7.02856	6.37781	6.63193	6.70969	6.84739	7.41375	7.38659	7.22899	7.26679	6.68312	7.13342	6.62205	6.63747	6.91224	7.11629	7.32503	6.32374	6.81893	6.73772	6.75945	5.99639	6.76473	7.00327	6.90684	7.40502
AKAP12	6.68279	6.52898	6.94371	7.41945	6.80225	6.20768	8.23097	6.80451	6.57261	7.12288	7.00171	7.10242	6.764	7.07455	7.27454	7.27045	7.72916	6.75368	6.67349	6.84238	7.79266	7.67742	6.66831	7.60469	7.27006	7.1801	7.5546	6.21933	7.05515	6.81024	8.76824	6.79287	6.63877	6.55269	6.64233	6.82733	7.35067	6.33238	7.02941	6.57365	6.20807	6.53836	6.96439	6.35557	7.994	6.55168	7.11551	6.54457	6.85975
AKAP13	9.07091	8.8363	8.99204	9.30521	9.05443	9.17787	8.99345	8.68284	8.80366	9.28985	9.40048	9.0358	9.26897	9.28256	9.54569	9.14418	9.11878	9.5444	9.60515	9.22331	8.97537	8.85609	9.18041	9.21124	8.90085	8.69697	9.12426	8.71917	9.16375	8.82963	9.52036	9.29992	9.05623	9.11012	9.13051	9.3319	9.0706	9.03432	9.15663	9.44257	8.52987	9.37823	9.32483	9.02615	9.00455	9.24021	9.02895	8.96085	8.90486
AKAP14	2.54855	2.83778	2.93422	2.95315	3.1062	2.88786	2.84515	2.83972	2.69127	3.14387	2.86882	2.83194	2.99774	3.01094	2.87051	2.88278	3.21449	2.68536	3.0082	3.05006	3.04067	3.34679	2.8643	3.38918	2.72748	3.00273	2.75938	3.40985	2.85389	2.69549	2.84853	2.93686	2.97811	2.73944	2.9544	2.96059	2.94577	3.50295	2.787	2.78267	2.74056	3.11457	2.67924	2.76064	2.94316	2.9117	2.94595	4.94039	3.48402
AKAP2	6.41609	6.38053	6.64418	6.80645	6.46795	6.4789	6.85407	6.45787	6.51156	6.65669	6.36751	6.68982	6.3402	6.55072	6.50055	7.03734	6.72405	6.53398	6.34142	6.36315	7.11718	6.96193	6.88028	6.73152	6.64879	6.46698	6.78112	6.76351	6.85428	6.18174	7.0012	6.09306	6.50216	6.44163	6.43675	6.31569	6.04526	6.30468	6.26102	6.31484	6.30971	6.43441	6.28884	6.42658	6.59001	6.51796	7.30539	6.82395	6.47945
AKAP3	3.25349	3.58283	3.67467	3.59215	3.26038	3.20377	3.6226	3.63746	3.09575	3.67595	3.54194	3.35931	3.59839	3.38373	3.07102	3.23838	3.32534	3.4491	3.18603	3.52623	3.47925	3.44695	3.54737	3.83336	3.73065	3.60708	3.8288	3.42719	3.45172	3.40439	3.20159	3.09056	3.70144	3.3613	3.63098	3.31786	3.33075	4.17498	3.78108	3.66132	3.40853	3.17872	3.34279	3.60119	3.3592	3.15917	3.79698	3.43408	3.21347
AKAP5	3.95305	4.3097	3.61501	3.41602	3.94378	3.72762	3.72071	3.66604	3.34541	3.42543	3.44988	3.80359	4.08957	3.62032	3.66103	4.21128	3.22666	3.7245	4.02741	3.80571	3.7924	3.60354	3.75187	3.40243	3.67612	3.86988	3.67167	3.56161	3.39291	3.54949	4.09289	3.4441	4.10553	3.38405	3.8924	3.54498	3.72226	3.30005	3.37696	3.78738	3.93312	3.58514	3.57716	3.42546	3.43676	3.39087	3.73525	3.67756	3.95323
AKAP6	4.83311	5.30273	4.46348	5.26236	5.08313	5.30538	4.46588	4.52155	4.63027	5.24188	5.23412	4.5815	5.30836	4.79336	4.94123	5.18294	5.32636	5.51586	5.08198	5.71325	4.89759	4.93648	4.99738	5.46181	5.1001	4.36298	5.17866	4.81575	4.72662	5.26585	5.24164	4.43296	6.09172	5.22018	5.17612	4.5953	4.44759	4.04289	4.80264	5.07336	3.75438	5.21589	4.70655	5.43629	4.39858	5.12893	5.76771	6.17658	6.24724
AKAP7	4.44427	4.61548	4.82365	4.62685	4.93291	5.2189	3.89163	4.51712	4.17909	5.36601	4.55425	4.51221	5.01314	4.80973	4.69037	5.03915	5.12533	4.90241	5.38066	4.33617	4.84491	4.61632	4.52258	4.48673	4.6332	4.48934	4.60315	4.38448	4.70478	4.8647	4.70611	5.03812	5.23108	4.61721	4.61064	4.24168	4.29621	5.06341	4.86404	5.49198	4.75613	4.86169	4.62754	4.8361	4.61584	4.69082	4.75525	4.84597	4.60216
AKAP9	7.28483	7.18154	6.27131	7.03635	7.43938	7.18183	6.29403	6.57099	6.20229	6.87547	7.03526	6.60324	7.24161	7.26645	6.95935	6.8383	6.42794	6.66427	7.26741	7.24799	6.51062	6.58724	6.87217	7.29897	7.02776	6.38215	6.45557	6.96769	6.83604	7.45984	7.39423	7.24634	7.50597	6.67815	7.19944	6.73917	6.61158	6.5029	7.04904	7.38145	6.36973	6.98467	6.31997	6.85413	5.91101	6.89104	6.73584	7.40328	7.49933
AKIRIN2	7.53884	7.90725	8.64991	7.71464	7.75633	7.53348	7.32323	7.54066	7.13431	7.42212	7.24513	7.5591	7.60495	7.83672	7.44432	7.63489	7.41308	7.8418	7.63782	7.23834	8.44055	7.60226	7.27426	7.53265	7.35827	7.79985	7.9048	7.15833	7.58299	7.16631	7.9407	7.57986	7.47047	7.4424	7.83858	7.69172	6.71643	7.40883	7.43387	7.82204	8.11236	7.65686	7.29631	7.13155	7.00498	7.44751	7.19242	7.61704	7.42726
AKNA	6.31185	6.26638	6.82243	6.21901	6.07558	6.4304	6.27586	6.10632	6.13617	6.36511	6.44153	6.17403	6.20474	6.73569	6.49591	6.11536	6.07831	6.12379	6.13313	6.60319	6.33396	6.0042	6.32668	6.54416	6.20575	6.545	6.12769	6.36488	6.36815	6.17626	6.62804	6.09049	5.95913	6.52512	6.19312	6.44726	6.26793	6.4604	6.47423	6.25163	6.9308	6.30135	6.3952	6.08436	5.93711	6.4824	6.16004	6.48655	6.2712
AKR1A1	6.82131	7.49886	7.19187	7.0321	6.78471	7.12486	7.00086	7.57818	6.94647	6.91303	7.04354	7.0368	7.35902	7.07227	6.81711	7.11058	7.21651	7.32593	7.23132	6.82923	7.29549	7.46693	7.01723	6.83857	6.55106	6.81711	7.37038	7.245	7.42521	7.13547	7.09616	6.9725	6.98507	6.85983	7.16011	7.05392	6.7223	7.68804	7.00246	7.09888	7.98728	6.90721	6.87391	7.49147	6.69351	7.19294	7.17437	6.61163	6.45118
AKR1B1	6.5111	6.89903	7.3545	6.57873	7.26398	7.34313	6.85701	7.29452	7.27174	6.77133	7.94787	7.01909	7.33578	7.77051	7.09962	7.25273	6.47214	7.79482	7.10946	7.23134	6.94415	6.7044	7.17613	6.9858	7.3093	7.20716	7.36333	7.21087	7.09124	7.03449	7.0339	7.68495	7.14808	7.05845	7.1443	7.55208	6.67659	6.91408	7.34428	6.93069	7.22874	6.90514	7.33629	7.3462	7.59113	7.39282	6.73983	7.09709	6.73991
AKR1B10	2.95107	2.81059	3.39199	3.3791	3.4467	2.9825	3.14875	3.05586	3.59146	3.05746	3.21824	3.27754	3.26949	3.55128	3.54779	3.26151	3.38436	3.3083	3.57998	2.94738	3.02418	3.0249	3.11425	3.0379	2.86077	3.30202	3.6682	3.80967	2.66031	2.68491	3.09695	3.46046	3.30297	3.10927	3.03921	3.49179	3.32581	2.66921	2.77231	2.56482	3.04457	3.18352	3.25253	3.0884	2.9476	3.05061	3.16556	2.85135	3.17841
AKR1C1	6.14102	6.35048	6.28031	6.67333	6.55363	6.5749	6.34176	6.38491	6.42436	6.39515	7.00824	6.02198	6.76578	6.49093	6.64383	6.65251	6.308	7.02703	6.99715	6.92413	6.16302	5.94098	6.62571	6.54362	6.20248	5.71537	6.5554	6.2903	6.0313	6.9168	6.57125	6.77253	6.46871	6.61694	6.82773	5.94444	6.20879	6.43236	7.06532	6.70646	5.87483	6.17369	6.36215	6.58829	5.9934	6.46736	6.20119	7.05212	6.21081
AKR1C2	5.4991	5.65721	7.19747	7.20738	6.93434	6.88864	6.88456	5.78239	5.99307	6.55681	7.25745	6.01015	6.94298	6.39233	6.91945	7.78397	6.28425	8.09602	6.81832	7.3189	7.92897	5.68547	7.30796	6.68582	5.83287	6.59911	7.36428	6.46863	6.58022	6.36938	7.67948	8.01919	6.36657	6.57905	7.26143	6.79594	5.76231	5.92265	7.65128	7.24779	6.12487	6.41127	6.39551	6.7417	6.9496	7.25937	6.26092	7.09438	5.7675
AKR1C3	6.80694	6.72037	7.59343	7.50427	7.34292	6.8914	7.65849	6.94644	7.22588	7.05773	7.97574	7.21296	7.88207	7.07419	7.55912	8.15849	6.17133	8.29616	7.87272	7.27458	7.80126	6.81935	7.42174	6.84425	6.76317	7.13509	7.89471	7.88199	6.90676	6.5038	7.94046	7.97595	6.71317	6.76177	7.74505	7.5701	6.21424	6.67313	7.49107	7.43373	7.08574	7.12105	8.05774	6.74623	7.33926	7.68454	6.7217	7.32998	6.94006
AKR1E2	5.51349	5.72129	5.67166	6.06538	5.50556	5.83106	5.35299	5.73473	5.05827	5.33072	5.6113	5.52694	5.73049	5.57908	5.64312	5.88063	5.98221	6.20465	6.16954	6.18198	5.65815	5.71861	5.90291	5.79949	6.03555	5.17284	5.76037	5.60759	5.24848	5.86723	5.92497	5.41751	5.23896	5.6102	5.49867	5.53537	5.65612	5.94968	6.09064	5.88424	5.38718	6.09914	6.10375	5.89629	5.88183	5.92579	5.52327	6.01094	5.84978
AKT3	6.63763	6.50521	6.97269	6.5819	7.48073	6.91043	6.09476	6.31893	6.03119	6.72041	6.9111	6.49802	7.06627	7.21106	7.17892	6.9064	6.47503	7.1787	7.03187	7.41451	6.99982	6.44949	6.45697	7.36511	7.35698	7.32403	6.84423	6.02342	6.64145	6.89258	7.65687	7.30575	7.25462	7.26481	7.37403	6.50797	6.44725	6.01066	7.24646	7.54075	5.98725	7.06336	6.6967	6.52249	6.32091	6.63125	6.4088	7.37082	6.91307
AKTIP	7.16375	7.43558	7.32787	6.97811	7.68602	7.30054	6.74123	7.25648	6.33793	7.10225	7.27923	6.66011	7.38304	7.54119	7.07712	7.50542	7.25773	7.14919	7.60207	6.86167	7.48002	7.36127	6.7809	7.25892	7.23936	7.11412	7.17028	6.61311	7.36292	7.50961	7.51581	7.45226	7.46335	7.35946	7.6274	6.66147	6.68126	7.06299	7.29036	7.60505	7.01546	6.98847	6.91551	7.03349	6.94146	7.13213	6.99407	7.24431	7.83279
ALAS1	7.80793	8.09255	7.61684	7.21588	7.55394	7.60582	7.83709	7.82703	7.30662	7.44896	7.29724	7.20099	7.8237	7.24467	7.44126	7.46656	7.72737	7.88825	7.62922	7.57409	7.64626	7.62092	7.49563	7.48163	7.28515	7.44423	7.9813	7.46871	7.5772	7.52708	7.79628	7.28683	7.33338	7.80895	7.76028	7.08121	6.99658	7.67224	7.38601	7.21124	7.86318	7.41145	7.54583	7.69918	7.37242	7.57285	7.53115	7.23914	7.55095
ALAS2	4.85056	4.49011	4.95671	5.24001	4.82304	4.77144	5.14817	4.6848	5.24871	4.37094	4.54824	4.58528	4.76574	4.36494	4.64414	4.37418	4.73559	4.58331	4.20131	4.91801	4.97345	4.57882	4.59134	4.52027	4.49973	4.79742	4.29041	4.70561	4.49602	4.44088	4.24262	4.44333	5.042	4.77376	4.61028	4.52444	5.09567	4.35393	4.50248	4.61632	4.38816	4.88462	4.47401	4.31213	4.99825	4.64674	4.59251	4.45057	4.71598
ALCAM	9.23406	9.02901	9.20179	9.29753	9.45884	9.87004	9.28996	8.60074	8.62356	9.20611	9.63712	8.72915	9.4842	9.52962	9.57492	9.65484	8.58374	9.68213	9.65801	9.32779	9.29261	9.0266	9.36334	9.16467	8.99195	9.07493	9.61803	9.28181	9.44745	9.49193	9.70073	9.41196	9.25409	9.24859	9.7931	9.51484	9.17686	8.44934	9.66068	9.68382	8.17693	9.07537	9.2284	9.16367	8.66683	9.51025	9.28513	9.83205	9.4088
ALDH18A1	6.35609	7.00158	6.72906	6.46542	6.41993	6.44233	7.08188	7.54157	7.27401	7.54624	6.68394	7.50547	7.16802	6.33664	6.24546	6.73204	7.20798	6.0866	6.50352	6.02127	6.76724	7.4788	6.63089	6.1803	6.27167	5.75965	6.58095	6.40802	7.3357	6.68327	6.77857	6.77364	6.81876	6.47304	6.31716	6.21398	6.20022	7.41897	6.74314	6.34677	7.11826	6.94648	6.06431	6.70818	6.49501	5.98814	7.1835	6.39743	6.86893
ALDH1A1	8.89878	9.11178	8.10728	8.33321	10.1443	8.9202	8.22013	8.97998	7.99513	8.57048	8.60161	7.79738	9.09948	9.63579	9.49897	9.40286	7.77673	9.40036	9.34139	9.81614	9.13833	8.54189	9.11952	9.37881	9.80779	9.30678	9.07576	9.10457	8.5816	9.60321	9.442	8.70152	9.57332	8.99866	9.69831	8.64691	8.91308	7.53959	9.33743	9.45833	8.44884	8.07358	9.65683	8.77446	8.04212	8.68347	8.47265	9.79336	9.41722
ALDH1A2	4.62298	5.15798	5.14693	4.94231	5.49488	5.12381	5.55139	5.38859	5.21075	5.46096	6.08247	5.85104	5.66176	4.72838	4.84771	5.45898	4.56111	5.92593	6.59053	4.29481	4.64807	5.06216	5.2515	6.07875	4.7936	4.53451	5.62642	4.32736	4.91882	5.27298	5.53649	5.15505	5.82913	4.73929	4.80281	4.74455	5.16617	4.78723	4.79535	5.27583	4.57416	6.44667	4.37523	4.42306	4.90984	4.40105	5.73652	5.40001	4.4645
ALDH1A3	5.62006	6.01652	5.93068	5.42987	6.16938	5.91359	7.05206	6.83918	6.47392	7.28038	6.31716	8.13063	5.67086	5.89514	6.10058	5.91007	6.44374	5.77881	5.5638	5.59645	5.66561	6.58034	6.10293	5.89086	5.99024	5.35071	6.46226	5.61708	5.58946	5.63294	5.79984	6.29663	6.90284	5.99119	5.68661	5.39931	5.96621	6.11137	5.63009	6.39951	5.88732	5.85368	5.53152	5.97925	6.04645	5.64087	6.99385	6.80132	5.89335
ALDH1B1	6.17244	5.88595	6.26553	6.09604	5.89728	6.17549	6.62253	6.66975	6.55117	6.55742	6.62159	6.84655	5.79646	6.13575	5.86432	6.04536	6.75175	5.97099	5.94468	6.11328	6.65564	6.61233	6.26506	6.14096	6.36375	6.06464	6.42003	6.27854	6.2899	6.05139	6.16917	6.24105	6.28437	5.77828	6.12913	5.6127	6.25486	6.47843	6.205	5.73596	6.36157	6.51916	6.08431	6.00901	6.32128	5.97454	6.88937	6.80491	6.38377
ALDH1L1	4.25329	4.25304	4.65745	4.77802	4.74091	5.14216	5.03875	4.75586	4.94367	4.67818	5.18811	4.56919	4.64714	4.90961	5.06615	4.87553	4.46315	5.43399	4.93342	5.72637	4.89665	4.36919	5.57529	4.91637	5.05288	5.39811	4.55083	5.22269	5.00013	4.95929	4.65189	4.73725	4.79209	4.81641	5.46818	5.13773	4.73535	4.67388	5.33726	5.4565	4.24544	4.7691	4.95947	4.80128	5.14736	5.30017	4.6739	5.29614	4.5187
ALDH1L2	4.9661	5.17125	6.28178	6.10419	5.90907	5.82396	5.55196	6.30543	6.69749	6.22146	6.77056	5.97076	6.28744	5.24213	4.85025	5.68038	5.64277	5.58026	5.48182	5.0375	6.0115	5.93955	4.48972	5.05793	5.42379	5.09758	5.11647	4.5602	5.55288	5.60607	4.65379	6.03446	6.16252	5.04783	5.08267	4.9104	5.42747	7.0596	5.38294	5.89451	5.89751	4.91421	4.69332	6.30749	5.98419	5.25199	6.02526	5.00169	4.81877
ALDH2	9.81421	9.97551	9.26405	9.53041	9.43544	9.75446	9.07564	9.18661	8.76634	8.96308	9.42624	8.82842	9.45068	9.49812	9.74865	9.52203	8.54901	9.84165	9.70349	9.85253	9.05566	8.68988	9.7386	9.33729	9.53921	9.05186	9.51902	9.78256	9.13042	9.57229	9.49617	9.64379	9.38786	9.3472	9.89364	9.77374	9.30217	8.7422	9.54034	9.77358	8.515	8.85417	9.80553	9.96584	8.7773	9.68443	8.94556	9.2044	9.47559
ALDH3A1	5.416	5.04335	4.92435	4.92658	4.99405	4.93562	5.11743	5.01948	5.48715	5.00225	5.14564	5.18013	5.38477	4.90348	5.00995	4.7553	4.93869	5.10966	5.62961	5.05027	4.95261	5.02938	5.10772	5.37948	5.15789	5.06222	5.21761	5.52603	4.90341	5.00465	5.01902	4.98422	5.00374	4.98315	5.2823	5.12487	5.4112	4.56032	4.97524	4.67417	5.08172	5.48774	5.38822	4.6619	5.55035	4.78246	5.39676	6.6985	5.35739
ALDH3B1	7.28266	7.24726	7.01529	7.15079	6.8309	7.46408	7.1727	6.79903	7.08509	6.58932	6.3998	6.66844	7.11131	7.18237	7.04473	6.94924	6.64698	7.49184	7.04603	7.44507	6.95036	6.91008	6.90684	7.10727	6.92263	6.93451	7.18535	7.49071	6.82564	7.11664	6.9424	6.69968	6.76409	7.03396	7.60051	7.4673	6.99022	6.85235	7.23388	7.1346	6.78919	6.72688	7.5833	7.25688	7.18543	7.30965	7.2587	7.65707	7.30587
ALDH3B2	3.75309	3.93606	4.32055	4.33827	3.81918	4.21917	3.92655	3.92605	4.21953	4.06291	4.14683	3.92951	3.69579	3.72984	3.97568	4.09331	3.60692	4.0315	3.73902	3.9126	4.07047	3.65607	3.82268	4.11719	3.89098	4.26451	3.82296	4.0248	4.08192	3.62736	3.84166	4.10704	3.827	3.75049	4.16906	4.3081	4.11537	3.86581	3.92075	3.74455	3.96307	3.97264	4.24385	4.49928	4.36786	3.92942	3.94658	4.48266	4.00635
ALDH5A1	5.80205	5.60242	4.69525	4.87352	5.06584	5.31947	4.86117	5.04546	4.62522	5.24462	5.62927	4.92209	5.36094	5.66423	5.64873	5.32615	4.20585	5.68134	6.15203	5.48002	4.92943	5.05246	5.22767	4.88692	5.14934	4.74385	5.36269	5.67198	5.14538	5.22175	4.92799	5.37478	5.20881	5.06267	5.89249	5.09153	5.07828	4.71855	5.44626	5.78068	4.77382	4.99617	5.89276	5.13741	4.86394	5.853	5.38564	5.16243	5.51147
ALDH6A1	7.24106	7.35726	6.96911	7.8299	7.63145	7.81081	7.12172	7.96067	6.9967	7.38678	7.86614	6.6248	7.81399	7.89413	8.04937	7.45265	6.74885	8.39917	7.96424	7.92734	6.92876	7.38753	7.7735	7.55691	8.24184	7.3143	7.54772	8.34484	7.89286	8.22337	7.69165	7.6826	8.14607	7.70729	8.26602	8.00125	8.05221	7.48137	8.47385	8.56104	6.00299	7.40247	7.77498	7.81293	7.35781	7.99162	7.26387	7.37878	7.47346
ALDH7A1	6.84945	6.93989	7.13142	7.0205	7.09283	7.10358	6.97969	6.74425	6.27358	6.72127	7.23905	6.55435	7.3412	7.42759	7.34393	7.07991	6.28919	7.44692	7.45147	7.26353	6.86216	6.67833	6.92504	6.8913	7.73981	7.37143	6.98391	7.27633	7.24981	7.30521	6.34198	7.16884	7.32635	7.15239	7.5955	7.08456	6.64276	6.88971	7.42367	7.70467	6.6097	6.6777	7.02539	7.45849	6.61453	7.27098	6.91357	7.47159	7.37394
ALDOC	6.14588	6.61931	6.38907	6.83378	5.84031	6.12709	5.94243	6.93216	6.64837	6.0843	6.17188	5.67719	6.59709	5.9052	5.77908	5.46314	6.30768	6.35077	5.95513	6.29873	5.73902	5.73891	6.16364	6.1559	6.09195	6.43994	6.87123	6.20248	6.53981	6.77206	5.6964	6.42933	6.38245	6.30752	5.79633	5.62405	6.0086	7.34324	6.29188	6.25004	6.73278	5.99361	5.99037	7.13787	5.84436	6.14439	6.53956	6.03606	5.74098
ALG10B	6.13018	6.43458	5.438225	5.92173	6.679615	6.03638	6.048375	6.27958	5.95757	6.089625	6.010045	6.45068	6.559525	6.401985	6.30501	6.23482	6.45426	6.35041	6.33201	6.35875	5.345035	6.23099	5.64295	6.02788	6.641735	5.80086	6.12874	5.922205	6.12727	6.38896	5.92969	6.54036	6.50157	6.333975	6.220995	6.21487	6.12768	6.28645	6.32254	6.725915	5.369815	6.23036	6.375015	6.250485	5.928975	6.14579	5.9756	5.510085	6.385055
ALG11	7.39851	7.66342	6.66911	7.24333	7.83281	7.47311	7.18254	7.4789	6.79891	7.68104	7.4866	7.47797	7.77926	7.69875	7.00481	7.61284	7.54558	7.29843	7.80009	7.14614	7.10728	7.89753	7.20697	7.30942	7.54114	6.65759	7.08905	6.91172	7.44229	7.62482	7.56086	7.80299	7.80409	7.27401	7.60724	6.94998	7.15575	7.4895	7.5715	7.71892	6.95038	7.39703	7.2265	7.3604	6.92982	7.2077	7.5848	7.23006	7.91809
ALG13	5.54652	5.49341	5.09547	5.96703	5.56599	5.44397	4.87423	5.07449	5.28184	5.30997	5.52041	5.56066	5.87925	5.95329	5.90171	5.62349	5.71737	5.39581	5.698	5.28779	5.23175	5.42063	5.11772	5.92534	5.67133	5.20912	5.20474	4.94007	5.23245	5.98079	5.99054	5.63651	5.79809	5.46074	5.44362	5.50527	5.62703	5.61503	5.58263	6.16856	5.33691	6.22494	5.53218	5.4019	5.10386	5.53836	5.2678	5.54618	5.83095
ALG3	6.98791	7.44314	7.91321	7.2443	6.81558	6.84436	7.53726	7.84226	7.67121	7.57469	7.06546	7.85771	7.50174	6.75383	7.04731	7.48171	8.11097	7.14765	7.28677	7.22359	7.73409	7.55356	7.61422	6.93494	6.97404	7.16864	7.39799	7.17715	7.83718	6.99603	6.95021	7.03919	6.64677	7.07236	7.12298	7.08464	7.40213	7.87764	7.24812	7.08147	7.81081	7.37998	7.21576	7.14523	7.70536	7.18392	7.15603	6.91028	6.8417
ALG6	5.81025	6.22636	5.74697	5.48901	6.43755	5.66461	5.41754	6.08121	5.25295	6.14662	5.58056	5.85202	6.23083	6.09951	5.58465	5.70456	6.01611	5.98451	5.9184	5.55206	5.7441	6.10543	5.40039	5.77237	5.63051	5.37255	5.41864	5.42924	5.90429	5.75145	5.5874	6.15434	5.98878	5.65603	5.58081	5.41646	5.19559	6.24379	5.50806	6.28571	6.21728	6.12389	5.71613	5.60363	5.27305	5.43241	5.67756	5.45326	6.13928
ALG8	6.29971	6.74355	6.5974	6.18601	6.44428	5.93137	6.01416	6.84092	6.13969	6.7473	6.29762	6.98764	6.68073	6.07	6.41607	6.64422	6.82563	6.1644	6.42748	6.02781	6.63424	7.00473	5.99429	5.92765	6.2152	6.03086	6.19868	5.64022	6.55703	6.30372	6.13239	6.63692	6.47677	6.09601	6.31295	5.73998	5.94619	6.57594	6.26893	6.81275	7.06913	6.59918	5.85535	5.98676	6.05775	6.0305	6.18702	6.23014	6.45551
ALKBH8	5.54079	5.80503	4.3705	5.31209	5.82071	5.48942	5.2078	5.85008	5.02799	5.75683	5.58465	5.24957	5.79982	5.59397	5.25397	5.23416	5.62948	5.54273	6.05179	5.59915	4.75812	5.58891	5.22204	5.5469	5.34687	4.54357	5.54584	5.06488	5.48576	6.05692	5.26407	5.69024	5.71699	5.44211	5.33565	5.04063	5.41482	5.54073	5.43857	5.84985	5.0376	5.30634	5.3544	5.36616	4.70082	5.58768	5.45001	4.885	5.71201
ALMS1	6.13963	6.17736	6.29199	6.3799	6.29554	6.40612	5.93525	6.29074	5.71417	6.68922	6.22213	6.00162	6.43562	6.34399	5.96212	6.17515	6.29023	6.37821	6.81471	6.29138	6.40263	6.25301	6.22003	6.04735	6.12042	5.78481	5.84402	5.79981	6.24627	6.33434	6.57029	6.1329	6.62624	5.90716	6.1371	5.56923	5.89491	6.25745	6.37447	6.5138	5.99595	6.59205	5.81147	6.09147	5.86843	6.0808	6.20108	7.24586	6.57335
ALMS1P1	3.38998	3.87052	3.98335	4.31971	4.17334	3.85639	3.65999	3.75939	3.23087	3.90169	3.69209	3.49737	4.18425	3.88845	3.30012	3.69538	3.64562	4.07247	3.98751	3.64581	3.89636	3.87473	3.42335	3.8072	3.50391	3.69048	3.52542	3.50899	3.85665	3.858	3.92051	3.83083	4.09508	3.99641	3.6524	3.54632	3.56328	3.80666	4.2855	4.11596	3.79682	3.88355	4.02848	3.63262	3.82112	3.57561	4.08104	4.78205	3.8741
ALOX12	4.08636	3.81224	4.55297	4.61485	4.1542	3.90164	4.77277	4.31643	4.5405	4.11897	4.16387	3.99417	4.1963	3.92121	4.03388	3.88586	4.14926	3.90073	3.83955	4.57728	5.2369	4.78964	4.96643	4.35838	4.17199	4.66268	4.1595	4.5905	4.31454	3.98901	4.07043	4.68245	4.17793	4.50685	4.17543	4.38939	4.30851	3.88402	5.08573	4.12411	4.38026	4.28381	3.89076	4.58507	4.599	4.65679	4.18506	3.98516	4.10829
ALOX12P2	4.72216	4.33675	4.27925	4.4287	4.03499	4.55527	4.62263	4.1415	4.58714	4.17908	4.77533	4.52248	4.19277	3.97923	4.48225	4.00099	4.36484	4.43052	4.22523	3.98766	4.51597	4.03842	4.58701	4.12561	3.92722	4.41865	4.10379	4.3728	4.395	4.04661	3.87082	4.3343	4.23256	4.4787	4.23222	4.46531	4.67048	4.2142	4.13747	3.96664	4.21543	4.19088	4.3662	4.16601	4.2903	4.29371	4.28254	4.60143	3.89831
ALOX15	4.46222	4.47327	4.39162	5.1495	4.19973	5.0184	4.9946	4.92611	4.46255	5.66482	4.53854	6.11857	4.49814	4.24429	4.77425	4.75552	4.4769	5.0159	4.97401	5.49783	4.39764	4.50482	5.06607	7.01077	4.94469	4.78237	4.30175	6.76126	3.99744	5.46694	5.23696	4.23274	6.25338	4.78144	5.02744	4.53393	5.08491	4.29146	4.88325	4.70153	4.14228	4.34474	4.47058	4.68512	5.27565	4.24356	4.812	7.84631	6.09972
ALOX15B	7.18354	7.42135	8.71171	8.83423	6.14457	8.12534	6.37019	6.09918	7.82638	6.87701	8.35949	7.74648	7.30435	7.97025	7.94152	7.39454	6.68504	8.31324	8.35098	7.22722	7.2505	6.13477	7.83335	6.91159	6.58262	7.08498	7.94261	7.01984	7.87077	6.65672	7.28512	7.53597	7.19308	7.386	7.49238	8.11038	7.31833	6.9436	7.82137	8.1201	5.96154	7.63017	8.13504	7.86691	7.08355	8.12774	7.026	7.07691	5.33297
ALOX5	9.04957	9.09388	8.78319	8.45088	8.14002	8.77254	8.33217	8.19774	8.41201	8.30958	8.10289	7.95177	8.6903	8.05132	8.43232	8.04032	8.60715	8.82648	8.71915	8.6714	8.5864	8.23583	8.21487	8.65361	8.31605	9.00008	8.67793	8.2785	8.30595	8.39854	8.3452	8.29533	8.01562	8.16493	8.66724	8.45371	8.60829	8.45211	8.2337	8.03891	9.00589	8.31699	8.82728	8.35971	7.89027	8.93074	8.06514	7.90405	7.97826
ALOX5AP	8.93909	8.96474	8.12716	8.23705	8.52823	8.82058	8.64335	8.38083	8.59005	8.55751	8.44108	7.98462	9.06465	7.96434	8.61508	8.08039	8.1697	9.01687	8.62484	8.37909	8.25565	8.19223	8.31926	8.50039	7.94722	8.3739	8.91761	8.08227	8.45311	8.25853	8.80902	8.74417	8.26681	8.12352	8.53533	8.58564	8.46504	8.30566	8.43734	8.13235	8.00005	8.54325	8.71812	8.30117	8.1591	8.60859	7.56146	7.2655	7.37004
ALPK1	6.35803	6.4239	5.34124	6.29324	6.7647	6.31518	5.89967	6.51005	5.7467	6.64633	6.33341	5.58932	6.61706	6.31498	5.80651	6.23391	6.40878	6.14236	6.55391	5.80816	6.0731	6.26581	5.96131	6.64744	6.00061	5.82776	6.15496	5.97013	6.5316	6.31196	6.15763	6.02731	6.2406	6.40435	5.92876	6.01875	6.00571	7.36939	6.05203	6.35713	6.29166	6.90421	6.3874	6.46523	5.56398	6.28236	5.96593	5.94054	6.54147
ALPK3	5.67086	5.84677	5.82944	5.84719	5.34027	5.44492	6.00667	4.99357	5.74357	5.44038	5.4633	5.63661	5.37823	5.00536	5.50167	5.22834	5.63338	5.60092	5.72166	5.67414	5.78308	5.53975	5.48074	5.27715	5.63946	5.51158	5.6813	5.64576	5.04212	5.1515	5.65123	5.35203	4.95928	5.51603	5.39606	5.78419	5.63038	5.39636	5.62227	4.73435	5.52456	5.6646	5.72315	5.1083	5.42344	5.59521	5.78585	5.2898	5.39608
ALPL	7.63637	8.05058	8.95151	8.93166	7.21959	8.66594	8.63296	8.7859	7.98914	8.35932	8.3641	8.28838	8.7208	7.57934	7.71221	8.29278	8.305	8.28362	8.31589	8.12862	8.80225	8.04639	8.69426	8.27992	7.15877	8.27484	8.50643	8.19624	9.23468	7.25736	8.3866	8.25956	7.52782	8.78026	8.01281	8.38604	7.67937	8.21037	8.00474	8.30684	8.09706	8.93065	8.34896	8.67249	8.46896	8.16866	7.86458	7.85544	7.3385
ALPP	4.43699	4.0896	5.09265	4.48165	4.66591	4.69517	4.85916	4.42689	4.64449	4.79734	4.95641	4.14404	5.33799	4.53222	4.38191	5.20282	4.4066	4.80345	4.4328	6.14016	5.37135	4.97463	5.02133	4.5663	4.34056	4.73803	5.24214	5.16386	6.0453	4.75631	4.724	4.87283	4.37215	4.68341	4.66863	5.05992	4.8501	4.83568	4.10414	4.50026	4.22764	4.70821	4.90507	5.15145	4.6284	5.34025	4.56973	3.93137	4.1576
ALPPL2	5.35192	5.5482	5.71318	5.51653	5.42177	5.77097	5.60494	5.17724	5.58199	5.5401	5.56502	5.34019	5.98151	5.26528	5.43347	5.45075	5.16787	5.7691	4.97468	6.21619	5.8919	5.21832	5.88059	5.3618	5.37554	5.8304	5.59859	5.92565	6.35562	5.7525	5.64532	5.32954	5.52722	5.57409	5.73587	5.70547	5.62412	5.57021	5.40424	5.25057	5.51341	5.32441	5.5203	5.77133	5.35809	5.44173	5.51443	5.16132	5.01859
ALS2CL	6.26463	6.50955	6.1371	6.37171	6.17219	6.60951	6.10986	5.89936	6.18171	5.69353	5.96007	5.91492	5.9953	6.03111	6.48381	5.96064	6.25947	6.00021	6.2893	6.5983	6.13091	5.58755	6.50182	6.24868	6.06886	5.82	6.05443	6.58937	6.32956	6.32507	5.86665	5.63136	6.1404	6.30418	6.40792	6.27673	5.92132	5.68573	6.15613	6.06646	5.7569	5.85245	6.52728	6.21116	6.1207	6.86184	6.30597	5.66419	6.20754
ALS2CR12	4.06726	3.89649	4.3791	4.90285	4.34004	4.41906	3.89315	3.84154	3.91675	4.94586	4.10982	3.8411	4.63828	4.22096	4.60178	4.09269	4.40133	4.17853	4.4879	4.44409	4.67706	4.82712	4.34399	5.37473	4.34493	4.55437	4.20719	4.52797	4.36269	4.43158	5.20519	4.25566	4.33065	4.70815	4.32058	3.90719	4.34468	4.71569	4.3091	4.40125	4.32771	5.43766	4.11864	4.75188	4.05863	4.35199	4.28317	6.98631	5.68563
ALYREF	7.31747	7.65606	8.71023	7.51081	7.46201	7.69763	7.94856	8.25699	7.75408	8.63313	7.4046	8.13635	7.65188	7.47617	7.08079	7.91204	8.4089	7.16304	7.72019	7.30721	8.56159	8.46968	7.67475	7.30723	7.28637	8.03732	7.89546	7.32825	8.24671	7.41618	7.87715	7.54829	7.62488	7.71205	7.31739	7.28243	7.36848	8.20278	7.46895	7.37982	8.66671	7.88108	7.40153	7.68643	8.11137	7.57685	8.23914	8.17844	7.56072
AMACR	6.05366	6.21441	6.13	5.89945	6.00134	6.00601	5.2098	6.08839	6.04087	5.68547	5.71401	5.37069	6.20143	5.95296	6.06877	5.71556	6.21183	6.00144	5.86755	6.15962	5.78376	5.68664	5.9261	5.94356	5.93451	6.14043	6.04024	5.96715	6.10259	6.37769	5.63676	5.86633	6.31856	5.95711	6.39082	5.93413	5.96323	5.82766	6.14824	6.4593	6.27486	5.72406	6.16087	6.58609	5.30586	6.13163	5.84929	6.12227	6.43635
AMD1	8.19213	8.29885	7.31775	7.99895	8.37019	8.32261	8.62456	8.48875	8.03806	8.87815	8.59055	8.73877	8.60772	8.43596	8.35295	8.44291	8.56461	8.37038	8.73098	8.11711	8.18138	8.71742	8.18652	8.43547	7.82116	7.49995	8.58679	7.87207	8.53271	8.49958	8.88747	8.66976	8.44202	8.12633	8.17378	7.76265	8.26295	8.72386	8.30744	8.34389	8.34037	8.86721	8.05434	8.15065	7.96516	8.22382	8.44643	8.13059	8.32046
AMIGO2	6.58712	6.65829	5.94816	5.68925	5.88318	5.81488	6.11801	5.96014	5.57878	5.69471	5.71842	5.89792	6.03001	6.04986	6.19372	5.91461	5.36036	6.07457	5.94211	5.84196	5.64377	5.81942	6.15142	6.17732	6.0686	5.84019	5.79009	5.81381	5.5121	5.82758	6.22674	5.90476	5.97797	5.70966	6.41971	5.96393	5.73625	5.6457	5.77315	5.9491	5.72364	5.87619	6.13607	5.37805	5.45811	6.11148	5.9515	6.06503	6.56014
AMIGO3	4.32111	4.24774	5.12203	4.67733	3.89013	4.48623	4.66127	4.59615	4.73952	4.01352	4.34031	4.4437	4.28715	4.59787	4.12908	4.16745	4.11094	4.24259	4.34655	4.87705	5.03611	4.36557	4.92273	4.34503	4.1789	4.54384	4.45997	4.33352	4.61566	4.52054	4.79075	4.11866	4.534	4.77014	4.50053	4.61167	4.32331	4.58135	4.41267	4.23956	4.87778	4.4929	4.60198	3.98687	4.92044	4.60075	4.81963	4.3874	4.14991
AMMECR1L	5.95478	5.90455	6.66272	6.2324	6.22664	6.08253	5.84283	6.22039	5.14192	6.41041	5.84677	6.42563	6.35629	6.05619	5.59155	6.02749	6.59274	5.85809	6.21585	6.12313	6.60642	6.59234	6.16064	6.45527	5.94297	6.55596	6.70202	5.67639	6.28997	5.95379	6.64719	6.14116	6.16969	6.39409	6.19757	5.72146	5.83009	6.24077	6.57518	6.2877	6.37648	5.93456	6.09796	6.08826	4.82454	6.11477	6.53641	6.24494	6.33321
AMOT	4.5661	5.11283	4.75019	4.87319	4.60104	4.81547	4.64631	4.64757	4.22323	4.3277	4.63892	4.53419	4.47606	4.74365	4.56126	5.10646	4.12415	5.13416	4.62397	4.87756	4.66178	4.60408	4.6006	4.66212	4.82861	4.42838	4.71348	4.75118	4.71952	5.20247	4.75547	4.92096	4.58061	4.7545	5.25784	4.67888	4.46743	4.27012	4.84899	4.83502	4.31868	4.48375	4.32941	5.04529	4.84727	4.95488	4.88033	5.14571	5.42786
AMOTL1	6.98465	7.12352	7.4099	7.37595	6.94198	7.25145	7.19676	7.03465	6.53305	6.98719	6.89005	7.14904	7.14957	6.89163	6.87845	7.29475	6.85692	7.06707	7.13188	7.24009	7.28127	7.06235	7.09577	7.1207	7.04566	7.00623	7.09371	7.38234	7.39198	7.08117	7.40952	6.86442	7.01913	7.37693	7.36928	6.79855	6.88027	6.55991	7.36861	7.10912	6.60666	7.03139	7.15599	7.21278	7.07357	7.2348	7.60789	7.47605	7.45895
AMOTL2	6.56875	6.443	6.82154	6.52543	6.53735	6.70534	6.03113	6.50907	5.97608	6.28308	5.96165	5.44551	6.10418	6.67469	6.36073	6.62031	6.68954	6.95476	6.58588	7.037	6.78898	6.19573	6.69419	6.39368	7.13721	5.8024	6.52842	6.62058	6.89146	6.34566	6.99703	6.00914	6.31283	6.93016	6.8594	6.77522	6.40926	5.81184	7.16982	6.49507	6.02136	6.22343	6.87439	6.41866	6.88304	6.60524	6.50139	6.51777	6.68519
AMPD1	4.67779	4.83856	3.38047	3.90934	3.62156	3.56659	3.36264	3.30424	4.48942	3.86146	3.43585	4.04005	4.60093	4.70717	3.85389	3.63574	3.35294	3.79051	3.71749	3.40599	3.53591	3.78612	3.34725	3.52824	3.76663	3.94843	3.48405	3.62577	3.47403	5.32798	3.29628	3.42674	4.86633	3.80379	3.86942	4.33248	5.08887	3.99202	4.44558	4.49829	3.47066	3.53061	3.31442	4.38379	3.45902	3.78308	3.53618	3.41829	3.608
AMPD2	5.78849	6.23426	6.67247	5.73191	5.8637	6.1125	6.70925	6.25062	6.42536	6.30282	6.49223	6.54321	5.89854	5.76432	5.86787	5.85138	6.78784	5.4202	5.71618	5.74663	6.50069	6.20265	6.14959	6.23636	5.80951	6.5144	6.20288	6.18498	6.47636	5.94086	5.88503	5.71736	5.68741	6.18031	5.9535	6.16905	5.54216	6.64404	5.82337	5.80537	6.95204	5.80198	5.52644	6.05375	5.99813	6.5105	5.97578	5.64877	5.76937
AMPD3	5.43239	5.63396	5.58166	5.26935	5.67889	5.35807	5.41672	6.06952	5.54787	5.94313	5.01007	5.33245	5.45406	5.85	5.26822	5.20646	6.53722	5.36084	5.48304	5.37465	5.67625	6.19754	5.53598	6.09379	5.44232	5.59451	5.59725	5.86916	5.94051	5.6484	5.38329	5.7368	5.19013	5.97194	5.44019	5.43177	5.70553	6.71849	5.20843	5.19032	7.22699	6.25699	5.51026	5.92352	5.65696	5.87533	5.09745	5.52712	5.91343
AMTN	3.06666	3.03274	3.14292	3.23118	3.16086	3.13963	3.42008	3.2453	3.4443	3.23495	3.14034	3.16304	3.08169	3.19901	3.20616	3.27974	3.32961	3.21155	3.17966	3.15432	2.97354	3.22755	3.22888	3.20629	3.32559	3.09826	3.4846	3.39452	3.36484	3.10219	3.19301	2.97638	3.20055	3.12101	3.14021	3.28097	3.2882	3.18208	3.47393	3.21983	3.42458	3.07356	3.19445	3.48373	3.25419	3.28123	3.33022	3.17529	3.14439
AMY2A	7.89257	7.99695	7.93353	8.00863	8.0276	7.787	7.50562	9.47946	7.659	8.63308	8.81806	7.17013	9.46128	7.91035	7.92973	7.42373	8.1821	8.83469	8.64858	7.52352	8.42983	7.81907	7.5233	7.90679	7.5007	7.7409	8.37015	7.50872	7.40856	7.805	7.34856	8.29776	8.12924	7.80959	7.81982	7.79093	8.33605	7.9415	8.24346	8.00049	8.57343	8.95641	7.8966	8.36584	7.66438	8.2112	7.64625	8.85828	8.5156
AMY2B	6.74224	6.1043	4.84494	6.23903	7.13051	6.52736	5.8318	5.43107	5.77692	6.49401	6.58966	5.82194	6.87849	6.9835	6.90463	6.32122	5.90873	6.4385	7.11866	6.36591	5.63269	6.12664	6.31536	6.62482	6.523	6.01979	5.63719	5.61386	6.14062	6.82713	6.30655	6.57361	6.80623	6.28499	6.69804	5.83826	6.2047	6.24045	6.5724	7.00332	4.92069	6.72139	6.66929	6.24662	5.85047	6.76681	5.42657	6.45681	6.64072
AMZ2P1	5.13062	5.39838	5.26664	4.82825	5.3387	5.96004	4.54811	5.46926	4.06324	5.07728	5.06465	4.92488	5.42513	5.99384	4.97337	4.91142	4.62189	5.05272	5.82911	5.19239	4.86364	5.56392	4.38243	5.08906	5.08183	5.11079	4.66406	4.65194	4.6928	5.76446	4.91179	5.31643	5.2209	4.53138	5.4539	5.05133	4.61688	5.61958	5.63069	5.84507	5.9437	5.02801	5.18741	5.28362	3.94205	5.4737	5.65462	5.58816	5.2791
ANAPC1	6.23041	6.21336	6.72121	6.12366	6.55671	6.10503	6.03231	5.9828	5.33049	6.83578	6.34879	6.24554	6.51585	6.4613	6.44133	6.68618	6.60847	5.91167	6.48834	5.89945	6.65383	6.6601	5.59894	6.03832	6.05071	5.90593	5.99948	5.75582	6.49551	6.28811	5.88132	6.32993	6.1617	5.86691	5.96319	5.8486	5.72545	6.45994	6.25509	5.96159	6.6045	6.69854	5.85227	6.04238	6.09333	5.95193	6.43159	6.40996	6.26514
ANAPC10	5.24552	4.55259	4.98659	4.79539	4.9835	4.82815	5.41379	5.18692	5.38922	5.05238	5.15193	4.44362	5.12078	4.91433	4.47491	5.28909	4.97822	5.25863	5.27607	4.91868	4.64731	4.62425	5.01167	4.77327	4.8759	4.5432	4.9953	5.27045	5.06034	5.31542	4.98705	4.68331	5.61204	5.21533	5.17537	4.80951	4.49363	5.09722	4.45759	5.35277	4.75705	5.54067	4.63709	4.83735	5.4046	4.57484	5.4895	4.41491	4.81484
ANAPC1P1	5.480815	5.3822	4.48367	5.182275	5.40238	5.004055	4.920925	5.268835	4.95092	5.84656	5.27007	5.72391	5.749445	5.657265	5.479115	5.635765	5.61219	5.456275	5.86974	5.020995	4.8182	5.74172	5.295655	5.50957	5.163	4.273625	5.327985	4.881125	5.679285	5.7638	5.20361	5.31778	5.276525	5.263625	5.030475	4.72864	5.1797	5.62993	5.34804	5.671625	4.86633	5.66946	5.211045	5.459915	5.30774	5.3444	5.53585	4.489745	5.356835
ANAPC4	6.95752	6.78222	6.09446	6.52877	7.03803	6.44848	5.90307	6.4148	5.93242	6.63492	6.46083	6.52783	6.89222	7.11003	6.83124	6.41392	6.94182	6.78983	7.02474	6.25919	6.09543	6.73405	6.09724	6.62042	6.36275	5.98066	6.48282	6.40985	6.61755	6.92213	6.30374	6.81738	6.81836	6.40322	6.56792	5.88646	6.1947	6.89398	6.314	7.06606	6.69382	6.67074	6.18004	6.55279	5.94844	6.25579	6.57631	6.90839	7.12821
ANG	6.32188	6.56418	6.74193	6.09629	6.84286	6.52779	6.31386	6.30914	5.79923	6.23299	6.62745	5.68347	6.52632	6.76034	6.70198	6.26212	5.3798	6.70463	6.91232	6.70554	6.57056	5.47507	6.64455	6.43104	6.3665	6.76255	6.65887	6.51945	6.50585	6.82819	6.94985	6.77866	6.93569	6.61485	6.90085	6.36952	6.13016	5.69125	6.87499	6.97071	5.97456	5.66987	6.72163	6.42843	5.55664	6.4689	5.80063	6.92794	6.45052
ANGEL1	6.59843	6.70368	6.07232	6.17937	6.29676	6.58238	6.39351	6.18075	6.18083	6.12454	6.37155	6.14077	6.61088	6.35984	6.37955	6.00173	6.38571	6.77455	6.54043	6.38662	5.7235	5.87064	6.12095	6.23447	6.34818	5.81152	6.16699	6.49967	6.29831	6.31698	6.20155	6.29576	6.0027	6.33708	6.27486	6.2312	6.12989	6.51747	6.46961	6.64493	6.16017	6.26657	6.67093	6.18371	5.81714	6.76331	6.35912	5.86988	6.60425
ANGEL2	6.55349	6.51089	5.63513	5.97111	6.71244	6.70333	6.0276	6.36879	5.92622	6.91128	6.53972	6.28535	6.81374	6.86536	6.44992	6.39669	6.29722	6.51855	6.88615	6.30277	5.87492	6.28194	6.09838	6.39218	6.17998	5.86758	5.9387	6.07801	6.47508	6.7437	6.01159	6.68226	6.70776	6.22362	6.32717	6.1536	6.13514	6.61683	6.50183	6.80289	6.0783	6.45918	6.36297	6.38509	5.75156	6.81532	6.21347	6.06016	6.8788
ANGPT1	6.19694	6.66196	6.36708	6.55612	7.96688	6.52575	6.39306	6.80193	6.11584	6.17804	6.58785	5.75091	6.84926	7.12809	6.29829	7.39117	5.84438	6.29113	6.60569	6.95453	6.58872	6.38764	6.74675	7.29066	7.33781	6.67359	6.09621	6.91611	6.6847	7.24081	6.7337	7.0985	7.59958	6.05574	6.87573	6.7032	6.36249	5.5152	7.35919	7.24952	4.48829	5.55455	6.0058	7.40401	5.71932	6.47847	6.69064	6.66076	7.2299
ANGPT2	5.36867	5.45417	5.65309	4.71487	6.32669	5.21483	5.41079	7.74622	6.43749	6.85289	6.28062	7.76819	6.09951	5.03525	5.65818	5.73134	5.14886	6.05399	5.11865	4.75572	7.00496	7.15473	4.91099	5.35336	6.58546	4.89177	7.9152	4.50466	6.20919	4.96799	6.7821	5.31076	6.16043	5.15405	4.53676	4.57995	6.00115	7.07522	5.32812	5.90789	6.46981	6.62495	4.57208	4.52787	5.13104	4.23592	5.66024	4.87723	5.29548
ANGPTL1	3.64135	4.82667	5.67358	5.4975	6.10206	5.50005	5.53988	5.31839	5.36295	5.80465	7.19052	4.75183	5.71147	6.13564	6.1408	6.26079	4.93504	4.82724	6.52541	5.75552	5.75077	4.1256	5.84826	5.40834	5.74581	5.1788	4.51693	4.29544	5.74622	5.22478	5.69603	6.66264	6.66764	5.12788	5.59191	5.47313	4.48081	5.7379	5.92011	6.58487	3.40435	4.48588	4.62699	5.45113	4.72545	5.57917	5.59825	6.59945	4.35514
ANGPTL2	5.60809	5.85997	6.35632	5.57149	5.94382	5.56999	5.67039	6.18241	5.97095	5.62567	5.98513	6.62361	5.55157	5.55498	5.50688	6.08447	6.18937	5.362	5.25886	5.40445	5.63772	6.31284	5.4867	5.31805	5.91356	5.4048	5.31287	5.44105	5.98311	5.58196	5.59377	5.61912	6.02792	5.62575	5.4374	5.06264	5.39595	5.70162	5.37389	5.81266	6.36088	5.14962	5.10629	5.68082	5.55436	5.0632	6.53045	5.47841	5.89693
ANGPTL4	4.53162	4.41281	4.89762	4.2741	4.697	4.36514	6.51367	4.48976	5.00115	5.29799	4.59959	5.77291	4.54972	4.39909	4.54178	4.99137	5.64231	4.46371	4.35774	4.6656	5.40983	5.15736	4.54768	4.51968	4.59479	5.21837	6.53613	4.62072	5.70981	4.4694	5.08111	4.32869	4.641	4.89666	4.54447	4.73547	4.64231	5.72337	3.89847	4.14145	6.40879	5.09118	4.84536	4.4261	5.36118	4.54361	4.75695	4.59099	4.26035
ANGPTL5	2.83977	3.44707	2.98514	2.97984	2.96416	2.84883	3.05783	3.38719	2.9117	3.41824	3.34127	3.31906	2.73154	3.04557	3.04915	3.28183	2.79722	3.39484	3.08292	3.23718	2.93872	2.99032	3.06514	3.16134	3.29049	2.80794	3.08425	2.93687	2.70627	3.73009	3.25363	3.14646	3.66561	3.03096	3.41824	3.13265	3.03372	2.60859	3.2261	3.58217	2.60916	2.80589	2.86735	3.13936	2.77643	2.83011	2.92465	3.38963	2.95728
ANK2	4.39316	5.06873	4.49178	4.82466	4.9854	4.90434	4.99981	5.78806	5.1294	5.39202	6.01722	5.55503	4.55952	5.02709	4.55894	5.02989	4.53875	4.25713	4.49894	4.61415	4.42938	4.70053	4.38881	4.42075	5.24022	3.97775	5.07705	4.60079	4.96942	5.05465	4.79667	5.11102	5.41399	4.21954	4.50923	4.3664	4.59157	4.77899	4.65286	4.93275	4.81276	4.05262	4.1403	5.14137	4.66623	4.24395	6.0154	5.24069	5.03681
ANK3	7.24265	7.15421	6.79734	7.55982	5.9838	6.74872	6.28472	6.16416	6.31048	6.54391	7.06739	6.39781	6.70897	6.51647	7.12084	6.66038	6.46528	6.9312	7.9164	6.75644	6.28987	6.05211	6.83098	6.87521	6.53305	6.21835	6.74784	7.24997	6.91965	7.0898	6.69422	6.91514	7.04544	6.50489	6.86731	6.36121	6.28299	6.27687	6.46353	7.0766	5.55689	6.89703	6.94739	6.87621	6.06163	7.06061	6.80117	7.27491	6.64559
ANKAR	4.84822	4.73797	4.24621	4.89488	4.98334	4.51947	3.87793	4.10947	4.24657	4.73644	4.45367	4.28094	4.80712	5.08552	5.11607	4.32724	4.36073	4.78658	4.9733	4.52038	4.37352	4.43781	4.55374	4.75487	4.85978	4.3435	3.9827	4.15818	4.40073	5.26153	4.53769	5.27583	4.99752	4.34916	4.50047	4.4757	4.42338	4.56155	4.5205	5.42683	3.91593	4.99128	4.99348	4.58073	4.32625	4.6997	4.34935	4.91788	4.93945
ANKDD1B	3.99774	3.78346	3.58217	4.53278	3.62181	4.36024	3.62779	3.74495	3.79988	3.7151	3.82482	3.39833	3.80254	3.77146	4.05315	3.96179	3.42769	4.07391	4.4531	3.5729	3.81189	3.36799	4.21034	3.62409	3.41048	3.64115	3.81887	3.64964	3.71038	4.52955	3.98756	3.86122	3.69548	3.48303	3.96437	3.91137	3.45817	3.78712	3.56065	3.89203	3.42256	3.81549	4.0472	3.89232	3.85331	4.16877	3.50304	4.79382	4.01357
ANKEF1	4.16849	4.54834	4.98246	4.79451	4.60918	4.7739	4.42181	5.36427	4.4203	5.36675	4.74331	4.73039	5.13769	4.80984	4.57452	4.61542	5.38068	4.74484	5.13143	4.3704	5.22152	5.02161	4.61029	4.3432	4.41276	4.3331	5.23474	4.8252	5.13479	4.43655	4.67842	4.73621	4.68772	4.6294	5.01599	4.50224	4.52248	5.15608	4.38076	4.77372	5.065	5.32065	4.38079	4.89038	4.7052	4.76451	4.94378	5.30461	4.84622
ANKFN1	3.48259	3.61812	3.33613	3.71124	3.7627	3.59113	3.71246	3.32845	3.78604	4.14693	3.74176	3.23459	3.73226	3.69352	3.70712	3.43455	3.46161	3.50797	3.94289	3.73878	3.61839	3.54599	3.29607	4.03883	3.43631	3.46126	3.73631	3.94346	3.90965	3.5292	4.20671	3.60223	3.65121	3.52735	3.67313	3.67905	3.74314	3.54721	3.71472	3.89772	3.41247	3.78132	3.82906	3.58173	3.7043	3.38717	3.7528	5.27856	4.17674
ANKH	6.96389	7.20384	7.01071	6.54366	6.68489	6.81219	7.1625	6.99821	6.53769	7.36365	6.8714	7.6619	6.94305	7.02054	6.7957	7.15162	6.49239	6.91331	6.75422	6.54551	7.25906	6.70167	7.04233	6.69442	7.0974	6.54978	6.92227	7.06213	6.98243	6.83494	7.03517	7.01204	6.84679	6.74276	6.81664	6.7904	6.63015	6.20905	6.81981	7.11287	6.49042	6.40644	6.74576	6.46463	6.76045	6.53771	7.17014	6.63673	6.88688
ANKMY2	6.45179	6.44853	5.61917	5.76184	6.33833	6.07244	5.6179	6.17202	5.31598	5.92221	6.22578	5.61112	6.36707	6.46401	5.95527	5.99731	5.70434	6.11992	6.3207	5.69153	5.61328	5.84047	5.50357	5.99148	6.22233	5.74938	6.03124	5.83224	5.48312	6.55545	6.10979	6.44155	6.3775	5.59493	6.26819	5.40715	5.30266	5.52247	6.04041	6.09726	5.98389	5.53561	5.69682	5.98662	5.21747	5.87703	5.88823	6.24125	6.74445
ANKRA2	5.55532	5.90671	5.88472	5.10457	6.24757	5.8033	5.04194	5.31001	5.35415	5.3183	6.22131	5.14072	6.37649	6.22205	5.99397	6.17217	4.99833	6.12869	6.77085	6.0038	5.27519	5.13476	5.72613	5.60345	6.06529	5.49447	5.14998	5.11311	5.77801	5.87289	5.61158	6.10673	6.11731	5.81235	6.21201	6.23335	5.03783	5.7311	6.36773	7.77655	5.39462	5.84755	5.66695	5.35109	4.44018	6.14236	4.97784	6.67161	5.88915
ANKRD1	6.87003	7.12617	8.14961	6.4914	5.68887	7.93277	7.49717	7.16622	5.3704	6.18837	5.34859	9.04828	4.32649	8.14566	7.27016	9.93139	7.37013	7.07807	7.87509	4.45437	10.3119	8.75878	7.37559	5.27904	7.25878	5.10802	8.13196	6.39098	7.88762	5.72232	8.90836	4.68877	4.99067	8.78044	8.38351	7.95396	9.18631	6.30111	6.98434	7.46904	8.63235	7.82905	5.50461	5.1679	7.22769	5.23207	8.14735	7.66369	7.55691
ANKRD11	4.9876	5.76232	5.49545	5.89899	6.00745	5.30973	5.64348	5.13519	4.70471	5.11716	5.60327	6.27444	5.42269	5.1959	5.43187	5.81215	5.7043	5.41774	5.61867	5.40384	5.75116	5.52701	5.52323	5.89939	5.58572	5.45462	5.75631	5.43523	6.16538	3.98035	5.5833	5.14823	5.02835	5.72626	5.9457	5.72873	5.29035	5.75913	4.75587	5.26559	4.8897	5.34492	5.77046	5.93365	5.83971	6.11239	5.75337	4.74899	5.44613
ANKRD18A	3.82729	3.71787	4.07288	4.57959	4.53625	4.45131	4.43986	3.87374	4.4774	4.47274	3.95025	4.22519	4.30606	4.09598	3.99815	3.98129	4.11662	3.66605	4.36351	3.81776	4.22013	4.52268	4.68518	4.11042	3.69736	3.84189	3.90802	3.82834	4.14745	4.28808	4.50915	4.13211	4.03137	3.91925	3.97479	3.96795	4.12572	4.00393	4.38959	4.12961	4.16748	4.71021	4.11789	4.17991	4.24573	4.18853	4.15982	5.30428	4.58946
ANKRD18B	2.92791	2.85603	2.7968	3.24655	2.93276	3.30394	2.79171	3.32148	3.36961	3.7008	3.08781	2.87032	3.20622	2.81674	3.00063	2.72395	2.91141	2.77769	3.02102	2.97759	2.88115	3.13563	3.15125	3.59665	2.99873	2.8097	3.09565	3.37471	2.84718	2.70934	2.84485	2.91211	2.81324	2.72454	2.97464	3.93374	2.95615	3.13755	2.90713	3.17665	2.92172	3.48348	2.91095	2.78167	2.98974	3.02503	2.70571	4.33044	3.04435
ANKRD20A11P	4.76347	4.9592	4.38748	4.25297	4.40883	4.4804	3.98723	4.22213	3.85224	4.44892	3.92669	4.09174	4.46346	4.41201	4.58943	4.39514	4.39775	4.57368	4.81275	4.89558	4.38441	3.49447	4.3268	4.74066	4.49088	4.07473	4.42139	3.92442	4.1207	4.81192	4.13641	4.23357	4.36213	4.20053	4.81802	4.3423	4.10555	4.13205	4.67233	5.03077	3.73769	4.72851	4.12321	4.31144	3.74885	4.22269	4.27742	4.81937	4.52634
ANKRD20A12P	5.61444	5.35562	4.04629	3.80286	4.77357	4.89526	3.41409	4.26772	3.33159	4.13433	4.57786	3.90831	5.14532	5.8127	4.31812	4.85104	4.01037	4.26132	5.46742	4.49674	3.35513	3.73868	4.5523	5.54329	5.42007	4.79223	3.83322	3.79264	3.58516	5.83365	4.09752	4.84173	5.14958	4.39996	4.95162	3.94829	4.2796	3.31385	4.64432	5.97217	2.74127	4.90563	4.1502	4.34624	3.13144	4.45553	4.54286	5.27321	5.74462
ANKRD20A3	5.40004	5.23393	4.89083	5.34624	5.64273	5.26425	5.05239	4.4366	4.20172	5.17258	5.2852	4.50948	5.22586	5.62512	5.36461	5.75846	4.89727	4.75779	5.41085	4.96433	5.49787	4.65721	5.62043	5.84105	5.39438	5.1035	4.45226	5.04928	4.52951	5.21863	5.41736	5.05745	4.57382	5.4399	5.21664	5.16125	5.20619	4.71875	6.27918	5.95392	4.03526	5.55057	4.93452	5.2478	5.19238	5.71703	4.84384	5.66851	5.93848
ANKRD20A8P	5.12661	5.17818	4.74784	5.3383	5.36005	5.06004	4.81948	4.03557	3.88878	5.39183	5.31311	4.20787	5.21229	5.3292	4.76074	5.83034	4.46619	4.20867	5.53939	4.24753	4.7416	4.598	5.28507	5.79263	4.78873	4.88649	4.19728	4.48127	3.99993	4.66128	5.43035	4.97917	4.21645	5.27721	4.54521	4.5374	4.3387	4.09388	6.31709	6.00706	3.42494	5.45155	4.89786	4.76072	4.27356	5.66065	4.89785	5.55008	5.64547
ANKRD20A9P	3.52202	3.4308	3.4247	3.37765	3.8581	3.33446	3.51113	3.14343	3.69186	2.92714	3.28427	3.03017	3.46992	3.83496	3.38399	3.18604	3.53863	3.73043	3.39675	3.43511	3.7373	3.30439	3.66466	3.45856	2.91318	3.37549	3.66014	3.20198	3.50942	3.49323	3.56937	3.67507	3.26842	3.52277	3.4674	3.39038	4.00147	3.14826	3.83278	3.49311	3.78844	3.71221	3.58763	3.44049	3.56929	3.64648	3.42204	3.17585	3.54194
ANKRD22	5.12926	6.16481	5.52414	5.75108	5.54829	4.98733	4.58916	5.70259	4.66615	5.41352	3.77475	5.0698	4.91606	5.4388	4.23034	5.95319	5.54026	4.04201	5.06402	5.0231	5.45595	5.97067	4.63928	4.51124	4.35965	4.77386	5.28069	4.00687	4.97296	4.63873	4.54524	4.64925	4.34772	5.16114	4.2733	4.51011	4.33439	9.51202	4.62046	5.0375	8.1068	5.05398	3.95535	5.61948	3.83835	4.14647	4.93631	4.55621	5.05776
ANKRD26	4.9402	4.89675	4.44724	5.08873	5.4804	4.73848	4.19392	4.25314	4.22444	4.69845	5.05501	4.60395	5.14818	5.05358	4.68397	4.71456	4.76998	4.84115	5.24909	4.75161	4.28524	4.65378	4.30017	5.1782	4.64195	4.39991	4.18903	4.18379	4.68483	5.29161	4.94486	5.14059	5.32358	4.22811	4.8376	4.22812	4.07149	4.91068	4.55772	5.32595	4.51363	4.95201	4.4747	4.62992	4.00006	4.76102	4.44679	5.55209	5.19341
ANKRD28	6.93155	6.83629	6.79004	7.13698	6.5966	7.23577	6.90124	6.96162	6.65838	7.36619	7.57267	7.92732	7.20886	7.58725	7.26407	7.0777	5.949	7.36858	7.41494	6.92036	6.80279	6.636	6.84106	6.66498	6.58625	6.09078	7.30257	6.42338	7.21735	6.7986	7.7929	7.33333	6.87394	6.75814	6.85349	6.8505	6.84933	6.5236	6.84524	7.23634	6.21063	7.2997	6.62525	6.60134	6.55791	6.95849	7.23882	7.59829	7.04561
ANKRD29	7.21526	7.25331	7.08706	7.28134	7.13625	7.15364	6.20875	6.43452	6.10843	6.22631	6.67054	6.73178	7.06218	7.294	7.42851	7.10493	6.0396	7.20638	7.11497	7.27119	7.07194	6.84747	7.35909	6.64879	6.80182	6.26595	6.87989	7.05077	6.46064	6.9187	7.24821	6.94905	7.16159	7.10071	7.48014	7.61989	6.79164	5.49711	7.28497	7.4665	6.16289	6.86926	7.07324	6.92311	6.78844	7.26251	7.21378	7.21117	7.71472
ANKRD36	7.02939	6.35755	5.22223	6.15211	6.42108	6.19072	5.41229	5.6243	5.75828	6.27791	6.43692	6.13331	6.3936	6.63247	6.72658	5.78515	6.00318	6.32076	6.61318	5.76153	5.39595	6.00196	5.82814	6.28041	6.10891	5.12773	5.81741	5.78103	5.82988	6.61807	5.90662	6.71922	6.85031	5.65129	5.83368	5.35609	6.3887	5.97493	5.65736	6.46085	5.17816	6.56065	5.73966	5.70915	5.8961	6.15065	6.03331	6.22502	6.388
ANKRD36B	8.70402	8.04666	7.48999	8.49429	7.58898	8.25832	7.3919	6.85906	7.85463	7.44708	8.13989	7.96483	8.09594	8.87285	8.23701	7.36121	7.63244	7.82994	8.09483	7.63465	7.76032	7.72337	7.6994	8.17014	7.89857	7.52025	7.33263	7.72171	7.80796	8.6101	7.89918	8.27361	8.62227	7.44419	7.60821	7.80619	8.11352	7.73566	7.96799	8.14124	7.22417	8.34885	7.8551	7.49903	7.95067	8.09708	8.0406	8.64218	8.16474
ANKRD36C	8.08437	7.68378	7.04728	7.80544	7.44635	7.44751	6.76873	6.9836	7.66107	7.50319	7.86757	7.73869	7.61907	8.0752	8.01235	6.73953	7.14552	7.69528	7.67647	7.35686	6.76402	7.15241	7.36428	7.53252	7.66495	6.84792	6.78906	7.30996	7.60761	8.22426	7.06296	7.94128	7.87161	7.0785	7.29101	7.37243	7.93035	7.4381	7.56744	7.80269	6.5248	7.80961	7.48473	7.71119	7.67459	7.59548	7.48986	7.83262	7.70487
ANKRD37	5.17509	5.39048	5.69856	5.59934	5.27067	5.44419	5.29281	5.09431	5.54499	5.40355	5.25016	5.45809	5.63704	5.64751	5.63597	5.08435	5.46466	4.92599	5.50733	5.50143	5.41853	5.15098	5.22142	5.61022	5.60739	6.16791	4.97657	5.13943	5.69508	5.29566	5.41815	5.2615	5.61507	5.13882	5.19822	5.75763	6.1184	5.83554	5.34895	5.39208	5.46549	5.46445	5.475	5.1456	5.72162	4.89188	5.59332	5.9371	5.49235
ANKRD42	5.47449	5.58735	5.61817	5.40273	5.48842	5.65978	5.25034	5.41498	5.08704	5.7981	5.63343	5.06939	5.78256	5.77997	5.49233	5.59078	5.03934	5.72539	5.85677	5.42324	5.4071	5.38728	5.48803	5.18992	5.34648	5.12943	5.54008	5.19503	5.50119	5.48907	5.76132	5.76523	5.82096	5.70477	5.5036	5.19981	5.04041	5.21319	5.54369	5.90711	5.23056	5.81962	5.51605	5.24193	4.90339	5.53051	5.1916	6.83567	5.96772
ANKRD44	7.403	7.1787	6.72798	6.83786	7.37707	7.29762	6.77469	6.73956	6.2275	6.96877	7.01527	6.91226	7.06893	7.68229	7.3158	7.08817	7.21403	7.2344	7.33055	7.29497	6.59409	6.98222	7.1449	7.27398	7.62167	6.8239	6.73493	6.55438	6.98919	7.63937	7.39176	7.25751	7.39673	7.03643	6.9681	7.25585	7.21073	7.45752	6.98316	7.73297	7.32984	6.93929	7.508	7.22792	6.70808	7.15211	6.86285	6.8876	7.56893
ANKRD45	3.28926	3.27169	3.2069	3.73071	3.16829	3.53646	3.42332	3.15973	3.74021	3.87546	3.55572	3.47104	3.6723	3.19152	3.58681	2.9098	3.5534	3.40848	4.13116	3.41792	3.47597	3.52171	3.161	3.96859	3.2322	2.69965	3.6829	3.9966	3.53159	3.20009	3.49135	3.47385	3.56201	3.50289	3.58859	3.41761	3.16174	3.18351	3.34167	3.23001	3.14198	3.77136	3.59531	3.4456	3.22513	3.50821	3.52392	5.36638	4.00945
ANKRD46	5.92269	6.31968	5.52	6.07872	6.39793	6.0622	5.86908	6.29298	5.4237	6.03129	5.9086	5.91603	6.23466	6.25402	5.87127	6.27199	6.30583	6.28563	6.44191	6.09478	5.61924	6.03125	6.05183	6.30701	6.31175	5.71343	5.59323	5.68816	5.82342	6.80349	6.29028	6.47701	6.40552	6.18202	6.36945	5.68919	5.88857	5.95565	6.50905	6.78289	5.42627	5.89758	6.18242	5.99767	5.59703	6.11298	6.13522	6.08917	6.81945
ANKRD49	5.9273	5.71394	5.35967	5.19795	5.96976	5.84292	5.15876	5.66613	5.04304	6.05997	5.27596	5.71878	6.01141	5.88054	5.12162	5.21705	5.56138	5.42496	6.1507	5.38045	5.35429	6.02647	5.60506	6.08389	5.58861	5.60408	5.83376	5.12067	5.64497	5.76421	6.17867	5.96798	6.04715	5.52844	5.67791	5.08504	5.07042	5.55102	6.01166	5.88802	5.62255	5.6939	5.70022	5.28719	5.34611	5.94599	5.5096	5.83511	5.95691
ANKRD50	8.59181	8.45955	6.90502	7.80366	8.27285	7.91142	7.5691	8.20654	7.3317	8.31105	8.15873	7.76439	7.88493	7.73022	7.8467	7.79212	8.32564	7.88342	8.41434	7.71587	7.97517	8.62852	8.03093	7.85041	8.62407	6.29838	8.35098	8.10786	7.64479	7.99883	8.19981	8.27817	8.11605	7.79237	7.91133	7.95205	7.70471	7.6207	7.73726	7.99845	7.12152	8.08852	7.70561	7.88635	7.80599	7.80814	8.3092	7.52405	8.95011
ANKS1A	7.40068	7.47741	7.87003	7.97509	7.68861	7.58593	7.3156	7.08852	7.05808	7.10589	7.61307	7.38612	7.79446	7.77306	7.59614	7.80553	7.46961	8.06473	7.83403	7.77102	7.44577	7.00932	7.76476	7.57252	7.51638	7.60089	7.42842	7.11897	7.67635	7.02642	7.69796	7.60042	7.2755	7.80552	7.69352	7.90941	7.14233	7.02709	7.83076	8.24162	7.08491	7.53951	7.90513	7.34551	7.66871	7.74505	7.28641	7.86	7.2943
ANKS4B	4.33312	3.85369	3.36125	4.23679	3.86047	3.8686	4.24773	3.703	4.24061	3.50797	4.19106	4.02726	3.4925	3.97636	4.5472	3.74704	3.37907	3.67133	3.821	4.21513	3.91062	3.93524	4.05778	3.31966	4.35044	3.86922	3.74682	4.70254	3.59808	3.97519	3.46539	3.80698	3.66009	4.24703	3.7629	4.55603	4.32598	3.93606	3.87612	3.85198	3.93063	4.04856	3.98231	3.97034	4.76701	3.79403	3.6963	3.35086	3.66401
ANLN	3.47873	3.318	3.94207	3.42706	4.05767	3.61156	4.83634	3.45202	4.42687	3.33366	5.10877	4.07875	4.10897	3.3172	3.31197	3.53792	3.37826	4.1645	3.75722	3.70418	3.57985	4.11255	3.95481	3.27617	3.5864	4.29331	5.04182	4.05435	4.36231	3.48423	3.61737	3.72895	3.49697	3.18327	4.23313	3.99464	3.82553	4.46165	3.5466	3.7232	6.08713	3.4583	3.70912	3.53377	3.71643	3.67432	5.11408	4.0733	3.69774
ANO1	6.15796	6.73297	5.51681	5.79868	6.33087	5.73462	5.46042	5.8105	5.42479	5.51827	5.58745	6.08706	5.00553	5.31212	5.82711	5.82943	4.92058	5.65641	5.25117	5.94095	5.89129	5.2309	5.84518	5.85036	6.25532	6.06143	5.46785	5.45278	5.25667	6.51476	6.09916	5.39655	6.41506	5.82353	5.70548	5.06828	5.13331	4.61598	4.95197	5.45497	4.17422	4.75224	5.47058	5.35844	5.04682	5.27052	5.9884	5.75131	6.67646
ANO2	6.39475	6.33211	6.4017	6.00138	6.2107	5.32381	5.79983	5.87001	5.40357	5.36495	5.09206	6.10554	5.99352	6.08245	6.29268	5.84597	6.6315	5.80841	6.11526	6.07569	6.52162	5.69404	6.76753	5.8738	6.1475	5.9913	6.35123	5.1442	5.92677	5.72943	6.91505	6.06253	5.8294	6.54833	5.649	5.59633	5.50276	5.68315	6.13525	5.65594	5.17278	6.61942	6.45042	5.46289	4.95128	5.75963	5.45507	5.62849	6.14682
ANO3	3.761	3.93738	4.60976	4.46726	4.58075	4.36045	3.98757	3.94075	3.56036	3.58291	3.79587	3.87773	3.56409	3.74238	4.34372	4.83005	3.53832	4.13093	4.45344	4.16263	4.75745	4.07627	3.62936	3.9022	5.20618	3.856	4.01137	3.81175	3.61852	4.26779	3.96723	4.34315	4.42949	4.14645	4.06226	4.23031	4.42902	3.55414	4.53668	4.33185	3.67237	3.36398	4.34518	4.17875	4.38932	3.51353	3.46157	3.88731	4.68273
ANO4	3.52225	3.3215	3.32592	3.44093	3.05022	3.38944	3.62781	3.60318	3.68473	3.24317	3.29053	3.77382	3.18294	3.10355	3.54143	3.55682	3.37825	3.36074	3.19609	3.46679	3.55118	3.48586	3.61476	3.23234	3.60528	3.16627	3.39862	3.7726	3.36228	3.33678	3.32531	3.32005	3.44202	3.33998	3.61831	3.74106	3.56583	3.06424	3.39964	3.22197	3.10484	3.19356	3.43079	3.75119	3.84499	3.19807	3.46191	3.76905	3.81065
ANO5	4.71065	5.10061	4.31824	4.97846	4.12641	4.7574	4.54772	3.93385	4.24482	3.9817	4.75876	4.17673	4.21128	4.57718	4.54863	4.0464	4.22196	4.61693	4.89876	4.18878	4.16132	4.29222	4.04869	4.4375	4.37596	3.64687	4.45821	4.54115	4.02678	5.65083	4.38942	4.48573	4.84024	3.94945	4.72707	4.08734	3.91968	3.51983	4.26982	4.54809	4.06608	4.86807	4.1177	4.2811	3.88097	4.0077	4.51946	4.14179	4.34745
ANO6	8.66046	8.92542	8.49117	8.50527	8.20246	8.47967	8.63064	8.18346	8.2786	8.39279	8.55892	8.06147	8.5302	8.68265	8.59568	9.09878	8.52309	8.6332	8.34083	8.55567	8.77553	8.5428	8.35332	8.64773	8.85856	8.14711	8.55909	8.95791	8.40529	8.63157	8.58028	8.72457	8.48213	8.75848	8.75468	8.23644	7.79681	8.11456	8.2746	8.71035	8.23851	7.97124	8.44105	8.72779	7.91072	8.41718	8.70632	8.50851	9.21789
ANO9	6.12707	6.03927	5.786	6.13429	5.32599	5.87154	5.37492	5.38998	6.2662	5.46879	5.62197	5.93125	5.6529	5.9216	6.12216	5.189	5.32782	5.73238	5.893	5.74256	5.54854	5.5704	5.6109	5.51748	5.63874	5.43822	5.76344	5.83354	5.55574	5.40735	5.34815	5.50387	5.30398	5.52605	5.95923	5.84062	5.6945	5.33277	5.52868	5.51679	5.92158	5.53387	6.18071	5.3546	5.77009	6.04507	5.70092	5.5877	5.71932
ANOS1	7.97035	8.47566	6.40231	6.741	6.9371	7.92642	6.4914	7.25234	5.7631	5.8041	6.66338	7.25918	7.51259	6.99256	6.96708	8.3369	6.0098	7.87379	7.62992	8.02898	7.38687	6.99507	7.77323	6.69445	6.93821	5.34929	6.86796	6.97648	6.67666	7.80739	7.02525	6.59667	6.52409	6.48204	8.89333	6.83967	7.24649	5.44134	6.78892	6.94705	6.75691	6.12904	7.36279	6.76713	5.72355	6.95876	7.92744	6.89997	8.09081
ANP32A-IT1	5.37065	4.95203	4.47761	5.53884	4.94883	5.04049	5.50978	4.55009	5.36827	4.4156	4.76376	4.61328	5.14089	4.7794	5.45217	4.88781	5.51034	5.07679	5.30775	5.08652	5.00561	5.0162	5.28565	5.73633	4.81971	4.73849	5.0079	4.81824	5.02855	5.4015	4.88272	5.48693	5.12045	5.25615	4.41967	4.56398	5.31541	5.52473	4.82288	5.28218	5.09548	5.48033	5.454	4.94422	5.2134	5.57118	4.75539	4.52158	4.22613
ANP32B	6.43241	6.9028	7.33904	6.96309	7.53657	6.97558	6.64259	6.96278	6.70699	7.2363	6.46019	7.00044	7.09977	7.43457	6.55338	7.14446	6.57409	6.8473	7.4865	6.89218	6.91691	6.86949	6.35721	6.96206	6.69374	7.05871	7.03182	6.68682	6.98993	6.86694	7.52198	6.96605	7.07969	6.99382	6.82551	6.41912	6.52184	7.08802	6.66973	7.20914	7.27106	7.05505	6.95248	6.5426	6.65194	7.00759	6.9655	7.38877	6.72606
ANP32E	6.84465	7.01102	7.23791	6.65306	7.11153	6.80072	7.08204	7.09341	6.38405	7.20032	6.84783	6.71928	6.97491	7.15295	6.64751	7.02998	6.64185	6.81762	7.20191	6.75346	7.06407	6.97195	6.57854	6.65554	6.82042	7.02634	6.95901	6.54924	7.01313	7.20359	6.81153	7.13084	7.08402	6.84851	6.80378	6.06618	6.48674	6.97073	6.85723	6.95632	6.98125	6.82344	6.38105	6.36313	6.48164	6.60455	6.94197	7.24417	7.27495
ANPEP	7.22509	7.34812	7.65148	6.43409	6.75903	8.43325	8.33877	7.8226	8.15053	7.27617	7.67778	6.56972	7.94273	7.14717	8.29671	7.3549	8.06678	7.98195	7.9029	7.78938	7.9447	6.50119	7.74783	7.08499	6.3518	8.35991	7.92542	7.90719	7.87911	6.85161	8.17048	7.07745	6.03621	7.07567	8.125	8.28129	7.04406	7.20084	7.93836	7.50356	8.62656	6.12753	7.9686	7.51816	5.65015	8.22696	7.27254	6.66942	7.0297
ANTXR1	7.48583	7.73154	8.12603	7.58668	7.94602	7.78012	7.44804	7.13654	7.5181	7.52331	7.79157	7.89189	7.56378	7.26538	7.53821	7.86164	7.18627	7.4337	7.51516	7.87833	7.83258	7.8954	7.02803	7.16657	8.22644	7.70529	7.34232	7.35656	7.83433	7.47262	7.61408	7.73893	8.03455	7.71797	7.44331	7.28264	7.01662	6.71761	7.36447	7.58459	7.30981	6.89726	7.02202	7.63719	7.05489	6.89393	8.17063	8.12132	8.36199
ANXA1	9.30345	9.75255	9.10673	9.68297	9.64439	9.92562	9.92822	9.78924	9.21122	9.94519	9.90208	9.90086	9.67019	10.1569	10.0354	9.72568	9.79517	9.62646	9.79999	9.54118	9.92655	9.98198	9.85325	9.68062	9.80243	9.67688	10.2825	9.19551	9.90335	9.80536	10.1602	9.65528	9.95283	9.30847	9.86757	9.92589	9.24934	9.67987	9.75815	9.36879	10.0962	8.93601	9.13333	9.70888	9.1497	9.38822	10.1747	10.1763	9.83386
ANXA10	2.93518	3.04895	3.1902	3.15984	2.9181	3.07436	3.32802	3.06664	3.54543	2.97535	2.99126	3.0022	2.94748	3.12804	3.02016	2.89452	3.35107	2.90532	3.1117	3.13546	3.04086	3.04921	3.07165	3.19063	3.05406	3.11508	2.96869	3.04554	3.38324	3.0981	3.09403	2.88602	3.27515	3.00268	3.25225	3.12081	3.2152	3.36659	3.41617	3.18154	3.71335	3.17669	3.17126	3.24938	3.17862	2.98894	3.14428	3.20447	3.17421
ANXA2R	4.56941	4.79771	4.00616	4.71509	4.33575	4.58244	3.93057	5.16861	4.48598	4.42515	4.4567	4.57621	5.13985	5.03873	4.71559	4.79161	4.89023	4.45845	4.58777	4.88706	4.21659	4.51277	4.9537	4.57297	4.90005	4.52893	4.4024	4.37526	5.15789	5.11353	4.62323	5.21248	5.32649	4.49546	4.67764	4.16872	4.46167	5.08669	4.87804	5.8167	4.43179	4.57568	5.39049	4.76157	3.90995	5.00334	4.56065	4.7006	4.5825
ANXA3	8.16993	8.75848	9.02494	8.3754	8.59875	8.93001	8.1606	7.98411	6.66727	7.83122	7.80458	8.18149	8.348	8.79967	8.15761	9.0736	7.84045	8.30007	8.54148	8.77153	9.21516	8.59319	8.93303	8.20013	8.49162	8.88611	8.73577	8.26951	8.21183	8.85893	8.9139	7.90769	8.3858	8.60024	9.10367	8.74982	7.86202	7.55594	8.98263	8.54562	8.48313	8.03173	7.97571	8.18436	7.91367	8.30697	8.71108	9.0824	9.12573
ANXA4	8.41368	8.8424	8.52442	8.43787	8.03549	8.93012	8.3133	8.5302	8.03993	8.36423	8.52222	8.58516	8.60123	8.92648	8.22492	8.79527	7.8879	8.71028	9.1178	8.41211	8.38837	8.55805	8.32413	8.29788	8.2549	7.80564	8.69069	8.7709	8.57265	8.71646	8.61434	8.55399	8.60326	8.40529	9.04032	8.23294	8.35747	8.45309	8.64682	8.91848	8.35024	8.08221	8.45741	8.69775	7.91524	8.39703	8.61524	8.60606	8.93045
ANXA6	8.40154	8.86999	9.07364	8.70285	8.73982	8.65985	8.65234	9.24149	8.95278	8.43808	8.90026	8.39302	8.70353	8.41915	8.28368	9.00375	9.00615	8.52344	8.47254	8.48427	9.2745	8.91325	8.84506	8.44616	8.84501	8.7419	8.76715	8.67782	9.28744	8.69132	8.44088	8.8274	8.76485	8.19338	8.61325	8.49223	8.09412	8.89942	8.74752	8.69434	8.84865	8.14715	8.42396	9.13336	8.86567	8.62934	8.92353	8.68142	8.54813
ANXA8	5.30643	5.60146	6.46688	5.9743	5.77828	5.553	5.77025	5.83255	4.77551	6.14178	5.14466	7.28442	5.51865	6.4932	6.09657	6.79429	6.13532	6.52579	6.2444	6.13671	6.66985	6.61234	6.73286	5.8462	6.10506	5.56582	6.41817	6.24576	6.36027	6.69978	5.56643	4.76722	6.8281	6.58844	6.13181	6.52458	6.68768	5.36419	5.97292	6.20758	6.20222	6.2857	5.65649	4.82224	6.80818	5.74156	6.62337	6.77092	6.63914
AOAH	7.76544	7.9012	7.05761	6.73772	7.20883	8.08615	7.37819	7.16326	6.63262	7.00288	7.10938	7.20766	7.35423	8.09609	6.91759	7.38321	7.89892	6.272	7.23845	6.35571	7.21574	8.14511	6.88963	8.71391	7.20824	8.5034	7.28161	6.69902	6.7102	7.99753	7.66751	7.79166	7.4104	7.35417	7.17777	6.87966	6.91908	8.95357	7.23617	7.08504	9.03783	6.95578	7.32369	8.07714	6.20913	7.76227	6.45387	6.72614	8.37551
AOC1	3.96683	3.77744	3.59955	4.01388	3.90102	3.5448	4.18554	3.8513	4.04636	3.55279	3.8888	3.78258	3.54364	3.7823	3.95618	3.85651	4.16196	3.83284	3.80253	4.29393	3.83734	3.84015	4.20929	3.71186	4.05134	4.03702	3.60185	4.26641	4.14937	3.81637	3.89482	3.93515	3.8242	3.84258	3.80705	4.12893	4.17387	4.04524	3.81981	3.56599	4.07399	3.89304	4.05949	4.10292	4.04283	4.19166	3.87368	3.86987	3.97188
AOC3	7.45005	7.712	8.20599	7.8036	7.94544	7.61243	8.22776	7.78732	7.81178	7.63945	7.7128	7.34409	7.99709	7.86881	7.85022	7.99355	8.18629	8.03269	7.51385	8.57578	7.99181	7.27321	8.07028	7.96295	8.48297	8.38281	7.78135	8.42487	7.65313	7.84738	7.88827	7.85078	8.19456	7.87245	7.86084	8.27007	7.4486	7.24029	8.30665	8.08011	6.42029	7.13689	8.29859	8.26182	7.8953	8.06308	8.14666	8.04492	7.61432
AOX1	5.43581	6.29241	7.64822	7.4426	7.91526	7.44779	7.21528	7.6884	8.06312	8.38438	8.65522	7.41385	8.52552	8.43509	8.56	8.59422	7.01282	8.00133	8.10236	8.22474	7.73547	6.79149	8.2219	7.4657	8.55735	7.70229	7.7249	6.08475	8.51406	7.67297	8.50716	8.93217	8.65992	7.95961	8.16963	8.37077	7.14893	7.53336	8.98975	8.97664	5.46578	6.49447	7.5109	7.7729	7.78066	7.97561	6.65023	8.14356	5.42285
AP1AR	5.92372	6.43335	6.54278	5.54133	6.29458	5.95818	6.13086	6.32959	5.71118	6.44283	6.1397	6.12606	6.18464	6.3103	5.50567	6.67214	5.97652	6.42734	6.21762	5.6688	6.09915	6.17747	5.58604	6.19061	6.05235	5.52517	6.0289	5.95415	6.17238	5.99773	6.41262	5.96265	6.12648	5.79741	5.98887	5.58641	5.81836	6.41546	5.95577	6.25002	6.35439	6.2101	5.95976	5.8986	5.53248	5.6207	5.9087	6.15183	6.24201
AP1B1	7.23371	7.53793	8.06598	7.33975	7.18214	7.87956	7.6975	7.73251	7.63985	7.63529	7.47256	7.5708	7.72363	7.52441	7.0919	7.57923	8.17293	7.80722	7.58493	7.23904	7.8063	7.48062	7.47381	7.44817	7.42646	7.84809	7.72721	7.8117	8.0101	7.28612	7.44868	7.62942	7.16403	7.34429	7.32784	7.70216	7.29962	7.99755	7.50615	7.67529	8.55904	7.26785	7.60651	7.5376	7.76713	7.56119	7.41865	7.34697	7.07071
AP1G2	6.51659	6.878	6.37258	6.10056	6.05881	6.49838	6.36831	5.7285	6.09572	5.72891	6.46509	6.24599	6.56846	6.52232	6.39738	6.34755	6.05024	6.31107	6.3154	6.46469	6.12273	5.9143	6.9106	6.53443	6.33052	5.79801	6.34977	6.42021	6.74765	6.3253	6.71576	6.03123	6.10758	6.26361	6.29637	6.25854	5.78977	6.06743	6.3248	6.34479	6.61572	6.14824	6.54758	5.97783	5.86305	6.86072	6.12005	6.03775	6.45284
AP1M2	5.84853	6.27253	6.18112	6.08542	5.05317	6.089	5.57833	6.23939	5.26789	6.13414	5.81479	6.04247	6.30762	6.00574	5.72452	5.9328	6.14479	6.26435	6.31631	5.85322	5.72622	6.17482	5.96403	5.61921	4.96648	5.18386	6.53067	5.92182	6.83636	5.93099	5.92537	5.60394	5.99514	5.9143	6.45441	5.77556	5.51212	6.24184	6.07445	6.13793	6.01909	5.8032	5.99478	6.38859	5.60571	6.23981	6.23624	6.15644	5.80339
AP1S2	7.17106	7.67	6.88251	6.52576	7.44396	7.12064	7.21962	7.57481	6.67478	6.91212	6.8941	7.70524	7.27199	7.48132	6.66303	7.47997	7.01651	6.94788	7.38662	6.75584	6.79378	7.31806	6.76374	7.42099	7.57598	6.9681	7.08234	6.53101	7.05985	7.40408	7.0029	7.38912	6.87567	7.23483	7.36061	6.89808	6.93395	7.2969	6.96833	7.21948	7.56574	6.61323	7.17125	7.7592	6.94026	6.98394	7.00184	6.51883	7.25355
AP1S3	5.46396	5.59122	5.29462	5.71597	5.53842	5.51033	5.18326	5.5384	5.01998	5.72147	5.26916	6.00121	5.20665	5.73416	5.45508	5.66516	5.58823	5.09238	5.21225	5.10673	5.54926	5.84353	5.41011	5.06941	5.35154	4.73157	5.44309	5.40907	5.44796	5.66269	5.49643	5.46862	5.80458	5.5902	5.43045	5.02725	5.35717	5.48119	5.25131	5.43578	5.66978	5.55917	4.94129	5.33983	5.3445	5.25851	5.78016	5.57105	5.7916
AP3M2	6.5434	6.80504	6.01503	6.75743	7.35378	6.63811	6.25198	6.56244	6.26181	6.33085	6.54204	6.91388	6.71768	6.72262	6.69944	6.99274	7.04376	6.25704	6.87755	6.85284	6.17013	7.24028	6.56408	6.79875	7.21095	5.79535	6.45964	6.58293	7.04138	6.8194	6.72075	7.021	6.52373	6.51698	6.86372	6.76004	6.92328	6.73181	7.28103	7.39888	6.32849	6.87168	6.75333	6.95739	6.3946	6.90881	7.20546	6.48167	7.49333
AP3S1	6.67953	6.8612	7.36155	6.5831	7.54142	6.77098	6.57496	6.73615	6.74117	7.0528	6.96966	7.27637	7.36174	7.28453	6.57237	7.16048	6.68105	6.86802	7.17932	6.56718	6.88645	6.84295	6.47381	7.07886	6.3574	7.01824	6.69629	6.3585	6.98847	7.02983	7.10302	7.30586	7.16004	6.60746	6.75456	6.25118	6.2732	6.90826	6.61195	7.25448	7.03212	6.65699	6.66999	6.71543	5.98307	6.43294	6.68655	6.84538	7.23617
AP4E1	6.37072	5.93033	5.72369	5.94374	6.40717	6.35578	5.99431	6.05817	5.52624	6.51917	6.54086	5.96935	6.32836	6.16822	6.26949	6.0872	6.1825	6.24797	6.42416	5.6571	5.86978	6.03603	5.92425	6.28815	5.94348	5.22546	5.82577	5.75774	6.11544	6.1538	6.36448	6.33675	6.2792	6.22614	5.84175	5.43976	5.53873	6.32118	5.55813	6.29661	6.08577	6.41464	5.96212	5.68549	5.33583	5.96584	6.0259	6.22527	6.26228
AP5B1	6.24394	5.92646	6.49287	5.73045	5.6258	5.991	6.29872	5.85811	5.56803	5.68124	5.66068	5.76369	6.0452	5.80781	5.76945	6.11974	5.88825	6.15638	5.84838	6.18982	6.27413	5.46796	6.18092	5.82032	5.56546	6.14859	6.40903	5.91758	6.18228	5.37717	6.22631	5.5408	5.18176	6.08436	5.64757	5.90699	5.52485	6.56043	5.76245	5.78714	6.77415	5.89236	6.22554	5.59313	6.03838	5.91849	5.48307	5.83456	5.44902
AP5M1	6.87627	6.86909	6.78248	6.37812	6.94867	7.05011	6.51515	6.66551	6.0244	6.96934	6.9774	6.59608	6.90437	6.91349	6.73011	6.72041	6.39751	6.76418	7.14754	6.45162	6.57384	6.71052	6.43061	6.63552	6.74955	6.67478	6.87705	6.25303	6.5838	6.97267	6.83474	7.13645	6.78761	6.56899	6.84174	6.0455	6.17767	6.96447	6.73353	7.15346	6.89676	6.46275	6.26566	6.49153	5.8772	6.72668	6.44586	6.86495	7.05372
APBB1IP	6.6203	6.65022	6.64047	6.0747	6.65419	6.59403	6.44316	6.44707	6.51476	6.64675	6.09132	5.92144	6.89151	7.18971	5.94554	6.40848	6.83304	6.38593	6.30115	6.15336	6.55236	6.86506	6.10129	7.03302	6.06035	6.97002	6.4242	5.91538	6.52718	6.33173	6.09734	6.64785	6.27662	6.67813	6.33617	6.493	5.93115	7.30245	6.32306	6.52682	7.65985	6.49087	6.68805	6.22499	5.78443	6.69242	5.5333	5.59472	6.50997
APBB2	7.61295	7.84111	7.81893	7.72475	8.45579	8.05188	8.05566	7.60589	7.58425	7.59878	8.10253	7.72384	8.1704	8.23402	8.20051	8.30203	7.66498	8.14971	8.20132	8.26631	7.83265	7.24173	7.97912	7.81396	8.44064	7.47379	7.79944	8.2752	7.9895	8.06113	7.80292	8.14284	8.18412	7.87845	8.3696	8.06742	7.84132	6.74862	8.05613	8.20998	6.65144	7.19978	7.86577	8.08629	7.70564	8.26101	8.0395	7.85056	8.02493
APBB3	6.22609	6.09743	6.07833	6.17643	5.83674	6.069	5.98993	5.76789	6.01522	5.55871	5.89573	6.07088	6.30135	6.12652	6.45614	5.58694	6.40412	5.89997	6.0135	6.05016	5.78623	6.04302	5.84055	6.03946	6.21789	6.06386	5.79093	5.75929	6.15727	5.97217	5.88586	5.66278	6.13433	6.28421	5.90161	5.97533	6.18606	6.42228	6.15177	6.38998	6.13734	5.95593	6.15115	6.28148	5.56534	6.30984	6.09016	5.70025	5.74022
APC	6.2025	6.64279	5.57498	5.9423	6.57643	6.31909	5.81472	6.23262	5.58616	6.24728	6.10211	5.76893	6.45022	6.35314	5.68288	6.36035	6.15548	6.21237	6.51104	6.17008	5.81641	6.06925	5.9736	6.31403	6.02686	5.25242	5.93284	5.70954	6.0148	6.58778	6.45794	6.51969	6.63393	6.12486	6.26058	5.58044	5.418	6.19623	5.72699	6.49701	5.76344	6.1103	5.73793	6.07841	5.49288	5.99516	6.20976	5.80528	6.59844
APCDD1	5.68279	6.14943	6.96221	6.85589	5.96421	5.98056	5.83286	6.6603	7.06164	6.14585	6.50455	5.79409	6.16084	6.2478	6.06743	5.67151	6.55581	6.3228	6.22028	6.49779	6.43485	5.31345	6.56047	6.18692	6.36515	6.20249	5.61934	6.38185	6.22512	6.04657	5.74115	6.58922	6.29668	6.28779	6.48128	7.02802	6.35682	6.19752	6.47524	6.73651	5.75971	5.63063	6.13267	6.49465	6.49393	6.53156	6.33561	6.76086	5.65838
APH1A	6.44046	6.91304	7.20895	6.46119	7.06715	6.7167	7.15834	6.79749	6.94676	6.94425	6.6402	7.16092	6.83702	6.72363	6.97973	7.03025	6.92201	6.89824	6.62161	6.8287	7.0146	6.71531	6.66305	6.64854	6.86013	7.23726	6.9393	7.18946	6.81121	6.35513	6.42121	6.77539	6.37358	6.95734	7.03351	7.09937	6.29285	6.46989	6.46172	6.9738	7.05628	6.56564	7.0863	6.6634	6.68266	6.93734	6.78881	6.64108	6.88129
APH1B	6.08407	6.73026	6.14763	5.76416	6.35051	6.19676	5.9579	6.1959	5.97497	6.05358	6.68414	6.01789	6.56762	6.47066	6.56965	6.35482	6.01663	6.64345	6.48201	6.24183	5.72081	6.14073	5.97146	6.28953	6.28071	5.82826	6.4722	6.0214	6.39713	6.36744	6.31394	6.63972	6.21155	5.98224	6.65512	6.48693	5.63444	6.5315	6.43151	6.76109	5.97739	5.89666	6.34758	6.1227	5.185	6.29313	5.85521	5.68097	6.30677
API5	7.42443	8.024	7.86245	7.76287	7.98642	7.83289	7.35083	8.02108	7.55865	8.20303	7.92634	7.97408	8.0745	8.03714	7.17649	7.98025	8.02136	8.03488	8.05554	7.6868	7.59299	8.0893	7.27175	7.90221	7.8539	7.12894	7.93256	7.64296	7.76131	7.93139	7.6526	7.9195	8.0468	7.7099	7.70135	6.80825	6.92822	8.04945	7.73719	7.96351	7.96769	7.8157	7.61029	7.71491	7.45882	7.63463	7.79782	7.62693	7.9246
APIP	6.16162	5.65186	6.06422	6.08054	5.79585	6.19361	6.49459	5.64803	6.33408	6.26994	6.00335	6.02098	5.98877	5.7709	5.95692	5.75069	5.63729	6.1092	6.02564	5.82539	6.2603	5.89279	5.83809	5.5174	5.79659	6.26679	5.84086	6.00632	5.7213	5.94951	6.44296	6.06819	5.92081	6.23021	5.82925	5.72366	6.43602	5.81292	5.78574	5.67851	6.01672	6.1145	5.61493	5.55927	5.58174	6.11938	5.94786	5.48435	6.11085
APLF	5.53617	5.65042	5.77287	5.34697	6.11335	5.50338	5.26408	5.55835	5.13959	5.51903	5.52799	5.61708	5.53284	5.66064	5.5121	5.88046	5.25346	5.67249	5.69138	5.59931	5.84346	5.60728	5.13031	5.60947	5.80266	5.67414	5.5643	5.07545	5.43271	5.83384	5.93731	5.67877	6.0099	5.31923	5.54221	5.15595	5.08264	5.22739	5.68995	5.882	5.37614	5.5088	5.45689	5.37448	4.99936	5.40277	5.30264	6.14197	5.82326
APLN	5.40737	5.76521	5.00148	4.76248	5.58135	4.40905	4.92337	6.02939	5.49468	4.85034	4.79595	6.35977	4.93678	4.68499	4.61235	5.06934	6.91851	5.47878	4.53634	5.31079	5.73985	7.35482	4.84047	5.18084	6.36626	5.83264	5.7914	5.35976	4.77131	4.47286	4.90418	4.90417	4.51859	4.55179	4.85409	4.96011	5.1423	6.15996	4.60514	4.30697	6.40301	4.86008	5.06252	4.63557	5.70343	4.75139	5.87759	4.26085	5.66685
APLNR	4.1561	3.89155	4.09096	3.89038	3.79066	3.88129	5.24454	4.24052	4.51841	4.023	4.2789	5.01025	3.97158	3.53678	4.22996	4.20632	4.01242	3.79038	3.76902	4.19996	4.25085	3.94916	3.99406	3.95492	4.217	4.18663	4.12166	5.2799	3.98638	3.95332	3.74399	4.08777	3.87975	4.14851	4.54137	4.20844	4.81518	4.1208	4.18537	3.90998	4.29076	3.93532	3.95984	4.48609	4.71305	4.29109	4.87302	4.04345	4.78394
APMAP	7.30302	7.83665	7.40015	7.61974	7.69849	7.51824	8.00244	8.11108	7.71025	7.74921	7.50515	7.96043	7.94673	7.7173	7.62164	7.85414	7.93385	8.03621	7.88972	7.6078	7.16887	7.67884	7.97267	7.43677	7.57501	7.6211	7.99559	7.62005	7.88593	7.53989	7.73883	7.78292	7.5661	7.82883	8.02306	7.7042	7.36475	7.55412	7.55384	7.64079	7.60232	7.35125	7.68239	7.79194	7.53802	7.78877	7.71258	7.09623	7.67823
APOBEC3A	4.92481	5.32893	5.50563	5.03745	5.47994	5.9082	5.67957	5.78212	5.31629	5.98043	4.94436	5.2798	5.18885	5.1508	5.0256	5.71469	5.94718	4.58022	4.84727	5.25132	6.02361	6.32442	5.88771	6.40298	5.27498	6.41128	5.06083	5.40054	5.70409	5.71611	5.42623	4.90979	5.36923	6.17636	5.59999	6.24904	5.66452	6.40003	5.2883	5.48938	6.703	6.08877	5.44542	5.38183	5.31063	5.78188	5.39909	5.35876	5.0084
APOBEC3B	3.48626	4.0081	3.90059	3.92417	4.21126	4.15859	4.44686	4.06334	4.55404	4.0006	4.40602	5.02307	4.19118	4.54099	3.72392	3.71675	4.38853	4.32559	3.69569	4.09615	3.93756	3.93253	4.01109	4.07173	4.42717	4.284	5.12296	4.01516	4.94457	4.12104	3.62694	4.4673	4.11859	3.73215	4.20877	4.03302	3.74453	4.2938	3.52353	4.38355	5.00832	3.62259	3.72442	4.3515	3.96247	3.956	4.87807	4.83876	4.10425
APOBEC3C	6.58766	6.97601	6.42814	6.59199	6.65918	6.73831	6.35079	6.80927	6.57871	6.15964	6.41267	6.6966	6.57955	6.77355	6.21464	6.09149	6.24141	6.78436	6.37655	6.09034	6.04596	5.86391	5.76045	6.64529	6.53944	6.28755	6.38385	6.30404	6.5627	6.65014	5.99795	6.57252	7.02107	5.99014	6.55298	5.94198	6.20561	6.81851	6.76267	6.80438	6.92896	5.6543	6.67399	6.80856	5.96558	6.32747	6.52756	5.98659	6.66016
APOBEC3D	5.59422	5.72176	5.62313	5.35038	6.01968	5.98447	5.26189	5.86467	5.87553	5.05572	5.76074	5.83957	5.83876	6.18615	5.22364	4.7638	5.50408	5.60463	5.24551	5.29755	5.28085	5.94641	5.53786	5.96473	5.92058	5.614	5.32746	6.03855	5.71282	5.80748	5.32975	5.79943	6.12984	5.30608	5.56344	5.51122	5.14527	6.08576	5.79978	6.1095	6.19242	4.84998	5.61679	5.76516	5.11488	5.86752	5.7577	5.76536	6.38834
APOBEC3F	4.79138	5.15658	5.24624	4.58926	4.94585	4.9089	4.35481	4.90706	4.45201	4.4969	4.43043	4.71179	4.90951	4.88024	4.74274	4.26524	4.73646	4.7455	4.15904	4.72347	4.48982	4.06948	4.33232	5.06931	4.938	4.80928	4.68178	4.82753	5.30983	5.14415	4.47608	4.86265	5.12648	4.69578	4.55117	4.5272	4.86234	5.71629	4.56221	4.78536	6.14323	4.20554	4.81672	5.25573	4.40743	4.88041	5.05839	4.82942	5.38759
APOBEC3G	4.16387	4.84247	5.01932	4.20557	4.65761	4.55023	4.11336	5.0185	4.80053	4.3546	4.39666	4.59276	4.42373	4.9255	4.14851	4.63377	4.03208	4.42223	4.2238	4.16627	4.54681	4.77488	4.41491	4.63365	4.8005	4.75992	4.4588	4.80813	4.44605	4.35385	4.03133	4.59567	4.73393	4.25154	4.90966	4.40604	4.36699	4.62732	4.26496	4.49415	5.67428	3.94055	4.33319	4.16016	4.46827	4.4379	4.59004	4.54723	4.83436
APOBEC3H	3.56316	4.15514	3.68723	4.03331	3.34605	3.84236	4.02283	3.89177	4.18203	3.71858	3.83653	4.04669	3.60039	4.33085	3.7826	3.73192	3.48178	3.74448	3.27269	3.99719	3.74332	3.71894	3.62117	3.54602	3.71124	4.12988	3.66477	3.93508	3.67384	3.87521	3.42213	3.96173	4.11673	3.83611	3.89015	3.93851	4.01098	3.50011	3.78339	3.53043	3.76999	3.75975	3.85134	4.16363	4.06198	3.77623	3.81773	3.53485	4.12925
APOBEC4	2.53231	2.835	2.81444	3.02098	2.39241	2.72459	2.85244	2.70994	2.60808	2.9396	2.71385	2.53028	3.03696	2.48386	2.3914	3.06822	3.22216	2.96038	2.87606	2.84634	2.77659	3.08945	2.66425	3.36053	2.82469	2.95304	3.07885	2.79726	2.49094	2.80014	2.73082	2.55277	2.82851	2.51205	2.89316	2.64447	2.55395	2.89082	2.50886	2.99591	2.99378	2.91116	2.89387	3.05192	2.82221	2.80667	2.88818	4.45039	3.43509
APOBR	6.05799	5.97531	6.0807	5.5459	6.00852	6.20304	5.87794	5.99981	5.90674	5.83593	5.50076	5.94183	5.66381	5.5933	5.38913	5.47467	6.04921	6.04412	5.62697	5.94442	6.34408	6.06927	5.50145	5.62954	5.79239	6.30837	6.16689	5.80293	5.69346	5.5847	5.91321	5.994	5.5751	5.83148	6.03418	5.8335	5.55619	6.07465	5.4063	5.67428	6.52068	5.86711	6.02147	5.84737	5.9451	6.52842	5.45296	5.43993	5.80471
APOC1	7.29905	7.0336	6.44171	6.16598	6.16427	6.42809	6.63561	6.7775	6.36214	5.70088	6.56624	6.32624	6.83926	7.30073	6.03657	6.87005	5.64336	7.38558	6.91543	6.54315	5.81744	6.05756	6.12445	6.20901	5.71407	6.58332	7.14438	6.73808	6.11162	6.34826	6.23913	6.46804	5.46309	6.32016	6.63691	6.97223	6.62546	5.38011	6.42372	6.32247	6.27307	6.29714	7.12619	6.68175	6.24875	6.74201	6.33162	5.63044	5.9478
APOC2	5.15806	4.98021	5.39751	5.27127	4.99571	5.98687	5.03894	5.55011	5.79249	4.95307	4.944	5.37961	5.13864	5.5142	5.57069	5.34603	5.24854	5.99469	5.35291	4.74137	5.01087	5.42017	5.12465	5.40583	5.09791	5.51491	5.94329	5.54248	4.72154	5.46333	4.91182	5.08005	5.24856	5.0971	5.22938	5.79147	5.75366	4.79906	4.84633	4.64145	4.845	4.98197	5.83983	5.55961	5.73148	5.72895	4.9125	4.95488	5.23497
APOD	9.41103	9.07882	7.44321	7.76859	9.66969	8.3091	8.07123	9.31864	9.19187	9.31911	8.69635	9.90117	8.65587	9.39211	9.2117	8.96679	8.22347	9.10508	9.37675	8.89258	7.52098	7.46222	10.1535	9.75434	9.23874	8.34919	9.27428	10.0224	9.15145	9.45117	9.31177	9.38838	9.02073	8.32945	9.24099	8.48389	9.25832	8.74653	9.24356	9.61679	5.66791	8.23761	9.87259	8.42026	7.50517	8.48644	8.10952	8.34858	8.94736
APOE	6.15202	6.11775	6.14789	5.8337	5.89287	5.91356	6.26697	6.2046	6.8352	5.85615	6.23865	6.31677	5.99858	6.98559	5.71991	6.17655	5.71547	6.84297	6.08716	6.02599	5.19447	5.78559	5.70108	5.63809	5.72558	5.98034	6.32762	7.38034	5.68842	5.43958	5.43976	6.08844	5.64903	5.66284	5.73806	6.65371	6.21268	5.62065	6.13161	5.99398	5.98039	6.26765	7.09359	6.45968	6.26974	6.2009	5.38754	5.59607	5.91483
APOH	4.85902	5.04951	3.70408	4.42704	4.17307	3.81278	4.45939	3.8906	3.4784	3.78089	4.33631	4.68707	4.30583	3.86786	6.12113	4.48639	4.4527	6.01135	4.74107	5.06754	3.74758	3.97498	4.59473	3.64853	5.03448	3.85732	5.03884	4.76531	3.96796	4.36569	3.92086	4.05736	4.98142	4.4156	4.1163	4.36161	4.92014	3.74235	5.30396	4.52441	3.18752	4.2109	4.41565	3.95109	3.53696	4.82478	3.95871	3.76178	3.59777
APOL1	7.30039	7.66865	7.56758	7.29013	7.68154	7.21627	7.9396	7.73717	7.46592	7.66093	7.42832	7.22514	7.66671	6.88712	6.77284	8.00504	7.5037	6.89414	7.0991	6.84299	7.1005	7.67433	7.27581	7.04561	6.98435	6.77501	7.14872	7.15999	7.25078	7.39684	6.35711	7.25384	7.19461	6.8813	7.50615	6.67024	6.4415	8.05311	6.69423	6.77124	8.12806	7.05271	6.79242	7.98958	7.2401	7.06296	7.55738	6.44797	7.82481
APOL2	5.37831	5.64701	4.77383	5.62734	6.05844	5.3429	5.99204	5.71894	5.612	5.63731	5.53004	5.77974	5.71717	5.49071	4.89625	6.30253	5.61918	5.70266	5.37726	5.30444	5.19038	6.0449	5.35442	5.7399	5.29392	5.29397	5.6509	5.30934	5.69647	5.8324	5.59939	5.5333	5.18409	5.55663	5.53896	5.21057	5.30839	5.86237	5.35463	5.4562	6.00873	5.53163	5.84246	5.46544	5.10822	5.32581	5.79793	5.17875	5.66736
APOL3	5.3593	5.76005	4.86535	4.99699	5.92527	5.13946	4.9654	5.15303	5.21852	4.97213	5.33023	4.86449	5.57429	5.57877	5.44232	6.29672	4.91822	4.753	5.09893	5.40878	4.83178	5.59553	5.58949	5.78517	5.7458	5.404	4.86843	5.46592	5.37639	5.92858	5.2053	5.54918	5.2271	5.26893	5.79085	5.07066	5.16608	6.01969	5.15232	5.38611	5.49783	4.91922	5.37919	5.91148	5.56486	5.33329	5.38609	4.74272	6.30213
APOL4	6.00175	6.28624	4.95979	5.12388	5.15377	5.06093	3.60766	5.239	5.01624	5.09613	4.76067	5.11269	4.81428	4.87083	5.14595	4.88353	4.46049	5.81965	5.6216	4.97418	4.77821	4.65347	4.84345	4.94628	5.06853	5.34421	4.99135	4.81579	4.86327	5.80143	5.2178	4.82189	5.02998	4.5508	5.17482	4.90739	5.62427	6.19903	5.15509	4.98077	5.04932	4.55009	4.87384	5.10114	5.06662	5.6175	4.85506	5.09545	5.09843
APOL6	6.62916	6.81054	6.33129	6.34528	6.73416	6.69294	6.65918	6.95898	6.31962	6.65118	6.37413	6.47509	6.55065	6.31156	6.21515	6.59695	6.55244	6.32657	6.41871	6.00785	6.37631	7.07848	6.28627	6.42752	6.55339	5.96081	6.4922	6.65064	6.12931	6.43105	6.38379	6.53238	6.36695	6.4263	6.55586	5.9287	6.07102	6.93393	6.29762	6.31455	7.19083	6.36369	6.34157	6.77316	6.39225	6.33507	6.50781	5.92038	7.04562
APOLD1	6.33755	6.41461	6.3379	6.87656	6.61658	6.05518	6.63649	5.88275	6.28676	7.00977	6.53892	7.14175	6.12487	6.45804	6.90843	6.29447	6.44443	6.126	6.18901	6.2051	6.33507	5.948	5.87711	6.3908	5.65059	6.07164	6.12123	4.94453	6.62989	5.84776	6.34899	6.1258	5.78791	6.07099	5.4797	6.10977	6.35968	6.05571	6.04826	5.99406	4.88862	6.28575	6.36685	5.87749	6.57843	5.47719	5.97834	5.57444	5.09663
APOO	4.68043	5.18949	5.62951	5.18614	4.87108	5.00419	5.10423	5.83824	4.7911	5.30426	5.21412	5.56093	5.31787	5.18526	4.52288	5.71313	5.63958	4.98687	5.30142	4.54999	5.38352	5.62032	4.98468	5.38316	4.65503	4.69509	5.0991	4.65484	5.35569	4.93886	4.84988	5.06487	5.22201	5.14727	5.13713	4.3139	4.37489	5.65364	4.97873	5.16643	5.70614	5.38992	4.45275	5.43072	4.91765	4.83882	5.37668	5.89288	5.44478
APOOL	6.80569	6.98222	6.48448	7.02933	6.95488	7.09128	6.51109	7.02886	6.09287	7.0593	7.31291	6.69976	7.15895	7.1102	6.46415	7.03514	7.08638	7.03258	7.10585	6.64686	7.19836	6.88696	6.41623	6.66403	6.86581	6.60272	6.86333	6.12423	6.85489	7.25065	6.50929	7.23829	7.31446	7.00655	6.36447	6.14326	6.32686	6.80419	6.8878	7.46546	6.47544	6.84181	6.45996	6.46664	6.13493	6.79026	6.86244	6.83776	7.07443
APOPT1	5.67568	5.61785	6.70036	5.62781	5.9631	5.84537	5.46747	5.71745	5.18528	5.60125	6.15021	6.06882	5.81484	6.12177	5.8907	6.00013	5.76394	6.03831	5.66617	5.66352	6.23858	5.60237	5.48599	5.8832	5.6184	6.1252	5.82716	5.47139	5.93709	5.52308	5.72221	5.94102	6.08977	5.42749	6.25866	5.60863	5.34309	5.83838	5.60802	5.7765	6.53247	5.77237	5.59604	5.70299	5.59533	5.77996	5.63286	5.96346	6.07094
APRT	6.11995	6.26327	6.04728	6.2302	5.74176	5.9828	6.22081	6.5893	6.29878	6.39408	6.34915	6.53831	6.1771	6.1767	5.8633	6.23023	6.40777	6.32804	5.86703	6.16549	5.86228	6.2972	6.27404	5.84591	5.80647	5.48417	6.48233	6.37585	6.60538	5.77084	5.98126	5.96838	5.95479	6.03095	6.108	6.39272	5.80553	6.57631	5.77787	5.93728	6.48322	6.17087	5.75116	6.15625	6.8209	6.21337	6.498	5.40889	5.7843
AQP1	8.86917	9.07101	9.21678	9.16467	8.9618	9.50743	9.82963	9.44867	8.60155	9.06582	9.33989	9.07711	9.24964	9.42006	9.25183	9.61552	9.34921	9.09984	9.41458	9.86242	8.76554	9.25478	9.78354	9.58217	9.52968	9.77613	9.63127	9.63655	9.35112	9.28421	9.03268	9.7582	9.35609	10.0053	9.81067	9.54032	8.86123	9.03746	9.49414	9.69599	8.77968	9.2542	9.64759	9.57648	9.07418	9.98424	9.4555	9.47009	9.72281
AQP10	3.69519	3.75555	3.97252	4.22849	4.09268	3.58153	4.73172	3.70666	4.21954	4.30723	3.80885	3.47339	4.24145	3.79866	3.65345	3.91013	4.1801	3.91219	3.67583	4.05932	4.56758	4.58917	4.39112	4.14709	3.60938	4.5093	4.03271	4.20138	4.25526	3.95331	3.62694	4.41957	3.96722	4.08928	3.8085	4.19657	4.23522	3.51659	4.47994	3.84579	3.69918	4.3031	3.79504	4.02834	4.07895	3.88237	3.96319	3.93649	3.96437
AQP11	3.83597	3.51391	3.63372	3.50045	3.46148	3.33293	3.88451	3.99641	4.6382	3.5779	3.85212	3.91071	3.33128	3.25778	3.76842	3.32312	3.76013	3.75208	3.40929	3.67967	3.53603	3.44352	3.55851	3.47629	4.12715	3.8627	4.0427	4.09194	3.14557	3.44918	3.44228	3.44902	3.69375	3.78192	3.61607	4.50233	4.17558	3.47554	3.02483	3.36403	3.728	4.04115	3.99559	3.30984	4.00691	4.17971	3.60658	3.44496	3.46382
AQP3	9.34063	9.28908	9.30231	8.3135	7.13675	8.17157	8.96725	8.3399	8.3193	8.27385	8.51619	9.06325	8.815	8.11299	8.13938	8.54758	8.41008	8.19202	8.66447	8.48937	8.1411	8.37642	8.94692	7.56817	7.32217	7.82523	8.62299	9.07372	8.71123	8.22179	8.32926	8.45361	7.9646	7.4077	8.30319	8.63841	8.23809	7.08497	7.87305	7.6697	8.41505	8.46067	8.9131	7.91691	7.71295	8.20881	8.61911	8.89692	7.83278
AQP4	9.62721	9.72055	8.64395	9.36169	8.54687	8.97532	8.83621	9.52589	7.45638	9.44852	9.08727	8.23994	9.42364	9.2986	9.02864	9.11183	9.27044	8.92467	9.30214	8.85416	9.09216	9.49402	8.71085	8.57839	8.35034	7.74875	9.01689	9.45399	9.34374	9.23449	8.44009	9.05249	9.0307	9.14304	9.12405	8.58607	8.69716	9.62081	9.40376	8.83201	8.7511	9.3423	8.77312	9.66923	8.79659	9.06807	9.3116	8.28709	9.7285
AQP5	6.21824	5.77244	5.58306	5.34351	5.26847	5.44189	5.62205	5.17563	5.7455	5.40324	5.49499	5.15636	5.42735	5.45832	5.04259	5.07196	5.06416	5.17864	5.821	6.10229	5.53506	5.10639	5.65963	4.85936	5.24442	5.15255	5.54065	5.266	4.67389	5.38464	5.25764	5.31499	5.38351	5.03223	4.77442	5.7305	5.0866	4.9954	5.14313	4.95412	5.30189	4.99196	5.66652	5.11869	5.78106	5.23442	5.35352	6.20892	5.65021
AQP7	4.91567	5.03022	5.0397	5.09662	4.56255	5.19865	5.3333	4.80572	5.11425	4.39027	5.09191	5.09658	4.90315	4.68354	5.69978	4.75879	4.49547	5.25058	5.29425	5.05283	5.10523	4.67499	5.2413	4.61373	5.18668	5.65458	5.40663	4.92667	4.98545	5.46312	5.15117	4.97917	4.56816	5.05824	5.0339	5.17754	5.4125	4.88226	5.05777	4.85555	4.64416	5.14501	5.25186	5.18648	5.2169	4.89712	5.30722	5.21615	4.70351
AQP7P1	4.40603	4.28063	5.73936	5.18167	3.95923	4.79479	5.08257	4.13622	4.1927	4.4208	4.95607	4.5783	3.92816	3.91414	4.37212	5.04532	4.67005	5.07923	5.04565	4.57663	5.90777	4.59305	4.74804	4.14686	4.07241	6.63403	4.47748	4.24916	4.79269	4.33787	5.33306	4.76349	4.37503	4.11032	4.52524	4.18775	5.83084	3.96395	5.73286	4.20322	4.01235	4.37844	5.17542	4.95169	5.16136	4.37323	4.11061	4.85849	3.86464
AQP9	8.59111	8.40932	8.11825	6.32338	8.2947	8.84326	8.92874	8.95743	7.92471	9.23969	7.68434	8.23375	8.57111	7.67907	7.83822	8.25202	8.99447	7.70109	7.48121	7.94058	9.11405	8.94206	8.54202	9.5617	7.60522	9.4763	8.44944	8.0619	8.38891	8.03079	8.09446	7.98733	7.52399	9.08981	8.29021	8.86687	7.87983	9.38354	8.09351	7.50094	9.85696	9.56894	8.41841	8.09251	7.25222	8.62422	6.7323	6.63667	8.0413
AR	4.9644	4.95748	5.16031	5.10403	5.31941	4.67192	5.17237	5.16278	5.51882	4.86208	5.25475	4.64538	4.9056	4.7908	4.81596	4.93864	4.87552	5.16611	4.89257	5.23409	4.99057	4.93758	5.22568	4.62005	5.57178	4.9936	4.2009	4.95149	4.98728	5.07987	5.27855	5.48149	5.07633	4.70596	5.2438	4.89534	4.82468	4.68564	4.97684	5.59484	4.54511	4.66388	4.77128	4.60539	5.02951	5.12447	5.12116	5.81551	5.50524
ARAFP2	3.88593	3.7618	3.7701	3.85101	3.69779	3.64368	3.72482	3.7646	4.08785	3.83657	3.75681	3.60779	3.59659	3.86959	3.85843	3.95858	3.87773	3.33812	3.58178	3.60724	3.7018	4.52686	4.15598	3.58723	4.02951	4.19505	3.63284	4.43499	3.76233	3.68952	3.54577	3.79527	3.59038	3.88388	3.66591	4.36143	5.09817	3.60365	4.56701	3.37072	3.50152	4.07329	3.89513	3.88098	4.33861	3.76267	3.90495	3.54987	3.61239
ARAP1	7.83491	7.86339	7.57561	7.30866	7.18946	7.72025	7.58594	7.50607	7.0685	7.06569	7.17002	7.28629	7.48487	7.39821	7.33387	7.34198	7.69706	7.71234	7.58923	7.49341	7.22301	7.39251	7.67144	7.64554	7.23826	7.59007	7.46428	7.42792	7.54826	7.46503	7.67384	7.29083	7.08993	7.56113	7.57688	7.42072	6.87731	8.02415	7.31997	7.33425	8.09234	7.39866	7.699	7.51443	7.0341	7.88992	7.22182	6.8209	7.32395
ARAP2	7.13936	6.74506	6.10851	6.54739	6.94913	6.90008	6.77299	6.69102	5.46088	6.86035	6.52421	6.48543	7.02108	7.15951	7.21552	7.12493	6.41558	6.91476	7.03879	6.82062	6.26841	6.93822	6.69399	7.03033	6.40204	6.04303	7.39197	6.9557	6.55736	7.60367	7.40921	6.99009	7.21297	6.7698	7.25626	6.65644	6.20923	6.74828	6.79598	7.00385	6.45599	6.89221	6.61783	6.7402	5.92415	6.9759	6.92573	6.68553	7.63169
ARAP3	6.63909	6.34566	6.8812	6.39267	6.51433	6.19873	6.41634	5.91198	6.12571	5.88403	6.01613	6.25313	6.18983	5.958	6.35639	6.49515	6.57762	5.84343	6.00346	6.46552	6.90352	6.54398	6.89242	6.70158	6.76819	6.71052	6.13266	6.69242	6.41161	6.28522	6.68554	6.03755	5.95576	6.5908	6.55016	6.38041	6.0669	5.91198	6.46028	6.42203	6.35379	6.43859	6.90861	6.22013	6.33306	6.70274	6.50085	6.32327	6.76107
ARC	6.00498	5.94415	6.15064	6.29509	5.53858	5.96756	6.38814	5.612	6.58431	5.6872	6.03848	5.81426	5.65331	5.78115	6.08349	5.81907	5.69097	5.97318	5.70415	6.01292	5.90833	6.07465	6.17001	5.68832	6.29279	6.23818	5.84546	6.3806	5.57772	5.88571	6.06814	5.83008	5.99843	6.28794	5.91106	6.25987	6.17812	5.70849	5.9013	5.57793	5.62274	5.97104	6.25126	5.57452	6.28221	6.12085	6.18068	5.93699	6.04694
AREG	5.944875	7.35576	8.152575	7.55283	7.25595	6.89231	9.63689	7.533325	8.08203	8.54529	8.272665	8.888365	6.55205	8.792915	8.816345	8.136475	6.24659	6.804325	7.657275	5.966685	7.54218	6.116715	7.088215	7.22443	7.2965	6.90185	7.73174	5.195275	7.29782	5.85631	8.66711	7.004745	7.027365	7.14024	6.876275	8.56665	8.279795	5.81422	6.91924	6.352885	7.21097	6.744	6.761935	5.91242	7.14246	5.222165	7.2526	6.76037	6.231485
ARFGAP3	6.85391	6.986	6.62182	6.63826	7.03502	6.84277	7.43699	7.01	6.55705	7.47136	7.05446	7.15521	7.02636	6.90928	6.55326	7.52338	7.04442	6.73318	7.05188	6.39285	7.0325	7.17565	6.76576	6.9915	6.40441	6.26306	7.33114	6.33669	6.80199	7.0941	7.22458	6.94846	6.79706	7.06183	6.56086	6.38976	6.40142	7.09254	6.45162	6.76879	6.97787	7.4094	6.4654	6.85612	6.36771	6.39485	7.10236	7.38869	6.9292
ARFGEF3	7.02747	7.00425	6.65324	6.89999	5.92413	6.74942	6.93364	6.34126	6.09053	6.73868	7.17988	6.45199	6.84397	6.53347	6.86404	6.65338	6.37843	7.33661	7.56299	6.96138	6.58947	6.48957	7.41152	6.90863	6.85753	6.03206	7.20671	7.25445	7.0173	6.73611	7.35048	6.66498	6.52405	6.6426	7.16504	7.04192	6.64332	6.10558	6.7024	7.00683	5.94186	6.65628	7.16402	6.8706	6.44935	6.81207	7.08851	7.58987	7.01356
ARG1	3.01027	3.35844	4.11551	3.54857	5.25662	4.06346	4.87263	3.54182	3.66106	4.85666	3.16546	4.06168	4.58645	4.44012	3.87878	4.80277	3.55976	3.62322	4.39534	5.0601	5.38077	3.83065	5.4738	3.8967	3.80482	6.49938	4.61947	3.24278	5.00669	3.95824	4.44199	4.02498	4.48034	4.62734	4.44071	4.71918	3.89271	3.78535	4.80018	4.18356	3.43012	3.76667	4.50932	3.52159	4.04416	4.14312	3.32562	3.71687	3.2368
ARG2	4.57284	4.57776	5.71655	5.05866	4.58934	4.65095	5.85694	5.40992	5.49022	4.78371	6.53869	5.37626	5.03823	4.78583	5.01979	5.17143	4.60083	4.85465	4.42248	4.38952	5.42551	4.89142	5.69582	4.85803	4.82737	5.31425	5.43325	5.36917	5.0184	4.88909	5.46439	4.91535	5.23372	4.48934	4.79455	5.36387	5.01473	5.44468	4.78143	4.67727	6.15654	4.74118	4.67345	5.15587	4.88884	4.55957	4.87047	6.3296	4.7641
ARGLU1	9.6168	9.54001	8.06481	8.84797	9.47992	9.10585	8.937	8.31983	8.76426	8.99201	9.50851	8.81144	9.45563	9.46319	9.51658	9.34605	8.72478	8.83093	9.64778	9.14363	8.37024	8.90656	9.13363	9.99495	9.37799	8.59906	8.77442	9.25501	8.64724	9.57665	9.08795	9.31278	9.41438	9.27651	9.11805	8.8532	8.59626	8.71257	9.10798	9.4088	8.25699	9.28092	9.38266	8.72246	8.4087	9.21665	9.20986	9.03305	9.8496
ARHGAP1	7.75827	8.09017	8.03268	7.75093	7.86776	8.10242	7.8413	8.08939	8.23692	7.88664	8.12005	8.15908	8.13513	7.83555	7.82287	8.03362	8.13746	8.02903	7.92995	8.0971	7.70534	7.79498	7.78576	8.04105	8.01405	7.6846	8.05608	8.02245	8.52397	7.87792	7.81996	7.72678	7.55887	7.82701	8.14345	7.82169	7.59969	8.0056	7.93038	8.21818	7.72271	7.4869	8.14732	8.1282	7.44361	8.04238	8.43407	7.32612	7.6955
ARHGAP10	6.02135	6.18468	6.3522	6.74276	6.89071	6.3501	5.96375	5.97416	6.12758	6.43067	6.96312	6.34243	6.58409	6.98533	7.01932	6.72767	6.42026	6.67884	6.80863	6.6848	6.7232	5.84394	6.77669	6.46299	6.46191	6.46781	6.16246	5.5754	6.22303	6.2054	6.99591	6.98036	6.93337	6.63827	6.42421	6.65585	5.83713	5.81668	6.4803	6.89137	5.54643	6.55507	6.17589	6.45432	6.00117	6.25221	5.63904	6.52947	5.62807
ARHGAP11A	3.86466	3.91615	3.6149	3.56935	4.178	3.82277	4.12534	3.56779	3.85798	4.19589	4.37758	4.17921	4.27973	4.55479	4.17615	3.54595	3.50675	4.33903	3.93096	3.30627	3.19168	3.76542	3.80161	3.26383	3.59998	3.81443	4.37625	3.79871	4.69062	3.96826	3.85502	4.41457	4.2554	3.79292	4.20037	3.61793	3.39071	4.11175	3.57259	4.01829	4.86749	3.75503	3.80576	3.71223	3.55513	3.63273	4.54848	4.01669	3.99227
ARHGAP11B	5.08055	4.84915	4.82579	5.38372	5.36022	4.79255	5.10674	4.90984	5.03724	4.73992	5.56792	4.71128	5.01598	5.23043	5.33254	4.73335	4.55699	4.8337	4.851	4.82033	5.01665	4.8396	4.91084	4.6864	4.44153	4.82925	5.10344	5.06873	5.10748	4.8398	4.43644	5.26191	5.03252	4.88813	4.71665	5.17312	5.00671	4.76709	5.01831	4.57591	5.29795	4.84392	5.14714	5.07768	5.71129	4.92484	5.31815	4.94662	5.10704
ARHGAP15	5.8555	6.25061	5.9383	5.75852	6.8822	6.33312	5.81152	5.90672	4.97027	6.25417	5.98727	6.33633	6.2753	7.02005	5.31655	6.15648	5.55586	5.76714	6.35317	5.64198	6.41495	6.41364	5.34641	6.49809	6.1569	6.71935	5.97911	5.54978	6.27169	6.57569	6.23799	6.45012	6.78063	6.05725	5.91301	5.49278	6.02798	6.55259	5.94681	6.28309	7.23601	5.85438	5.92905	6.28299	5.52122	5.69033	6.04279	5.76034	6.90064
ARHGAP18	8.25626	8.35744	7.65114	8.07689	8.05271	8.20903	8.10919	8.22026	7.57286	7.84085	8.11718	8.27861	8.15719	8.13947	7.8841	8.74668	8.07743	8.21458	8.27528	7.81482	7.68082	8.20329	7.96468	8.27751	8.66659	7.63769	8.02033	8.57767	8.28063	8.5683	7.97285	8.03718	7.88863	7.93566	7.97844	8.0953	7.96505	7.81795	8.14348	8.22797	8.24342	7.68231	8.10624	8.19046	7.89014	8.39758	8.31735	8.08361	8.64847
ARHGAP20	5.21256	5.574	4.4728	4.31217	5.2103	4.82046	4.77822	5.21702	4.77009	5.18538	4.58469	4.37834	4.67998	4.62903	4.74945	5.00458	4.51246	4.90171	4.39238	5.06669	4.66664	4.5381	5.00233	4.58116	5.77616	4.43184	4.47792	5.03143	4.63889	5.51636	4.91439	4.63153	5.37355	4.60593	4.61021	4.82279	4.86199	4.27943	4.78912	4.77157	4.34914	4.21222	4.76103	4.84688	4.42146	4.41577	5.36268	4.4548	5.50547
ARHGAP23	6.41458	5.992265	6.665795	5.99629	6.328335	6.002665	6.60317	6.084465	6.308465	6.274855	6.19755	6.45336	5.764095	6.005115	6.257875	6.333265	6.56768	6.213895	6.06063	5.94886	6.85476	6.36763	6.278165	5.741205	6.569565	6.30972	6.5597	6.90797	6.572005	5.919315	6.49179	5.86645	6.181725	6.56024	6.292165	6.26047	5.97015	5.731005	6.15641	5.886535	6.40939	5.842455	6.098065	6.041425	6.63874	6.312195	7.01939	6.43602	6.59141
ARHGAP24	6.17766	6.3835	6.2876	6.49087	6.65215	6.46518	6.49184	6.39907	5.81887	6.32451	6.91316	6.27062	6.31727	6.66292	6.49082	6.6936	6.42447	6.6869	6.7257	7.07972	6.34659	6.38553	6.73583	6.8142	6.75512	6.2581	6.44308	6.718	6.51348	6.86337	6.98786	6.65947	6.77213	6.73514	6.86527	6.65663	6.00015	6.41854	6.95736	7.00362	5.78549	6.2658	6.36817	6.80686	6.04872	6.61906	6.64165	6.67306	6.67386
ARHGAP25	6.28047	6.38591	5.67653	5.75167	6.26703	6.01099	5.9067	6.27423	5.70622	5.5937	5.4437	5.73807	6.17161	6.42325	5.49044	6.14756	6.54294	6.12197	6.00499	6.41893	6.06856	6.49363	6.07759	6.43669	6.59396	6.24136	6.03682	6.16312	5.98918	6.40032	5.94944	6.18838	6.00277	5.92108	6.1596	6.2493	6.16092	6.8833	6.09357	6.26798	6.68365	5.78968	6.3469	6.16029	5.74489	6.15367	5.82247	5.14692	6.31431
ARHGAP26	7.08539	7.10707	7.33079	7.79565	7.74849	7.40334	7.28313	7.36904	6.98867	7.82461	7.81031	7.26742	7.71021	7.31758	7.37171	7.8477	8.17283	7.14207	7.78489	7.1684	7.41945	7.62136	7.41236	8.03643	7.16123	7.36225	7.35075	6.9598	7.6904	7.0082	7.99011	7.55157	6.99568	7.74263	7.2674	7.61613	7.06025	8.36125	7.07226	7.82813	8.09311	8.81019	7.40339	7.36868	7.03324	7.92297	7.30101	7.58728	7.38558
ARHGAP28	5.23668	5.91682	4.79477	5.37839	6.23393	5.19642	4.996	5.23848	5.42262	4.83756	5.50486	4.68657	5.44514	5.60328	5.39345	5.71218	5.14189	5.40831	5.46989	5.77754	4.63215	4.45072	5.24751	5.43688	6.34926	4.97957	4.68938	5.56001	5.32635	5.80178	5.25563	5.22431	6.53239	5.11224	5.76706	5.21371	4.87044	4.65204	5.45749	6.04502	4.0859	4.18482	5.40166	6.00587	5.13714	5.42064	5.13241	5.28074	5.52853
ARHGAP29	7.65832	7.79601	6.82582	7.57197	8.49895	7.80233	7.42905	7.31876	6.96249	7.4899	7.94765	7.14163	8.114	8.07721	7.6832	8.15142	7.77201	7.56934	8.12257	8.22745	7.02789	7.37169	7.81144	8.04843	8.28047	7.44006	7.59998	7.84065	7.60829	8.25202	7.63759	8.36252	8.13676	7.72574	8.44681	7.54635	6.92858	6.51376	7.83788	8.34269	6.52257	7.16665	8.01567	7.89714	6.93585	8.19082	7.67584	7.79511	8.4051
ARHGAP30	6.68579	6.85303	6.63864	6.187	6.45073	6.8009	6.76502	6.7069	6.30549	6.39261	5.91926	6.49311	6.67293	6.67146	6.27947	6.19688	6.76564	6.75305	6.48218	6.38621	6.60096	6.81148	6.31114	6.73864	6.40923	7.02844	6.7407	6.54885	6.6041	6.46938	6.64605	6.69056	6.2614	6.43371	6.46444	6.45241	6.69634	7.22916	6.20944	6.33433	7.56237	6.49774	6.5072	6.6349	6.03199	6.84828	6.2589	5.79142	6.69545
ARHGAP31	8.25537	8.34671	8.38675	8.1166	8.03687	8.08909	7.95645	7.92658	7.21468	7.84108	7.9755	7.58194	8.03295	7.92324	8.08754	8.30596	7.81805	8.13518	8.12537	8.17186	8.00231	7.97809	8.33272	8.07536	8.16715	8.05895	8.34148	8.27172	7.93134	8.05614	8.23708	7.82497	7.89683	8.14073	8.41598	8.04389	7.57339	7.49629	8.37543	8.27209	7.67793	7.96522	8.30668	7.8586	7.96794	8.2829	8.07512	7.94122	7.97581
ARHGAP32	6.41821	6.46154	6.45616	6.97095	6.09329	6.53048	6.08518	6.09294	5.89187	6.55263	6.72974	6.12182	6.66524	6.18623	6.94849	6.25579	6.0796	6.948	7.08821	6.58663	6.23751	5.70076	6.53162	6.54651	6.21855	6.07148	6.28814	6.50099	6.40625	6.59855	6.90672	6.18841	6.42475	6.35963	6.74747	6.28411	6.01817	5.73558	6.38661	6.70453	5.62288	6.37849	6.42507	6.47326	5.75458	6.61684	6.40402	7.11872	6.23415
ARHGAP39	4.34545	4.08938	4.44054	4.38277	4.45291	4.48426	4.18869	4.04644	4.89219	4.28848	4.57567	4.47974	4.1785	3.94977	4.2941	4.44744	3.8795	4.13228	4.01693	4.55176	4.45827	4.39173	4.46295	4.30803	4.15609	4.21117	4.35403	4.7721	4.27249	4.08579	4.41491	4.20623	4.40923	4.21064	4.27485	4.49615	4.53362	4.37421	3.99589	3.94134	4.4652	4.54263	4.40839	4.33435	4.6268	4.26359	4.3891	5.167	4.34594
ARHGAP4	6.55075	6.58719	6.82932	6.31582	6.32722	6.75458	6.65305	6.33848	6.52474	6.35805	6.37333	6.376	6.71429	6.57615	6.47625	6.38542	6.75513	6.29614	6.38021	6.44291	6.46054	6.64565	6.42474	6.57591	6.67012	6.93681	6.57903	6.6704	6.86299	6.34878	6.17967	6.24074	6.43002	6.62187	6.40996	6.6848	6.23789	6.89906	6.42149	6.55564	7.35509	6.36495	6.64778	6.48819	6.14974	7.16362	6.56161	6.4565	6.63167
ARHGAP42	5.81094	6.45712	5.65	5.68512	6.85639	6.29248	6.42984	6.438	6.07327	6.2086	6.00068	6.33949	6.10163	6.4999	6.21899	6.09161	5.83408	6.08718	6.26909	6.02012	5.62823	6.30266	5.79117	6.59923	6.56847	5.19415	6.34212	5.53119	6.10457	6.08183	6.38171	6.53615	6.67867	5.9828	6.7331	5.49636	6.00103	5.61327	6.43354	6.27796	5.52357	5.81781	6.20715	6.47315	5.59861	5.48168	6.89223	6.74473	6.95116
ARHGAP44	6.21254	6.36753	6.35227	6.12128	5.75397	6.28702	6.0231	5.99019	5.72028	6.2594	5.87774	6.01368	6.14811	5.75954	6.00672	6.19476	5.93427	6.14244	5.95078	6.05111	6.31331	6.20687	5.83422	5.65705	5.36458	5.54567	6.00206	6.47956	6.38054	5.89775	6.23711	5.88573	5.88615	6.27921	6.23538	5.69383	5.6313	5.71217	6.08322	5.90682	5.93394	5.97211	6.07909	5.98396	5.66129	6.02123	6.38129	6.22242	6.39833
ARHGAP45	5.76945	6.01945	6.28939	6.08648	5.92181	6.14276	6.07986	6.00703	6.16444	5.56363	5.66432	5.90796	5.86224	6.22566	5.83055	5.81473	6.27722	5.80708	5.73988	6.27168	6.08991	5.99478	6.41489	6.13095	5.85574	6.13018	5.91022	6.29832	6.12113	5.77697	6.17818	5.67441	5.68502	6.09414	6.18145	6.43084	5.68358	6.25367	5.93978	5.97954	6.30154	5.98167	6.28605	5.86284	5.99288	6.3695	5.98449	5.65695	5.87411
ARHGAP6	5.53266	5.66779	5.89081	6.02741	6.42724	5.99133	5.5848	5.33118	5.54093	5.5142	5.97632	5.37858	6.19076	5.92923	6.14219	6.40274	5.95481	6.11823	5.88941	6.55704	5.72269	5.11618	6.46583	6.48751	6.45529	5.89341	5.86202	6.39064	6.3405	6.08382	6.22177	5.92844	6.39263	5.58069	6.21442	6.05734	5.38913	4.77926	6.15274	6.53838	4.52162	6.04117	6.12814	5.65154	5.81997	6.18417	5.54321	6.23272	5.53272
ARHGAP9	5.56257	5.49679	6.09981	5.19091	5.53821	5.49631	6.02288	5.35886	5.35017	5.61591	5.65882	5.47843	5.66859	5.51278	5.34571	5.71164	6.20255	5.11191	5.05609	5.56618	5.93866	5.53827	6.33891	5.99476	5.38651	6.13112	5.61241	5.83764	5.76586	5.66137	5.97047	5.57297	5.48249	5.70224	5.54713	5.62209	5.28988	6.0346	5.21327	5.32133	6.82659	5.71027	5.47495	5.47417	5.51824	5.93727	5.41396	5.63873	5.87179
ARHGDIA	7.05884	7.483055	8.584085	7.42199	7.41689	7.564685	7.74723	7.785325	8.01876	7.865695	7.30846	7.77195	7.596255	7.29935	7.255135	7.817665	8.277335	7.442045	7.250745	7.59064	8.242665	7.980695	7.54447	7.65821	7.295875	7.87943	7.860515	7.54378	8.000135	6.866965	7.83917	7.061705	7.13225	7.558415	7.630525	7.388535	7.43752	7.80782	7.147255	7.182525	8.415685	7.77387	7.734835	7.556855	8.192885	7.631845	7.934935	7.660445	7.363105
ARHGDIB	8.35871	8.65068	8.3943	8.4127	8.47749	8.52644	7.94588	8.68078	8.00079	8.30547	7.91279	8.55615	8.54574	8.39867	8.2183	8.24562	8.3225	8.12949	8.24803	8.04727	8.45588	8.43478	7.95793	8.6826	8.35486	9.10199	8.21984	7.94891	8.44349	8.51682	7.99362	8.35848	8.29353	8.01507	8.42407	7.93053	8.12863	8.70546	8.31996	8.34528	8.81806	7.70462	8.35627	8.48016	7.75351	8.23498	8.231	7.56619	8.3032
ARHGEF1	7.19613	7.23543	7.18246	7.00909	6.87159	7.21359	7.21501	6.83194	7.04861	6.83643	6.77931	6.84781	7.03176	6.98459	6.83668	6.98816	7.31066	7.02901	7.08147	7.29143	7.10022	6.81051	7.37892	7.3397	6.84392	7.10693	7.19042	7.25141	7.12379	6.80075	7.19349	6.69711	6.88647	7.17138	7.162	7.08434	6.81864	7.1706	6.96361	7.08139	7.28489	6.89887	7.25076	7.14977	6.96817	7.40727	7.02631	6.80071	6.95152
ARHGEF10	5.70766	5.75834	5.54071	6.38098	6.08462	6.04097	6.38436	5.10808	5.18275	5.61541	6.34885	5.35425	5.95117	5.59153	5.93627	6.15413	6.6507	5.66266	6.07918	5.52569	5.75529	6.15082	5.81481	5.70275	6.0942	6.24976	5.59797	5.62607	5.55797	6.25849	6.29016	5.79578	5.47631	5.68488	5.38173	6.41537	5.83906	5.74598	6.50766	6.534	5.40303	6.09088	6.249	5.70041	5.78775	5.99245	5.82739	5.84805	5.51341
ARHGEF15	6.17822	6.40533	6.22437	5.63568	6.02154	5.93696	6.27953	6.07107	5.97111	5.88715	5.56206	5.89551	5.97968	5.72857	5.82605	5.83437	6.15508	5.59798	5.4867	6.48745	5.87083	6.01475	6.25972	6.33044	6.51594	6.66238	5.96038	6.85572	6.29476	6.16132	5.72243	6.06845	5.83884	6.22351	6.52877	6.47856	5.93008	5.57724	5.59915	5.76776	5.65825	5.50161	6.21392	6.57874	6.16574	6.42173	6.45261	5.7821	6.15613
ARHGEF17	6.73571	6.91159	7.329	6.33728	6.50092	6.82566	6.64855	6.31168	6.5619	6.36942	6.48538	6.11125	6.61842	6.22024	6.60916	6.93514	6.98143	6.82536	6.53878	6.65123	7.00027	6.15829	7.04515	6.65595	7.08947	6.69101	6.62622	6.97095	6.93548	6.4266	7.00256	6.44583	6.61832	7.01578	6.68237	6.52556	6.26905	6.38582	6.41061	6.61038	6.28611	6.40006	6.88548	6.41963	6.37604	6.67901	6.79134	6.96156	6.82131
ARHGEF2	7.60138	7.80735	7.15006	7.34153	7.35544	7.50836	7.07809	7.32547	7.23172	6.71912	6.99364	7.12002	7.34793	7.2316	7.09853	7.3325	7.50473	7.39921	7.50653	7.50822	6.94442	7.31409	7.76648	7.38443	7.44455	6.87306	7.42336	7.48498	7.08098	7.57784	7.49049	7.24528	7.09663	7.20876	7.56959	7.23834	7.01869	7.18803	7.46915	7.32579	7.1422	6.90083	7.58719	7.59108	6.71167	7.69861	7.07451	6.66225	7.42589
ARHGEF25	5.47646	5.63866	5.57439	5.42086	5.65004	5.51143	5.16273	5.21351	5.74487	4.81913	5.69985	4.62266	5.40809	5.27522	5.56642	5.20078	5.04548	5.2794	5.41457	5.57957	5.53466	5.00606	5.41877	5.3029	5.64348	5.93149	5.72936	5.26151	5.65469	5.3654	5.72095	5.70296	6.01434	5.77805	5.68629	5.5131	5.41998	4.86934	5.53896	5.86586	5.02341	5.11381	5.46676	5.69747	5.04266	5.51349	5.48653	5.6945	5.55846
ARHGEF26	6.85091	6.69066	6.95656	7.30908	7.01453	7.0993	6.44117	6.29968	5.99137	6.65231	6.61561	6.63151	6.74967	6.78648	7.03623	7.4124	6.69582	6.84225	7.15576	6.90468	7.16299	6.73398	7.02299	6.4788	6.46115	5.80032	6.61013	6.4598	6.66321	7.27363	6.77887	6.75501	6.63747	7.11375	7.20389	7.04257	6.16265	5.80693	6.90608	7.14701	6.206	7.06209	6.75995	6.81801	6.60216	7.11799	6.70734	7.10286	7.25641
ARHGEF28	5.98059	6.0755	5.14028	5.55265	5.94292	5.64263	5.01045	5.45213	4.75724	4.89332	5.30168	5.1581	5.60164	5.2325	5.87756	5.15717	4.66208	6.14607	5.83431	6.03798	5.33472	4.97654	5.52973	5.61043	5.83078	5.09218	5.37679	5.11618	5.18453	6.18647	5.7524	5.55883	5.60998	5.36447	5.82594	5.38707	5.53407	4.45503	5.81282	5.92301	4.566	5.33843	5.50223	5.1278	5.07026	5.41812	4.99242	5.90167	6.09221
ARHGEF35	6.21988	6.4214	6.04786	6.85003	5.94503	5.79854	6.24695	5.71928	5.65537	5.20041	6.43547	5.65601	5.93181	5.7332	5.47942	6.14396	5.94264	6.16938	6.27766	6.27925	6.20183	6.14337	5.77947	6.18513	5.03041	5.66015	5.4874	6.20301	5.5317	5.82696	5.9742	6.43552	5.76976	5.74271	6.3493	6.02692	5.98102	5.46558	5.92924	5.81112	6.47785	6.67731	5.68252	6.37587	5.76905	6.24125	5.49214	6.87597	5.90022
ARHGEF38	6.52731	6.20297	5.46234	5.62157	5.03259	5.83808	4.96361	5.01583	5.91719	5.83827	5.99001	5.3048	6.30946	5.46248	6.10961	5.46839	6.36301	6.26035	7.16568	5.76136	5.70986	5.74809	5.42108	6.52553	5.56677	5.42418	5.6636	6.22157	6.21775	6.50486	5.59222	5.87512	6.1048	5.63184	6.17164	5.71062	5.5638	6.01929	5.68318	6.1763	5.47545	6.28657	6.29609	6.10202	5.9701	6.44473	5.50415	6.55546	6.36396
ARHGEF5	5.83839	6.1561	5.80591	6.46747	5.75371	5.532	5.79902	5.62029	5.33696	4.98273	6.19635	5.41487	5.51053	5.424	5.16372	5.7624	5.64096	5.82919	5.95196	5.8876	5.91189	5.81863	5.68732	5.81007	4.924	5.45379	5.27963	5.87696	5.36324	5.63959	5.69759	6.00808	5.33757	5.47994	5.99699	5.61926	5.59214	5.30134	5.50832	5.44054	6.09601	6.28693	5.38102	6.17811	5.47729	6.01973	5.23232	6.52093	5.59807
ARHGEF6	7.39146	7.56561	6.4609	6.55873	8.08251	7.13708	6.79577	7.26955	6.16207	6.78877	6.84129	6.71477	7.27082	7.49359	6.79885	7.55051	7.04998	7.36611	7.37326	7.46029	6.50735	7.26377	6.28684	7.56405	7.81502	6.99678	7.02769	6.87876	6.88331	7.63971	7.49073	7.14526	7.34052	7.15321	7.31522	6.50939	7.13231	6.9902	6.93061	7.20453	6.60844	6.64436	7.05799	7.20567	6.38177	7.05795	6.91307	6.59782	7.97866
ARID1A	7.20083	7.34724	7.76717	7.6564	7.02642	7.3205	6.82236	7.13243	7.17829	7.22085	7.07444	6.86124	7.37706	7.05627	6.87397	7.11137	7.56417	7.35449	7.23924	7.29765	7.52456	7.3217	7.28157	7.42072	7.25737	7.44506	7.23063	7.23049	7.35863	6.78836	7.35261	7.22701	7.08857	7.20259	7.32122	6.98609	6.88276	7.26267	7.22308	7.31473	7.63397	7.1752	7.35806	7.32627	6.92251	7.57698	6.9835	7.29173	7.17471
ARID3B	5.23936	5.17112	5.70921	4.93336	4.70334	4.89534	5.0049	4.95759	5.15246	4.44067	4.92249	4.8531	5.49819	4.97719	5.38494	4.94077	4.73998	5.08939	5.23029	5.24387	5.40773	5.03032	5.34767	4.94377	4.75047	5.75883	4.91272	5.34305	4.52671	4.74739	5.41893	4.85807	4.81137	5.49016	5.13539	5.68669	4.81997	5.31886	5.59281	5.23028	5.69138	5.24947	5.00664	4.66505	5.49883	5.21236	4.38802	5.01581	4.66981
ARID4A	7.08397	6.83926	6.24992	6.58935	7.06436	6.79876	5.91647	6.56349	6.13708	6.71705	6.88335	6.13166	6.97447	7.43066	6.62961	6.70879	6.41227	6.93427	7.39252	7.05674	6.12758	5.99414	6.16778	6.98222	6.92797	6.63054	6.39397	6.24992	6.4565	7.44318	6.90448	6.95681	7.04954	6.49159	6.9407	6.68916	6.30349	6.71028	6.80648	7.2704	6.21027	6.35393	6.77746	6.60672	5.55782	6.84445	6.24842	6.57632	6.8215
ARID4B	6.69006	6.59935	6.51741	6.34285	6.91298	6.6996	6.35291	6.50135	5.82641	6.7765	6.80132	5.95248	6.80873	7.20763	6.36903	6.72781	6.45349	6.42701	6.88717	6.49502	6.54362	6.69761	6.3381	7.09665	6.62998	6.31268	6.17198	5.93758	6.26657	7.04635	7.01493	6.88671	7.10944	6.64343	6.54547	6.18174	6.45818	6.78664	6.50146	7.03043	6.50782	6.81321	6.20972	6.44472	5.59329	6.54423	6.26471	6.68742	7.03288
ARID5A	5.26888	5.52752	5.39829	5.28124	5.34711	5.48747	6.69024	5.92886	5.18485	5.43964	5.04114	5.68705	5.29043	5.54381	5.26414	5.67414	5.66665	5.24493	4.91782	5.14257	5.5644	6.24393	5.385	6.16208	5.25564	5.24678	6.14689	5.32541	5.70748	4.72222	7.11432	4.71503	5.27115	5.95349	5.2647	5.43537	5.14096	5.46726	5.58135	5.24846	5.9558	5.83089	5.40006	5.12251	5.55246	5.18552	6.20658	5.33689	5.76536
ARID5B	7.33886	7.41897	7.38406	7.42995	7.49562	7.25861	8.30606	7.72363	7.302	7.71733	7.81876	7.66547	7.4824	7.67224	7.41883	7.30013	7.00786	7.38203	7.31728	7.18641	7.72974	7.63978	7.52237	7.56116	7.15042	7.26129	7.44526	6.78469	7.91349	7.31103	8.37701	7.30011	8.04735	7.66004	7.13486	7.08219	7.39806	7.65426	7.3383	7.25986	7.68585	7.46037	6.97975	7.27109	7.08534	6.88041	7.69137	7.81004	7.81438
ARIH2OS	5.94419	5.36467	5.31859	5.63557	5.53433	5.46116	5.5115	5.67303	6.7311	5.70185	5.68215	5.60452	5.26594	5.57318	6.13878	5.18471	4.81258	5.40042	5.2007	5.99552	5.63308	5.14183	5.94645	5.46942	5.89431	5.66633	5.44751	6.13232	5.07802	5.42445	5.28208	5.37128	5.34126	5.58679	5.7825	6.49559	5.94427	5.34363	4.87465	5.04141	5.34683	5.37602	6.0848	5.45513	6.23922	5.75551	5.60142	5.08874	5.52527
ARL1	7.13664	7.56811	6.89357	6.94689	7.61681	7.15109	7.02521	7.96613	6.59256	7.8792	7.42487	7.79991	7.87839	7.5348	6.55394	7.68558	7.35868	7.26231	7.4516	6.86966	7.17081	7.79488	6.78232	7.51626	7.03387	6.60182	7.00155	6.43567	7.23333	7.73196	7.18184	7.59051	7.56985	6.85295	7.28445	6.32019	6.63084	7.65885	7.30835	7.28439	7.05276	7.36786	6.99735	7.152	6.32088	6.81053	7.54888	7.03363	7.68038
ARL13B	7.0667	7.17556	6.89947	6.93604	7.26999	7.01587	7.36374	7.08474	6.57644	7.35169	7.07354	6.96882	7.30365	7.37169	7.12523	7.41845	7.28055	6.90705	7.33682	7.25852	7.37017	7.00043	7.18251	7.27909	7.00553	6.62607	7.49582	6.72097	6.91196	7.42677	7.84796	7.16567	7.37431	7.21211	7.09325	6.9452	6.3985	6.9588	7.06362	7.16055	6.85643	7.05528	6.73076	6.91659	6.34851	6.92707	7.44	7.62328	7.38976
ARL14EP	6.31053	6.87418	6.64366	6.38708	7.30414	6.84464	6.42034	7.3328	6.37713	7.06318	6.61246	7.2178	7.05239	7.01454	6.66601	6.90262	6.96174	6.65199	7.18561	6.84887	7.16395	7.29712	6.28165	7.00264	7.22965	6.76254	7.02009	6.56799	6.69281	7.39236	7.19138	7.44105	7.22405	6.5681	6.87648	6.5006	6.71131	7.02447	6.70159	7.06836	6.58086	6.9753	6.63674	6.7926	6.75967	6.71565	6.62363	7.41375	7.30207
ARL15	6.16744	6.19378	5.53702	5.84084	6.14491	5.99714	6.48156	6.2011	5.28782	5.92013	6.24032	5.81604	6.62157	6.05827	6.11672	6.47006	5.87084	6.40998	6.08031	6.5167	5.46142	5.78201	6.27038	6.3056	6.40817	5.54277	6.04398	5.84495	6.00609	6.44731	5.89544	6.53819	6.42994	6.25997	6.05589	5.85375	5.04208	5.84327	6.07078	6.40426	5.49721	5.85683	5.98462	6.13689	5.47021	6.20939	5.94466	5.58706	6.00598
ARL17B	6.57903	6.55485	5.42189	6.31806	6.5664	6.11667	5.84763	5.20274	5.67002	5.9932	6.73202	5.77961	5.96373	6.4804	6.46838	6.33441	6.56314	6.62092	6.73032	5.55993	5.54805	6.60983	6.10814	6.09302	6.81285	6.49028	6.0111	5.39959	6.25744	6.49243	6.42306	6.33371	6.6971	6.1985	6.00566	5.1839	6.54537	6.63118	6.52959	6.5658	6.46576	6.34946	6.08405	6.3341	5.39815	6.78948	5.33186	6.19172	6.66565
ARL4A	5.65138	5.107	5.04595	5.16178	5.15745	5.11154	5.29762	4.97712	5.28234	5.63184	5.53267	5.68433	5.06145	5.70662	5.55718	5.405	4.71967	5.33937	5.35246	5.07681	5.11068	5.15772	4.937	5.58515	5.02775	5.26076	5.22676	5.11136	5.26163	4.77463	5.35216	5.58712	5.31567	5.00648	5.54171	5.04876	5.32009	4.96407	5.32548	5.50381	4.78468	5.51528	5.14713	4.83707	4.90623	5.06504	4.93233	5.35069	5.04186
ARL4C	6.26073	6.77969	6.94868	5.84045	6.22955	6.84038	7.20979	7.47845	6.43084	7.06264	6.97286	7.12422	6.48902	7.57507	6.83135	6.90137	6.36871	6.5591	6.1465	6.14344	6.56381	6.54893	6.64214	6.55004	6.77153	6.36301	7.20262	7.05959	6.36044	6.9952	6.83529	6.48877	6.95998	6.38826	6.75808	6.62105	6.7076	6.54114	6.28952	6.63237	7.30269	6.01833	6.59516	6.77089	6.10816	6.13048	7.24628	6.22044	7.44409
ARL4D	4.23046	4.77917	5.09114	4.83366	5.20729	4.95329	5.98239	5.3215	5.38591	4.80053	5.11159	4.62189	4.81345	4.949	5.03746	5.22083	4.47943	4.84131	5.09305	5.18451	4.72437	4.57236	5.46713	5.07947	4.82376	4.81074	5.12004	4.98081	4.6387	4.4003	6.70346	5.45642	4.98934	5.30655	5.13297	5.0187	4.47518	4.95966	5.29185	5.46024	4.68353	4.95586	4.85961	5.07472	4.82546	4.8549	5.02617	5.11632	4.90559
ARL5B	6.50062	6.88345	6.41712	6.83666	6.53432	6.78824	7.10282	7.43385	6.99355	7.08123	7.06279	7.09109	6.78656	7.21975	6.90257	6.65036	6.85332	6.82932	6.98247	6.61571	6.3616	7.18685	6.55408	7.048	7.11906	6.03116	6.92789	6.49883	6.73001	6.88812	7.67117	6.71804	6.76584	6.74543	6.62313	7.33055	6.69862	6.98021	6.63199	6.96695	6.49853	6.72751	6.44782	6.44381	6.37071	6.67862	7.25877	6.29892	7.12115
ARL6	5.20318	5.51683	5.05192	4.8484	5.36792	5.07231	4.80768	4.89671	4.51969	4.99709	5.31423	4.74061	5.40098	5.45369	5.02467	5.44548	5.06852	5.05003	5.78302	5.264	4.49275	4.97892	4.83234	5.30664	5.38612	4.74238	4.89423	5.32801	5.39496	5.23949	5.12939	5.25382	5.35634	5.15883	5.56199	5.05783	4.42376	4.8657	5.25456	6.16687	4.51294	5.2353	5.23316	4.92329	4.63127	5.47168	5.16256	5.91862	5.5182
ARL6IP5	8.39959	8.9465	8.1199	8.22284	8.41163	8.7504	8.53047	9.03668	8.0673	8.697	8.75666	8.74716	8.62748	8.59358	8.19742	8.50401	8.45197	8.24391	8.56754	8.22748	8.00701	8.38941	8.40034	8.5652	8.40579	7.96733	8.96992	8.36081	8.66379	8.82454	8.57839	8.60657	8.34553	8.36973	9.00519	8.22121	8.13634	8.77215	8.19018	8.16063	8.83377	7.98588	8.16649	8.68823	8.06987	8.3504	8.65848	7.85788	8.51791
ARL8A	7.04107	7.39271	8.63083	7.31291	7.25464	7.6837	7.6891	7.50423	7.36104	7.36821	7.42293	7.619	7.59044	7.4399	7.30844	7.82009	7.44126	7.70507	7.50233	7.6022	8.57489	7.67957	7.73553	7.20299	7.42428	8.20816	7.59159	7.60018	7.76239	6.87395	7.57333	7.3219	7.22676	7.58693	7.543	7.65193	7.2739	7.40733	7.39312	7.38436	8.30146	7.46908	7.56917	7.46285	7.71785	7.58858	7.55714	7.8817	7.33696
ARMC1	7.51342	7.70903	6.58467	7.33906	7.55846	7.25908	7.41805	7.66026	7.31482	7.84801	7.50957	7.71888	8.0135	7.57151	7.40454	7.66709	7.82393	7.51408	7.86624	7.63882	6.92179	7.56333	7.37429	7.32545	7.51634	6.72305	7.63411	7.19606	7.67786	7.7887	7.40194	7.79468	7.55484	7.36666	7.78987	7.00404	7.0176	7.49755	7.27976	7.6498	7.23233	7.32436	7.57581	7.984	6.91989	7.39426	7.61619	6.86398	7.77444
ARMC10	6.29104	6.72522	6.56455	5.96348	6.56161	6.03083	6.13309	6.76218	5.62484	6.68203	6.21459	6.91714	6.68073	6.45015	5.96815	6.44957	6.6308	6.37337	6.43418	5.87681	6.22668	6.73457	5.6182	6.13581	6.29196	5.87812	6.1972	5.55917	6.39113	6.52074	6.24282	6.58358	6.79486	6.34451	6.53852	5.29157	5.57029	6.45319	6.22159	6.82789	6.64281	6.50281	6.27234	6.54835	5.81224	6.26654	6.35752	6.0493	6.61982
ARMC2	4.72644	5.03983	4.5534	5.10916	4.99974	5.11538	4.67833	4.68504	4.30943	5.31908	4.88707	4.41149	4.85595	4.97063	4.94099	4.64916	4.9665	4.58991	5.02731	4.90854	4.92841	4.51662	4.74999	5.51394	4.63041	4.41204	4.54946	4.73889	4.83605	5.17975	5.16674	4.934	5.39258	4.44261	4.81071	4.68512	4.60246	4.52052	4.70354	5.05236	4.41976	5.30275	4.65329	4.86265	4.51576	4.74505	5.25728	7.07015	5.75297
ARMC3	3.04617	3.09713	3.2641	3.72288	3.03468	3.61381	3.21321	3.09091	3.01344	4.19966	3.08651	3.12137	3.86057	2.90628	3.15408	3.19173	3.75839	2.89065	3.69382	3.94102	3.32655	3.75123	3.06928	4.68243	3.20646	3.08797	3.5654	4.25453	3.35838	2.98066	4.12227	2.90053	3.57145	3.20315	3.5523	3.02695	3.19473	3.21639	3.23797	3.51859	3.32253	4.60929	3.10531	3.19169	3.33885	3.01754	3.83088	6.94043	5.52843
ARMC4	3.69646	3.79966	3.29413	4.38526	3.76937	3.85873	3.41785	3.46917	4.17737	4.5752	3.62593	3.41898	3.99708	3.40005	3.83838	3.74341	4.20606	3.33607	4.17792	4.10249	3.73653	4.13585	3.477	4.94546	3.74892	3.42107	3.31446	4.52836	3.80591	4.06636	4.37085	3.40375	4.06295	3.34645	4.01678	3.78224	3.86706	3.46596	3.76941	3.73296	3.4378	4.782	3.73106	3.76282	3.89122	3.61756	4.26116	6.82955	5.66635
ARMC9	5.72266	5.89945	5.6253	5.89926	5.04806	5.27138	5.129	5.48461	5.43296	5.65444	5.99076	5.26517	6.12435	5.78036	5.94988	5.36645	5.76477	5.69932	6.0697	5.52729	5.25833	5.9098	5.64706	5.83459	5.45686	4.95586	5.70702	5.23822	5.8606	5.98805	5.58072	5.90242	5.81643	5.84605	5.6172	5.69578	5.19262	4.97131	5.27168	6.03797	4.9984	6.1168	5.69389	5.47663	5.6637	5.62289	5.48712	5.86939	5.57197
ARMCX1	5.40425	5.6522	5.09587	5.58828	5.70394	5.80306	5.95368	6.28137	5.43968	5.36797	5.92798	5.82195	5.93982	6.01627	5.85359	6.21471	5.98883	6.07382	5.48279	6.3285	6.10578	5.84728	5.74244	5.49498	5.87824	5.44311	5.33091	5.45115	5.93093	5.99452	5.91615	5.5309	5.99074	5.4976	6.05857	5.65436	5.64599	5.73989	5.92726	6.07641	5.35188	5.37962	5.62389	5.70243	5.95406	5.46547	5.74726	5.42425	5.95454
ARMCX4	4.72706	5.03112	4.54874	4.72296	4.88698	4.71684	4.32599	4.01525	5.03185	4.72291	4.97378	4.30397	4.66907	5.19111	5.09019	4.62025	3.86809	4.91494	5.4452	4.47211	4.46874	4.26437	5.14952	4.76904	4.93295	4.73608	4.74214	4.28783	5.23136	5.20972	5.1201	4.95419	5.18969	4.69737	5.31383	4.38908	4.61598	4.3969	4.83909	5.39624	4.22137	4.78429	4.82276	4.42441	4.24248	5.37768	4.58324	5.16089	4.89635
ARMCX6	6.501375	6.798115	6.45706	5.999	6.23596	5.968485	5.940045	6.31215	6.220775	6.171565	6.50778	6.06632	6.61195	6.107845	5.861565	6.55141	6.251315	6.00958	6.05776	6.11399	6.040475	6.901735	6.04621	5.77658	5.901505	5.638395	6.283305	6.563145	6.494785	6.11641	5.95037	6.21641	6.11354	5.714195	6.514865	6.155145	6.18066	6.37451	6.16798	6.33033	6.354135	5.76511	5.835775	6.269305	5.957585	6.10931	6.08959	5.355475	6.57377
ARMT1	6.72211	6.67698	6.11677	6.25446	6.84289	6.69533	5.88151	6.66224	6.30293	6.32332	6.76205	6.77454	6.64918	6.6481	6.52238	6.65575	6.16357	6.75725	7.07549	6.39089	6.50163	6.71388	6.00087	6.2259	6.23077	6.55808	6.91395	6.29959	6.57256	6.53354	6.41934	6.63213	7.08242	6.21607	6.62395	6.18108	6.19524	6.54748	6.33318	6.67393	6.88797	5.94913	6.66388	6.49179	6.2838	6.13248	6.24855	6.28208	6.6925
ARNT2	5.44572	5.79264	4.95049	4.64578	5.7069	5.39553	4.98648	5.43862	4.61394	4.44568	4.85466	4.7836	5.5759	5.3414	5.12922	5.77416	4.83076	5.26727	4.55362	5.16829	4.66136	4.9164	4.88679	5.31636	5.83991	5.1712	4.67294	4.94583	4.89227	5.1301	4.50088	4.92052	5.1451	5.01488	5.50256	4.75838	4.97612	4.61562	4.97085	4.90698	4.89923	5.58552	5.44551	5.05185	4.92515	4.70572	5.49948	4.54482	5.75245
ARNTL	5.33292	5.67597	6.35976	6.13094	6.31235	5.95066	6.26676	5.95779	6.0841	6.63942	6.98559	5.34874	7.04229	6.96054	6.86779	6.39746	6.42295	6.89356	6.46237	6.79606	6.50587	6.40447	6.76108	6.47824	6.72468	6.1676	6.88462	5.52422	6.77459	5.63816	6.84104	7.10105	6.46127	6.83108	6.50964	6.80726	6.26482	6.58051	5.98257	7.09162	6.45097	6.03318	6.36403	6.50372	6.47755	6.11944	5.45446	6.79495	6.24659
ARNTL2	4.82381	5.04342	5.06211	5.08939	5.03446	5.11711	5.56113	5.49087	5.08383	5.80607	4.88191	5.373	4.76814	5.06063	4.40792	5.34325	5.47969	4.3035	4.30022	4.50617	5.77836	6.30374	4.35365	4.89951	4.33229	4.55307	5.83562	4.26388	5.04323	4.25277	5.25938	4.8256	4.74255	4.89902	4.11685	4.33831	4.48491	6.57233	4.55357	4.26044	6.45711	5.42004	4.47338	5.20774	5.03433	4.68886	5.71388	4.91704	5.00779
ARPC1B	8.48955	8.59523	8.784	8.54379	8.36503	8.4607	8.76537	8.85767	8.69035	8.62766	8.59391	8.60873	8.51897	8.44287	8.22284	8.54705	8.51695	8.47615	8.21834	8.45476	8.57852	8.93192	8.30217	8.28199	8.12886	8.73586	8.83689	8.44436	8.68207	8.3097	8.17396	8.55616	8.05408	8.62798	8.64006	8.58099	8.15165	8.80144	8.16912	8.15398	9.05221	8.38272	8.38865	9.02386	8.7696	8.53976	8.54009	7.65969	8.51254
ARPC5L	5.74048	6.05689	6.30287	6.00544	5.93055	5.88202	5.85637	6.14695	5.75897	6.33091	5.81436	6.28171	5.54088	5.87853	5.81557	6.15104	6.03247	5.54519	5.84999	5.62859	6.60596	6.69737	5.86708	5.8294	5.41757	5.90308	6.4802	5.51083	6.27702	5.78564	6.40896	5.72708	6.15013	6.09601	5.82244	5.58801	5.4439	6.25326	5.38481	6.03623	6.69086	6.13143	5.54329	6.08427	5.84387	5.51972	6.16749	6.25624	6.30133
ARPP19	7.09553	7.69937	7.30601	7.28453	7.36324	7.44163	7.67014	7.65661	6.5465	7.55483	7.289	7.37544	7.62379	7.99169	7.10869	8.11094	6.97291	7.15595	7.45942	7.61984	7.63041	7.34593	7.30588	7.60969	7.43421	6.97486	7.76404	6.89399	7.13814	7.10575	7.18829	7.42063	7.74123	7.38526	7.77509	6.74308	7.10636	7.08233	7.89628	7.48041	7.05448	6.88249	7.08924	6.90308	7.22578	7.11934	7.80058	7.34751	7.941
ARRB1	8.33738	8.52542	8.96503	8.69716	8.29359	8.59665	8.08538	8.4534	7.91883	7.52408	8.32544	8.02447	8.51597	8.70161	8.56329	8.61838	8.19943	8.88171	8.53811	8.64562	8.33292	8.0622	8.46606	8.42918	8.75717	8.36099	8.52984	8.45615	8.39887	8.5057	8.4848	8.44282	8.21017	8.44886	9.09597	8.73537	8.14624	7.79885	8.65639	8.74107	8.37086	7.96627	8.94912	8.61904	8.02498	8.82589	7.96179	8.37302	8.57942
ARRB2	7.98005	7.90684	8.19812	7.26875	7.58369	7.98608	7.73037	7.59218	7.67837	7.83015	7.64755	7.40532	7.73704	7.55783	7.59066	7.58857	8.17031	7.82754	7.28635	7.67457	8.24788	7.70851	7.95199	8.34824	7.18118	8.52769	7.71121	7.19157	7.78473	7.54292	7.77355	7.53339	7.22188	7.92891	7.54594	7.73675	7.26957	8.12587	7.33468	7.55759	8.83718	7.81059	7.87923	7.67209	7.28978	8.02816	7.21756	7.17275	7.56462
ARRDC2	7.17437	7.22616	7.07271	7.10019	6.94496	6.83154	7.41524	6.28214	6.77562	6.33187	7.62273	6.93125	7.46541	7.40665	7.88482	7.78006	6.3585	6.97495	7.18431	7.76615	6.11096	5.73466	7.43607	7.09736	6.86362	6.87425	6.5661	6.15552	6.90473	5.77835	6.75816	7.02673	6.04709	7.36366	7.20139	7.67706	6.21264	6.73841	7.55489	8.67049	6.09322	7.05943	8.09368	6.65218	7.095	7.42764	5.43597	6.81094	5.96091
ARRDC3	9.37612	9.79391	9.32729	9.59478	9.64345	9.89304	9.9926	9.92801	9.13556	10.0512	9.45873	9.33546	9.5489	10.0465	10.0879	9.63843	9.42062	9.7773	10.1198	9.47501	8.8735	10.1375	9.13573	9.77379	10.4605	9.51069	9.48791	9.48211	9.89767	9.91205	9.49983	9.70107	9.50638	9.42902	10.0033	9.91019	10.2535	9.59996	9.7789	9.84144	9.57352	10.0386	9.92672	9.52805	8.98706	9.5997	10.1663	9.76092	10.7841
ARRDC4	8.34374	8.64203	7.79561	7.42695	8.13289	8.03596	8.10413	7.94949	8.10356	8.02979	7.39702	7.34194	8.52878	7.19809	7.91989	7.69018	8.07456	7.88809	8.10899	8.08713	7.98888	7.84005	7.81841	7.7049	7.69814	7.95859	8.23323	7.44273	7.64613	7.92514	7.74904	8.25561	7.55712	7.89151	8.15256	6.9581	7.77251	7.40824	8.08903	7.37119	8.16274	7.67604	8.03436	7.26749	7.72391	8.07202	7.41127	7.63096	7.66703
ARSA	5.79822	6.3212	6.73816	5.74054	5.21343	5.9733	6.04755	5.77708	6.20539	5.11489	5.8573	5.85503	6.10369	5.25172	5.53421	5.82096	5.6742	6.21708	5.79405	5.95683	5.76129	5.40403	6.16443	5.76252	5.91311	6.57324	6.39004	5.87866	6.31403	5.43492	6.03996	5.37632	5.67526	5.33066	6.058	6.12054	4.98175	5.64723	5.403	6.15018	6.41032	5.05774	5.72531	5.64367	5.49967	6.19655	5.45326	6.27398	5.40716
ARSD	6.6865	6.95996	6.61752	6.1592	6.57364	6.98748	6.51388	6.81059	6.48869	6.15934	6.75884	6.72964	6.57739	6.14829	6.28992	6.47408	5.77784	7.0464	6.78278	6.8212	6.67012	6.19395	6.74885	6.01126	6.71033	5.87362	6.34602	6.69692	6.34246	6.07451	6.48866	6.80178	6.44991	6.10084	6.92998	6.38409	6.48305	6.03792	6.34358	6.60495	5.93183	6.23711	6.90856	6.44507	6.5405	6.32574	6.48427	6.8569	6.96265
ARSE	5.86092	5.89715	4.59457	4.87599	4.79352	5.3807	5.18767	4.69743	5.34051	5.02419	4.86247	6.18807	5.07562	4.59424	4.88689	4.92875	4.92753	5.63983	5.05794	5.51622	4.78544	4.7697	4.84716	4.32592	5.08195	5.23244	5.28265	5.27066	4.86977	5.19285	5.04503	5.52139	4.76582	5.01216	5.62495	5.24911	5.2554	4.33932	4.98157	5.58038	4.71437	4.5036	4.98314	5.37755	4.56312	4.80019	4.67866	4.22389	4.72064
ARSI	5.14583	5.64702	5.19279	5.11061	5.19342	5.39191	5.12009	5.73486	5.46508	5.14903	5.3247	5.40043	4.96413	4.66437	4.89225	5.05061	5.63703	4.77007	4.79048	4.95575	5.3521	4.9408	5.19231	4.81528	5.67443	5.3003	4.5217	5.1086	4.4073	4.99176	4.92128	5.29577	5.14644	5.1588	4.71875	5.24447	5.46699	4.71045	4.30845	4.57653	4.86871	4.68887	4.78233	5.13136	5.26832	5.1392	5.97976	4.8961	5.3377
ARSJ	5.78129	5.905	5.76261	5.60686	5.65099	5.76811	6.09394	6.0272	5.26567	6.24106	5.42517	6.05371	5.48772	5.88362	5.60575	5.89734	5.5472	5.58961	5.56003	5.57858	6.25622	6.39947	5.91824	5.41089	6.00289	4.53974	5.80286	5.01344	5.77949	5.87653	6.11934	5.80871	6.04911	5.30395	5.86156	5.126	5.2703	5.60597	6.0489	5.63848	5.8486	5.38444	5.09122	5.53393	5.24586	5.12355	6.36984	6.1775	6.48588
ARSK	4.78535	5.13764	5.45789	5.43398	5.937	5.25857	5.43201	5.18971	5.02698	4.30823	5.29656	5.05624	5.88696	5.46738	5.46782	5.84756	5.31241	5.52458	5.60926	5.28509	5.06061	4.91812	5.15773	5.50733	5.38096	4.68058	5.03765	4.25073	5.06892	5.40787	5.76542	5.60398	5.64916	5.45848	5.72396	5.21212	4.56707	5.27235	5.75449	6.00542	4.8238	4.70955	5.03442	5.10833	4.2753	5.09796	4.83861	5.25147	5.28445
ART4	4.80657	5.18731	5.43687	4.67836	5.81277	5.66469	4.18867	5.91344	4.57313	4.83506	5.00208	4.58455	5.0755	5.15733	5.09138	5.89148	4.62075	6.03854	5.78661	4.94723	5.7396	4.53756	4.89795	4.27643	6.20865	4.25502	5.03921	4.07242	5.10068	4.61191	5.35694	4.76159	4.72516	4.85744	5.55902	4.82876	5.52625	5.08024	6.27258	5.77517	4.06717	5.62109	5.38204	4.61886	5.0241	4.81598	4.56625	4.45328	4.76356
ARX	5.22584	4.66293	4.21505	4.3633	4.64096	4.56488	5.04016	4.73659	5.28978	4.42392	4.95838	4.83212	4.18596	4.68198	4.77771	4.45876	4.48421	4.53247	4.18039	4.85249	4.68727	4.47688	4.91614	4.53509	4.83081	4.55603	4.20316	5.81267	4.08269	4.38321	4.38723	5.01066	4.62695	4.60401	4.91029	5.11993	5.10306	4.40311	4.00837	3.96472	4.47354	4.80261	4.77071	4.34655	5.41815	4.45709	4.64244	4.64066	4.80273
AS3MT	5.72531	6.10418	5.10471	5.5309	5.4292	5.14201	4.73415	5.63678	4.84087	4.99811	5.24715	5.01171	5.72219	5.48667	5.44023	5.19504	5.8029	5.38999	5.24562	4.86188	4.91836	4.90852	5.48465	5.50984	5.32788	5.54017	5.6227	5.17705	5.14321	5.66554	4.93539	5.55238	5.57683	5.12557	5.31275	5.02634	4.78003	5.46319	5.89084	5.54796	5.68181	5.19601	5.14367	5.57936	4.38279	5.25148	5.40388	5.47352	5.90505
ASAH1	10.3287	10.4281	9.62723	9.88356	9.90691	10.1323	9.97114	9.96087	9.58778	9.65017	10.0722	9.72838	10.2828	10.403	10.3519	10.088	9.41349	10.5117	10.4576	10.0366	9.58065	9.87492	9.64731	10.0764	9.77355	9.83645	10.1403	10.0624	9.8134	10.1142	10.0693	10.0896	9.76357	9.85842	10.425	10.0012	9.83562	9.95981	10.1177	10.178	9.93289	9.56262	10.0364	10.1502	9.75843	10.1192	9.8349	9.49812	9.99882
ASAH2B	5.35216	5.65824	5.78754	5.58179	5.44842	5.59788	5.53068	5.71497	5.40034	6.02085	4.98329	5.32216	6.0497	4.79242	4.66675	5.6113	5.70717	5.44436	5.57229	4.89141	5.01197	6.35355	4.89872	5.37357	5.26753	5.23959	5.78051	5.34951	6.00063	5.50739	5.88444	5.96756	5.21924	5.91273	5.69607	5.07858	5.11328	5.82936	5.47692	5.57696	5.36876	5.8047	5.42488	5.73736	6.14168	5.58135	5.44736	5.81343	5.72092
ASAP1	7.82811	7.5599	7.84212	7.63205	7.98746	7.97437	7.71205	7.49161	7.31433	7.90066	7.90786	7.68606	7.78339	7.75098	7.68888	8.04577	7.92761	7.71591	7.7034	7.60942	8.07347	7.63517	7.5808	8.11161	7.56893	7.9311	7.53392	7.1563	7.81915	7.42428	7.96088	7.6353	7.39378	7.78587	7.57369	7.13491	6.99984	7.50052	7.50726	7.77741	7.71507	8.06864	7.71562	7.39371	7.26409	7.84605	7.64144	7.68469	7.64531
ASAP2	6.27751	6.42114	6.93516	6.45401	6.65151	6.49717	6.57623	6.15587	5.56778	6.11363	6.47054	6.60382	6.3088	6.12602	6.35741	6.42666	5.95894	6.57773	6.44431	6.38053	6.90342	6.22863	6.67664	6.40435	6.59872	6.52014	6.66174	6.47355	6.37537	6.52225	6.83101	6.20066	6.01726	6.36663	6.96295	6.04641	6.01581	5.65557	6.33259	6.51413	6.0377	6.12632	6.41117	6.3887	5.97893	6.49478	6.361	6.75495	6.69114
ASB14	3.19335	3.20726	3.68288	3.53809	3.24759	3.46529	3.23356	3.22948	2.89503	3.26427	3.06906	3.34293	3.52073	3.22687	3.07611	3.51392	3.3404	3.17995	3.17706	3.42992	3.9052	3.53373	3.3242	3.53561	3.16358	3.71374	3.29265	3.01689	3.20032	3.28086	3.45425	3.09775	3.15506	3.11473	3.28188	3.2176	3.02136	3.45201	3.55948	3.321	3.51937	3.87097	3.17095	3.28616	3.56157	3.11183	3.28631	5.08158	3.94994
ASB16-AS1	5.624	5.63934	5.63433	5.49378	5.29439	5.74701	5.21181	5.23903	5.71054	5.24542	5.09981	5.4729	6.04521	5.63422	5.68992	5.64376	5.73248	5.69343	5.54267	5.53341	5.6706	5.55736	5.59868	5.69014	5.50392	5.66098	5.39433	5.53019	5.68751	5.7602	5.39222	5.49283	5.385	5.47325	5.5205	5.49324	5.35344	5.96166	5.76287	5.70051	5.99826	5.40709	5.84878	5.94802	5.70149	5.87762	5.49285	5.52352	5.68855
ASB2	4.05425	3.83777	3.67584	3.95278	3.83846	3.52839	4.00636	3.74339	4.06544	3.52969	3.82141	3.71769	3.77519	3.52383	3.83063	3.85233	3.67983	3.66329	3.61968	4.09999	3.67827	3.9453	3.87119	3.70291	4.17124	4.13616	3.97021	4.134	3.43381	3.6802	3.6703	4.03586	3.60225	3.83889	3.93056	4.18118	4.20358	3.47255	3.61383	3.78402	3.68154	3.67662	3.8087	3.80796	4.36055	3.98616	4.3504	3.99269	3.64925
ASB5	3.78053	3.44575	3.37811	3.74239	3.52621	3.52393	3.80682	3.57043	3.97103	3.5634	3.49988	3.5976	3.58469	3.5916	3.55739	3.53449	3.66441	3.61105	3.49548	3.58748	3.52333	3.50767	3.75597	3.57621	3.48817	3.79817	3.37817	3.98593	3.6327	3.6155	3.58918	3.55856	3.5353	3.56298	3.55011	3.63907	3.87405	3.57922	3.54598	3.70163	3.53733	3.5197	3.64181	3.35215	3.8784	3.79104	3.66248	3.72274	3.45092
ASCC3	7.12037	7.15558	6.55937	6.82479	6.95281	6.89472	6.86275	7.23901	6.48914	7.53363	6.92786	7.55158	7.33676	7.08103	6.92232	7.01004	7.45022	7.03223	7.33939	6.27015	6.7064	7.31951	6.50225	6.98654	6.64454	5.69757	6.55344	6.13901	7.04094	7.12506	7.12436	7.10545	6.91415	6.50323	6.47515	6.38159	6.5417	7.44143	6.84879	7.02567	7.06563	7.69884	6.484	6.79464	6.10132	6.44325	6.99869	6.57296	7.21893
ASCL1	3.72515	4.00526	3.42139	3.91035	3.46837	3.16435	4.03353	3.61198	4.00517	3.55409	3.92493	3.50142	3.9097	3.44513	3.70129	3.67252	3.58483	3.89947	5.2749	3.63537	3.34701	3.43217	3.75637	3.51136	3.84384	3.59252	3.37462	4.05764	3.4167	3.21624	3.11917	3.48335	3.7363	3.88908	3.74211	3.91934	3.66692	3.64132	3.95539	3.47524	3.14661	3.59787	4.03542	3.23225	3.8835	3.9906	3.96988	3.83668	3.2314
ASF1A	7.13647	7.55946	7.57195	6.73153	7.43266	7.80417	6.75209	7.94621	6.8959	7.20182	7.16902	7.25751	7.62819	7.60958	6.93247	7.1257	6.96193	6.9485	7.69076	6.98837	7.30666	6.9816	6.61622	7.14547	7.60852	6.97889	7.08372	6.52488	7.3906	7.79676	7.24703	7.69147	7.80456	7.28305	7.72235	6.98467	7.03375	7.18362	7.43189	7.61483	6.86992	6.631	7.18031	7.45498	6.15132	7.19046	7.14387	7.30114	7.68944
ASF1B	4.42698	4.20667	4.48194	4.27293	4.52195	4.69185	4.77449	4.54612	5.16166	4.27538	5.39977	4.9816	4.75492	4.06406	4.21042	4.24695	4.35454	4.52487	4.28042	4.70563	4.31801	4.82969	4.81838	4.41959	4.3375	4.83461	5.1022	4.87213	4.92794	4.37684	4.42274	4.15958	4.42228	4.57414	4.4381	4.82424	5.00675	4.97881	4.17095	4.43773	5.67979	4.40648	4.63116	4.444	4.78211	4.45288	5.36623	4.04078	4.28165
ASMTL-AS1	5.34308	4.95447	4.92658	5.19025	4.63694	4.71945	4.75801	4.55812	5.21646	4.72607	4.87952	4.77023	5.02701	4.97482	5.3414	4.66517	5.03881	4.80566	5.00786	5.15991	5.15458	4.9058	5.09939	4.9588	5.22349	5.15217	4.1834	4.91332	4.65301	5.02027	4.76494	4.60427	4.80336	4.9534	4.74623	5.58526	5.40332	5.215	4.7132	4.77149	5.11122	5.20146	5.11464	4.83094	5.55132	5.26833	4.57258	4.79181	4.76895
ASNS	5.51302	5.49443	6.07883	6.48172	6.26479	6.09851	6.66571	6.83758	6.05917	6.40576	6.97484	6.53937	6.67655	5.79111	5.78407	6.50265	5.86239	5.39502	5.61738	5.49815	7.03607	6.65191	5.62799	5.73551	5.4759	6.08447	5.92641	6.05915	6.12663	5.84978	6.40693	6.29452	5.7935	6.7591	5.39122	5.92282	5.96573	6.86655	5.7571	5.62504	6.73855	6.54316	5.44811	5.90611	6.07975	5.7927	6.33094	5.84082	6.03418
ASPA	4.92281	5.44799	4.40767	4.93134	4.74287	4.51043	4.36714	4.53064	4.29429	4.153	5.16094	4.55104	4.61371	4.49898	4.25222	4.57329	3.99277	4.17504	4.57188	3.74675	4.03662	4.13541	4.1127	3.99581	4.75815	4.22846	4.66589	4.4527	4.61078	5.23835	4.09796	5.13371	5.60255	3.89425	3.9751	4.03324	3.54452	4.56385	4.44629	5.07333	3.54277	3.37183	3.72473	4.71531	3.63113	5.16918	5.13484	4.42961	5.24094
ASPHD2	5.48561	5.25985	5.21561	5.07724	5.15177	5.08505	5.31454	5.29812	5.6981	5.01632	5.17866	4.94752	5.23616	5.01706	5.46359	4.92454	4.87349	4.66486	4.57805	5.32907	5.32544	5.23099	5.28982	4.96955	5.31938	5.29929	4.77599	5.66731	4.73095	4.51834	5.0845	5.23135	5.05604	4.9555	5.06989	5.76494	5.28747	5.50573	4.85702	4.85578	5.93012	4.98724	5.07476	5.20769	5.5207	5.12502	5.05735	4.44744	5.19592
ASPM	3.6184	3.11372	3.56653	3.44069	3.80265	3.51284	4.51586	3.28717	4.02094	3.3695	4.03306	4.24955	3.88636	3.35882	3.14736	3.10349	3.22305	3.5653	3.63988	3.46175	3.38064	3.42672	3.76944	2.92282	3.35169	3.20082	4.32786	3.7134	4.59448	3.19099	3.57358	3.6394	3.60888	3.19804	3.83064	3.65173	3.5652	3.49713	3.33793	3.45082	4.15244	3.37964	3.28841	3.5503	3.78813	3.43619	4.10527	3.4239	3.71075
ASPN	4.45339	5.05926	5.02766	4.34266	6.26504	6.16584	5.16915	5.76292	3.62967	4.22248	6.52813	6.7941	5.30687	6.0464	4.7484	6.61071	3.15439	6.43658	5.98547	6.39436	6.18595	4.82594	5.21022	4.9814	7.18853	4.4722	5.13642	5.41139	4.38731	5.50354	6.66425	7.00297	6.21057	6.00618	6.34062	4.7608	3.96036	3.1766	5.53646	6.0695	2.98877	3.93921	5.28266	5.8398	3.62889	4.01903	5.40183	6.33827	7.77095
ASRGL1	6.72279	6.87253	6.91816	7.05814	7.95602	7.02464	7.98172	6.72765	6.89461	7.28125	7.27199	6.4616	7.38784	7.10538	6.80082	7.76747	6.94172	7.13603	6.70423	7.24835	7.25594	7.06773	7.63091	7.38452	6.68842	7.34487	7.26382	7.27415	6.58757	6.72019	7.15273	6.92584	7.20949	7.57529	7.12958	7.10924	6.57585	6.79245	6.52025	6.74076	6.70302	7.50019	7.13773	7.52786	7.74872	7.07661	6.92536	6.89036	7.36733
ASTN2	4.35492	4.5651	4.52948	4.27918	4.52066	4.22647	4.33246	4.44772	4.90059	4.33016	4.52362	4.70585	4.1835	4.33608	4.56961	4.25881	4.57595	4.35277	4.34342	4.69721	4.64327	4.33051	4.70975	4.46341	4.45243	4.45029	4.16302	4.95775	4.20404	4.53439	4.1804	4.61466	4.5086	4.5176	4.45281	4.67177	4.87397	4.21611	4.5143	4.27724	4.36098	4.61755	4.29286	4.27259	4.96124	4.48351	4.48368	5.31687	4.55428
ASUN	6.33151	6.24171	6.44888	6.14959	6.80041	6.25229	6.34071	6.60961	6.43865	6.59044	6.2817	6.67553	6.70666	6.57468	5.89205	6.35631	6.9359	6.31784	6.42046	5.61475	6.54194	6.93423	6.08436	6.19043	6.0276	5.91842	6.37259	5.99784	6.53723	6.40363	6.46751	6.60015	6.62884	5.9817	6.18278	5.88316	5.79465	7.21143	6.22868	6.34645	7.16428	6.63252	5.78426	6.32803	5.76256	5.99962	6.20582	5.98685	6.3645
ASXL3	4.02928	3.24311	3.14893	3.50532	3.827	3.32567	3.16438	3.22191	3.41215	3.36182	3.0999	3.44034	3.1858	3.21751	3.40379	3.66309	3.14758	3.45594	3.6498	3.45365	3.55061	3.71573	3.26921	2.97695	3.1738	3.20422	3.32338	3.13454	3.40142	3.26504	2.80975	3.53261	3.27065	2.80569	3.62925	3.53721	3.66822	3.15648	3.301	3.45955	3.03719	3.33028	3.23279	3.22784	3.49897	3.19168	3.45187	3.19804	3.43051
ATAD2	5.23991	5.3988	5.8935	6.19379	6.09551	5.91487	5.39248	5.06348	5.78341	5.31715	6.53958	5.72132	6.24811	6.54896	6.09975	5.77824	5.04608	5.86092	6.34003	5.9483	5.12676	5.2614	5.77245	5.82347	5.6954	5.43759	5.70794	5.5515	5.7418	5.75054	6.22267	6.3705	6.04255	5.93002	5.94863	6.00121	4.92685	6.14762	5.94822	7.13064	6.44694	5.55334	5.7087	5.65909	5.23832	5.45746	5.77563	6.07259	5.50924
ATAD2B	6.34799	6.15332	5.41626	6.28892	6.31363	6.33004	5.83258	5.97408	6.00227	6.61705	6.50397	6.07124	6.57797	6.36278	6.35733	6.18431	6.55482	6.18517	6.71491	5.9547	5.78772	6.3389	6.00108	6.54585	6.00004	5.68241	5.98385	5.61629	6.31333	6.70744	6.45876	6.51211	6.5289	6.10366	5.77806	5.97197	5.91785	6.57576	5.92144	6.421	6.06249	6.72892	6.06029	6.15725	5.93158	6.37607	6.17633	6.16073	6.3803
ATAD5	4.85453	4.78944	4.68337	4.19459	5.20881	4.79498	4.36444	4.3162	4.37163	4.77639	4.59643	4.71527	4.94205	4.51806	4.1671	4.51164	4.85342	4.43393	4.83122	4.5318	4.55478	4.64276	4.52325	4.57972	4.35617	4.73739	4.51902	4.24434	4.85518	4.71267	4.58265	4.7545	4.74996	4.14404	4.59351	4.23234	4.29976	4.99706	4.12888	4.45773	5.44531	4.69247	4.24141	4.4659	4.00499	4.64224	4.7163	4.35775	4.72765
ATF1	7.05773	7.48997	6.97619	7.23035	7.27996	6.98001	7.29767	7.66487	7.00167	7.22551	7.46267	7.43252	7.30539	7.64444	6.89544	7.4605	7.17725	7.26655	7.29818	7.1358	6.89476	7.29828	7.55164	7.2522	7.44011	6.68931	7.55374	7.35743	7.2281	7.64733	7.74836	7.21571	7.51385	6.95029	7.49759	7.21843	6.89514	6.95962	7.44487	7.35101	7.14161	6.87964	7.05572	7.24746	6.50638	7.22111	7.29356	6.95436	7.75792
ATF3	4.66709	5.26969	5.6092	5.81527	5.27096	4.68508	5.84061	5.21392	6.01121	5.14397	6.2172	5.39258	4.27712	5.69145	6.26852	4.94178	5.5077	5.05825	4.98267	4.45527	5.51978	5.66585	5.81756	5.31207	5.45068	5.23514	5.27331	4.78886	5.36452	5.27862	6.18174	5.3184	5.9904	5.1881	4.95692	6.52242	5.45478	4.87767	5.2709	4.38936	5.08867	5.12686	4.58793	4.81195	5.22179	4.21415	5.85418	5.53335	5.47664
ATF4	7.82779	7.79413	7.65677	7.60376	7.69391	7.64726	8.12042	7.83957	7.83289	7.94755	7.56598	7.63324	7.86153	7.84142	7.40737	8.13733	8.01206	7.57721	7.66015	7.89448	7.99211	8.20208	7.76742	7.62488	7.75519	7.70109	8.23597	7.80102	7.92229	7.69486	8.3167	7.59281	7.43528	8.22129	7.74155	7.86524	7.61772	8.12074	7.62016	7.48782	7.70353	7.71364	7.77209	7.44384	8.42223	7.88028	8.27662	7.67921	7.79737
ATF5	5.09351	5.16227	5.56389	4.67939	5.09995	5.01681	5.14384	5.06695	5.38754	5.25108	4.8956	5.38062	4.98709	5.10929	4.64161	4.86071	5.22242	4.71243	5.00051	5.15407	5.2361	5.53831	5.07483	4.60339	5.10246	4.95504	5.2079	5.25565	5.07478	5.07115	4.80134	4.76642	5.01534	4.77219	5.29084	5.00824	5.32131	6.11957	4.46641	4.57317	6.54295	5.10396	4.66592	5.21748	5.09641	4.88125	5.36527	5.1682	5.15159
ATF7	6.41429	6.70306	7.31096	6.76763	6.5766	6.62046	6.34008	6.42862	6.45284	6.12226	6.41076	6.44812	6.68369	6.38025	6.58611	6.68216	6.64192	6.58122	6.58396	6.7714	6.70968	6.32701	6.85255	6.74688	6.59739	6.70069	6.19067	6.17229	6.77955	6.54919	6.86457	6.62096	6.64371	6.61168	6.73464	6.18284	6.07106	6.55231	6.51083	6.72641	6.78041	6.36865	6.77121	6.33652	6.20076	6.81927	6.3664	6.80939	6.59933
ATF7IP	7.55552	7.54136	7.30946	7.8128	7.31763	7.39033	6.81071	7.29827	7.21741	7.09825	7.31075	6.71749	7.40124	7.68854	7.20477	6.96537	7.53769	7.5449	7.46173	7.16748	6.78532	7.26957	7.40559	7.71754	7.63701	7.04075	6.8297	6.92666	7.27798	7.62553	7.45255	7.55343	7.69522	7.17803	7.49007	6.96479	7.26836	7.31755	7.70532	7.75521	7.23161	7.08266	7.54034	7.5552	6.90921	7.62817	7.18415	7.17256	7.45774
ATF7IP2	4.80321	4.93914	4.22077	4.7467	4.9594	4.50741	4.15931	4.7268	3.77839	4.73048	4.12744	4.55841	4.72383	5.39451	4.89828	4.51761	5.2992	4.7448	4.9132	4.35723	4.21985	4.81096	4.23536	5.13524	4.46004	4.38033	4.47264	4.14454	4.25422	4.93006	4.53254	4.69458	4.98572	4.21198	4.66346	4.19327	4.51606	5.1179	4.45214	5.06994	4.859	5.04823	4.67002	4.48506	4.2186	4.55939	4.37569	5.02522	5.18219
ATG10	5.12881	5.22031	5.57854	5.35315	6.06147	5.04619	4.83568	5.04597	5.17479	5.79153	5.06754	5.64706	5.67894	5.62466	5.51463	5.56465	5.41692	5.74714	5.72331	5.77702	5.65748	5.86321	4.57823	5.27285	5.58291	5.39964	5.10193	5.13129	5.27099	6.08548	5.46447	5.56428	5.58929	5.30471	5.70697	5.08925	5.16572	5.80951	5.32874	5.07451	5.1538	5.68974	5.72724	5.18015	5.25635	5.32897	5.70729	5.81622	5.85456
ATG101	5.91631	5.92722	6.55997	5.61302	5.92443	5.711	6.6993	6.18473	5.82915	5.90471	5.87729	6.35738	5.96675	5.72168	5.65844	6.0258	6.20644	6.26145	5.89734	5.97195	6.50605	6.33306	6.42914	5.77649	5.8569	6.32691	6.47387	6.30699	6.12409	6.09704	6.37381	5.79362	5.49362	6.2084	5.80884	6.45711	6.18581	6.25035	6.15134	5.93431	6.47264	6.06294	6.00189	5.73066	6.39928	5.83552	6.12718	5.89463	5.91454
ATG16L2	6.33884	6.12938	5.92094	5.94901	5.9809	6.22172	6.33394	5.68731	5.89771	5.76509	5.9719	5.66426	6.0342	6.08547	6.18528	5.44582	6.39005	5.86185	5.87534	6.09935	6.13696	5.84713	6.46928	6.40546	6.14524	6.47999	6.04141	6.20303	6.15321	6.01187	6.6754	5.69259	5.88534	6.55118	5.9541	6.30904	5.98935	6.55536	5.9206	5.90375	6.41574	6.2588	6.61402	5.7783	5.78176	6.7292	5.75222	5.87987	6.08881
ATG2B	7.70383	7.63407	6.81405	7.47218	7.97495	7.64332	7.14801	7.32475	7.09707	7.70348	8.06429	7.17882	7.89608	7.92532	7.83783	7.53403	7.35013	7.81415	7.95782	7.66226	6.97673	7.163	7.55482	7.52699	7.65161	6.67567	7.19437	7.41172	7.6359	7.95728	8.04464	7.91172	7.71612	7.66167	7.73477	7.35827	7.3784	7.40946	7.72651	7.90763	6.51945	7.60636	7.56058	7.50528	7.12969	7.6453	7.2073	7.38055	7.79069
ATG3	7.57466	7.74292	7.91732	7.18185	7.74346	7.58683	7.40896	7.87016	7.33214	7.8892	7.50632	7.78969	7.62528	7.69776	7.26001	7.67148	7.64902	7.231	7.58884	7.01459	7.88883	8.17299	7.17908	7.63694	7.3563	7.69557	7.72401	7.26824	7.5398	7.70261	7.48212	7.66723	7.63144	7.38278	7.64444	7.19541	7.1287	8.14303	7.35536	7.59538	8.55732	7.70361	7.11051	7.74857	7.13709	7.33809	7.46164	7.30494	7.90214
ATG4A	5.66092	6.01826	6.16272	5.87702	6.56252	6.16442	6.45524	6.27521	5.70785	6.40115	6.29836	6.44111	6.45048	6.14518	6.23336	6.61055	6.37307	6.19947	6.4415	5.63439	6.55186	6.5524	5.74559	5.95283	5.7338	6.0117	6.38098	5.53794	6.375	6.13114	6.54998	6.04908	6.20142	5.83863	5.97752	5.56999	5.98032	6.0924	6.2824	6.14034	6.33274	6.1241	5.51916	6.01455	5.69639	5.9493	6.09473	6.11076	6.62772
ATG4C	5.96505	6.24181	5.80284	5.76413	6.28215	5.90211	5.44972	6.07648	5.59906	5.92843	5.81489	5.86419	6.05132	6.35595	5.75215	5.7865	6.36296	6.15282	6.03511	5.33715	5.90249	6.3611	5.55189	5.71168	6.1905	5.92462	5.60492	5.28355	5.60312	6.28983	5.81718	6.50671	6.24359	5.70656	5.78725	5.64742	5.60703	6.23265	6.0628	6.46612	6.58461	5.56899	5.42899	5.71838	5.18334	5.8857	5.29176	5.44956	6.22314
ATG7	7.57117	7.65318	6.67248	7.28196	7.30869	7.45397	6.9292	7.43982	6.97145	7.21	7.20811	7.27022	7.4753	7.56336	7.19751	7.00474	7.62454	7.39992	7.43752	6.9391	6.98248	7.68662	7.29211	7.47749	7.01502	6.49919	7.4379	7.11632	7.40933	7.41358	7.21218	7.27521	7.09521	7.19129	7.02695	7.17531	6.91088	8.14695	6.96688	7.38986	7.77817	7.98268	7.44646	7.47821	6.67079	7.40346	7.18793	6.55254	7.29227
ATIC	6.62337	6.96686	7.15613	6.61132	6.85042	6.92097	6.80702	7.62898	6.73705	7.83607	7.21667	7.5224	7.2206	6.81693	6.69387	7.18	7.52669	7.01323	7.22817	6.44003	7.15931	7.50314	6.44251	6.45655	6.36349	6.32074	7.04024	6.6557	7.3273	6.82552	6.73534	7.02629	6.63332	6.79922	6.56147	6.04949	6.02768	7.40921	6.63868	6.90614	7.53906	7.41565	6.60063	6.62355	6.40317	6.68364	7.18289	6.80195	6.55858
ATL1	4.80765	5.20593	5.57755	4.74744	5.12192	5.41302	4.80363	5.12394	4.58721	4.99233	4.96705	5.0365	5.60546	5.12778	5.18341	4.77149	5.00827	5.27174	5.1435	4.94723	5.41827	4.8785	4.47651	4.87443	5.27075	4.96689	4.97354	4.22661	4.97357	5.42322	5.42806	5.61138	5.55005	4.72637	5.36146	4.8624	4.87878	5.14162	5.06194	5.35753	4.97785	4.43688	4.5828	4.63803	4.70913	4.77578	4.86275	5.17994	5.07066
ATL2	8.28092	8.18203	7.3688	8.13884	8.36548	8.26355	7.76029	7.99291	7.37466	8.34784	8.2134	8.35656	8.21017	8.20939	8.19866	8.06944	7.73968	8.03941	8.47841	7.96015	7.69343	7.94928	7.79796	8.19732	7.88913	7.53482	8.10089	7.97133	7.98979	8.31564	8.52544	8.27674	8.48941	8.06117	8.12059	7.60421	8.0353	7.84718	8.06992	8.41669	7.49486	8.41641	8.04898	7.91927	7.20903	7.92318	8.43753	8.09785	8.61556
ATL3	8.46317	9.14702	8.24742	8.47256	9.524	8.9706	8.96315	8.77291	8.89004	9.15156	8.95905	8.831	9.05572	8.81102	9.07427	9.32253	8.86139	8.87022	8.83077	8.958	8.12419	9.05536	8.87552	8.73533	9.00224	7.49904	8.73372	8.72702	9.08086	8.90714	8.83783	9.01226	9.02345	8.82418	9.21424	8.45203	8.34647	8.85903	9.00303	9.09988	7.44515	8.79677	8.89004	8.80103	8.68973	8.45117	8.81612	8.09228	9.04659
ATM	8.14918	7.95198	6.83321	7.46519	7.99795	7.50206	7.00663	7.32041	7.01692	7.2865	7.52126	7.29263	7.99094	7.86033	7.57017	7.35158	7.45278	7.66114	7.63704	7.22148	6.63618	7.20256	7.05865	7.73872	7.7415	6.8961	6.11681	7.1495	7.18184	8.11935	7.58463	8.15527	7.76038	7.36565	7.09521	7.19658	7.1423	8.03912	7.50159	8.02078	7.26989	7.5968	7.28407	7.65761	6.78288	7.50536	7.02311	6.93384	8.10291
ATN1	6.59017	6.69606	7.85589	6.8288	6.80753	6.88581	6.80813	6.46303	6.81561	6.85906	6.68823	6.60265	6.56148	6.45739	6.54594	7.14795	7.16559	6.82085	6.79721	6.87632	7.57787	6.85616	7.12432	6.94371	6.81364	7.35573	6.88956	6.7646	6.91787	6.27051	7.33121	6.67591	6.79631	7.14891	7.2326	6.44584	6.4706	6.62114	6.74334	6.84677	7.38823	6.96766	6.94053	6.96446	6.71475	6.95678	6.86108	7.67303	6.85533
ATOH8	6.38725	6.36545	6.54773	6.03421	5.9256	5.83131	5.40441	5.43835	6.01971	5.70567	5.84767	6.06057	5.84558	6.17406	6.23762	6.54458	5.73342	6.44621	6.4726	6.16253	5.53048	4.99482	6.29122	5.5391	6.22488	5.94098	5.5084	5.85248	6.05949	5.70241	5.99043	5.78351	5.43978	6.17659	6.5597	6.76754	5.84668	5.47041	6.21501	6.85566	5.22404	5.9986	6.82113	5.38561	6.27764	6.04071	5.53811	5.79415	5.61552
ATP10A	6.31095	6.00182	5.78395	6.05328	5.01899	5.56809	5.73411	5.71952	5.53686	5.13315	5.49418	6.11827	5.38357	5.05322	5.64482	5.36801	5.70125	5.74923	6.08004	5.79894	5.78329	5.73128	5.36175	5.10105	5.52636	5.17248	5.79792	5.49424	5.27911	5.36555	5.83825	5.5591	5.19719	5.33663	5.64789	5.42158	5.59774	5.65447	5.6053	5.47783	5.9572	5.65375	5.56171	5.09365	5.52608	5.65477	5.74638	5.37044	5.18213
ATP10B	3.92995	3.60685	3.70226	4.08081	4.01101	3.79016	4.01973	4.01758	3.95285	3.82343	3.91038	4.10032	3.6895	3.62206	4.00433	3.5686	3.9701	4.02219	3.80872	3.95899	3.98255	3.93552	3.69869	3.89529	3.74746	4.09465	3.87038	3.93928	4.09354	3.77764	3.59786	3.8527	3.79836	4.19033	3.78148	4.12731	4.34709	4.30555	3.983	3.93928	4.08121	4.25645	4.0089	3.98488	3.9605	3.9246	4.03469	4.06418	3.67768
ATP11A	9.2427	8.98594	8.72529	8.79627	8.2614	9.03083	8.94712	8.51937	8.35552	9.08012	8.75727	8.96651	8.64353	8.39196	8.59544	8.68956	9.0054	8.695	9.14001	8.53503	8.63153	9.01243	8.66593	8.73291	8.09196	8.17836	8.96309	9.06367	9.11779	8.47431	8.93143	8.75675	8.40422	8.85772	8.70771	8.51374	8.34176	8.74462	8.31864	8.61114	8.35496	9.05461	8.9172	8.91516	8.5076	8.96197	8.99642	8.42938	8.76963
ATP11C	6.48533	6.55562	6.05481	6.13443	7.09378	6.45376	6.51479	6.60366	6.38841	7.25062	6.92787	6.72555	6.6901	6.67164	6.30702	6.87769	6.51328	6.32841	6.39815	6.17915	6.54287	6.73753	6.38711	6.34887	6.65319	6.0706	6.67106	6.02656	6.61183	6.43996	6.95885	6.71952	6.63732	6.3548	6.41244	6.12233	5.89398	6.92223	6.20472	6.60445	6.75879	6.74857	5.99392	6.12151	5.82742	6.34317	6.57252	6.70966	6.7284
ATP12A	3.85049	3.87701	3.90828	3.95954	3.6704	3.77109	3.82083	4.09462	4.08785	4.05949	3.828	3.87093	3.56137	3.70042	3.92702	3.99474	4.03882	3.87008	3.8028	4.14729	3.85379	3.66002	4.18606	3.95138	4.09351	4.11085	4.05385	4.16479	3.91206	3.84783	3.75314	4.05122	3.63566	3.94197	4.13098	4.3268	4.18762	3.88399	4.01015	3.97767	3.78785	3.72431	4.12479	4.16999	4.43514	4.25112	4.06548	5.92473	4.14621
ATP13A3	8.38852	8.1543	8.04067	8.146	8.89059	8.58946	9.39677	8.55018	8.33414	9.36348	8.44099	9.15128	8.29228	8.451	8.50578	8.62026	8.71178	8.2746	8.54996	7.88729	9.16459	9.46318	8.03177	8.89311	8.19021	7.79173	8.68402	8.54133	8.56368	8.15887	9.11707	8.3818	8.32653	8.58169	8.00797	7.85378	8.38807	8.53753	8.30555	8.13335	8.74696	9.30434	8.01335	8.3678	8.37584	8.24682	9.06398	8.36677	8.73733
ATP13A4	8.77525	8.48157	7.37544	8.55515	8.35321	8.36781	7.35394	7.71131	7.31857	7.18443	8.23663	7.75191	8.29867	8.36266	8.90683	7.95734	7.51905	8.61697	9.05456	8.33587	7.45458	7.99916	8.39819	8.2086	7.72178	6.82499	8.00399	7.87753	8.00679	8.47863	8.18767	8.18928	8.20917	8.21357	8.62569	8.14182	8.11006	6.99514	8.52572	8.54258	6.43045	8.28321	8.4298	8.3766	7.42766	8.28702	7.89741	7.39945	8.64605
ATP1A1	10.2386	10.4006	10.9832	10.9853	10.135	10.6941	10.9617	10.5169	10.3261	10.8783	11.0396	10.6618	10.9505	10.4948	10.6893	10.7512	10.6857	10.7357	10.8772	10.5872	10.7839	10.6376	10.8471	10.4697	10.0209	10.1607	10.8798	10.5612	11.0831	10.3486	10.8997	10.7793	10.5311	10.8014	10.6902	10.702	10.2815	10.6801	10.6619	10.7852	10.1875	10.8753	10.5323	10.7155	10.531	10.8218	10.447	10.6982	10.0961
ATP1A2	4.87437	5.11339	5.68999	6.18253	5.48962	5.60744	5.47075	4.69885	5.35527	4.7903	5.55366	4.61284	6.09258	5.8203	5.48962	5.53175	5.35468	5.73706	5.85872	5.67698	5.33853	4.39027	5.7517	6.06463	5.81334	5.25529	4.97247	5.4835	5.15372	5.06419	5.75638	6.3223	5.81879	6.03598	5.35891	6.14963	4.82501	4.63562	5.73463	5.94892	4.49395	4.92784	5.22823	5.64376	5.51875	5.29261	5.44757	6.57605	4.65374
ATP1B1	9.03675	8.99304	9.33791	9.07114	8.1539	9.05793	8.63206	9.18999	8.59107	9.01233	9.11103	8.87643	8.90716	8.83338	8.709	8.78893	8.99991	8.87292	9.27035	8.58015	9.15022	8.95434	8.52011	8.50523	8.45081	8.21518	8.5524	8.80425	8.69531	8.63701	8.76024	8.90791	8.94482	8.70736	8.98309	8.63986	8.57875	8.45758	8.70544	8.73757	8.80435	8.65771	8.59523	8.87777	8.66033	8.76359	8.75853	9.06885	8.97832
ATP1B2	5.1437	5.24202	4.66275	4.74902	4.99436	4.93419	4.94679	5.09154	5.12005	4.57637	5.00731	4.70597	4.55197	5.07279	4.93132	5.14663	4.27552	5.01784	4.55094	4.71519	4.7618	4.59522	4.89707	4.59891	5.17056	5.14983	4.8169	5.17694	4.7444	4.3386	4.40596	5.17796	5.10491	4.71358	5.1633	5.34364	5.14247	4.4169	4.42994	4.63576	4.3227	4.35225	4.59766	4.91023	5.20011	4.75428	4.65036	5.40351	5.20523
ATP1B3	6.88126	7.61156	7.46387	6.88488	7.13346	6.80636	8.00104	7.66998	7.35202	7.97385	8.25055	8.14337	7.39191	7.99562	8.57671	8.02851	7.65796	7.34154	7.34708	6.68029	7.40749	7.69018	7.57395	7.28018	7.17745	7.26346	7.97491	6.90002	7.50971	7.66402	8.04754	7.59939	7.5946	7.00794	6.78914	7.43873	8.17142	7.30798	6.90974	7.21188	7.61177	6.96301	6.49229	6.8982	6.53571	7.22529	7.8309	7.09757	6.9276
ATP2A2	8.93631	9.00067	9.00694	8.92351	8.75749	9.01991	9.22439	8.98516	9.10152	9.54372	9.13515	9.35229	9.25105	8.6916	8.75531	9.03623	9.60924	8.83879	9.00893	8.65583	9.18	9.35875	8.78344	8.9094	8.70409	8.43516	9.03184	8.80253	9.36017	8.66016	9.24109	9.09678	8.77814	8.73464	8.62577	8.35506	8.5727	9.65196	8.71245	8.69664	9.30288	9.25112	8.45814	8.95877	8.60162	8.62225	9.18291	9.31772	8.91434
ATP2A3	6.03157	6.27567	6.78477	6.33775	6.41399	6.67385	6.8469	6.32487	6.46246	5.99273	6.30629	6.54442	6.07817	6.5832	6.40062	6.39337	6.00101	6.06818	6.16517	6.33506	6.22199	6.20428	6.59921	6.40692	6.84436	6.69615	6.36244	6.98801	6.71494	6.16097	6.21482	6.1162	6.31028	6.79632	7.02205	6.69381	6.32754	6.21081	6.50487	6.32669	6.42331	5.90351	6.77699	6.85437	6.39514	7.05232	6.78594	7.00883	6.55809
ATP2B1	8.17473	8.15442	7.53762	7.65399	8.08621	8.11855	8.1578	8.17896	7.1145	8.30294	7.78502	8.56499	7.80572	8.1641	7.86639	7.90908	7.84824	8.04308	7.90455	7.43856	7.89181	8.54595	7.94846	8.09069	8.26087	7.55768	8.1127	7.76684	7.82919	8.44449	8.71935	8.16897	8.30309	7.77741	7.76768	7.53359	8.04485	7.82522	7.79665	7.97075	8.07129	7.67265	7.098	7.87709	7.18427	7.51143	8.33814	8.04432	8.45916
ATP2B4	8.69639	8.93411	8.61222	8.93258	8.26364	8.53804	8.94632	8.8502	8.79062	8.97693	8.73148	8.56376	8.48	8.5578	8.59453	8.77723	8.9471	8.37416	8.43741	8.42461	8.67414	8.80802	8.77886	8.80462	8.6116	7.97211	8.72851	8.79092	9.00854	8.8084	8.71692	8.93473	8.69757	8.62605	8.80402	8.46476	8.1529	8.67121	8.87412	8.70708	8.14123	9.13063	8.63229	8.78694	8.54172	8.60668	9.11814	8.48828	9.08027
ATP2C1	8.76066	8.57578	8.28959	8.43003	8.49542	8.55143	8.07048	8.32679	7.50794	8.27684	8.62039	8.36433	8.29726	8.33016	8.41419	8.34936	8.04454	8.56229	8.76212	8.17056	8.26532	8.46702	8.05249	8.22986	8.12734	7.9028	8.26811	8.21912	8.10643	8.54701	8.30778	8.79245	8.35787	8.07898	8.29484	7.9089	8.1966	8.13386	8.1252	8.43369	8.22799	8.58844	7.91009	8.22375	7.71259	8.28546	8.03574	8.18395	8.64276
ATP2C2	6.96525	6.91157	6.11989	6.55915	6.13235	6.13597	6.09952	6.59086	5.94081	6.35601	6.45427	6.5583	6.89404	6.38439	6.66446	6.10039	6.13001	6.61915	7.10518	6.34083	6.11468	6.62991	6.43412	6.70798	5.94008	5.97254	6.43599	7.01581	6.8583	6.7981	6.56496	6.34043	6.12107	6.73559	6.82801	7.12558	6.76355	6.37242	6.64622	6.36691	6.21125	7.08317	6.91498	6.44606	6.66547	6.77157	6.81913	6.65226	6.87999
ATP5EP2	6.49947	6.77906	6.4919	6.53565	6.42217	6.51013	6.15832	6.88038	6.36947	6.73149	6.37119	6.75287	6.51999	6.55699	6.32488	6.72194	6.74336	6.6614	6.6785	6.50024	6.41288	6.77876	6.34794	6.69454	6.2119	6.53363	7.00658	6.61228	6.88748	6.29371	6.23722	6.53731	6.68908	6.45539	6.76645	6.23756	6.20253	6.90819	6.3945	6.60536	7.12522	6.34642	6.49685	7.06174	6.4728	6.72018	6.73213	6.16828	6.21608
ATP5G1	6.12153	6.05076	6.68447	5.95793	6.03273	6.10829	5.81457	6.91641	6.71041	6.51284	6.00576	6.54971	6.00892	5.54326	5.76863	6.15107	6.69609	6.05785	6.06313	5.75832	6.57067	6.62612	6.2422	5.66843	5.99501	5.68821	6.12159	5.94341	6.38316	5.94367	5.70945	6.19877	6.21469	6.1501	5.74335	5.62798	5.85475	6.85725	6.33487	6.01844	6.84867	6.17369	6.05429	6.3201	6.47092	6.06864	6.62434	6.06236	5.92412
ATP5SL	7.15748	7.49238	6.87675	7.46425	6.98127	7.34961	7.58502	7.52445	7.3626	7.00293	7.44043	7.47756	7.81315	7.34713	7.18362	7.50005	7.43824	7.46497	7.42092	7.74331	6.99314	7.00868	7.89691	7.42938	7.26821	7.01918	7.57936	7.61567	7.81138	7.26414	7.32287	7.01579	7.22801	7.55631	7.62975	7.51026	7.00675	7.27359	7.5275	7.54625	7.36558	6.94632	7.80451	7.57778	7.39776	7.74771	7.5136	6.90046	7.03946
ATP6AP1	8.96174	9.2544	9.43795	8.92045	8.4357	8.94796	9.12041	9.07495	8.97184	8.40227	8.85658	8.97996	9.42034	9.03977	8.95245	9.02845	8.80007	9.50459	9.07515	9.08639	9.00231	8.90035	9.09632	8.56137	8.94159	8.97489	9.37181	9.11898	8.99254	8.54303	8.83619	8.83699	8.56098	8.93062	9.13923	9.24389	8.72621	8.8171	8.81409	8.97496	9.07451	8.46438	9.20735	8.87019	8.9714	9.07365	8.8903	8.50338	8.60912
ATP6AP1L	5.0954	4.91904	3.89371	4.89232	5.12928	4.59982	4.88806	4.40607	4.52834	4.69619	4.37701	4.46441	4.27976	3.83694	5.82734	4.10748	4.40143	3.39119	3.56268	5.40033	4.30588	3.79351	5.35113	4.98362	4.4327	5.0024	4.15888	3.83487	3.51277	4.74561	4.33432	5.39781	4.09787	4.10932	4.54773	4.58565	4.46913	4.58385	5.07619	5.00843	3.40897	5.95942	4.27932	4.13442	4.32273	5.07225	3.43155	4.23606	3.53082
ATP6V0A4	4.04089	4.03846	4.34085	4.20519	4.16709	4.33453	4.52122	4.37724	4.44571	4.06218	3.99915	4.51222	4.1361	4.0842	4.16431	4.22678	3.86015	4.34561	4.476	4.38617	4.27703	4.57114	4.42354	3.877	4.53086	4.09563	4.15627	4.29551	4.00176	4.07563	4.12085	4.32774	4.09775	4.33429	4.36774	4.11882	4.96925	4.04931	4.05529	3.95175	4.31329	3.79682	4.39654	3.77617	3.98522	4.01762	4.19454	4.32057	3.93081
ATP6V0B	7.86748	8.2935	8.3259	7.60694	7.48817	7.55	8.13126	8.24424	8.05301	7.92523	7.80192	8.37649	8.26285	7.94563	7.89995	8.06322	8.15676	8.25419	7.91053	7.65115	8.04434	8.37311	8.17209	7.45964	7.43787	7.84702	8.43307	8.136	7.98084	7.48358	7.67674	7.92545	7.69983	7.88359	8.2179	8.07682	7.30112	8.38072	7.71294	7.89266	8.58587	7.84357	7.92777	8.13731	7.89117	7.90348	7.57384	7.14716	7.58874
ATP6V0D1	8.25726	8.68112	7.8083	7.9212	7.79436	8.23434	8.23945	8.68301	8.29491	8.13704	8.12288	8.23825	8.59525	8.21129	8.03733	8.4228	8.44991	8.58591	8.30728	8.01176	7.97668	8.3432	8.3728	8.03843	7.97002	7.6324	8.50643	8.37334	8.4671	7.92606	7.97149	8.28792	7.72559	8.20993	8.36362	8.28233	7.83984	8.13547	7.92518	7.85739	8.33498	7.97195	8.29738	8.37133	8.15665	8.17555	7.99635	7.19581	7.71801
ATP6V0D2	3.7349	3.66099	3.72984	2.99537	3.54645	4.10023	3.47884	4.44084	3.16318	2.93009	4.46424	3.80502	5.49629	4.00982	3.23357	4.69795	3.29342	5.92201	4.67654	3.22842	3.26652	3.72801	3.10122	2.97936	3.12628	3.15381	4.44415	3.23371	3.34997	3.55937	3.45788	2.92583	2.9397	3.41331	2.99671	3.16437	4.87894	3.24184	3.94238	3.08979	4.87429	4.571	5.36924	3.28752	4.68888	2.90634	3.07665	2.94301	3.41182
ATP6V1A	8.29914	8.48826	7.75537	7.68083	8.12688	8.31593	8.13276	8.60097	8.27145	8.35098	8.38274	8.3329	8.78505	8.25567	8.28009	8.45956	8.44567	8.59928	8.51139	8.03167	7.74742	8.53641	8.02615	8.13614	7.93932	7.79711	8.5272	8.28705	8.44521	8.39513	8.03859	8.4982	8.26325	8.12486	8.34038	8.13305	7.93629	8.61381	8.18265	8.33239	8.55926	7.97228	7.99478	8.35118	7.97438	8.3375	8.14615	7.53545	8.17121
ATP6V1B2	9.47763	9.65046	9.30643	9.14446	9.85885	9.49736	9.40851	9.61873	9.60763	9.47064	9.23824	9.50077	9.74889	9.71851	9.55201	9.80349	9.57779	9.68586	9.47921	9.27151	9.48084	10.0124	9.32425	9.48981	9.39341	9.39732	9.59262	9.306	9.36969	9.61542	9.76184	9.53872	9.19684	9.3063	9.36421	9.64952	9.64967	10.1344	9.53545	9.46112	9.95903	9.32573	9.40297	9.51805	9.30835	9.37412	9.26849	8.65479	9.30991
ATP6V1C1	8.05297	8.07437	7.65014	7.70537	8.45908	8.12395	7.78063	8.10985	7.72036	8.05556	8.26141	8.10643	8.29097	8.02422	7.83168	8.38305	7.87086	8.09769	8.21936	7.66075	7.91468	8.29851	7.52138	8.00759	7.75833	7.68131	7.88974	7.85921	7.84079	8.3585	8.17731	8.16479	8.02173	7.84907	7.9587	7.69521	7.46872	8.2579	8.01964	8.29435	8.42781	8.04666	7.67842	7.79877	7.06962	7.75069	7.73227	7.17716	8.12732
ATP6V1D	7.00338	7.4263	7.39672	7.29757	7.28478	7.29428	7.60092	7.4784	6.44357	7.33619	7.00048	7.79856	7.7269	7.52912	6.60564	7.41603	7.49366	7.75141	7.62258	6.8035	7.44245	7.70121	6.78268	7.18615	6.48541	7.34992	7.68969	6.39176	7.66545	7.37672	7.43744	7.33113	7.22522	7.29627	7.46099	6.63138	6.48992	7.60166	7.24254	7.50983	7.67599	7.4055	6.60787	7.35694	6.70843	7.06141	7.32782	7.30751	7.26185
ATP6V1E1	6.90473	7.18309	7.78613	6.85759	6.88027	7.23082	6.7771	6.98998	6.56526	7.02501	6.79445	7.09477	7.34701	7.19601	6.77435	7.70632	6.8948	7.40048	7.72509	6.95762	7.28807	7.31893	7.00826	7.24496	6.48726	7.24138	7.47625	6.93202	7.1036	6.70218	7.25881	6.95713	7.3311	6.90369	7.42298	6.8773	6.47292	7.22033	7.16527	7.27743	7.37312	6.86611	6.69064	7.34664	6.90812	7.07414	7.01073	7.2314	7.0115
ATP6V1F	7.86341	7.78164	8.08103	7.25795	7.42721	7.74323	7.78654	7.6972	7.492	7.25704	7.49138	7.5869	7.48494	7.57803	7.58943	7.70954	7.46254	7.87052	7.40632	7.74792	8.0228	7.60321	7.6957	7.23516	7.25154	7.42842	7.9487	7.93359	7.83325	7.20456	7.45909	7.27948	7.12217	7.4914	7.60853	7.87654	7.68018	7.61018	7.44818	7.18911	8.39366	7.4674	7.90567	7.48852	7.9222	7.87953	7.27749	7.18603	7.13675
ATP7B	4.56679	4.63593	5.35648	5.50579	5.43491	4.87054	5.07967	4.63752	5.0563	4.55789	5.36763	4.50073	5.69324	5.52162	5.25688	4.72434	4.76343	4.76495	4.80078	5.36528	4.81823	4.72929	5.16272	5.45472	5.09427	5.1245	4.91564	4.96199	5.17469	4.92019	5.01609	5.49313	4.93203	5.23625	5.39112	5.2888	4.76375	4.30935	4.9442	5.18294	4.52984	4.98419	5.55508	4.73599	5.13434	4.97637	4.55331	5.56935	5.0484
ATP8A1	8.06117	7.84569	6.96701	7.78948	7.3963	7.26579	7.32855	7.30892	6.88403	7.50833	7.716	7.07984	8.24266	7.28957	7.82951	6.83886	7.86186	7.70456	8.24789	7.65779	6.96288	7.07739	7.53012	7.81352	7.02391	6.81633	7.70691	7.31968	7.43016	7.87827	7.61615	7.76992	7.52255	7.55248	7.78573	7.00131	6.93497	7.46139	7.4646	7.6522	6.68295	7.55382	8.07101	7.89865	7.20779	7.67728	7.2569	6.8146	7.47855
ATP8B1	7.63436	7.43857	6.46876	7.39665	7.36247	6.81271	7.27735	7.43065	6.58111	7.47173	6.93717	7.28843	6.85977	6.74955	7.10937	6.92004	7.62282	7.1805	7.65018	6.95893	7.597	8.24731	6.77931	7.64895	7.17517	6.58119	7.32228	6.68554	7.36065	7.48975	7.34217	7.00616	7.23327	7.23811	6.87983	6.42191	6.75915	6.90447	7.73028	7.30864	6.12997	7.00393	6.74772	7.45963	7.1307	6.56062	7.23726	7.06112	7.54917
ATP8B4	5.82397	5.89423	4.54121	4.96534	6.95959	5.25894	5.90711	5.33682	5.30981	5.46567	5.56434	5.65344	6.01114	5.4381	4.64645	5.50153	5.54334	4.7797	5.85191	5.0773	5.13494	5.95704	5.88903	5.77911	5.66326	5.41712	5.57194	4.7221	5.38961	6.06757	5.50067	5.979	5.42508	5.09185	5.20625	4.52406	5.34232	6.13367	4.84715	5.73219	6.396	4.86741	4.81414	4.88751	5.03289	4.96169	5.74305	5.23973	5.61716
ATP8B5P	4.03744	3.98589	3.83208	5.06682	3.46928	3.90968	3.9218	3.83471	3.99248	4.14106	4.05817	3.53165	3.54505	4.62572	4.24089	3.48785	3.67952	4.0444	4.59258	3.9022	4.1871	3.57902	4.13324	3.93061	3.98488	4.09953	4.45474	3.9052	4.06655	4.11953	4.98264	3.75354	3.75499	4.00464	4.01235	4.39722	4.31039	3.56605	4.10386	4.07743	3.17872	4.2637	3.91301	4.07825	4.2225	4.43702	4.41703	4.89783	3.62989
ATP9A	6.6044	6.73654	6.03489	6.15586	6.78378	6.64684	6.41963	6.44665	5.68918	6.77917	6.46298	5.87988	6.45927	6.49216	6.72273	6.60282	6.46533	7.22106	6.81043	6.81702	6.19352	6.50271	6.36537	6.348	6.71494	6.3192	6.80516	6.60921	6.84577	6.45924	6.8745	6.45529	6.3689	6.68819	6.96341	6.4229	6.26074	5.94322	6.7216	6.6266	5.56635	6.35798	6.72457	6.36043	5.72329	6.36393	6.74402	6.91388	6.79678
ATR	6.51168	6.1868	6.00265	6.31605	6.42362	6.22557	6.15709	6.46396	6.00431	6.85304	6.60004	6.66367	6.63532	6.30308	5.99078	6.37265	6.67935	6.08652	6.67337	5.69571	6.11278	6.78033	5.68405	6.22293	5.80972	5.39667	6.1271	5.75342	6.33287	6.39839	6.37556	6.62317	6.35741	5.93675	5.97338	5.32909	5.77809	6.85151	6.10607	6.45067	6.32943	7.16696	5.68761	5.81836	5.71201	6.05742	6.13844	6.38952	6.63702
ATRX	7.4944	7.42631	6.70773	7.1996	7.75946	7.40341	6.78543	6.97038	6.66917	7.24928	7.52631	7.10813	7.40347	7.41719	7.40076	7.46853	6.93731	7.13478	7.56226	7.33191	6.88961	6.94524	7.2584	7.55804	7.51758	6.86889	7.02213	7.07089	6.89056	7.76103	7.67863	7.68344	7.70817	7.44476	7.33489	6.73821	6.88861	6.97864	7.13718	7.56698	6.85246	7.19573	6.817	7.01419	6.52519	7.18841	7.1858	7.41305	7.80768
ATXN3	7.41737	7.24519	6.83178	7.14118	7.75774	7.58132	6.61411	7.41275	6.60405	6.99679	6.7085	6.92439	7.50993	7.56763	7.30774	7.1556	6.95641	7.09678	7.37466	7.23151	6.78494	7.11868	7.13624	7.55482	7.52016	6.79325	6.50924	6.59076	6.81673	7.60218	7.43954	7.39466	7.39094	7.44057	7.34383	6.91672	6.91938	6.94038	7.61328	7.7364	6.51414	7.48647	7.55135	6.93509	6.59111	6.9977	6.90781	7.18522	7.708
ATXN7L1	5.49413	5.54474	5.72972	5.63839	5.10428	5.33402	4.97058	5.2552	5.29936	5.16522	5.33045	5.23314	5.39637	5.64451	5.6035	5.15368	5.21636	5.51132	5.25202	5.36113	5.20782	5.0758	5.02727	5.40449	5.6626	5.65743	4.91915	5.04755	5.35934	5.36608	5.30401	5.48073	5.33014	5.3597	5.5312	5.41084	5.62884	5.46468	5.62136	5.64583	5.76649	5.37721	5.67435	5.59112	4.93543	5.49387	5.27026	5.4573	5.33743
ATXN7L3	5.51421	5.89673	6.49262	5.53061	6.07996	5.99601	5.77425	5.98926	5.66874	6.253	5.77058	5.74412	6.16755	5.74983	5.61332	6.08049	6.27001	5.79221	5.8968	5.62045	6.28824	5.98026	5.87505	6.03216	5.1287	6.10701	6.0939	5.44395	6.3091	5.50337	5.98767	6.00618	5.79721	6.17712	5.83154	5.25429	4.75053	6.22385	5.54718	5.92049	6.75041	5.89983	5.72646	5.75565	5.35635	5.95707	5.8897	6.22628	6.00747
AURKA	3.6547	4.14097	4.2726	3.88384	4.74951	3.96185	4.66764	4.38635	4.03217	4.018	4.22517	4.49838	4.47283	4.35677	4.24964	4.29173	4.12274	4.28802	4.29134	3.79685	4.03534	4.5107	4.1409	4.00713	4.58839	4.41257	4.70102	4.11745	4.32032	3.97652	4.16699	4.30679	4.21099	4.11773	4.0836	4.47157	4.1117	4.29618	3.8263	3.82144	5.09958	3.79873	4.32702	4.19013	4.10965	4.27454	4.37314	3.61815	4.90799
AURKAIP1	6.00487	5.92477	6.49863	6.1475	6.17409	5.77923	5.92727	6.36642	6.35543	6.88227	5.86287	6.81134	5.79286	5.59004	6.39072	5.80788	5.97533	6.12641	5.92865	6.18529	6.58788	6.6096	6.20126	6.1956	6.08241	5.83668	5.88573	6.5174	5.82862	5.86788	5.85237	6.19007	6.07118	5.90401	6.15261	6.53368	5.89961	6.16558	5.43752	5.65483	6.34639	6.29042	6.32913	6.25268	6.84107	6.13844	6.09968	5.94455	6.02842
AUTS2	5.69505	5.70121	6.10899	6.38633	5.39855	5.69751	5.7571	5.77917	5.63159	6.00007	6.20251	5.61796	6.01104	5.66399	6.1141	5.60302	5.46795	5.80863	6.36114	6.00189	5.98025	5.43138	6.07999	5.82841	6.06467	5.72721	5.72657	5.76965	6.10822	5.68161	5.98668	5.82934	5.57846	5.95959	5.9739	5.90611	5.72452	5.32772	5.72259	6.09024	5.29258	5.97025	6.10679	5.7233	6.04553	5.96366	5.68883	6.40236	5.76404
AVIL	5.26316	5.17214	5.25301	5.11274	5.06467	5.42921	4.8612	4.58087	5.12059	5.08873	5.10449	4.99756	5.14872	5.34132	5.32799	5.03698	5.08779	4.90247	5.32109	5.00982	4.83317	4.93691	5.03764	5.59262	5.19492	5.34775	4.98923	5.14391	5.02235	5.90122	5.47308	5.27583	5.09563	5.29174	5.23488	5.40916	5.75583	5.84248	5.35006	5.36813	5.66779	5.13541	5.18809	4.94826	5.26278	5.35173	5.32662	5.12876	5.43127
AVPI1	6.64137	7.18403	6.39644	5.89879	5.77504	6.62679	7.12194	6.20392	6.20739	6.5562	6.51308	6.85323	6.58758	7.40633	6.95448	6.96625	6.11458	6.98133	6.35475	6.74301	5.91975	5.85927	6.87592	6.21444	6.50622	6.03461	6.39342	6.32553	6.46794	6.62779	6.72175	6.30727	6.5161	6.00465	6.54249	6.96108	7.07834	5.54578	6.6219	6.74881	5.84105	5.68857	6.92673	6.28694	5.99632	6.16409	5.51584	5.57685	6.30484
AVPR1A	4.132	4.34594	4.20136	4.67857	5.04138	4.36343	4.6189	5.06604	5.21012	6.25912	5.17984	5.66052	4.66011	4.69503	4.68373	4.64941	4.61809	4.17327	4.76178	4.5951	4.59608	4.42461	4.88112	4.53588	4.34546	4.56098	4.50356	4.54092	5.07229	4.50996	5.50808	5.29767	5.23955	4.51776	4.48231	4.63424	4.93697	4.51697	5.26286	5.14476	4.25444	4.70492	4.56005	4.1342	4.48977	4.49381	4.54281	4.9397	4.36259
AWAT2	3.85077	3.76853	3.50967	4.67513	3.55998	3.59725	3.8639	3.73774	3.99616	3.55003	3.66245	3.56245	3.66234	3.66165	3.78481	4.17601	3.5941	3.7094	4.24894	3.65892	3.80709	3.3734	3.98117	3.60914	3.89189	4.34701	3.84036	4.05425	3.53396	3.9664	3.7274	3.3884	3.7785	4.18884	3.4439	4.00675	4.17346	3.56736	3.75926	4.26755	3.60219	3.75111	3.75347	3.38119	3.99185	3.65555	3.48338	3.48055	3.68424
AXL	7.71754	7.76124	7.70377	7.33066	7.37023	7.77737	7.45817	7.23937	7.31907	7.03425	7.37657	7.55894	7.36961	7.60566	7.57742	7.10418	6.90874	8.00121	7.55386	7.40377	7.5598	6.85073	7.36896	7.25513	7.73534	7.58724	7.46877	7.17816	7.53404	7.35551	7.81425	7.40769	7.1979	7.42809	7.69594	7.41268	7.61773	6.70084	7.5856	7.45598	7.18335	6.64178	8.02829	7.36168	7.02953	7.38828	7.64081	7.40862	6.83442
AZGP1	5.52453	5.57946	6.51303	6.72332	4.95152	7.00098	5.92913	6.62231	5.52252	6.22632	5.64756	4.72744	6.39302	5.78997	7.09319	5.76039	5.60608	7.6208	6.43128	6.19094	6.18466	5.22001	5.69409	6.013	6.10705	5.8492	5.65407	6.59241	6.44064	5.1912	4.81377	5.61129	5.93107	6.45775	7.26697	6.05527	5.91148	5.25	7.00498	6.48077	5.55894	7.39192	6.31161	6.24795	6.41276	6.54747	4.92728	6.06679	5.57488
AZI2	7.02906	7.49472	7.40984	7.62205	7.80256	7.44468	7.12223	7.24929	6.9777	7.31061	7.45044	7.23592	7.51878	7.74957	7.28078	7.46889	7.21409	7.31806	7.52728	6.99346	7.05531	6.94297	6.73789	7.53876	6.94657	6.98241	7.22321	6.57029	7.06057	7.13096	7.94836	7.37064	7.31587	7.20206	7.23797	7.05486	6.64583	7.07095	7.41669	7.73402	7.35611	7.14898	6.85166	7.0932	6.36097	7.45586	7.06822	7.45853	7.06695
AZIN1	8.3469	8.63707	8.20769	8.28107	8.59787	8.44683	8.42128	8.86852	8.47103	9.07075	8.50357	9.01362	8.8104	8.69602	8.59467	8.43211	8.67889	8.54308	8.6766	8.2225	8.27141	8.97777	8.03912	8.57214	8.37285	8.04385	8.58366	8.11028	8.42697	8.6388	8.54665	8.78058	8.70592	8.28883	8.44977	8.3873	8.46509	8.83649	8.69361	8.86565	8.19584	8.74699	8.23762	8.39513	7.99802	8.06936	8.47053	8.78077	8.76195
B3GALNT1	6.42854	6.62432	6.99458	6.88472	7.11322	6.75185	6.70276	6.24889	5.67578	6.41594	6.81673	5.82451	6.62049	6.73671	6.64715	7.04811	6.24308	6.50049	7.13875	7.22587	6.33558	6.55161	6.70259	6.62359	7.42314	6.73718	6.17079	6.86843	6.65312	7.16885	6.44498	7.05302	6.13033	7.12669	7.46801	7.25892	5.93568	6.04489	6.98244	7.52363	5.71544	6.65797	6.69346	6.44992	6.30387	7.7321	6.67811	7.15343	6.90048
B3GALNT2	6.17019	6.15484	5.74027	6.22706	6.47778	6.27088	6.40178	6.25048	5.95912	6.40676	6.4241	6.67679	6.39484	6.1267	5.96376	6.44041	6.52658	6.20265	6.34228	6.21607	6.36096	6.03939	6.27427	6.19554	5.94377	5.76289	6.21324	5.75257	6.34262	6.14874	6.43342	6.14863	5.90399	6.28097	6.07446	5.72941	5.50005	6.12661	5.76488	6.21401	6.01441	6.41979	5.90564	6.28219	5.77644	6.14553	6.29074	6.26943	6.39637
B3GALT2	4.3514	4.84628	4.67332	4.13037	6.31697	4.62871	3.7523	5.82411	3.87349	3.35039	4.14801	3.6782	4.86594	5.83024	3.94397	5.05545	3.91065	4.76978	4.4422	5.47164	4.7421	3.52266	4.66738	5.15978	6.26841	5.15941	3.64276	4.57423	4.40725	5.41525	4.47875	4.74122	5.5515	3.75421	5.42982	4.82969	4.16428	3.77262	5.94361	5.33995	3.95073	3.66286	4.36539	5.30748	3.34846	4.37064	4.94681	3.98397	5.61682
B3GALT5	3.51557	3.80182	3.68428	3.70586	3.59806	3.4224	3.76301	3.73294	3.59717	3.54991	3.51083	3.74787	3.38043	3.66441	3.44139	3.73638	3.75385	3.59903	3.36317	3.55337	3.72706	4.09059	3.6968	3.67014	3.65064	4.14963	3.57992	3.7938	3.50602	3.4952	3.37119	3.53549	3.43803	3.45865	3.81185	3.80754	3.83314	3.88148	3.54248	3.27963	3.74693	3.83561	3.61438	3.53917	3.89735	3.70417	3.70504	3.64085	3.52495
B3GAT3	5.38291	5.75576	6.24617	5.6506	5.02203	5.30462	5.23725	5.68987	5.6124	5.67011	5.28766	5.8452	5.85416	5.05691	4.64479	5.7343	6.13728	5.7712	5.20449	5.08302	5.81382	5.85299	5.58927	5.48602	5.03717	5.4336	5.86079	5.64646	6.25614	5.29904	5.54065	5.5999	4.91864	5.30378	5.13437	4.98637	4.6393	6.10414	5.61836	5.83146	6.11558	5.54053	5.54269	5.64676	5.38061	5.13222	5.50071	5.15014	5.11309
B3GLCT	5.31123	5.70371	5.37062	4.92477	5.31299	5.04592	5.24377	5.30442	4.9059	5.61627	5.77165	5.39739	5.40054	4.92903	5.6411	6.02338	5.17367	5.10731	5.56566	5.22982	4.83682	5.13583	5.85834	5.56047	4.95217	4.9876	5.26554	4.86508	5.20271	5.3656	5.90554	5.41502	5.62938	4.7851	5.4378	4.63633	4.69028	5.27312	4.86436	5.34626	5.17354	4.92292	5.20272	5.1422	4.67846	5.37619	5.48055	5.64061	5.69573
B3GNT2	6.5112	7.01103	6.68703	6.19191	6.88866	6.45629	6.00737	6.39139	5.83381	6.49012	6.24837	6.28873	6.60718	6.68885	6.68034	6.65724	5.98089	6.35931	6.767	6.10065	7.05945	6.51051	5.80987	6.60029	6.16998	6.57239	5.88657	5.8316	6.15263	6.71624	6.7056	6.52976	6.74217	6.37586	6.83348	5.95194	5.69862	6.01998	6.39774	6.53221	6.82811	6.41941	6.19077	6.26323	5.3941	6.54808	6.58864	6.47872	7.26467
B3GNT3	4.41887	3.99228	4.35532	4.1372	4.20961	4.31769	4.66368	4.52305	4.96337	4.44709	4.45303	4.68875	4.25275	4.10446	3.96563	4.05402	3.98377	4.22323	3.80782	4.6035	4.41365	4.24341	3.99709	3.92972	4.21724	4.26519	4.03069	4.54218	4.21838	3.9053	4.15296	4.26877	4.19205	4.1936	4.13925	4.51946	4.44794	3.93553	3.79977	4.00474	4.53457	4.37207	4.17787	4.17538	4.64754	3.87323	4.06079	4.61169	4.0837
B3GNT5	7.07977	7.25433	6.35754	7.19613	6.91237	6.7041	7.68937	7.08275	6.7437	7.67348	6.71779	6.93479	6.74329	7.03475	7.51034	6.6638	7.22142	7.10723	7.14173	6.42321	6.43431	7.36948	6.94008	7.44826	6.73624	6.441	7.32845	6.47198	7.39856	6.6871	7.67758	6.72067	6.76796	6.92239	7.13263	7.30627	6.99394	7.31795	6.4614	6.23464	6.76575	7.27303	6.48787	6.51327	5.88751	7.44006	7.13561	7.18126	6.89702
B3GNT6	4.84678	4.14532	4.66929	4.51984	4.71866	4.33035	4.27684	4.39524	4.9719	4.2654	4.56175	4.13056	3.63466	4.40431	4.81528	4.41286	4.69012	4.03235	4.44717	4.2883	4.50435	4.22348	5.16709	4.10103	4.86129	4.52647	3.86061	4.60215	4.15867	4.41088	4.09168	4.25539	3.83044	4.27713	4.30422	5.05747	5.02598	4.4818	4.18636	4.44754	4.74352	4.2864	4.73661	4.35707	4.60264	4.27677	3.92504	4.34321	4.59267
B3GNT7	6.27757	6.07392	6.36705	6.16699	5.75671	6.36697	6.29846	5.99233	6.14252	5.86439	6.01253	6.16422	5.92253	6.19688	6.29108	6.1672	5.8285	6.24927	5.81974	6.37555	6.27393	5.65531	6.15836	6.02544	5.86455	6.16827	6.32391	6.2695	6.3267	5.68213	6.15184	5.99689	5.77118	6.22254	6.28481	6.41689	6.29097	5.72723	6.16416	6.06706	5.79572	5.96036	6.60308	6.40878	6.37705	5.99093	6.03548	6.23135	5.70154
B4GALNT3	5.43138	5.64865	5.75904	5.57088	5.10069	5.80218	5.57845	5.75299	5.51804	5.21156	5.96197	5.71011	5.40468	5.65831	5.78634	5.55477	4.98688	5.9992	5.53805	5.52267	5.87841	5.14484	5.85869	5.5094	5.06795	4.87063	6.27424	6.07597	5.6158	5.3623	6.04926	5.76998	5.49839	5.4104	5.86962	5.51946	4.79954	4.93298	5.19847	5.76875	5.50193	5.25283	5.66948	5.46665	5.06611	5.6456	5.68792	5.99814	5.17841
B4GALT1	6.95765	7.29566	8.15626	7.35652	7.0946	7.2294	7.58755	7.36825	7.19248	7.9948	7.43521	7.82561	7.24043	7.14969	7.3289	7.40223	7.47454	7.15027	7.34134	6.93752	7.79901	7.5692	6.93491	7.49116	6.70382	7.52694	7.67518	6.70034	7.54652	6.86727	7.605	7.23715	7.31829	7.52811	7.05654	7.13499	6.96702	7.72394	6.97153	7.22308	7.74653	7.75648	6.98529	7.32121	7.3484	7.02055	7.48681	7.77833	7.0918
B4GALT4	5.45673	5.68717	5.7718	4.94615	5.74871	5.48373	5.10074	5.7848	5.24487	6.1605	5.58346	5.55093	5.74766	5.42557	4.97118	5.59376	5.94218	5.5683	5.65402	5.1889	5.54039	5.69954	4.99531	5.55017	5.05104	5.24449	5.45438	4.60344	5.50113	5.43644	5.63668	5.59323	5.69837	5.0511	5.42284	4.5278	4.86784	6.26298	5.27091	5.51472	5.62861	5.63312	5.39723	5.39951	4.51759	5.21148	5.38072	5.99932	5.72279
B4GALT5	8.0498	7.9985	8.18019	7.89938	8.07975	7.89951	8.93261	8.54582	7.9837	8.50826	8.22762	8.41375	8.07512	7.80841	7.95596	8.08537	8.34735	7.85913	7.98927	7.96394	8.61658	8.31072	8.52246	8.47048	7.8661	8.30313	8.86097	8.26975	8.18471	7.65466	8.81745	7.85132	7.90341	8.53429	7.81898	7.99005	7.86819	8.50374	7.67522	7.74315	8.46756	8.57365	8.0578	7.88433	8.04181	7.82277	8.42743	8.47937	8.29913
B9D1	4.77251	4.77637	4.74018	4.67054	4.48625	4.72872	4.94678	4.95136	4.89542	5.15733	4.98	4.8089	4.90422	4.77882	4.98222	4.63602	4.75897	4.78735	4.63237	4.70795	4.85844	4.81869	4.81055	5.20643	5.09608	4.74313	4.98869	5.26904	4.89872	4.9225	4.69489	4.85026	4.9473	4.86405	5.02907	4.92125	4.90752	4.82885	4.72392	4.95834	4.64231	5.05479	4.87254	4.84529	4.49374	4.99508	4.81675	5.30317	4.77147
BAALC	5.30104	5.4687	5.53701	5.58379	5.35768	5.12745	5.23516	5.35806	5.36835	4.63209	5.15097	5.09767	5.33071	4.96429	4.93449	5.49663	5.73757	5.29719	5.04795	5.04314	5.13229	6.23095	5.44352	5.30021	5.78487	5.6799	5.1438	5.32983	6.05747	5.49449	5.40323	5.02052	5.11208	5.1604	5.3001	5.25993	5.50929	5.55464	5.68745	5.56462	5.16743	5.22595	5.24643	5.49559	5.60364	5.46445	5.27255	4.94835	6.04264
BAAT	3.4068	3.25297	3.33487	3.30524	3.25873	3.54863	3.12152	3.69441	3.18641	3.42667	3.06249	3.86303	3.38619	3.28315	3.42792	3.06855	3.16852	3.4252	3.24415	3.11735	3.19417	3.26622	3.2892	3.51118	3.36981	3.34012	3.62555	3.43046	3.40262	3.29246	3.27847	3.07802	2.94458	3.3676	3.26851	3.05772	3.33446	3.47173	3.62177	3.34326	3.4111	3.84422	3.38004	3.57149	3.14328	3.00674	3.20468	3.38393	3.17746
BACE2	5.91402	6.02117	6.4528	5.76589	6.28766	6.41102	6.09135	7.18918	6.4875	6.90516	6.6791	6.96092	6.65669	5.98995	6.12095	6.38478	6.51466	6.4084	5.84074	6.37955	6.17376	6.26089	5.86859	5.59361	5.90997	5.9963	6.7206	6.39331	6.57282	5.89747	6.08781	6.38452	5.74384	6.09883	5.83303	5.80942	6.11731	6.54963	6.02409	6.33131	6.98605	6.1615	5.94405	6.47176	6.40527	5.81224	7.15371	7.30694	6.33272
BACH1	7.6179	7.33204	6.13705	6.75694	7.31178	7.05702	7.21073	7.05748	6.70962	7.32311	7.06252	7.29615	7.28669	7.25913	7.00755	6.94966	7.2564	6.8067	7.07632	6.92135	6.79835	7.54669	7.01145	7.59578	6.78082	6.62331	6.90499	6.49641	7.30468	7.1826	7.89358	7.05465	6.63556	7.13652	6.7574	6.89674	7.01799	7.83454	6.65522	6.86135	7.48632	7.62623	6.84361	6.86883	6.58065	7.25743	7.19923	6.49737	7.05523
BACH2	4.64124	4.73284	5.4249	5.66792	5.54442	4.94753	5.44757	5.10928	4.69602	5.27996	5.07462	5.27887	4.88493	5.17175	5.67071	5.03283	4.6403	5.30792	4.8656	6.06846	5.30124	4.86502	5.31085	5.09017	5.3411	5.28276	5.28042	5.13953	5.6168	4.98259	5.79429	5.07309	5.07758	5.50371	5.05788	5.3388	5.71863	4.48502	5.47793	5.25104	4.80898	5.03607	5.33823	4.62473	5.5979	5.14769	5.67396	5.46221	5.61444
BAG1	6.35482	6.38459	7.07601	6.06824	6.36643	6.35673	6.32495	6.28315	5.57993	6.79121	6.47798	6.66379	6.50139	6.24858	6.02488	6.63295	6.55346	6.5543	6.4594	6.56849	6.77483	6.72731	6.21665	6.27652	5.7989	6.61718	6.69735	5.98949	6.47981	5.97245	6.69185	6.39738	6.26105	6.34126	6.7546	5.91138	5.66416	6.17763	6.06357	6.44484	6.92784	6.58736	6.35269	6.47491	6.00124	6.3758	6.6331	6.88221	6.68299
BAG2	6.62554	7.27516	7.1395	6.89228	7.37952	6.71658	7.07684	7.29339	7.36419	7.26624	6.76072	6.91647	7.01167	6.75997	6.73806	6.96639	7.35146	6.5828	7.20843	6.26884	7.27799	7.04715	6.90998	6.57502	7.33831	6.72094	6.7948	6.49697	6.79825	7.02615	7.09683	7.07458	7.40612	6.34342	6.80727	6.7421	6.91414	7.1568	6.67927	6.85555	6.9848	6.01576	6.38658	6.94333	6.81142	6.41635	7.73098	6.89074	7.18109
BAG3	6.95826	7.36378	7.55482	7.27026	6.86987	6.9483	8.33089	7.79555	7.9464	7.50677	7.18269	7.44867	7.16452	7.01487	7.1204	7.18998	7.60351	7.13228	6.99193	7.09198	7.73886	7.62093	7.73601	7.30806	7.23731	7.20349	7.98248	7.56565	7.52296	6.66245	7.83094	7.00849	6.78016	7.57493	7.00101	7.26078	7.10715	7.31902	6.86127	6.55556	7.42294	7.48443	7.39086	7.09951	7.46557	7.30083	7.68023	7.5654	7.28341
BAIAP2	6.11241	6.29575	6.67865	6.87442	5.62218	6.46378	6.27941	6.07841	5.99384	5.82469	6.35037	6.21952	6.4843	6.33728	6.61992	6.45781	6.09521	6.5546	6.52839	6.37046	6.31711	5.95408	6.15959	6.10989	5.89433	6.27637	6.44464	6.28579	6.63406	6.09007	6.36426	5.89365	5.89212	6.33439	6.49275	6.55014	6.09805	5.80083	6.55327	6.59945	5.57446	6.30343	6.36417	6.53308	6.14098	6.51186	5.97017	6.78609	5.72654
BAIAP2-AS1	5.96516	6.18338	6.18049	5.94907	5.92308	5.72575	5.5483	4.93246	5.31983	5.85954	5.79286	5.93851	5.64335	5.79484	5.45078	5.94698	5.23452	5.72243	5.94495	5.8812	6.30229	6.09747	6.42104	5.51664	5.77936	5.65427	5.95087	6.02558	5.83718	5.97364	5.63634	5.77321	5.78232	6.18864	6.0943	6.11462	6.34823	5.83504	5.47826	5.60771	5.69848	5.73515	6.28277	5.39441	5.925	6.12996	5.81086	6.00908	6.13723
BAIAP2L1	6.43646	6.65738	6.80349	6.84975	6.23974	6.78421	7.29404	6.84902	6.6852	6.95791	6.65698	6.727	7.01561	6.71494	6.76334	6.27507	6.23873	6.62888	7.12801	6.56067	6.79828	7.02011	6.99355	6.85723	6.28049	6.10021	7.26749	6.69313	7.27027	6.4493	7.07495	6.72789	6.56692	6.98683	6.85892	6.45938	6.62103	6.43048	6.23751	6.53137	6.9313	7.44448	6.64677	6.8792	6.00963	6.50719	6.9803	7.47655	7.19051
BAIAP3	5.09016	4.96119	4.97554	5.20918	4.92466	5.12394	4.88513	4.82246	5.38493	4.68044	4.82112	4.88552	4.94572	4.77041	4.94253	4.84627	4.88048	4.86453	4.73627	5.2617	4.98513	4.65387	5.09583	5.57102	5.29576	5.34145	4.64951	5.53147	4.74485	4.84794	4.94425	4.7775	4.80924	4.9819	5.1205	5.41985	5.25149	4.66065	4.66859	4.73662	4.80847	4.88481	5.07645	5.05051	4.98936	5.11646	4.95414	6.23036	5.17409
BAK1	5.99219	5.99976	6.21412	5.84554	5.95196	5.99646	6.31385	6.05036	5.92109	6.02167	5.73618	6.33638	6.45007	5.95409	6.0067	6.54518	6.26082	6.0926	5.97479	6.09226	5.8047	6.21617	5.95306	5.51139	6.25149	5.9166	6.45562	5.40373	6.45552	6.29219	5.70495	5.83096	5.86426	5.90229	5.9475	5.80309	5.71132	6.70305	5.94687	6.18071	6.12124	5.72751	5.77655	6.47267	5.4972	5.27596	6.20805	5.58533	5.73404
BAMBI	6.88355	7.13887	6.61143	6.55054	7.659	6.24997	6.71671	7.34933	6.815	6.40479	6.94279	6.47061	7.00289	6.74204	7.05243	6.52611	6.19449	7.22716	6.55694	7.41657	6.48902	6.27304	7.18711	6.6971	7.46206	6.47895	6.85181	6.58764	6.10741	6.96237	6.54983	6.61026	7.20537	6.20814	6.83593	7.06537	6.82373	6.07637	6.71844	7.47937	5.96132	6.08885	6.17015	6.57061	6.29314	6.23732	6.44619	6.04269	6.82699
BANF1	7.72737	7.38969	7.11834	7.67647	7.48575	7.54311	7.4094	7.13314	7.80755	7.54905	7.98079	7.68864	7.24709	6.95527	7.21001	7.16922	7.43932	6.87006	7.01175	7.5989	7.26022	8.17536	7.67243	7.56592	7.2718	7.16276	7.67415	7.4984	7.40673	6.91888	7.0157	7.54241	7.5181	7.5985	7.82168	7.86677	7.4466	7.21585	7.35985	6.97983	7.87637	7.57008	7.8989	7.60283	8.13101	7.53474	7.60271	7.67988	7.46112
BANK1	5.90522	6.1258	5.12708	5.10178	5.72033	5.76521	5.27419	5.98509	4.23192	5.43422	5.65187	5.11743	5.57672	5.89014	5.33074	5.6282	5.25072	5.29898	6.13752	4.92505	5.75147	5.67299	4.95755	5.20431	4.63469	4.53166	5.44665	5.26298	5.61579	5.99751	5.33565	5.45862	5.64712	5.52639	5.98818	4.77263	5.60058	5.60877	5.51468	6.15632	5.91482	5.18207	5.54725	5.54509	4.76493	5.20444	5.5509	5.05329	6.01531
BARD1	5.31401	5.4835	5.75601	5.80653	6.07597	5.81919	5.55669	5.83352	5.57477	6.09883	6.2331	5.63452	6.04631	5.96586	5.8628	5.44667	6.082	5.93277	6.2299	5.83058	5.50655	5.98285	5.53325	5.69547	5.64953	5.98862	5.73684	5.46806	5.82261	6.04591	6.52213	5.83588	6.31721	6.04318	5.79216	5.00096	5.22242	5.97481	5.93392	6.21999	5.82183	5.77994	5.56291	5.52814	5.51145	5.69299	6.0797	6.03316	5.73594
BARX2	5.30627	5.22345	4.9096	5.36996	5.16475	5.346	5.49282	5.44191	5.72294	5.48266	5.36153	5.33986	4.93829	5.14906	5.369	5.14599	5.1616	5.13049	5.05552	5.65387	5.00193	5.168	5.33242	5.28063	5.51947	5.39496	5.06723	5.59764	4.99257	5.12566	5.18319	5.30673	5.19716	5.1982	5.45058	5.67251	5.52763	5.04568	4.9514	4.85645	5.02058	5.31552	5.55077	4.99138	5.91234	5.3252	5.23466	5.4961	5.22649
BASP1	6.92847	7.29457	7.60078	6.48285	7.59391	7.08168	7.79613	7.8127	7.14788	7.7021	7.38439	7.40537	7.12601	7.13278	7.00416	7.41606	7.39632	6.59631	6.99745	7.54014	7.80516	7.53165	7.65734	7.40594	7.39293	8.01234	7.63571	7.4307	7.41529	6.89629	7.05222	6.85322	7.07605	7.64153	7.20979	7.58728	7.01	7.47686	6.94586	6.94319	7.97421	7.73517	7.39548	6.84565	6.98916	7.17611	7.32678	7.27672	7.14369
BATF2	5.03486	4.9361	5.04999	5.92808	5.33399	5.05411	4.83267	4.62381	5.08636	4.25277	5.16781	4.60121	4.36285	4.95615	4.83724	5.09787	4.72983	4.83143	4.57321	5.23509	5.05252	4.75205	4.77746	5.241	4.87447	5.25599	4.92673	5.29435	4.54842	5.00802	5.15104	4.86403	4.84734	5.12229	4.46593	5.18109	5.26261	5.04092	4.85128	4.53683	4.80191	4.98996	5.18407	4.89118	5.56563	5.1457	4.97329	4.66501	5.19339
BAZ1A	7.21747	7.25204	7.17075	7.04566	7.68749	7.28928	7.33943	7.3841	7.02528	7.78522	7.35532	7.53812	7.52075	7.16163	7.05992	7.62413	7.30214	6.97294	7.58834	6.67386	7.39249	7.55617	7.55543	7.78584	7.05553	7.1079	7.85814	6.86995	7.28542	7.19586	7.99146	7.28199	7.13364	7.23365	6.99461	6.83604	6.6531	8.01863	6.95349	7.06479	7.98652	7.70765	6.75832	6.94131	6.4627	7.06446	7.14172	7.49296	7.51365
BAZ2B	7.62098	7.49707	6.73476	7.45244	7.54633	7.50814	6.81103	7.08016	6.69425	7.25975	7.50373	6.79714	7.51305	7.60605	7.49241	7.14687	7.12728	7.32525	7.71428	7.51206	6.84552	7.20176	7.20244	7.80581	7.58377	7.15484	7.05978	6.97984	7.17997	7.98112	7.57142	7.59036	7.82424	7.33515	7.50101	7.0762	7.03375	7.09723	7.35068	7.73227	7.1518	7.61492	7.25656	7.29486	6.61845	7.38212	7.08815	7.61536	7.7971
BBC3	5.91083	5.64841	5.59783	5.99884	5.85647	5.79277	6.09156	6.14646	6.68768	5.64626	6.15838	5.8898	5.34388	5.69225	6.21017	5.52525	5.5816	5.84156	5.35683	6.27488	5.58899	5.88548	5.93846	5.66545	6.22729	5.67537	5.69071	6.72512	5.22726	5.59257	5.46797	5.67767	5.90931	5.89338	5.8135	6.36161	6.26773	5.66375	5.24379	5.10901	5.79464	5.91008	6.42604	5.45132	6.49852	5.78165	5.8874	5.35394	5.80635
BBOF1	3.73996	3.65251	3.86967	4.02827	4.03602	4.14746	4.1383	3.75031	3.62629	4.61515	4.00028	3.85545	4.44135	4.52735	3.83934	4.09928	3.97156	3.91487	4.07765	3.96808	3.98504	3.98157	3.49647	4.92537	3.94119	3.80818	3.74493	4.29772	4.04084	3.7904	4.253	3.81209	4.10545	3.82581	4.32473	4.01801	3.50479	3.67099	4.18897	4.20437	3.95152	4.44375	4.13264	4.39348	3.86886	3.76606	4.30807	6.6779	4.95217
BBOX1	3.08635	2.97779	2.78634	3.06486	3.15437	3.03089	2.90418	3.21283	2.94791	2.63802	3.13853	2.99151	3.02894	3.16091	2.88414	3.0524	2.9268	2.95407	2.8366	3.07111	2.93287	2.83355	3.09784	3.18009	3.12059	2.9075	3.00904	3.17434	2.97702	2.94219	2.92306	3.15334	2.98763	3.07693	2.9183	3.18717	2.99648	2.81828	3.04918	3.02168	2.96922	2.97435	2.91823	2.79415	3.15589	3.05464	3.11869	3.56029	3.0236
BBS1	5.77014	5.98327	5.70759	5.4636	5.54356	5.78703	5.51677	5.33526	5.58652	5.40395	5.29655	5.32443	6.06285	5.65606	5.81489	5.68545	5.37588	6.03366	5.70449	6.01489	5.49137	5.27253	5.81958	5.98749	6.01238	5.6069	5.67479	5.80267	5.76877	5.60941	5.55988	5.64358	5.92056	5.71428	5.95034	5.62486	5.30406	5.31739	5.74675	6.07115	5.06337	5.15613	5.70841	5.97887	5.44769	5.82138	5.70294	5.9432	5.6191
BBS10	6.2665	6.46286	6.43104	6.53255	7.28869	6.28973	6.01993	6.63983	6.45151	6.30282	6.18389	6.51565	6.94563	6.80055	6.44924	6.77982	6.27813	6.77291	6.83118	6.22552	6.17384	6.18352	6.24781	6.70038	6.92345	6.10544	6.03888	6.00757	6.52777	6.65546	6.61448	6.90949	6.64341	6.80288	6.7337	6.58058	6.15567	6.54656	6.96475	7.34228	5.70746	6.31316	6.65299	6.36438	6.11789	6.49152	6.03047	5.93955	6.43629
BBS12	4.6393	4.56169	4.52957	4.37017	5.1205	4.61732	4.43607	6.0053	4.99384	4.84418	4.90602	4.93879	4.99077	4.83428	4.59515	5.03092	4.9841	4.9802	4.79523	5.57661	4.42238	4.50261	4.6378	5.13172	5.06017	4.87978	4.48564	5.08944	4.69598	4.85611	4.94396	4.94503	5.10493	4.41479	5.2357	5.01165	4.87105	5.13227	4.93945	5.24233	4.76315	4.94106	4.83502	4.91868	4.92472	4.81213	5.08599	4.96247	4.91811
BBS2	6.99917	7.18437	6.60385	6.4184	7.14476	6.82767	6.33646	6.5421	6.48829	6.39334	6.92279	6.15038	6.79158	6.77115	6.64151	6.56433	5.96442	7.07294	7.04712	6.89663	6.47349	6.27926	6.59638	6.47433	6.9982	6.64681	6.43541	6.81287	6.49205	7.12415	6.75404	6.84751	7.05107	6.62399	6.84691	6.90764	6.47423	6.25768	6.87333	7.11019	6.18366	6.51918	6.81815	6.66433	6.01691	6.87668	6.10034	6.96503	6.85186
BBS4	5.64571	5.81939	5.30545	5.6206	5.86122	5.82565	4.86429	5.89604	5.12309	5.79013	5.90199	5.25657	6.33063	6.04798	5.67349	5.81331	6.03472	6.03654	6.10675	5.74406	5.24616	5.8139	5.44531	6.03232	5.71153	5.41694	5.16933	5.31068	5.92357	6.21624	5.93651	5.72899	6.26968	5.69035	6.1051	5.32778	5.4282	5.99248	5.80568	6.04577	5.66835	5.67744	5.71304	6.33297	5.61665	5.85639	5.71939	6.1856	6.01711
BBS5	5.42317	5.03631	4.76912	5.03175	5.6963	5.50884	5.0107	5.67296	4.97256	5.88456	5.079	5.41234	5.88099	5.53454	4.93533	5.29339	5.81447	5.25571	5.613	5.1337	4.92479	5.42936	4.4768	5.28587	5.12547	4.53072	5.07019	4.90415	5.13866	5.31001	5.25578	5.4664	5.47658	4.91206	5.2546	4.55746	4.84609	5.25675	5.30648	5.49708	4.86671	5.69155	4.9495	4.97148	4.93171	4.87042	5.70701	6.06099	5.69521
BBS7	5.12911	5.28591	4.84791	5.10033	5.70518	5.05147	4.97382	5.1325	5.0707	5.05338	5.08335	5.37276	5.44059	5.53471	5.30968	5.22284	5.26896	5.09948	5.35016	5.07865	5.04478	5.41024	5.09697	5.15471	5.03474	4.64618	5.18331	4.51242	4.97871	5.28326	5.56893	5.31239	5.62954	5.12145	5.19019	4.63274	4.58475	5.07179	5.0567	5.52143	5.09747	5.36328	4.84896	5.11721	4.63813	5.00069	4.83659	5.28397	5.39697
BBS9	6.35328	6.52898	5.4991	6.12164	6.71694	6.25089	6.04223	6.12224	5.54373	6.0401	6.41108	5.95497	6.65732	6.63111	6.74	6.21966	6.03544	6.31212	6.50307	6.26464	5.69694	6.08252	6.35167	6.42079	6.09054	5.46169	5.90939	5.91012	6.19538	6.82698	6.40944	6.83116	6.68435	5.98599	5.99669	5.77134	5.84142	6.06958	6.24169	6.93689	5.51012	6.50593	6.15511	6.55905	5.6624	6.14381	6.04614	6.65892	6.79733
BCAM	6.89484	7.19527	7.18118	6.77349	6.31843	6.93832	7.42773	6.73699	6.81733	6.29549	6.8694	7.19534	7.16161	7.06035	7.02073	6.29189	6.51985	7.00883	7.29078	7.3376	7.22326	6.26616	7.1004	6.60295	7.1819	6.73477	7.48353	7.46009	6.70803	6.86915	6.68381	6.46203	6.92848	7.10528	7.63161	7.24892	6.86846	5.80401	7.06052	6.78704	6.31813	6.15184	7.13638	6.83344	6.50817	6.88554	7.60095	7.08553	7.16849
BCAP29	7.0343	7.20047	7.09212	7.43273	7.82392	7.64826	7.22211	7.39283	6.54281	7.64407	7.53884	7.33765	7.50194	7.46642	7.05056	7.53921	7.23268	7.24775	7.78201	7.01415	7.47819	7.4091	6.97993	7.48528	7.11165	6.98421	7.59966	6.834	7.31985	7.63614	7.86354	7.50143	7.57722	7.39754	7.33995	6.79426	6.70248	7.2689	7.38085	7.6184	7.39581	7.31217	7.06382	7.28923	6.74083	7.05167	7.43266	7.21157	7.67285
BCAP31	7.67377	8.1793	8.1565	7.70403	7.61772	8.13394	8.18056	8.17877	7.86067	7.96443	8.09868	8.50496	8.44858	7.95573	8.02405	8.24795	7.833	8.42729	8.04519	7.96139	8.06814	8.19589	8.29888	7.60545	7.63111	7.87372	8.34754	8.128	8.44812	7.76868	7.94712	7.91526	7.83228	7.97661	8.07486	8.01218	7.34934	8.03944	7.87672	8.34423	8.2187	7.86143	7.96114	7.93357	7.77165	8.07684	7.96742	7.76831	7.8713
BCAS1	3.86891	4.29254	3.91545	3.97522	4.17362	4.30595	3.9651	3.89825	4.46894	4.83897	4.16184	4.462	4.02121	3.77218	3.9192	4.53384	4.05596	4.12979	3.94757	4.21165	3.94099	4.21629	3.8971	4.02505	4.27319	4.37695	3.90204	3.9194	4.00187	3.86094	4.02743	4.35894	4.10107	3.97532	5.60037	4.08672	4.41262	3.98206	4.06905	4.49832	3.86018	4.14674	3.85971	4.62749	4.10676	3.77273	4.31574	5.39714	5.02663
BCAS3	6.4833	6.72723	6.09683	6.68567	6.86714	6.61824	6.86135	6.55379	6.14616	6.55073	6.62617	6.14335	6.9949	7.13761	7.00644	6.51075	6.62317	6.93916	6.64923	7.00502	6.12534	6.26192	6.81677	6.87814	6.94403	6.70203	6.67111	6.76089	6.62101	6.90168	6.74537	6.90443	7.11346	6.77661	7.08482	6.65948	6.48354	6.57045	6.83181	7.13491	5.78535	6.57431	7.14998	6.93284	6.35322	7.03427	6.63571	6.9647	6.95918
BCAT1	7.0233	7.37641	7.21678	7.21467	8.26344	7.81391	7.51266	7.81239	7.35978	7.34796	7.69667	7.45133	7.76309	8.08447	8.03229	7.0211	7.45016	8.18589	7.96443	7.56663	7.15719	6.98261	7.46946	7.61907	7.07427	7.76436	7.4674	6.92563	7.56619	7.07023	7.88117	7.52687	7.68155	7.99701	7.30115	7.72081	7.80528	7.63546	7.94941	7.39842	6.87129	7.4144	8.38741	7.46051	7.46715	7.65721	6.35593	6.51911	6.12265
BCAT2	6.48991	6.69778	7.03062	7.28772	6.18357	6.9579	6.23022	6.92822	6.6906	6.27002	6.89982	6.59761	6.87673	6.6477	6.73279	6.61376	6.49563	7.22502	7.27255	6.67511	6.68279	6.72508	6.85614	6.43044	6.77025	6.4618	6.90525	7.00258	7.23119	6.72765	6.67682	6.85758	6.83637	6.74759	7.35538	6.98834	6.41684	6.75054	7.16433	7.55438	6.63902	6.26021	6.90503	7.06488	6.70216	6.98997	6.47929	6.33398	6.12854
BCCIP	5.95379	5.90613	6.53651	5.98215	6.26514	6.11259	5.96433	6.27064	5.88158	6.83014	5.75922	6.67545	5.85239	6.30964	5.6541	6.08963	6.21238	6.00393	6.31757	5.55286	6.42385	6.57081	5.63363	6.20086	5.85004	5.88841	6.21095	5.32536	6.33001	5.78905	6.30615	5.99201	6.22634	5.78501	5.88494	5.07201	5.42282	6.40946	6.12724	6.30911	6.59988	6.52348	5.36298	5.73039	5.54319	5.63314	6.41459	6.39704	6.25088
BCHE	3.73786	5.12444	4.14119	4.54293	4.38061	4.19281	4.8212	4.66276	4.05466	4.28175	4.96331	4.52205	4.33504	4.10912	4.33058	5.26807	3.6416	4.74756	4.4753	4.33341	4.57092	4.32376	4.59863	4.28013	5.07804	4.08124	3.69515	4.42479	4.01767	4.77902	3.59525	4.89721	5.46911	3.76379	4.84513	3.88929	3.50857	3.85573	4.42167	5.38528	3.42051	3.34915	3.50692	5.12185	4.07641	3.60354	5.32567	4.66339	4.55352
BCKDHA	6.88732	7.05671	7.16391	7.09211	6.87484	7.43857	7.3751	7.08694	7.16828	7.1152	7.30155	6.73891	7.50005	7.72612	7.2997	7.60127	7.13869	7.63135	7.61734	7.57054	7.13981	6.796	7.68925	7.37179	7.30237	6.9698	7.66629	7.60176	7.58621	7.3598	7.202	7.08226	7.52461	7.29213	7.773	7.39722	6.37234	7.30886	7.37727	7.2946	7.27504	6.63026	7.82289	7.56435	7.11855	7.54698	7.14325	6.93044	6.70561
BCL11A	4.35626	4.12748	4.42751	4.40257	4.30891	4.01947	4.18425	4.23014	4.10631	3.58554	4.41249	4.18688	3.88184	4.03141	4.27815	4.04251	4.22677	4.159	4.22337	4.14329	3.87171	4.50482	3.78886	4.11452	4.08349	3.99981	3.79988	4.09285	4.21496	4.36117	4.44195	4.16975	4.04388	4.41301	3.86558	4.15893	4.78038	3.99989	4.25555	4.52563	4.76632	4.1032	4.07782	4.20878	4.37445	4.56317	4.0829	4.11032	4.59411
BCL11B	5.04228	4.88658	4.97411	4.74741	5.07623	4.64102	4.67216	4.9892	5.28481	4.94152	4.83984	5.00513	4.89486	5.22668	5.26648	4.98437	4.59884	4.59452	4.46237	4.95869	4.74208	4.40368	4.8911	4.90321	4.89604	4.83777	4.35756	5.40952	4.67336	4.94943	4.67314	5.04071	5.19556	4.94586	4.89655	5.06295	4.84807	5.04853	4.52966	4.35421	5.12025	4.7218	5.33049	4.48209	5.54907	4.57218	4.72801	4.04579	5.21667
BCL2	6.03541	6.20419	5.52608	5.47843	6.52312	6.041	5.9741	6.3367	5.63585	5.76458	5.64534	6.21516	6.08894	6.30694	6.03439	5.85774	5.47186	5.87968	5.89822	6.61841	5.5916	5.94084	5.80378	6.03859	6.21597	5.7005	5.53905	5.81644	5.89197	6.29213	6.03709	5.83459	5.87578	5.94002	5.91005	5.58039	5.85704	5.51151	6.05931	5.96628	5.63023	5.58083	5.86668	5.56141	5.50461	5.46878	6.04496	5.76352	6.39811
BCL2A1	5.00611	5.03886	4.82888	4.01657	4.68262	4.82398	4.71756	5.1916	4.61948	5.034	4.66631	4.50045	5.40022	4.38609	4.1648	4.87558	5.23304	5.01938	4.70154	4.28214	5.12152	5.22028	4.70664	5.54868	4.18011	5.19064	5.07112	4.53531	4.59375	4.30087	4.93668	4.53164	4.46192	4.90465	4.56209	4.63809	4.43824	5.48693	4.08438	4.2538	5.75616	5.71438	4.89295	4.05718	4.2621	4.80822	4.41397	4.45635	4.47486
BCL2L1	8.27391	8.43094	8.93992	8.79371	8.59853	8.96279	9.2929	8.29977	8.10913	9.00158	8.8797	9.00803	8.67444	8.58865	8.53219	9.33968	8.81267	8.7171	8.73655	8.83755	9.49512	8.96485	9.08585	8.48499	8.14032	8.60094	9.17025	8.79706	9.16352	7.93188	9.1078	8.60852	8.15693	9.06411	8.82894	8.65163	8.26065	8.27057	8.68298	8.38515	8.7425	8.97675	8.81902	8.40695	8.88282	8.83738	8.67283	8.81599	8.32274
BCL2L11	5.51943	5.391	5.25722	5.41854	5.35083	5.39257	5.64876	5.123	5.22247	5.66775	5.28272	5.77011	5.20756	6.26236	5.81072	5.48375	5.35271	5.65233	5.53671	5.47388	4.78774	5.04724	5.24311	5.36177	5.51124	5.29586	4.96764	4.96012	5.40033	5.65538	5.50724	5.49183	5.6265	5.32957	5.30933	5.30771	5.82306	5.85769	5.3829	5.85062	5.64646	5.20826	5.51193	5.33472	4.87164	5.53898	4.93291	5.28031	5.38807
BCL2L15	3.85843	4.33999	3.62695	3.79599	4.29935	4.3266	3.88898	4.46423	3.9396	4.8902	4.02058	4.07265	3.80969	4.06211	3.58331	3.70478	3.88787	3.6374	3.92679	3.91196	3.97235	3.99049	4.1594	4.27332	3.88992	3.83705	3.90619	3.87291	4.19377	4.26543	3.79065	4.10546	4.0129	3.98377	3.67461	3.96959	4.05631	4.13475	3.78256	3.63181	3.79155	4.25918	3.7421	4.19612	3.98764	3.90217	3.93899	4.11981	3.69359
BCL3	6.41705	6.41448	6.98949	6.19099	6.44847	6.47492	7.68136	7.61734	6.74196	6.56195	6.34292	6.79569	6.14827	6.27538	6.33284	6.5178	6.86901	6.358	6.11058	6.32319	7.29876	7.07648	6.8407	7.08325	6.55804	7.08321	7.27369	7.27458	6.87141	6.14069	7.3204	6.24582	6.47468	6.92477	6.44763	6.68045	6.75375	6.86802	6.28425	5.99269	7.58821	6.88939	6.54769	6.58257	6.94214	6.4653	7.60856	7.06387	7.08058
BCL6	7.69061	8.07033	8.1017	8.28138	8.5433	7.84816	8.71722	8.19885	8.09026	8.46944	8.48583	7.84702	8.46529	8.45534	8.42031	8.68617	8.45583	7.86561	8.2353	8.4781	8.3194	8.25179	8.88452	8.91662	8.16013	8.52542	8.32825	8.20609	8.67472	7.88603	8.89523	8.33899	8.08499	8.83014	8.61656	8.73392	8.09618	8.78226	8.30493	8.80781	8.25025	8.86502	8.53684	8.3287	7.68461	8.55136	8.0231	8.6112	8.02426
BCL6B	7.0026	6.77315	6.74767	6.54285	6.84052	6.53415	6.97299	6.9944	6.37593	6.6146	5.82362	7.15944	6.244	5.86903	6.24576	6.4259	7.62335	5.51293	6.06096	6.93748	6.66462	7.55918	6.61287	7.44583	6.66213	7.37212	7.01577	6.73465	7.4891	6.94929	7.13465	6.11324	5.75672	6.70149	6.80578	5.8442	6.78856	5.78953	6.71377	6.30499	5.9687	5.86817	6.19079	6.34354	7.21371	6.25901	7.09319	5.9163	7.33981
BCL9	5.98472	6.23072	6.48885	6.22445	5.95301	5.82504	6.04542	6.21427	6.0985	6.20799	5.91118	5.51407	6.13356	5.81895	5.77011	5.77939	6.14145	6.0564	6.06246	6.39109	6.06819	5.97307	5.7376	5.92871	6.11479	6.01652	5.76954	5.87953	6.12541	6.11213	5.85351	6.0474	5.8339	6.03922	6.09169	5.23005	5.57966	5.87191	5.8282	5.91891	5.98799	5.78564	6.11071	6.20041	5.67581	6.10828	5.72466	6.42959	6.14456
BCL9L	6.66793	6.77145	7.83697	6.85408	6.69555	6.8977	6.96972	6.6855	7.07736	6.64726	6.55002	6.7429	6.57662	6.58991	6.35998	6.81743	7.27826	6.57504	6.61859	6.67103	7.43622	6.78056	6.89496	6.63803	7.00557	7.00756	7.14515	7.08393	7.05084	6.3292	6.83877	6.76767	6.60087	6.83144	7.13473	6.59732	6.57697	6.59111	6.54765	6.65398	7.46957	6.61122	6.84349	6.79902	6.86402	6.89332	6.85859	7.66267	6.73672
BCO2	3.88776	4.04714	4.04133	4.15249	3.91046	3.77189	3.99146	4.10002	3.61233	4.08813	3.98586	4.91691	4.45748	4.19819	4.41209	4.06845	3.59382	4.30836	4.55845	3.93643	3.95053	4.295	4.28994	4.35321	3.5267	3.57253	3.53595	3.91907	4.02118	4.42616	4.34883	3.85926	4.47506	3.97179	3.41397	3.83734	3.90277	4.06536	3.8717	4.05855	3.53151	4.35504	3.75807	4.14403	4.06397	3.80366	4.07132	4.96383	4.72876
BDH1	4.32757	4.30042	4.81089	4.91387	4.3842	4.71824	4.38989	4.78955	4.7124	4.29845	4.87665	4.56831	4.49763	4.48117	4.39004	4.39715	4.61061	5.00303	4.60261	4.79607	4.46361	4.53702	4.75233	4.51221	4.71414	4.33668	4.68104	5.26145	4.74172	4.60575	4.48139	4.44826	4.67546	4.38725	5.15695	4.6188	4.37618	4.59237	4.52317	5.15824	4.48774	4.50831	4.70695	4.9302	4.61303	4.6562	4.48136	4.45783	4.76223
BDH2	5.55963	5.73485	5.1704	5.18507	5.8585	5.65488	5.27049	5.65684	5.03976	5.61527	5.74431	5.09369	5.90536	6.02809	5.95697	5.51391	5.0514	5.61686	6.01172	5.99288	4.90788	5.37583	5.14577	5.37278	6.09793	5.43861	6.11753	5.52415	5.40745	5.57621	5.39296	6.25787	6.47773	5.31898	5.72264	5.39913	4.87492	4.93977	5.53471	6.21161	4.35617	5.41318	5.37607	5.3147	4.94572	5.66899	5.21883	5.55698	5.90251
BDKRB1	4.07218	3.93347	4.03961	4.0254	3.81053	4.39028	4.48601	5.41285	4.26805	4.33728	4.13345	7.08798	3.9432	4.36899	4.8355	3.93034	4.19703	4.24834	3.88917	4.0944	4.22108	4.70084	4.81774	4.00567	4.2564	4.32178	4.41138	3.79938	3.95116	4.89563	4.40932	3.82045	5.63898	4.27454	3.79935	4.35684	4.56783	3.77037	4.35214	3.67799	4.46252	4.16864	4.00764	4.15211	4.21638	3.52719	4.13218	4.21048	3.85864
BDKRB2	6.06993	5.6148	5.62141	5.95987	5.718	5.22325	6.00356	6.37379	6.13051	5.34619	5.65981	6.54535	5.16222	5.71744	6.07548	5.29063	5.00333	5.52699	5.95818	5.54988	6.06343	6.15837	5.52837	5.71148	5.31664	5.74407	5.95226	5.42482	5.21086	5.70818	6.12775	6.02869	5.72344	5.66238	5.38697	5.81832	6.77793	5.35111	5.46532	4.91476	5.41934	5.85612	5.42247	5.19631	5.82319	5.48715	5.65145	6.0312	5.18501
BDNF	3.89029	3.90216	4.04889	3.62981	3.78224	4.19235	3.9379	3.89136	3.39673	3.30946	3.90101	3.5928	3.72033	3.57669	3.33053	3.74431	3.7235	4.02299	3.91053	4.01943	4.04735	3.79445	3.77563	3.49521	3.83398	3.58018	3.95427	3.73638	3.82062	4.05279	3.88645	3.30196	4.02163	3.66265	4.25203	4.02111	3.51105	3.51881	3.62442	4.202	3.59584	3.61321	3.69176	3.3394	3.89207	3.51269	3.89583	3.90459	4.33994
BEND5	4.43943	4.52376	4.50008	4.19538	4.8	4.74548	4.29056	4.57137	4.74006	4.38734	4.38932	4.16101	4.75255	4.4822	4.66946	4.62923	4.28295	4.38853	4.6168	4.86379	4.27356	4.08202	4.60475	4.5679	4.71029	4.57472	4.31837	4.79111	4.55779	4.50172	4.73164	4.63027	5.09333	4.54853	4.88559	4.63957	4.54424	4.18253	4.55843	4.7941	4.18823	4.39423	4.93344	4.8937	4.85137	4.76389	4.6042	5.01864	4.77721
BEND7	4.7632	4.93013	5.46262	5.00396	5.35804	4.99193	5.13072	4.78737	4.3023	5.11247	4.95009	4.79007	5.1449	4.83631	4.96246	5.32795	5.16946	4.93124	4.86485	5.20808	5.5626	4.96792	5.44894	5.30451	5.37221	5.42514	5.21934	4.85696	5.03895	5.18369	5.49048	4.86514	5.14086	5.0877	5.34463	5.00632	4.57471	4.41859	5.35115	5.43206	4.66813	5.36345	4.94668	4.92681	4.85498	4.91131	4.81425	5.6255	5.29104
BEST1	5.20553	5.39262	5.11931	5.17684	5.11001	5.10943	5.472	5.85856	5.37375	5.52325	5.1545	5.21575	5.34756	5.10019	5.32901	5.03466	5.63249	4.96866	4.95045	5.1212	4.96275	5.59182	5.18432	5.33721	5.0265	5.3093	4.96324	5.01033	5.4139	4.82152	5.17564	5.12258	5.17744	5.43887	5.10791	5.61196	5.09574	6.21312	5.10255	5.13078	5.82307	5.52234	5.28572	4.80514	5.23323	5.33852	5.17501	4.46352	4.80778
BEST4	4.38333	4.23468	4.25373	4.47518	4.43597	4.40404	4.34	4.361	4.91376	4.26471	4.52749	4.15815	4.19724	4.32712	4.33874	4.28616	4.05758	4.13936	4.0462	4.6923	4.43041	4.07108	4.37144	4.52347	4.51111	4.52607	4.24773	4.71903	4.12571	4.13272	4.156	4.26505	4.41842	4.32408	4.32649	4.58203	4.72096	4.26563	4.17252	3.91347	4.45702	4.32062	4.48803	4.08933	4.93852	4.13973	4.38496	5.68017	4.4425
BET1	7.13115	7.40695	6.72178	6.64284	6.95506	6.80539	6.95712	7.18948	6.74319	6.92734	6.68799	7.05202	7.18781	6.63817	6.46501	6.93058	6.92554	6.84711	7.30887	6.5371	7.12975	7.49261	6.44613	6.80104	7.08723	6.89931	6.79282	6.4959	6.58108	7.46791	6.67951	7.26652	7.02738	6.97023	6.82904	6.47923	6.86658	7.44523	7.14766	7.32868	6.83667	6.97342	6.59418	6.5943	6.22026	6.31897	6.40441	6.35431	6.9936
BFAR	7.38511	7.76547	7.34881	8.05725	7.80584	7.8852	7.69563	7.83998	7.22704	7.86145	8.13965	7.99918	8.00791	8.11721	7.95608	8.129	7.70789	8.27864	8.22084	7.8486	7.43318	7.90894	7.80493	7.71935	7.72064	7.22266	7.74944	7.13502	7.7679	7.68851	7.81901	8.00984	7.79117	7.86416	8.65222	8.1658	7.65181	7.40679	8.23496	8.25081	7.15999	7.82937	8.12796	7.90884	7.14247	8.0176	7.42464	7.08778	7.51892
BGN	8.24652	8.58654	9.17648	9.04804	8.91772	8.58099	8.93686	8.8619	9.72941	8.26616	9.43356	9.24102	8.93803	8.75374	8.39587	8.93065	8.67709	8.90313	8.23747	8.83282	8.38902	8.22064	8.44454	9.15356	9.80831	8.49869	9.17059	9.31989	8.9434	8.23016	7.97992	8.83318	8.79022	9.05426	9.16584	9.31856	8.16986	8.46149	8.61465	8.92865	8.23001	7.67423	8.88317	9.72088	8.78184	8.63936	9.72376	8.85804	8.73673
BHLHA9	6.74053	5.99073	5.75783	6.62123	6.35791	6.26806	6.7291	6.37624	7.51444	6.35632	6.85866	6.42329	5.60396	6.36992	6.61431	5.77534	6.48217	6.34153	5.77141	7.07612	5.92238	6.30198	6.69709	5.82298	6.66556	6.47457	6.33341	6.93316	5.80647	6.018	6.03098	6.4793	6.8081	6.39038	6.43573	6.77954	6.88452	6.13695	6.16377	5.76794	6.19876	6.43011	6.60248	6.09552	7.42716	6.61431	6.46912	5.77682	6.49197
BHLHB9	4.75461	4.86155	4.29925	4.6675	4.96	4.6983	4.84044	4.86363	4.8424	4.47921	4.96659	4.78608	4.71795	4.80784	4.74951	4.70003	4.41448	4.66529	4.73724	4.92496	4.03094	4.63942	4.82198	4.79066	5.09546	4.19827	4.45275	4.68135	4.59234	4.82866	4.65468	5.15725	4.90154	4.65409	4.62918	4.82187	4.9134	4.82306	4.76086	5.06727	4.38827	4.58257	4.16288	4.82839	4.71199	4.73784	4.65946	4.33233	5.18168
BHLHE22	5.75262	5.18041	5.55809	5.44413	5.84381	5.42491	5.55077	5.70457	6.02484	5.44056	5.82744	5.63591	5.28531	5.88797	5.36924	5.56577	5.22184	5.41118	5.06592	5.75915	5.52539	5.57984	5.67539	5.42111	5.77103	5.26336	5.54822	5.65701	5.44812	5.25104	5.20777	5.79957	5.6659	5.86594	5.63816	5.73013	5.75348	5.46344	5.26109	5.27049	5.42828	5.42065	5.76025	5.48161	5.78818	5.59115	5.34817	5.33435	5.47447
BHLHE40	7.74592	8.01485	7.76973	8.10835	7.77838	7.87275	8.77267	8.73909	7.98757	8.58584	8.07875	8.37327	7.45489	7.88077	7.90254	8.15267	7.69308	7.97568	7.68585	7.07028	7.6503	7.88875	7.76486	8.30974	7.85141	7.75287	7.88118	7.88297	7.86597	8.11126	8.19245	7.49148	8.11372	7.61936	7.45493	7.58273	8.07802	7.40304	7.11146	6.97902	8.2477	8.11424	7.54861	7.46413	7.17095	7.22051	8.62414	7.9792	8.5488
BHLHE41	7.58891	7.45091	6.63065	6.37851	6.44173	6.89816	6.34087	6.49372	6.09018	5.79639	6.67509	6.13345	7.01802	6.55296	6.47983	6.62024	4.99016	7.72727	7.04743	5.69723	6.31495	5.94249	4.8555	5.56436	6.17975	6.50748	6.38236	6.23764	5.13616	6.63532	6.71321	6.18576	6.03716	5.6929	6.66362	6.08445	6.3386	6.39197	6.55888	5.94703	6.72351	6.56472	7.03935	5.39889	5.78006	6.61167	6.17026	6.35118	5.65872
BHMT2	6.05701	6.1719	5.50328	6.22028	6.0616	5.6976	5.98606	5.94421	6.32934	6.09332	6.46513	5.91695	5.97023	5.94938	6.21744	6.17876	6.06751	6.37625	6.01884	5.81728	6.19479	5.77322	6.11556	5.90888	6.3208	5.72717	5.97792	5.76581	5.46267	6.23714	5.75627	6.41172	6.16278	5.84906	5.76719	6.07122	6.06697	6.16783	5.94397	5.8153	5.85851	5.92682	6.19736	5.93677	6.17926	6.28708	6.45963	6.14903	5.90702
BICC1	4.91307	5.55079	6.03909	5.51611	6.26824	5.46648	5.5023	6.5694	5.80029	6.27388	6.63435	6.0538	5.53121	5.44587	5.65647	6.34927	5.55484	5.28757	5.52793	6.46438	5.74815	5.89571	5.60647	5.19904	5.87549	5.18838	5.1975	5.52941	6.05023	6.05737	6.10734	5.94279	6.42026	5.10382	5.39894	4.73435	4.96956	5.50055	6.25814	5.91353	5.80113	5.10171	4.96018	5.7896	5.42303	4.82388	6.2966	6.2859	6.2249
BICD1	6.26955	6.22086	6.01416	6.02819	5.96926	5.72701	5.88549	5.63866	5.96164	6.03816	6.03031	6.08951	5.69056	5.78646	5.95296	5.81282	6.29939	5.80211	5.59701	5.7766	6.06794	5.6919	5.82061	6.27518	6.38357	5.44334	5.56503	5.64388	6.04505	5.66202	6.15565	5.97681	5.77544	5.76863	5.70638	5.79892	5.99851	5.83455	5.76562	6.31675	5.92444	5.97389	5.75817	5.52302	6.42273	5.60849	5.88147	5.49478	5.92574
BIN2	6.50544	6.7432	6.59645	6.19812	6.65373	6.55393	6.8899	6.42333	6.41428	6.18897	5.91738	6.52047	6.84613	6.86748	5.88075	6.5195	6.77232	6.61869	6.53165	6.50374	6.83087	6.91226	6.56217	6.89928	6.25323	7.23817	6.41409	6.02554	6.72515	6.54607	6.41845	6.48101	6.4699	6.56178	6.64456	6.50725	6.0288	7.28162	6.55537	6.45492	7.46324	6.27655	6.80111	6.38588	5.88532	7.1484	5.73194	5.50038	6.57883
BIN3-IT1	4.53259	4.03525	4.68417	4.51125	3.76733	4.4465	4.20826	3.62482	4.5013	4.11265	4.3024	4.31204	3.99654	4.2396	4.34043	4.15274	4.30932	4.0091	4.46683	4.50241	4.58517	4.19327	4.10109	4.60467	4.12031	4.80005	4.35538	4.30406	4.12942	3.81374	4.19006	3.80067	4.05219	4.41985	3.76025	4.87746	4.33782	4.345	4.48747	3.74089	4.38059	3.89973	4.30124	4.43638	4.69737	4.48182	4.30158	4.4329	4.35239
BIRC3	7.20509	7.75008	7.36674	6.60612	7.85054	7.12797	7.37616	8.11942	6.43164	8.28976	7.66318	7.72838	7.42338	7.87799	6.74311	7.47854	7.23958	6.44166	6.95349	6.64625	7.65596	8.14765	6.4221	8.32865	6.67148	6.06636	7.94603	6.47464	7.02729	7.1804	7.89453	7.62877	7.04054	7.33784	6.63092	6.93196	6.73613	8.80388	6.89999	7.41653	8.16602	8.57581	6.79861	7.43691	6.88125	7.00096	7.61202	7.28514	7.90529
BIRC8	4.00292	3.44241	3.95067	4.32669	3.66019	3.61439	4.40426	3.59354	3.97241	3.52756	3.44184	4.03529	3.56322	3.9489	4.23542	3.71858	3.64749	3.72442	3.87597	4.201	4.3107	3.67389	4.00293	3.72745	4.03133	4.1783	3.75751	3.87179	4.13038	4.15827	3.72772	3.55772	3.53769	4.32679	3.74815	4.58017	4.32692	4.07456	3.97323	3.46376	3.60133	3.84968	4.27846	3.4106	4.34749	4.13247	3.84202	4.09313	3.64618
BIVM	5.66924	6.36841	5.44018	5.94064	6.21243	6.10007	6.34358	5.85662	5.63576	6.16778	5.90631	5.60028	6.67718	5.87708	5.69083	5.98929	6.6524	6.31978	6.35407	6.13955	6.00313	6.02439	6.17712	6.24211	5.64237	6.14258	6.87388	6.29728	6.45779	6.31339	5.71599	5.48876	5.88413	6.01032	6.27642	6.28729	5.40749	6.41739	6.12036	6.70753	5.4653	5.84849	6.48938	6.731	6.00958	5.87444	5.93286	5.9154	6.16184
BLID	4.0762	3.91196	3.72004	4.12281	3.86831	4.02368	3.92977	3.7045	3.9512	3.89946	3.77753	4.29842	3.82867	3.65167	4.4375	3.76582	4.22402	3.87785	3.92543	3.83709	3.70717	3.67562	3.91327	4.197	4.05164	3.79956	3.97734	3.62298	3.73478	4.16198	3.95957	4.15619	4.09374	3.53736	3.77324	3.7937	4.5311	3.68569	4.02872	3.98473	3.87818	3.96038	3.93163	3.68084	4.12654	4.0113	4.37028	3.68379	3.68026
BLK	4.39361	4.28215	4.23246	4.17065	4.52476	4.53712	4.05091	4.01898	4.44367	4.09153	4.17945	4.50713	4.16433	5.14817	4.38234	4.34203	4.10765	4.14232	3.95678	4.2225	4.2853	4.01682	4.33054	3.88899	4.28287	4.40007	4.52429	4.28366	4.36451	4.49382	4.45545	4.38462	4.40861	4.39166	4.12102	4.27705	5.20574	4.34538	4.56063	5.2153	4.36373	4.13554	4.1323	4.35277	4.53841	4.03891	4.1082	4.38986	4.40895
BLM	3.84304	4.0153	3.80096	4.15025	4.2438	3.9045	3.96659	3.9201	4.22697	4.55457	4.11195	4.29325	4.71673	4.91711	3.91986	3.98807	4.0993	3.93563	4.18978	3.59929	4.13719	4.00369	3.8321	4.10617	3.90778	4.36415	4.01541	3.93533	4.734	3.57866	3.87478	4.21129	3.6902	3.87781	3.78668	3.68479	4.1954	5.04438	4.26583	4.28178	4.59953	4.05972	4.00688	4.20166	3.71723	3.77981	4.08454	3.5812	3.90208
BLNK	5.64923	5.79161	5.07159	5.39183	5.42105	5.43657	5.04506	5.59335	5.19434	4.99453	5.06423	5.36164	5.38842	5.82825	4.90256	5.37957	4.82493	5.42545	5.21356	5.10586	5.33857	5.71688	4.56009	5.25878	5.0029	5.20478	4.97412	5.26897	5.33011	5.83342	4.9145	5.46821	5.18033	5.24966	5.26866	5.34762	5.75804	5.62518	5.28552	5.51941	6.45397	4.86377	5.2786	5.51813	5.17598	5.26066	5.26607	4.50834	5.38713
BLOC1S1	5.5706	6.03489	6.58433	5.59531	5.85525	5.92589	5.72104	6.21446	5.76111	5.79622	5.65936	5.68024	5.86262	5.9464	5.56556	5.63798	5.68429	5.93108	5.85988	5.87063	6.0239	6.06102	5.80746	5.93073	5.70472	6.26479	5.98322	5.93988	6.17143	5.83783	5.70177	5.81331	5.88749	5.78523	6.23541	5.93581	5.52965	5.95295	5.57523	5.79213	6.541	5.36949	6.02789	6.02759	6.09191	5.7041	5.83466	5.76821	5.43599
BLOC1S2	6.73657	6.94302	7.18737	6.68149	7.09158	6.95469	6.49321	7.27564	6.59233	6.90823	6.53147	6.84718	6.7985	7.40657	6.39867	7.17908	7.11526	7.07904	6.88775	6.92099	7.27259	6.91635	6.47128	6.69086	6.53596	6.97149	6.96882	6.14802	6.72182	6.80253	7.16606	6.95279	6.98888	6.63374	7.05031	6.32804	6.78888	6.82242	7.09018	6.89061	7.32825	7.04093	7.08386	6.30102	6.46196	6.52069	6.61399	6.85973	6.90608
BLVRA	7.5908	7.79596	7.71748	7.66593	7.66438	7.74612	7.72722	7.75205	7.49351	7.89275	7.71247	7.41868	7.69824	7.39621	7.35702	7.83925	7.45554	7.89696	7.84918	7.60675	7.67883	7.60551	7.60087	7.43321	7.13912	7.41449	7.92947	7.52567	7.68377	7.63348	7.76582	7.79181	7.36805	7.0319	7.82077	7.4261	7.19832	7.77808	7.25038	7.1772	8.12977	7.48746	7.37903	7.70102	7.64153	7.64383	7.55751	7.41454	7.55318
BLVRB	6.51262	6.69925	6.25819	6.57249	6.34638	6.53973	6.68297	6.8265	6.47605	6.2712	6.64964	6.37535	6.74802	6.662	6.53702	6.60812	6.55508	6.84859	6.75141	6.73519	6.65743	6.71327	6.84866	6.23331	6.53777	6.51312	6.96145	6.93194	6.9409	6.53096	6.37071	6.43678	6.39776	6.70893	6.7395	6.99513	6.76339	6.7987	6.44552	6.62655	6.69296	6.56044	6.97421	6.94382	7.10444	6.9068	6.71995	6.06262	6.25064
BMF	4.5391	4.94391	4.5272	4.43649	4.53515	4.77242	4.86867	4.83516	4.83175	4.39816	4.81356	4.40998	4.94842	4.98557	4.89147	4.10226	4.65006	4.91785	4.84138	4.99611	4.66617	3.97887	5.09231	4.5974	4.41921	5.21919	4.70195	4.9559	4.73643	4.88049	4.57932	4.98381	4.94474	4.95677	4.82197	4.45016	5.04068	5.28864	4.95122	5.25771	5.08604	4.51474	4.86096	5.44463	4.29361	5.04413	5.46802	4.279	4.7503
BMP1	6.25716	6.14244	6.26101	6.40561	5.82247	6.41473	6.22815	5.80622	6.73705	5.97195	6.33604	6.32461	6.25838	6.64774	6.65719	6.48203	5.7916	6.60926	6.75121	6.00198	5.9141	5.92431	6.79622	6.09993	6.42276	6.2009	6.19602	6.60758	6.28124	5.76045	6.27293	6.08982	5.97232	6.22289	6.84566	6.81178	6.40858	5.56253	6.11317	6.21668	5.74179	6.11352	6.40561	6.22045	6.78958	6.1436	6.4877	6.57115	5.76852
BMP2	7.43406	7.30427	7.10426	6.83837	6.85881	6.89635	7.96481	7.35731	6.99131	8.04084	7.12819	7.52268	6.41125	7.41979	7.22395	6.84559	7.45784	7.43777	7.44551	6.99962	8.12355	7.22084	7.40334	7.4106	7.54767	6.82973	8.37284	8.24956	7.76268	6.86933	7.93837	7.06132	6.94677	7.7424	7.40588	8.21146	8.03937	6.45	6.97632	6.57093	6.933	7.53858	7.21496	7.29734	7.82248	6.6066	7.94538	7.71625	7.63022
BMP2K	6.65107	6.80131	6.54694	6.53228	7.23163	6.80181	6.74633	7.15705	6.7209	6.98536	6.85631	7.18659	6.70443	6.97021	6.44002	6.92251	7.41773	6.78128	6.71905	6.34935	6.6211	7.24143	6.25742	6.75825	6.81418	6.19796	6.65617	5.99478	6.64554	6.90748	7.00504	7.04733	6.63737	6.39113	6.66198	6.02958	6.62233	7.64195	6.39798	6.88523	7.80334	7.1887	6.52344	6.88882	6.0197	6.74824	6.77599	6.58211	7.12023
BMP3	7.96868	7.60551	6.56831	7.29233	5.71042	6.86235	5.1928	6.5594	5.77722	6.75792	5.82892	5.9674	6.75083	6.17701	6.87841	6.12021	6.16676	7.34747	7.40339	7.17596	6.28451	6.56296	6.87176	6.23754	7.20261	7.07891	6.71863	7.05061	6.87084	6.99168	6.87058	6.69171	6.80172	6.38307	7.49073	6.54275	6.53283	6.39034	7.70755	7.14358	6.037	6.03073	6.90187	7.08983	6.25401	6.66196	6.80268	6.62402	6.67179
BMP4	4.99576	5.35482	4.9399	4.4814	5.6703	5.05424	4.99625	5.34832	4.79136	5.10042	4.68704	4.82944	5.4451	5.01474	4.7646	5.33419	4.73224	5.2907	5.40012	5.37989	4.89033	5.18501	5.00685	4.78535	5.39919	4.72792	4.54256	5.13297	4.70449	5.18112	4.71131	5.22211	5.52523	4.79555	5.02569	5.31728	4.9743	5.08345	4.94029	5.23732	4.56468	4.58261	5.05459	5.06971	4.915	4.95919	4.60396	4.6515	5.52932
BMP5	6.50902	7.20171	5.38688	6.23605	7.47859	6.57359	5.90979	6.90459	6.26387	5.44148	6.42873	6.393	6.32764	6.95206	5.97132	6.30935	5.12952	5.51058	6.4335	6.76637	5.39301	6.88438	6.45102	7.13812	7.10438	5.93771	5.5381	7.38385	5.65984	7.40069	5.82359	6.77561	7.84682	6.15917	6.60019	5.96439	6.6518	5.06571	6.60613	6.81847	4.47199	4.97772	5.93625	6.66095	5.2048	6.19449	7.19297	6.12268	7.76104
BMP6	6.21678	6.42347	7.2786	6.76387	6.60355	5.79735	6.84339	6.86008	6.35654	6.73014	5.70067	6.47445	5.91154	5.84114	6.50035	7.03782	7.12293	6.6092	6.05606	5.62114	7.98672	7.65647	6.35888	5.10379	7.80464	6.2451	6.36668	6.08961	6.86624	5.66096	7.44042	5.90107	5.4533	6.29923	6.28036	6.42457	6.58723	5.82145	7.24934	6.32984	5.89759	6.79994	6.78716	6.09121	7.197	6.1624	6.8311	6.34239	6.42448
BMP8A	4.75447	4.16257	4.88263	4.63298	4.825	5.02393	4.59341	4.58636	5.03676	4.6798	5.07162	5.17109	4.59998	4.93808	5.04361	4.58159	4.66556	4.45995	4.36465	4.87682	4.71964	4.6945	5.14328	4.6108	4.93632	5.04356	4.75533	4.5976	4.503	4.92602	4.90194	4.32423	4.62551	5.10115	4.41919	4.60427	5.14626	4.70912	4.65673	4.54002	4.77619	4.61633	4.90978	4.52957	5.16814	4.71133	4.90838	4.51678	4.52086
BMP8B	4.8421	4.84353	5.09622	4.42422	5.076	4.81479	5.06319	5.01373	5.27923	5.15986	5.21241	5.72459	4.58397	4.81413	5.58992	4.86369	5.38683	4.94077	4.87341	5.1304	5.03816	4.82814	5.16983	4.78402	5.08539	5.03184	4.83567	5.33982	5.22966	5.04991	4.95792	5.2138	5.26875	5.14724	5.00594	5.37722	5.15672	5.22584	5.17033	4.65115	5.13745	5.12099	5.50939	5.06349	5.75681	5.46645	5.041	5.52242	4.82656
BMPER	5.55689	6.3291	5.80123	5.94007	6.23587	6.1473	6.4484	6.57836	5.8847	6.15218	6.09503	6.52718	6.07163	6.10572	6.67936	6.58844	5.71415	6.30038	6.74268	5.69211	6.12332	6.68049	6.42404	5.55675	6.84742	5.71295	5.98624	6.26378	6.09637	6.00385	6.51476	6.54659	6.1776	5.90994	6.37592	6.80307	6.02799	5.64429	6.39465	6.79103	5.7174	5.54797	6.13583	6.15498	5.65443	6.19933	7.03833	6.36627	6.4082
BMPR1A	7.96772	8.2671	7.090875	7.70557	7.89893	7.95141	7.468355	7.899345	7.33486	8.03654	8.217455	7.67108	7.944135	8.117135	7.95382	8.070995	7.609125	7.876485	8.28024	7.882445	7.5151	7.521145	8.05549	7.692535	8.09491	6.988015	7.80261	7.728375	7.69004	8.124465	7.98816	8.18096	8.289995	7.782255	8.05938	7.51532	7.42758	7.39683	7.839355	8.13505	6.818745	7.43545	7.594695	7.993775	7.032805	7.65445	8.211745	7.846905	8.229255
BMPR1B	3.65419	3.96091	3.81043	3.78476	3.94713	4.02686	4.05755	3.8559	3.72663	4.32765	4.05398	3.83495	4.23716	3.71917	3.84183	4.29659	3.76203	3.87055	4.13278	4.3207	3.98616	3.98061	4.01872	4.27498	3.85409	3.53441	3.77899	4.28155	3.77012	4.14956	4.26464	3.77134	4.24393	3.63314	4.45096	4.0502	3.51047	3.56557	3.96071	4.14403	3.86308	4.19038	3.77412	3.72172	3.85534	3.94506	4.13608	5.74281	4.57113
BMPR2	8.90155	9.06738	9.33993	8.95758	9.55521	9.11288	9.26501	8.94012	8.17039	8.92184	9.26136	8.43916	8.86274	9.26313	9.30552	9.93279	8.91251	9.0586	9.44895	8.85645	9.17683	9.3624	8.96477	9.20341	10.0164	8.84701	8.7501	9.5303	8.92069	8.77635	9.05668	9.11811	8.60183	9.5059	9.5289	9.3189	8.41116	8.26556	9.34019	9.39545	8.36852	9.61799	9.50022	9.02666	8.60326	9.59332	9.57728	9.42557	10.0465
BMS1P20	8.5217	8.3688	8.43374	8.19525	8.69917	8.62046	8.25474	8.18742	8.47571	8.30253	8.49656	8.80907	8.43991	8.31674	8.1103	8.57888	8.75268	8.14913	8.51614	8.13194	8.98324	8.70185	8.27769	7.81707	7.92006	8.28915	8.49696	8.31523	8.30587	8.41687	8.64504	8.5371	8.51947	8.23983	8.14286	7.9174	7.84665	8.70457	8.43931	7.88783	8.27472	8.43265	8.33236	8.08612	7.66881	8.09462	8.17026	8.55936	8.58484
BMS1P21	5.31564	5.12103	4.22835	4.74549	4.83488	4.46847	4.26089	4.4237	4.6781	4.56083	4.57917	4.55985	4.83998	4.82687	4.57944	4.84412	4.95554	4.44211	5.11973	4.28941	4.44635	4.5633	4.80343	5.16774	4.92165	4.47106	4.47172	4.9196	4.39139	4.79872	4.55883	4.83615	4.72677	4.71139	4.82243	4.04224	4.30473	4.70284	4.66666	4.73228	4.18677	4.55229	4.65815	4.97085	4.55697	4.85902	4.50718	4.4703	4.73166
BMS1P5	8.07155	7.82737	7.112	8.0323	8.0212	7.87002	7.26872	7.75485	7.60168	8.28806	8.16287	7.81726	7.60475	8.15743	7.94885	7.85835	8.00592	7.69877	8.26213	7.7058	7.02469	8.03479	7.58049	8.24331	7.76157	7.26064	7.30871	7.64711	7.7976	8.24509	7.55435	8.12416	8.20532	7.66809	7.48223	7.33247	7.97816	7.86534	7.85136	8.03821	7.42601	8.47778	7.9924	7.92752	7.74942	8.07338	8.05285	8.06381	8.09433
BMX	3.69912	3.94385	4.87152	3.81671	5.26248	4.60096	4.23295	4.23784	3.89312	4.51772	4.59764	4.28767	4.17487	4.60284	4.72003	4.95534	3.82504	4.74922	4.42156	4.09239	4.61016	4.13554	4.23506	4.3	4.8053	4.65184	4.40338	4.18336	4.62893	4.0914	4.77356	4.21176	4.55743	4.50335	4.61664	4.26666	4.16895	3.9183	4.62346	4.90694	3.77121	5.75675	4.01743	3.80598	4.34177	3.77844	4.36925	4.98266	4.62937
BNC1	4.23738	4.09634	4.3527	4.3909	4.06426	4.08769	4.18248	4.3153	4.45324	4.48053	4.16993	5.22472	4.16208	4.30231	4.3832	4.36235	4.03858	4.5127	4.33217	4.30961	3.96918	4.09369	4.55854	4.00126	4.56656	4.30425	4.19865	4.41301	3.78474	4.43054	4.01825	4.34716	5.93288	4.39508	4.23122	4.73121	4.11468	3.84177	4.36059	4.07191	4.10139	4.57652	4.11101	3.8528	4.83466	4.05423	3.89106	3.94711	3.94937
BNC2	4.85294	5.15052	5.25549	5.48675	5.72478	5.07797	5.16466	5.59044	5.04346	5.85449	5.8713	5.78436	5.2517	5.024	5.18978	5.63373	4.96685	5.14638	5.1909	5.11451	5.23826	5.36218	5.14704	5.25222	5.38133	4.71776	4.88528	4.64299	5.34279	5.52896	5.24759	5.75974	6.06024	4.98633	5.15106	4.88407	5.06028	4.84294	4.93373	5.55464	4.69468	4.75783	4.77878	5.43413	4.98751	5.06574	5.83938	5.30299	5.20609
BNIP3	6.86432	7.3746	8.31205	7.68366	8.00173	7.63984	7.41138	7.43024	7.37448	7.32713	7.6568	6.8755	8.19644	8.02635	7.80642	8.06073	7.56314	7.87236	8.19391	8.21582	8.05947	7.08182	7.72747	7.7584	7.6031	8.4077	8.09113	7.15228	7.75614	7.8291	8.10035	7.80576	7.96119	8.08001	8.32757	7.68387	7.26268	7.57285	7.99777	8.4139	7.84974	7.8149	7.93165	7.62613	7.05909	7.53864	6.94266	8.22881	7.1816
BNIPL	5.49254	5.50124	4.08662	4.92977	4.98414	5.24672	4.54113	4.40131	4.72056	4.02164	5.08454	4.10422	5.00315	4.7849	5.33379	3.91489	3.77782	4.91245	5.50801	5.51336	4.89584	4.13703	5.14644	5.07281	4.38505	4.3824	4.93419	4.92353	4.98726	4.89906	4.49367	4.64415	5.22285	4.33829	5.65982	4.84168	4.57431	4.36094	5.26993	4.53605	4.32535	4.20897	6.17994	4.85488	4.22059	5.57622	4.81163	4.77535	5.22583
BOC	4.36219	4.64477	5.02387	4.77176	4.81269	4.77878	4.45504	5.22603	5.10132	4.8969	4.99738	5.52123	4.57768	4.86782	4.29165	5.14579	3.82178	4.19158	4.50573	4.33502	4.85646	4.18937	4.35169	4.01049	4.58364	4.38092	3.83557	4.68305	4.62435	5.02517	4.39979	4.96069	4.68663	4.59412	4.55725	4.39576	4.70222	4.06957	4.40706	5.37825	4.23062	4.17674	3.97443	4.69156	4.39733	3.83635	4.8722	5.04819	4.3671
BOD1L1	6.55196	6.41254	6.52416	6.17929	6.64614	6.60657	6.02513	6.28496	5.91585	6.66346	6.31756	6.11613	6.52962	6.65424	6.2518	6.74149	6.31731	6.13825	6.5886	6.30807	6.46	6.38692	5.99371	6.72236	6.42918	6.57736	6.15172	5.88175	6.33568	6.46761	6.77819	6.57657	6.76656	6.32099	6.45669	5.93126	5.8924	6.36288	6.35507	6.48156	6.36547	6.38521	5.78961	6.24262	5.48631	6.43865	6.23248	6.60407	6.89045
BOP1	5.3863	4.97752	6.09546	5.51589	5.34935	5.94071	5.91839	6.14834	5.95089	5.98294	5.34922	6.44097	5.44016	5.10421	5.38449	5.70092	6.59645	5.24398	4.83367	5.48873	5.98586	5.65332	5.85909	5.15302	5.20593	5.42716	5.49852	5.64437	6.10525	5.15529	5.6486	5.34103	4.83592	5.69981	4.95152	5.52998	5.48905	5.83068	5.25084	5.12165	6.13925	5.78695	5.57443	5.07516	5.91265	5.37246	5.79875	4.85924	5.33189
BORCS7	6.0434	6.73536	5.57691	5.6826	6.26243	6.66894	5.91917	6.55135	5.42134	6.3339	6.35386	6.8282	6.41959	6.41056	5.7759	6.81296	6.10052	5.81275	6.41955	6.06287	5.74129	5.75143	5.70833	6.54792	6.07885	5.84678	6.21018	5.81571	6.01518	6.44277	6.55145	6.03374	6.72246	5.98232	6.20335	5.76761	5.25933	5.89913	6.04683	6.667	6.06616	5.92799	6.03632	6.15937	5.81313	5.71585	6.60095	6.26021	6.9281
BPI	3.45878	3.63682	3.95326	3.53868	5.55497	3.56969	4.49068	4.00652	4.28391	3.84573	3.3442	5.38295	3.66038	3.47091	3.46979	3.41654	3.97636	3.54916	3.67279	4.03522	3.97382	4.37359	6.06905	4.29892	4.0819	5.06608	4.12358	3.83442	4.25355	5.11429	3.68042	3.78161	4.21371	3.6975	3.62027	3.85004	3.7194	3.6347	4.20787	3.56011	3.71883	3.91034	3.79732	3.90164	3.64921	3.53598	3.59905	3.61194	3.63557
BPIFA1	4.02999	4.32171	4.71617	3.91183	6.09255	4.63903	4.09177	4.16973	4.48787	5.62069	3.90002	4.11832	5.69631	3.82136	4.48104	3.81455	5.3807	4.34546	3.67848	4.08353	4.21222	5.52124	4.14504	8.18714	4.13675	4.44299	4.78761	4.81799	4.62779	3.9706	4.23133	4.90598	3.67539	3.97196	3.55806	4.23694	4.5191	4.67413	4.45591	3.60012	4.21234	8.80577	5.21086	3.80663	4.31774	4.13517	3.66434	9.37903	3.79071
BPIFB1	4.19521	5.25958	5.12143	5.57163	6.0555	5.86429	6.24719	4.33184	5.35166	7.95777	5.38198	3.92774	8.13483	3.91454	6.55077	4.62635	6.36193	4.97802	7.77237	6.13696	4.68449	7.09061	4.28201	9.75697	5.01977	4.38029	5.28225	9.06484	5.6251	4.37829	7.30015	6.46001	3.86881	4.47189	4.70151	4.17626	4.49921	3.98762	4.96944	3.6711	4.13503	8.22149	5.0817	5.85963	4.53378	5.37918	5.19158	10.7403	7.8983
BPNT1	6.1355	6.43485	6.639	5.76402	6.16327	6.54449	5.65277	6.21697	5.81701	5.95788	6.44874	5.59562	6.47002	6.27877	6.04122	6.48177	5.82036	6.40602	6.59934	6.14492	6.22687	6.22439	6.08745	5.75177	5.94413	5.81056	6.5333	6.15118	6.46129	6.27459	6.11345	6.48338	6.48302	5.90088	6.33986	6.25192	5.55355	6.32878	5.83474	6.45192	6.47015	5.7719	5.55507	6.20663	5.49665	6.27045	5.68373	6.17046	6.03761
BRCA1	4.64358	4.55774	4.35175	4.65881	4.75272	4.33158	4.38704	4.83664	4.31286	4.21813	4.4063	4.4652	4.92545	4.26122	4.08449	4.13532	4.57803	4.58647	4.524	4.11895	4.29296	4.83527	4.38882	4.66911	4.47158	4.44263	4.4413	4.40055	4.64862	4.6788	4.24564	4.36601	4.75009	4.08335	4.70582	4.27685	4.02735	4.97941	4.32209	4.69544	5.54158	4.49387	4.6293	4.58443	4.09251	4.29826	4.78596	4.75527	4.85156
BRCA2	3.9207	3.82751	3.81955	3.97653	4.34346	4.11295	4.63027	3.9661	4.09642	4.34075	4.86691	4.54512	4.67449	4.25921	4.1428	4.06437	3.99555	4.26552	4.14978	3.63659	4.05192	4.10425	3.78075	3.84638	3.88577	3.98658	4.24677	3.98468	4.34786	4.23234	4.21042	4.12038	4.06344	3.83656	3.90626	3.68951	3.8625	5.095	3.73085	4.212	5.4909	4.04759	3.73211	4.18263	3.80851	3.63383	4.7758	3.89982	4.13372
BRCC3	5.18393	5.57193	5.64118	5.12711	5.0565	5.85413	4.61248	5.64264	5.23557	4.71735	5.52734	5.35155	5.65107	5.55246	5.20923	5.15939	5.22942	5.44979	5.94808	5.43954	5.24833	5.2902	4.61824	4.89899	5.21741	5.05431	5.38449	5.2759	5.98346	5.44936	5.63753	5.42438	5.3004	5.46287	5.40839	4.82533	5.01536	5.63556	5.17367	5.59154	5.72906	4.97069	5.02497	5.31545	4.79919	4.96983	5.30214	5.13845	5.4179
BRINP1	3.93668	3.7066	4.28907	3.83041	3.76328	3.43146	4.44578	4.33498	3.99756	3.68006	4.60822	3.83175	4.0673	4.41926	5.27787	5.74922	3.33923	4.28618	4.5467	4.24825	3.52812	4.35985	4.51243	3.60978	6.47702	3.98732	3.46983	4.53661	4.17226	3.59355	3.74812	4.03523	3.62687	4.11965	5.2678	6.11344	4.14642	3.72705	4.94872	6.00515	3.76006	6.05632	5.50255	3.89063	4.90007	4.74845	3.69147	4.3178	4.48726
BRINP3	3.44498	3.56298	3.14894	3.41757	3.72124	3.709	3.74264	4.06913	3.82633	3.41143	4.51275	3.87817	3.3989	3.27353	3.36138	3.71233	3.08423	3.29624	3.54725	3.87177	3.31325	3.59623	3.64791	3.63814	3.93593	3.01345	3.26621	3.82374	3.32464	4.54296	3.47067	4.26833	3.67427	3.63238	3.51137	3.54881	3.72913	3.63258	3.6705	3.8592	3.18684	3.28118	3.33575	3.90757	3.69594	3.64409	4.00567	3.89035	3.99627
BRIP1	3.02913	3.01224	3.29108	3.52617	3.46468	3.47417	3.55804	3.10907	3.87182	3.29986	3.80372	3.50483	3.87745	3.64703	3.14145	3.26076	3.39215	3.35503	3.46682	3.52879	3.04375	3.55	3.25526	3.46951	3.61066	3.16246	3.6356	3.52879	3.77464	3.40998	3.25253	3.49851	3.47549	3.25636	3.40451	3.02523	3.42364	4.25669	3.40289	3.64495	4.38636	2.87512	3.14703	3.65984	3.42961	3.32857	4.06399	3.14095	3.08165
BRIX1	6.11213	6.37319	6.89692	6.24551	6.66815	6.5205	6.40409	7.09697	6.22948	7.30002	5.763	7.05126	6.38213	6.68949	6.0877	6.39111	6.86603	6.1822	6.63737	5.64665	7.01552	7.06917	5.60794	6.54351	5.97316	6.57062	7.20255	5.60514	6.73625	6.51485	6.66689	6.44035	6.74239	6.14508	6.40246	5.12543	5.6529	6.88522	6.38619	6.60483	7.24681	6.84372	5.61944	6.02563	5.80384	6.28936	7.04226	6.83467	6.79789
BRK1	3.27711	3.38443	5.76029	3.33131	3.66226	3.43506	3.4116	3.30513	3.37249	3.49647	3.60919	3.73408	3.40411	3.41838	3.82203	3.45292	3.51259	3.4842	3.33013	3.42528	5.21031	3.20718	3.29306	3.34269	3.31285	4.7415	3.38826	3.32948	3.42385	3.51002	3.32661	3.45419	3.58233	3.75192	3.4415	3.66697	3.71334	3.59764	3.49501	3.65153	4.81744	3.56312	3.30347	3.79263	3.70901	3.31853	3.16122	4.41389	3.42316
BRMS1	5.66627	5.98559	6.04247	5.60426	5.68985	5.95899	5.82409	5.87635	5.64391	6.08832	5.79378	6.0473	6.07573	5.9592	5.33227	5.96635	6.43553	6.06783	5.84772	5.87537	6.10738	6.01252	6.20329	5.64172	5.656	5.90191	6.39522	5.76937	6.40754	5.58557	6.16609	5.87351	5.93583	5.9027	5.95616	5.71675	5.47706	6.1896	5.70208	5.75626	6.4611	5.97184	6.16891	6.05904	5.9708	6.10333	5.92928	5.56902	5.7585
BRMS1L	4.6795	5.49512	5.68296	4.753	5.66037	5.33139	5.38878	5.2848	4.87913	5.61288	5.36906	5.43736	5.44792	5.54392	4.71966	5.5365	5.24534	4.83546	5.30057	4.93554	5.68383	5.17957	5.13757	5.33242	4.86567	4.86246	5.19563	4.4194	5.14531	5.31121	5.87691	5.40749	5.79155	5.08172	5.09997	4.32229	4.32683	5.14044	4.94504	5.30901	5.48689	5.58334	4.63692	5.18203	4.36605	4.60609	5.42009	5.52033	5.35282
BRS3	2.7592	3.21605	2.69464	3.11707	2.75092	2.6214	3.00317	2.75693	2.94115	3.00551	2.68254	2.49519	2.68427	2.88172	2.85055	2.94107	3.03315	2.78564	2.75708	3.07237	2.88038	2.76648	2.64464	2.77025	3.28977	2.60192	3.03947	2.97682	2.84888	2.79214	2.73247	2.86803	3.18419	2.95915	2.78	3.28327	3.50368	2.78522	3.13761	2.68129	2.7717	2.94732	3.05846	2.61577	3.08113	2.89287	2.65855	2.59723	2.71304
BRWD1	7.38049	6.99243	6.54017	7.20683	7.47263	7.16509	6.55172	6.74324	6.6126	7.24132	7.35481	6.88408	7.3169	7.65435	7.483	7.16337	6.96088	7.35292	7.58391	7.22826	6.68883	6.85578	7.00133	7.23924	7.03728	6.48478	6.49366	6.77669	6.92554	7.28441	7.27338	7.5552	7.6037	7.13011	7.26174	6.62207	6.52824	6.87815	7.04664	7.65078	6.59292	7.43086	6.96929	6.77674	6.54727	7.22098	6.68612	7.06404	7.28721
BSCL2	6.03424	6.55457	6.33511	6.56801	6.06078	6.37721	6.47943	6.66617	6.17498	6.04623	6.82537	6.06353	6.73981	6.46541	6.84346	6.44662	6.17208	6.5205	6.40563	6.62962	6.63118	5.80551	6.52833	5.88811	6.23212	6.17335	6.33086	6.30404	6.64638	6.6194	6.15601	6.4428	6.55095	6.51048	6.68966	6.30094	6.16392	6.27754	6.21916	6.60084	6.30292	5.82414	6.80802	6.56727	6.08921	6.60952	6.46608	6.44115	6.20776
BSPRY	5.09596	5.34396	6.14415	5.59095	4.95426	5.59586	5.66635	5.72936	5.57646	5.35568	5.50872	5.88236	5.39889	5.57433	5.21251	5.7353	5.78291	5.46653	5.49054	5.45369	5.73835	5.16278	5.76824	5.39092	5.11518	5.38727	6.06889	5.80327	5.61101	5.35866	5.61194	5.54511	5.23711	5.44564	5.62772	5.96252	5.97368	5.71588	5.4308	5.39659	5.78753	5.67323	5.61308	5.4841	5.52556	5.91277	5.90704	5.72399	5.14009
BST1	6.42635	7.06275	6.98339	6.12506	6.83669	6.76884	6.8534	6.88999	6.48059	6.55352	6.29106	6.66776	6.85221	6.50249	6.43208	6.36701	6.4917	6.70108	6.51314	6.45964	6.85184	7.17292	6.39172	6.60776	6.73828	7.68655	6.89126	6.26684	6.49708	6.4374	6.36289	6.59775	6.63939	6.96931	6.68174	6.56031	6.65449	6.83096	6.54628	6.55768	7.4836	6.25867	6.66517	6.74306	6.07879	6.65931	5.96959	6.0106	6.58348
BST2	6.34073	7.17759	6.54016	6.73075	6.57866	6.4941	6.05234	7.13525	5.75143	5.6173	6.32666	6.3045	6.37041	6.43255	5.95121	6.59542	6.00946	5.99944	5.84011	5.77946	5.70561	6.346	6.26185	6.27597	6.32813	6.13431	6.25906	6.85247	6.07436	6.86692	5.75555	6.08324	6.62792	6.17599	6.4676	5.86571	5.37275	6.88337	5.90814	6.24374	7.62398	5.55245	5.77404	7.02146	5.41625	5.9249	6.44401	5.34315	6.92638
BTBD8	4.30005	4.17268	3.03582	4.06095	3.91481	3.80377	3.27464	4.02605	3.71924	3.56813	3.42373	3.57381	4.41428	4.02517	3.951	3.57541	3.40368	4.12841	3.84666	3.73723	3.12101	3.35622	3.23678	4.40086	3.94074	3.23775	3.19656	3.81383	3.77556	4.79547	3.65999	3.83584	4.35724	3.9149	4.07519	3.94325	3.33303	3.59191	4.3994	4.72573	3.18739	3.21616	4.08295	3.96265	3.28114	3.91495	3.18782	3.0565	4.09613
BTBD9	7.22072	7.01002	5.9121	6.82555	6.34978	6.5003	6.53264	6.72646	5.9726	6.98452	6.74267	6.9383	6.87435	6.71014	6.92297	6.43688	6.61214	6.83288	7.0295	6.6385	6.25195	6.64906	7.07508	6.57829	6.42839	5.91085	6.26491	6.49343	6.99761	7.04107	6.77187	6.97977	6.61038	6.74483	6.45231	6.59823	6.75093	6.38797	6.60416	7.02524	6.11927	7.05149	6.65047	6.46967	6.63929	6.70508	7.10868	6.43936	7.14781
BTC	4.98639	4.89416	4.71485	5.02897	4.8223	5.20413	4.71847	4.93033	4.41799	4.98329	4.8127	4.95326	5.33344	4.73384	4.88129	5.04619	4.97448	5.15826	5.56559	4.96301	4.85938	4.99739	4.94814	5.25261	4.81071	4.76449	4.7524	5.01702	4.72321	4.94606	4.92733	5.24786	5.29672	5.1786	5.15274	4.78278	4.92502	5.01688	5.015	4.99419	5.02968	4.90021	4.83994	4.90716	4.9286	5.07327	4.97063	5.2821	5.17483
BTG2	7.87469	8.7215	8.4153	8.58235	7.76702	7.93262	8.27571	8.67832	8.12612	8.32173	8.33062	8.25338	7.99048	9.00073	9.15181	8.36446	7.54746	8.85747	8.688	7.89828	7.5284	7.88008	8.67764	8.24347	8.82644	7.73761	7.54975	8.13993	8.60629	8.34916	8.25962	7.71063	8.18938	8.33223	8.52399	9.55558	8.89852	7.71035	8.21752	8.43609	7.43991	8.18281	8.29704	8.06688	7.82022	7.8983	8.22403	7.82101	8.48346
BTG3	7.53773	7.66568	7.59878	7.2901	7.09702	7.47729	7.59073	7.76007	7.04126	7.61894	7.26592	7.67507	7.03247	7.42757	7.41335	7.17925	7.01859	7.13616	7.72446	7.46184	8.02115	7.08396	7.27182	7.22401	6.99842	7.52907	7.48806	7.25491	7.2558	7.36841	7.67807	7.18277	7.30466	7.39024	7.35849	7.56258	7.05316	7.17177	7.31116	6.95945	7.48515	7.83304	7.40448	7.06625	7.02763	7.02869	7.61561	7.58848	7.19545
BTG4	2.66114	2.68899	2.6355	2.47966	2.6238	2.69879	2.88992	2.58229	2.72856	2.87916	2.81986	2.82226	2.84528	2.53484	2.6493	2.46749	2.99291	2.55488	2.57971	2.79026	2.64863	2.58197	2.57708	3.05559	3.00673	2.79281	2.68751	3.10434	2.85622	2.70674	2.62409	2.47284	2.54042	2.4599	2.67505	2.51751	2.63362	2.56936	2.60066	2.67424	2.58227	2.51001	2.64186	2.49817	2.70564	2.49553	2.8071	3.75077	2.88476
BTK	6.42039	6.89465	5.57466	5.78932	6.30374	6.41626	6.03007	6.12773	5.98809	5.64423	5.35361	5.78539	6.20184	6.41698	5.4948	6.01994	5.83155	6.43234	6.17388	5.7544	5.63231	6.34478	5.44446	5.68896	6.0238	5.86664	6.16292	5.67061	5.65347	6.08679	6.03382	6.0787	5.66686	5.46336	6.0856	5.79552	5.91228	6.24261	6.37113	5.97542	6.55754	5.54786	5.92811	5.86231	5.28081	5.81856	5.3334	4.70449	5.84877
BTLA	4.40889	4.72627	3.53657	3.91911	4.65754	4.13767	3.75242	3.48137	4.32412	4.13404	3.83511	4.3854	4.4614	5.99873	3.93384	3.71905	3.7057	4.1948	4.19312	3.69976	3.74658	4.20653	3.79217	4.27613	3.71466	3.84105	3.75723	4.08274	4.12978	4.58251	3.74254	4.88422	4.44032	4.08258	4.00816	4.01897	4.41307	4.82777	4.62146	5.44816	4.05208	3.62685	3.9143	3.59092	4.14879	3.81342	4.06406	3.85568	4.45511
BTN2A2	6.38181	6.4509	5.75703	6.13527	6.24807	6.38031	6.39083	6.09405	5.97058	5.30437	6.1719	5.72702	6.73164	6.22793	6.19197	6.19423	6.365	6.0195	5.90135	6.08317	5.35489	5.85144	6.11086	6.18599	6.21832	5.73956	6.11436	5.99502	5.92818	6.7663	6.11304	6.18866	6.24019	6.11299	5.98038	6.12755	6.14214	6.99622	6.42076	6.31443	6.50996	6.07377	6.18016	6.30459	5.39328	6.07335	5.7274	5.62681	6.22496
BTN2A3P	5.38738	5.24417	5.24374	5.29988	5.04103	5.11224	4.78694	5.12825	5.45124	4.67217	5.1266	5.12528	5.13256	5.28209	4.75064	4.96912	5.5529	5.00549	4.77095	4.90643	5.0833	5.10203	5.0423	5.58015	5.18052	5.28939	4.68455	4.7562	5.18996	5.42094	5.15094	5.11498	5.05329	4.94032	5.16714	5.24956	4.75395	5.62641	5.29464	5.24164	5.31096	4.75661	4.94999	5.27256	5.00562	5.31921	4.89267	5.04924	5.18597
BTN3A1	6.66913	6.89124	6.18283	6.60626	6.80805	6.6927	6.28279	6.72888	5.4951	6.13777	5.9849	6.54733	6.62926	7.50383	6.52465	6.5014	6.30786	6.29102	6.58134	6.13921	5.26861	6.80168	6.07638	6.7027	7.12149	6.11632	6.04374	6.47073	6.1446	7.42271	6.26184	6.8255	6.79888	5.82802	6.60967	6.3589	5.96527	7.53676	6.64085	6.68362	6.87024	6.23051	6.33146	6.66227	5.89014	6.29461	6.67818	5.84363	7.85881
BTN3A2	7.1548	7.71356	6.53793	7.43661	6.92142	7.48965	6.77999	7.3465	6.42274	6.47001	6.84474	6.95762	7.70438	7.82198	6.82295	7.54847	7.12928	6.14861	7.17945	7.06818	5.81554	7.30125	6.76749	7.68992	7.61954	6.65382	6.25269	7.23513	7.12129	8.12994	7.02136	7.79219	7.49909	6.72127	7.58591	7.22555	6.49851	8.04103	7.19764	7.57797	7.44644	6.53206	7.24178	7.44501	6.49458	6.83419	7.0236	6.39219	8.4172
BTN3A3	6.77357	7.03718	6.23262	6.81241	6.85687	6.7632	6.14979	6.69007	5.99124	5.90043	6.68365	6.19575	7.14602	7.13998	6.48069	6.78147	6.36584	6.42172	6.67588	6.61273	5.71599	6.47258	6.4714	7.03045	7.30653	6.08193	6.48847	7.00429	6.51721	7.39823	5.89603	7.10883	6.8845	6.35575	7.25108	6.44475	6.0434	7.22308	6.54958	6.8619	7.2086	6.13452	6.90063	6.8962	5.2398	6.72411	6.6662	6.09116	7.77828
BTNL8	4.17746	3.96888	4.38636	4.55568	5.10402	4.37036	4.32384	4.01837	4.02809	3.75644	4.225	4.29053	4.5084	4.31339	4.24327	4.7294	4.22233	3.99788	4.37117	4.56008	4.3051	4.07624	4.82833	4.93417	4.47855	4.83916	4.41615	4.10541	4.2472	4.50974	4.75727	4.48734	4.28617	4.81578	4.36323	4.69997	4.67407	4.19737	5.00994	5.12354	3.83851	5.04259	4.83099	4.33565	5.03973	4.46051	4.10587	4.18907	4.18169
BTNL9	7.21635	7.18206	6.78449	7.93795	8.10411	7.96598	7.61763	6.13809	6.91879	6.4365	7.24551	6.22549	7.91755	8.05582	7.5935	6.9137	7.85298	7.00618	7.59986	8.07605	5.8599	5.33121	8.68817	9.27597	7.30595	7.92904	7.23384	6.61187	7.98941	7.75322	8.12639	7.77681	7.8665	8.53587	7.77283	8.49925	7.13707	6.72944	7.69569	8.74992	5.00141	7.64376	8.32162	7.95206	7.83255	8.13665	6.21179	7.40713	5.99474
BUB1	3.98171	4.11455	3.79913	3.76987	3.77593	3.75028	4.20971	3.36373	3.9722	3.64697	4.10649	4.37119	4.1434	3.53457	3.44885	3.52062	3.4038	4.32178	4.73398	3.67717	3.49637	3.96149	3.99043	3.7033	3.56057	3.92031	4.44934	3.80422	4.46322	4.18817	3.52155	3.56956	3.8258	3.70562	4.11252	4.07156	3.71286	4.19172	3.89124	3.87226	5.02736	3.52153	3.5988	3.81875	3.63998	3.93532	3.9848	3.66246	3.55831
BUB1B	3.73159	3.54597	3.76479	3.7198	3.95226	3.7381	4.57843	3.52831	4.29609	3.81273	4.3813	4.51626	4.1175	3.71209	3.60773	3.54639	3.65745	3.89422	3.67302	4.02595	3.65974	4.02664	3.77193	3.654	3.64256	4.01504	4.33945	4.27558	4.28813	3.93574	3.53003	3.63824	3.917	3.43179	3.76373	4.18015	3.92901	4.00174	3.77819	3.56804	4.69727	3.48953	3.59008	3.74518	4.07868	3.80599	4.44194	3.58493	3.75433
BVES	4.60246	5.0079	5.48311	5.34449	5.00826	5.0997	4.90476	4.65251	5.20659	4.53281	5.45259	4.59216	5.48923	4.81183	4.84636	5.30439	5.0109	4.69237	5.01437	5.17533	5.11751	4.81914	5.29672	5.07691	5.29783	4.80359	5.27222	4.79584	4.96923	5.0235	5.46703	5.13174	4.89974	5.08418	5.26121	4.99659	4.31775	4.33201	4.88631	5.05255	4.57594	4.68899	4.84851	4.98154	4.5746	4.97689	4.87816	5.11556	5.28706
BYSL	5.34916	5.62588	5.74691	5.57401	5.69297	5.4338	6.20768	6.33623	5.58264	6.34349	5.25978	6.55455	5.34607	5.07204	4.91072	5.54507	6.37407	5.07201	5.36013	4.79879	6.41832	6.52902	5.95725	5.29384	5.22332	5.31383	6.62546	5.57115	6.04741	5.3226	6.21224	5.49801	5.06912	5.69788	4.92581	4.82777	5.54497	6.17159	5.7295	5.14605	6.3288	6.10967	4.9966	5.48302	5.67847	5.22813	5.99127	5.88644	5.78703
BZW1	8.85919	9.03518	8.6972	8.80948	9.3278	9.0351	9.06949	9.36789	9.37489	9.73873	9.09858	9.53879	9.23881	9.10282	9.03561	9.48601	9.31612	8.97479	9.43489	8.77579	8.86153	9.51671	8.89362	9.2349	8.9346	8.69157	9.44997	8.55091	9.09693	9.07288	9.43056	9.37616	9.12574	8.81725	9.19342	8.69349	8.97815	9.07883	8.91954	9.11456	9.20492	9.12647	8.5957	8.74224	9.03313	8.84783	9.43651	9.17445	9.37236
BZW2	5.08334	5.37503	5.60267	5.41594	5.51717	5.23449	5.61334	6.15422	5.46068	6.47545	5.57285	6.10936	5.60258	5.35496	5.23709	5.53114	6.11105	5.69	5.70377	4.90569	5.84412	6.06321	4.97631	5.20072	4.9777	4.99786	6.01159	5.20113	5.96611	5.23074	5.60453	5.40249	5.32631	5.32833	5.32051	5.10284	4.94466	6.06685	5.31648	5.41567	6.13553	6.36099	5.17938	5.47728	5.19122	5.28869	5.75067	5.77279	5.39467
C10orf10	6.5689	7.14454	6.65603	6.93963	7.90507	6.08967	8.19498	7.19461	6.69353	6.70867	8.69366	6.48395	8.021	7.33873	8.60651	7.72889	6.38155	7.21976	6.5758	7.87449	7.27705	7.11589	8.14506	8.35656	6.74079	8.22329	8.00449	6.15754	7.5892	6.66462	7.4382	6.7535	8.30088	8.57962	6.84502	7.85166	6.37649	6.90731	7.13153	7.72399	6.71976	7.57662	7.2137	7.14563	6.70681	6.56573	7.74623	7.21792	7.07413
C10orf107	4.19223	4.60395	4.39447	4.74285	5.01642	5.23826	4.08496	4.68859	3.73513	6.0583	4.41479	4.25441	5.19641	4.84222	4.7819	4.49867	4.60265	4.7215	4.92362	5.65856	4.87308	5.38864	4.32082	6.36921	4.81159	5.31734	4.70422	5.28317	4.64397	4.53065	5.41144	4.55746	5.38792	5.10222	5.42302	4.38081	4.06109	3.47777	5.21529	5.16171	4.66712	5.41945	4.38505	4.81127	4.89062	4.88262	5.66372	7.80723	6.51108
C10orf11	6.30422	6.05344	5.54619	5.78639	5.81568	5.3848	5.17003	5.3303	5.36705	5.99848	6.14375	5.81057	5.72397	5.41122	5.83608	5.52251	5.57411	5.99221	5.92278	5.65875	5.44048	5.50415	5.70279	5.61735	5.51482	5.21029	5.80342	6.27175	5.32186	5.97947	5.08122	5.73923	5.42628	5.08905	5.61461	5.39252	5.69775	5.59116	5.56013	5.81141	6.00511	6.24002	5.8378	6.21554	5.40064	6.09578	5.37556	5.34329	6.06252
C10orf113	4.51926	3.88585	3.64689	4.94444	3.66302	4.2241	3.89263	3.44524	3.74047	3.55421	4.56778	3.99031	4.44878	4.22358	4.83931	4.06688	3.99506	4.80203	5.22956	4.58334	3.98771	3.90808	4.10614	4.30114	3.42701	3.64613	3.94025	3.39943	4.05136	5.09252	4.36129	4.31131	4.13284	3.95617	3.91317	3.94133	3.81812	3.90552	4.18013	5.26099	3.45714	4.63063	4.47584	4.34269	3.96775	4.53163	4.06435	4.138	3.53728
C10orf12	5.53947	5.75929	5.83396	5.97321	5.9061	5.99803	5.76695	5.76069	5.26506	6.20131	5.9515	5.77029	5.76503	6.11079	5.70449	6.16073	6.01269	5.95023	6.06098	5.64007	6.12418	6.01205	6.08408	5.70717	5.74532	5.63783	5.87885	5.68142	5.87747	5.6041	6.22537	5.83745	5.35293	5.83898	5.80603	5.77811	5.45229	6.07279	6.01116	5.85645	6.01293	6.38031	6.1016	5.2204	5.64175	5.74909	5.70736	5.77424	5.71856
C10orf54	6.57252	6.85016	7.62478	6.84328	6.66716	6.78054	7.17243	6.8899	7.08945	6.86501	6.46752	6.47485	6.86535	6.9275	6.78195	7.0417	7.21111	6.76517	6.63155	7.09236	7.14882	6.99371	7.11973	7.1254	7.07713	7.49277	7.02347	6.85402	7.19268	6.75231	7.13934	6.46997	6.65163	7.39007	7.07893	7.31714	6.75755	7.33435	6.84162	6.65539	7.32503	6.75401	7.22864	6.84285	7.03215	7.08156	6.69955	6.59937	6.80714
C10orf67	3.62627	3.8249	3.5515	3.87811	3.61639	3.9966	3.71579	3.49197	3.19022	3.62782	3.50168	3.7761	3.53969	4.16123	3.80114	4.04491	3.39166	3.57639	3.93502	3.74616	3.89627	3.8228	3.69155	3.87488	3.78208	3.18182	4.20473	3.67709	3.75185	3.86685	4.3739	3.20959	3.66412	3.86124	4.07429	3.55862	3.60611	3.61791	4.0477	4.00452	3.36343	3.52275	3.49005	3.74554	3.47488	3.48224	4.14717	4.85963	4.16183
C11orf1	4.51596	4.87163	4.35905	4.37872	4.5741	4.39908	4.08634	4.73038	3.83038	4.22319	4.52681	4.2785	4.94072	4.65456	4.23721	4.73862	4.1016	4.88338	5.01863	4.23026	4.03925	4.6209	4.11376	4.19344	4.32598	4.22456	4.72935	4.53142	4.69887	4.77637	4.29745	4.42376	4.64585	4.27843	4.86291	4.38995	4.14676	4.38555	4.50295	5.00804	3.94661	4.05535	4.62573	4.79135	4.17099	4.63344	4.3734	4.63976	4.52738
C11orf16	4.17466	3.93293	4.0121	4.54497	4.05964	4.32522	4.18898	4.19674	4.46661	4.4205	4.29773	4.44667	3.99245	4.04086	4.35452	4.06032	4.42389	4.05811	4.14286	4.6135	4.38098	4.47049	4.52884	5.08477	4.11466	4.46689	4.05248	4.83143	4.16872	3.83004	4.40303	3.97215	4.16609	4.03653	4.40366	4.64347	4.60903	4.12363	4.22086	4.23015	4.18275	4.33155	4.28798	4.48929	4.57531	4.17317	4.30671	5.46857	4.79253
C11orf24	5.70359	5.90002	6.76461	5.82799	6.20373	5.92943	6.48872	6.25769	6.77211	6.47111	6.09113	6.54223	6.30152	5.72545	5.83944	6.29623	6.38728	5.83939	5.85283	5.9457	6.81914	6.48351	6.05014	5.71116	6.16268	6.36747	6.04164	6.07827	6.34352	5.72319	5.92115	5.8187	5.61855	5.90921	5.96984	5.92481	5.83107	6.27028	5.56371	5.9774	6.43887	5.92057	5.76927	5.80788	6.41081	5.50488	6.67836	6.16064	5.87911
C11orf49	6.06624	6.20436	5.70721	5.96514	5.69307	6.23734	5.92465	5.8283	5.9142	6.05909	6.16507	6.13541	6.17383	5.91282	5.9762	5.83375	5.91456	6.1343	6.40994	6.35057	5.88705	6.0538	6.16534	6.01597	5.79103	5.79974	6.35922	6.25736	6.36261	6.01538	6.03638	5.9406	5.83751	5.78126	6.31184	6.15762	5.31782	5.84666	6.03814	6.08168	6.03576	5.81735	6.08441	6.19101	6.34715	6.20152	6.07974	6.22444	6.01725
C11orf52	5.36675	5.8036	5.72284	5.59847	5.6323	5.84632	5.67652	5.58534	5.86801	5.54382	5.82035	5.26249	5.67427	5.73173	6.11543	5.73015	5.69431	5.90158	5.76526	5.69666	5.86851	5.67318	5.62023	5.87459	5.53866	5.73276	5.54773	6.21488	5.57981	5.73781	5.57848	5.58789	5.33749	5.1656	6.01907	5.68586	5.68699	5.45641	5.44163	5.50859	5.43228	5.71092	5.79095	5.6677	5.9337	5.80082	5.65588	5.97653	5.68963
C11orf54	7.88929	7.98997	7.48655	7.50315	8.06174	7.094	7.45702	7.17939	6.88575	7.42888	7.67455	7.10336	8.13566	8.19275	8.12906	7.27411	7.1582	8.36059	8.16783	8.06415	7.54863	7.21844	7.5377	7.65561	7.94101	8.00493	7.57492	7.69593	7.73852	8.01635	7.94902	7.97064	8.45808	7.88164	7.87099	7.57125	7.44755	7.59328	7.78503	8.35932	7.10331	7.10047	7.88005	7.95686	6.91357	7.76469	7.23347	7.4858	7.89763
C11orf63	5.21408	5.16423	5.05134	5.25452	4.8624	5.09833	4.66976	5.20813	4.77958	4.75911	4.83058	4.84133	5.30886	5.2739	5.20676	4.88459	4.28449	5.07114	4.82895	4.94645	5.10944	4.60494	4.89534	5.08562	5.0659	4.42052	4.8155	4.96366	4.84094	5.17031	5.53327	5.10842	4.8318	4.89953	5.02715	4.9351	4.74751	4.53502	5.01448	5.27324	4.45096	5.06509	5.05965	4.98337	4.60581	4.94428	5.04086	6.01359	5.06701
C11orf70	3.35476	3.38479	3.71768	3.62209	3.6885	3.53728	3.59484	3.67409	3.50382	4.71999	3.68884	3.62811	4.05442	3.50388	3.42828	3.54108	4.08153	3.34916	4.16288	3.5742	3.89872	3.8981	3.37147	4.41982	3.23016	3.25882	3.6117	4.0444	3.6727	3.33968	3.66817	3.62694	3.79423	3.42012	3.63593	3.43844	3.15655	3.45026	3.81041	3.86076	3.29073	3.98578	3.51465	3.97077	3.4729	3.52963	3.87207	6.40022	4.77802
C11orf74	3.96946	3.99328	4.60864	4.21771	4.43147	4.18421	3.75757	4.25473	3.79721	4.11277	4.10529	3.97089	4.16357	4.15576	4.10671	3.70835	4.42489	4.32763	4.79362	3.77536	3.66963	4.3109	3.74765	4.25857	4.15995	4.33843	3.68564	4.06806	3.87741	3.97501	4.18794	3.8319	4.56755	3.7347	3.92666	3.61585	3.6822	3.68152	3.96583	4.07973	4.33397	4.37344	3.5794	3.76012	3.69993	3.96739	3.9282	4.96025	4.47613
C11orf80	5.18689	5.07226	5.49261	5.27144	5.159	5.35706	5.24334	5.1927	5.03865	5.11405	5.2998	5.72089	5.60271	5.44857	5.31921	5.30363	5.03545	5.22852	5.32257	4.99315	5.7872	5.00499	5.36953	4.92888	4.99478	4.76501	5.03109	5.39005	5.38886	5.504	5.592	5.27119	5.5537	5.22962	5.10094	5.21175	5.16612	4.61995	4.67312	5.71071	5.6556	5.31663	5.01063	5.24433	5.21195	5.23349	5.38511	5.54026	5.57876
C11orf88	3.63094	3.86445	3.43341	4.1173	3.52029	4.24956	3.45386	3.31167	3.46261	5.0275	3.40807	3.42581	4.40531	3.47866	3.91106	4.08523	4.22927	3.3438	4.21839	4.42001	3.83376	4.3647	3.78667	5.97273	3.72937	3.61611	3.74092	5.11218	3.99062	3.67185	4.76802	3.57295	4.49871	3.6539	4.32793	3.29722	3.48402	3.52785	4.13305	3.97325	3.39414	4.78667	3.1873	4.60834	3.6814	3.29377	4.16118	7.18535	5.58246
C11orf96	6.82268	7.27252	7.43432	6.88329	6.97764	6.47543	8.91742	8.4716	7.26991	7.49437	7.92091	7.81846	6.41695	7.09511	7.38277	7.32735	7.2801	6.9204	6.67717	6.9448	7.76451	7.8261	7.36449	7.45984	7.16093	7.12964	8.21061	7.7176	7.75909	6.5973	8.46434	6.83613	7.31015	7.68102	6.8676	7.82725	7.14749	7.101	6.53541	6.42695	7.24331	7.34278	6.56264	6.81931	7.0526	6.45751	8.09277	7.07772	7.10552
C12orf29	5.8344	6.53524	6.29003	5.89408	6.46128	6.1234	6.29099	6.48338	6.0824	6.44446	5.73694	6.38844	6.45779	5.98875	5.67967	6.30461	6.31011	5.62157	6.19016	6.61923	6.23094	6.71238	6.40375	6.10039	6.36963	5.93705	6.65278	5.80331	6.14598	6.49052	6.72568	6.3944	6.56348	6.51779	6.11448	5.52294	5.64897	6.44507	6.39203	6.37129	6.04887	6.30566	5.97571	5.97247	5.67201	5.91176	6.02491	6.13905	6.12258
C12orf4	6.43777	6.25916	5.85378	6.21279	6.32611	6.24221	5.99561	6.78419	5.85663	6.64667	5.72469	6.3962	6.52224	6.45644	5.60295	6.35664	6.81091	6.12612	6.41715	5.58486	6.14054	6.75864	5.49785	6.53531	6.01261	5.76116	6.44876	5.19832	6.33503	6.55635	6.53136	6.29012	6.17854	5.8301	5.92025	5.3857	5.99193	7.00475	5.97445	6.33791	6.95363	6.67995	5.71258	6.17355	5.48687	6.08217	6.34736	5.86882	6.54764
C12orf49	8.03694	7.93656	8.05895	8.11511	7.53718	8.23129	8.2573	8.23234	7.78858	7.94853	8.01286	8.23461	7.9539	7.89478	7.87765	8.16122	7.93465	8.26781	8.16283	8.20157	7.93459	7.93181	8.07419	7.76421	7.88471	7.27434	8.25391	8.43115	8.18934	7.98224	8.27865	7.62112	7.57466	8.10163	8.47163	8.45686	8.08653	7.89827	7.77777	7.92651	7.63417	7.99349	8.25486	7.94389	8.26883	8.06233	8.17508	7.60484	7.68502
C12orf57	7.43177	7.77109	7.58211	7.85172	8.14145	7.31815	7.91798	8.39412	7.66413	8.07456	7.87258	8.08133	7.98843	7.89047	7.46056	8.22717	7.9421	7.90402	7.93951	8.32672	7.24623	7.84232	8.02976	7.85375	8.21393	7.30642	7.87284	7.62911	8.25684	7.92774	8.07599	7.98138	8.17911	8.06273	7.96995	7.75636	7.57099	7.67881	7.8233	8.03941	6.88336	7.25216	8.16553	7.97535	8.13136	7.57722	7.98494	7.35181	7.6806
C12orf74	3.79252	4.07863	3.97036	4.15753	4.06972	3.97112	4.41561	4.33096	3.92687	3.92	3.98635	3.72474	3.76027	3.78545	4.14127	3.67539	4.34541	4.03592	3.843	4.50336	4.16557	4.00217	4.20208	4.28572	3.84009	4.14101	3.87529	4.24135	4.22496	4.41541	3.69441	4.01735	4.27345	4.22429	4.25185	4.37728	4.49319	4.19017	3.82006	4.04457	4.07424	4.15634	4.41694	4.34486	4.74889	4.05194	4.2615	4.73851	4.28651
C12orf75	5.42286	5.25011	5.93753	5.61009	5.63845	5.58516	5.48372	5.62048	5.59391	5.5348	5.73077	5.64923	5.64273	4.95299	5.06682	5.35085	5.2725	5.09237	5.58307	6.02765	6.12372	5.52424	5.57752	5.98356	5.84607	5.7256	5.21504	5.58486	5.47524	5.754	6.02571	5.38345	6.06317	5.5936	5.56647	5.06519	5.16764	5.35928	5.61951	5.71161	5.49055	5.79506	5.24786	5.43615	5.3841	5.06222	5.84483	7.33253	6.06412
C14orf1	8.13117	8.62173	8.99879	8.8221	7.5755	8.25825	7.67031	8.67768	7.67346	7.9417	8.20439	8.1089	8.89497	7.80707	8.18259	8.53639	7.76534	8.40985	8.62647	8.26489	8.24639	7.8509	8.54533	8.26037	7.86569	8.21999	8.37465	8.20275	9.19729	8.45941	8.37646	8.09354	8.08814	8.27081	8.2878	7.92037	8.07813	8.31758	8.20465	8.44118	7.68784	8.10354	8.17844	8.41457	8.55787	8.70144	8.59761	8.21159	7.86357
C14orf119	6.07549	6.34216	6.28849	5.85093	6.31817	6.20778	6.45496	6.1691	5.72225	6.0069	5.99916	6.2389	6.37829	6.14951	6.06828	6.25612	6.08027	5.84532	6.22525	5.7761	6.39748	6.64242	5.97178	6.036	6.04106	6.25201	6.27803	5.29741	6.38435	6.18876	6.3628	6.09778	6.05335	5.9148	6.21873	6.02945	5.53839	6.76144	6.12377	6.22023	6.4004	5.89141	5.49483	6.34824	5.32656	5.88184	5.58422	5.78731	6.2093
C14orf132	5.35193	5.89046	6.23114	6.78117	6.31663	6.44623	5.78165	5.88637	5.97021	5.90089	6.25631	5.94335	6.43142	6.45916	6.6162	6.28391	5.79036	6.57892	6.65718	7.32793	6.1348	5.80863	6.45273	6.3169	6.52514	6.13377	6.40905	6.2152	6.24861	6.29313	6.50334	6.67432	6.42657	6.75483	7.1799	6.86691	6.50814	5.6744	6.99091	7.04681	5.10741	5.88091	6.87422	6.56593	6.63275	6.54664	5.89419	6.26663	6.01141
C14orf142	6.0932	6.07249	6.06319	6.20579	6.084	5.9559	5.99083	6.49104	6.22701	6.35876	6.37673	6.03265	6.17544	6.26414	5.98792	5.88991	6.16584	6.1641	5.9889	6.18197	6.35742	5.92192	5.93259	6.05508	5.89522	6.32079	6.10297	5.96498	6.17646	6.11789	6.27697	6.06669	5.81589	5.88312	6.12099	5.75075	6.09671	6.46388	5.97016	6.13236	6.33438	6.00054	6.20712	6.05007	5.88041	6.00071	6.15365	6.91556	6.07879
C14orf166	6.69315	6.77171	6.98291	6.96763	7.01813	6.62908	6.80943	7.22851	6.65513	7.20185	6.90611	6.96124	6.92472	6.8405	6.45135	7.17306	6.86844	6.87984	6.81089	6.39634	7.14764	7.15538	6.64427	6.71059	6.48569	6.77991	7.15368	6.65786	7.0299	6.54347	6.69361	7.12894	7.07905	6.55049	7.02458	6.55563	6.24124	6.88502	6.53855	6.89544	6.80589	6.77514	6.47334	6.77293	6.31106	6.3721	6.881	6.90621	6.92796
C14orf169	6.25345	6.27843	6.07618	5.93744	5.54635	6.05735	5.64422	5.91836	6.97903	5.84904	6.05393	6.2631	5.78289	6.08372	6.31206	5.66864	5.66582	5.93727	5.03674	6.20663	6.30646	5.61528	6.61293	5.78622	6.43248	5.66923	5.89669	6.83067	5.80052	5.56075	6.17153	5.97545	6.20927	5.43155	5.99812	6.76912	6.11935	5.97524	5.76594	5.4467	6.28016	5.27966	6.58708	6.12098	6.8442	5.97932	5.65857	5.93896	5.74119
C14orf28	5.70964	5.84062	5.91171	5.38406	6.52161	5.77805	4.81148	5.49591	5.14125	5.44928	5.64159	5.28125	6.35076	5.80535	5.66522	5.69095	4.74919	5.68213	5.96387	6.17246	5.67577	5.31128	5.31448	5.80643	5.8364	5.88044	5.24476	5.15716	5.51657	6.11564	5.78349	6.03555	6.05798	5.8238	6.06641	5.56083	5.24411	5.13589	6.15162	6.19302	5.04725	5.41886	5.81463	5.41046	5.08367	5.80504	5.32682	5.90679	6.27073
C14orf37	4.40499	4.0941	4.38042	4.33242	4.5269	4.86579	4.47871	4.38649	4.86909	4.42178	4.60395	4.60958	4.37776	4.59891	4.59763	4.40086	4.14143	4.81457	4.20898	5.02304	4.58555	4.00254	4.56569	4.30352	4.39558	4.27911	4.2129	4.51364	4.42383	4.3626	4.25441	4.37583	4.5535	4.18084	4.57518	4.4021	4.70969	4.36242	4.54047	4.86133	3.93309	4.29318	4.26677	4.54928	4.25157	4.50343	4.67368	4.74689	4.71948
C14orf79	4.09599	4.22224	4.69664	4.50491	4.18772	4.44623	4.38895	4.28536	4.46547	4.7519	4.43432	4.05536	4.68721	4.14385	4.08803	4.13276	4.68866	4.55442	4.32518	4.38481	4.51972	4.35831	4.30952	4.63384	4.15688	4.46917	4.26134	4.2361	4.57173	4.36171	4.4256	4.26116	4.3954	4.77459	4.63375	4.09618	4.50668	4.28061	4.33225	4.35828	4.35858	4.51994	4.64483	4.31212	4.4926	4.32281	4.35874	5.0375	4.33372
C15orf38-AP3S2	7.30788	7.5944	6.63511	7.14143	7.71887	7.17865	6.88498	8.02021	7.10029	7.44255	7.36093	7.2726	7.944	7.20576	6.98587	7.51764	7.71416	7.73731	7.94105	6.9137	6.79641	7.60763	7.48343	7.39318	6.84571	6.7657	7.52358	7.00531	7.46215	7.14485	7.32174	7.22615	7.44783	7.46036	7.15165	6.84287	7.01543	7.67949	7.74334	7.68792	7.30656	6.84734	7.35958	7.30308	7.42114	7.48575	7.06781	6.91794	6.90398
C15orf39	5.32048	5.42319	5.94478	5.58279	5.17548	5.40752	5.78747	5.62388	5.60161	5.06963	5.4733	5.83623	5.43043	4.97977	5.45784	5.63832	5.35961	5.27505	5.41909	5.53969	5.9016	5.66848	5.44413	5.65479	5.56457	6.04029	5.49587	5.52075	5.53128	5.31654	5.69418	5.14197	5.39425	5.74791	6.01594	5.81343	5.92147	5.67916	5.635	5.56265	6.37716	5.66998	5.84732	5.40533	5.80791	5.95024	5.22459	5.83116	5.58129
C15orf41	4.7546	5.04961	4.8587	5.15386	5.20787	4.89343	4.80223	5.55004	4.87538	5.11063	4.79399	5.23372	5.18784	5.05342	4.9471	4.90437	5.31751	4.95837	4.93279	4.93331	4.31268	4.82911	4.83525	5.02601	5.3272	4.27287	4.27998	4.31305	4.95187	5.27162	4.70509	5.02164	5.01217	4.871	4.99907	4.62165	5.01748	5.16689	5.02919	5.48536	4.62287	5.13031	4.9048	4.72658	4.66821	4.76546	4.97611	4.65674	4.92832
C15orf48	4.34318	4.52845	4.32403	4.06791	4.05663	4.61604	4.55367	5.32173	4.35146	5.19416	4.08785	4.3305	4.19229	4.0057	4.07883	3.79012	5.42854	4.37458	4.17704	4.10154	4.29245	4.67161	3.95486	4.94945	3.98744	4.17718	4.56777	4.38175	4.44045	4.13068	4.33494	3.78155	3.8791	4.74458	3.95781	4.16956	3.84356	5.85874	3.73567	4.06983	5.63537	5.8802	4.57955	4.68453	3.99578	5.10138	4.33588	3.98353	4.44521
C16orf45	4.93657	5.37503	5.33653	5.25064	5.35366	5.09568	4.70984	5.3679	5.56933	5.19192	5.49077	5.79019	5.44624	5.45332	5.11539	5.00798	4.83021	5.25969	5.29342	5.43632	4.72247	4.82609	5.16549	5.49511	5.16313	5.50196	5.29576	5.01901	5.29363	5.08927	5.01083	5.25496	5.50859	4.88499	5.46398	5.23978	5.48735	4.60509	5.07075	5.507	4.52597	5.07821	5.39125	5.07169	4.70624	5.27388	4.94012	5.32943	5.06409
C16orf46	4.07865	3.61216	3.85567	3.70117	3.74994	3.79512	3.89293	3.87892	3.55611	3.82175	3.62517	3.70603	3.72952	3.69773	3.70553	3.77141	3.73427	3.80837	3.76714	3.9291	4.03885	3.8477	3.91751	3.60372	3.94254	3.59117	3.81898	3.99833	3.7895	3.55466	3.8138	3.67283	3.81241	3.83687	3.71445	3.6824	3.86304	3.92309	3.49273	3.91972	3.89304	3.90798	3.8098	3.73638	3.8936	3.75433	3.91448	4.7956	3.81891
C16orf71	4.21298	4.24334	4.5424	4.73415	4.22711	4.2647	4.6836	4.46347	4.72657	4.26114	4.26743	4.2986	4.48499	4.24502	4.54859	4.15756	4.42445	4.31124	4.05139	4.60347	4.52739	4.34058	4.6965	4.63487	4.48287	4.58716	4.43074	4.71468	4.4318	4.24206	4.45723	4.4554	4.42401	4.61479	4.42089	4.5371	4.61392	4.37623	4.20792	4.06402	4.17629	4.57189	4.55533	4.19668	4.61281	4.34872	4.32161	4.94538	4.47978
C16orf87	4.28202	4.41692	4.68549	3.61586	4.46089	4.50674	3.92518	4.59715	4.00255	4.72067	4.49502	4.25743	4.29416	4.0566	4.2414	4.33272	4.05546	4.22898	4.34552	3.85196	4.8212	4.27487	3.95122	4.54145	3.94363	4.07872	4.7053	4.3285	4.17037	4.47701	4.60797	4.27089	4.62345	4.27221	4.16253	3.86159	3.63906	4.26059	4.04902	4.42867	4.68365	4.23887	3.97619	3.91102	3.96344	4.26033	4.08574	4.43463	4.57671
C16orf89	7.88037	7.87927	7.33474	7.12479	6.23362	7.10086	6.83897	6.64382	6.65303	6.6076	6.76581	7.44892	6.82342	7.2778	7.1112	6.5204	6.66555	7.61999	7.66755	7.3928	6.76432	6.56517	7.45805	6.62629	6.84598	7.0125	7.19254	7.37635	6.78622	7.03087	6.71547	6.95907	7.06549	6.99961	7.54007	6.80684	7.43809	6.23684	7.18018	7.50089	6.51634	6.3382	7.44303	7.27425	6.75891	7.48635	7.19447	6.80816	6.8908
C17orf51	4.17351	3.97837	4.19938	3.97264	4.17597	4.04553	4.3756	3.60695	4.59825	4.52288	3.94421	4.20612	3.99852	4.00299	4.10514	4.20187	3.81386	4.02146	3.80451	4.29153	4.36465	4.18224	3.9835	3.62892	4.62143	4.43882	3.83335	4.24167	4.06031	3.99392	4.15203	3.88899	4.06147	3.81814	4.0996	4.4689	4.58525	3.81545	4.24105	4.32969	4.0413	4.06518	3.77827	4.21194	4.53537	3.73698	3.88319	3.82494	3.9594
C17orf74	3.92639	3.77529	4.27625	3.75251	3.62399	3.95017	3.94152	3.8056	4.08041	3.87459	3.91275	3.7225	3.65162	3.68783	4.09587	4.39944	3.48812	3.82627	3.61879	4.03037	4.28027	3.8628	4.19451	3.91781	4.21785	5.02172	3.90823	3.88497	3.69423	3.56908	4.01333	3.87971	3.59378	3.72212	3.8508	4.31644	4.17025	4.03495	3.92448	3.28159	3.9892	3.82899	4.35089	4.46495	4.60942	4.23856	3.92595	4.21015	3.68394
C17orf75	5.7265	6.09911	5.73972	5.31207	6.02002	5.89597	4.76296	5.90753	5.06596	6.139	5.74779	5.39647	6.12018	5.8904	5.23484	5.19314	5.3341	5.81557	6.15314	5.73257	5.53739	5.93895	5.05367	5.61423	5.65776	5.59707	5.36052	5.46278	5.74476	5.9574	5.4576	6.05152	6.34073	5.54211	6.01606	5.39833	5.31062	5.59768	5.55481	6.08422	5.57671	5.81014	5.31219	5.96673	4.79886	5.50166	5.91985	5.96267	6.29524
C17orf97	5.06664	5.23007	5.46772	4.59204	5.15978	5.15806	5.02245	5.54063	4.3883	5.53131	5.27857	4.28304	5.19486	4.89698	4.48867	4.33714	5.02245	5.17692	4.46774	4.82978	4.65672	5.2204	5.06671	4.79135	5.19415	5.20894	5.42981	5.13446	4.67678	4.88802	5.42465	4.49528	4.47408	4.81851	5.48249	5.11202	4.52849	4.39599	4.9354	4.95021	4.23286	5.00846	4.6341	4.51712	4.84876	5.21518	5.47092	6.53112	5.22975
C17orf99	5.81814	5.37608	5.39522	5.6646	5.38088	5.43445	5.76628	5.44637	5.79114	5.19815	5.69984	5.48474	4.97059	5.72912	6.06824	5.38039	5.24302	5.45227	5.01189	5.92733	5.43324	5.45892	5.57848	5.45563	6.14974	5.58339	5.28811	5.9222	5.13945	5.19255	5.10336	5.62056	5.55141	5.60713	5.45232	5.96418	6.0638	5.59764	5.47682	4.99648	5.53402	5.56346	5.7677	5.63061	6.40238	5.76169	5.82833	5.3914	5.51208
C18orf21	5.05957	5.31675	5.47239	5.2777	5.62334	5.52763	4.99471	5.16892	5.10692	5.60786	5.30229	5.57086	5.54891	5.59935	4.57406	5.56069	5.53003	5.0893	5.49714	5.13227	5.34971	5.3737	5.07672	5.29956	5.34483	5.35647	5.40439	4.69966	5.48675	5.06311	5.51348	5.29799	5.54008	4.94375	5.34367	5.08134	4.78244	5.45744	4.82308	5.54074	5.78038	5.40713	5.39096	5.35003	4.71615	5.00375	5.20893	5.5958	5.61178
C18orf8	7.2097	7.11428	8.16709	7.28588	7.35898	7.39118	7.3588	7.34099	6.96883	7.50788	7.35612	7.32214	7.32551	7.32316	7.26721	7.69261	7.29281	7.48412	7.40376	7.0299	8.15434	7.70599	7.20701	6.98745	6.8859	7.7556	7.47398	7.03283	7.36229	7.12288	7.71213	7.2506	7.33618	7.22796	7.30922	7.18727	6.81939	7.45806	7.43559	7.26416	7.86809	7.59525	7.13959	7.21836	7.20005	7.24395	7.05549	7.61811	7.41646
C1D	6.70865	7.030505	7.4565	6.961965	6.88171	7.4688425	7.0613825	7.2892525	6.81611	7.3964125	7.1621675	7.2498275	7.4813175	7.430925	6.724135	7.280475	7.2340175	7.2485825	7.3269975	6.74736	7.078425	7.3396825	6.7036225	7.005235	6.5728525	7.54711	6.919565	6.8680475	6.8190525	7.2925625	7.4701725	6.83049	7.5324125	7.353975	7.3245625	6.4569725	6.786255	7.188765	7.527385	7.43691	8.000545	7.18649	7.24388	6.71094	6.7207575	6.8909475	7.3939975	7.22885	7.299795
C1GALT1	6.01442	6.07044	5.33656	5.494	5.71054	5.61747	5.49514	5.78401	5.31087	5.32487	5.57245	6.08278	5.99604	5.38677	5.08651	5.85864	5.5849	5.59538	6.20568	4.97428	5.55793	5.69461	4.99584	6.12071	5.28416	5.206	5.30688	5.75123	5.38904	6.40837	5.92772	5.50827	5.70414	5.54146	5.78903	5.14152	4.77338	5.71061	5.78259	5.5828	6.13682	5.36772	5.77106	5.54799	4.74665	5.57281	5.197	5.31395	5.9562
C1orf106	4.82628	4.71685	4.83061	4.69646	4.69255	4.79733	4.99286	4.53913	4.78421	4.49567	4.72483	4.66628	4.51311	4.72783	4.9433	4.64605	4.71535	4.68021	4.7004	4.88071	4.87991	4.68179	4.75675	4.64666	4.92619	4.75332	4.44261	5.04222	4.33398	4.5499	4.44515	5.04822	4.82738	4.75176	4.88229	4.88796	5.20205	4.32424	4.44226	4.33537	4.96562	4.72222	4.84112	4.72588	5.05613	4.86419	4.60971	5.09009	4.49584
C1orf112	4.42673	4.59653	3.69451	3.98006	4.91363	4.40297	3.86525	4.13327	3.86248	4.19185	4.05072	4.4179	4.71551	4.62241	4.12556	4.32852	4.19043	4.29633	4.46439	4.08426	3.84503	4.36684	4.58375	4.31621	4.15111	3.63897	4.40337	3.85626	4.09723	4.74574	4.11779	4.53997	4.34346	3.95995	4.0107	3.81171	3.56551	4.43523	4.03974	4.69637	4.45096	4.17064	4.11751	4.03891	4.02714	4.41632	4.13489	3.65795	4.37405
C1orf116	7.6127	7.61045	7.02319	7.26907	6.44065	7.65928	6.46234	7.03863	6.14502	7.50632	6.65044	6.27384	7.04417	7.27634	7.05057	6.88564	7.18412	7.655	7.61107	7.3087	6.92896	6.96787	7.17748	6.93239	7.02582	6.18657	7.41067	7.43453	7.13164	7.44537	7.13618	6.87654	6.88174	7.23882	8.05811	7.09892	7.43468	6.65208	7.5076	7.16271	6.45931	6.66048	7.765	7.64017	6.98734	7.58827	7.2863	6.84708	7.27834
C1orf122	5.86422	5.84692	5.83368	6.07077	5.7098	5.80362	5.93478	6.11831	6.42634	5.824	6.1642	6.15064	5.46345	5.80655	6.23591	5.47962	6.08439	5.52595	5.49613	6.20659	5.99855	5.38126	5.81338	5.77871	5.99786	5.82097	5.94638	6.30354	5.49606	5.5306	5.80504	6.05689	6.12495	5.98906	5.72636	6.4778	6.0835	5.7214	5.38761	5.40018	5.78229	6.0207	6.37448	5.79334	6.60503	5.89769	5.72358	5.59581	5.86297
C1orf141	2.88102	3.08749	2.88984	3.47495	2.80624	3.0976	2.90145	3.27674	3.07913	3.75239	2.7871	2.94928	3.38312	2.93177	2.9061	2.93454	3.14443	2.95597	3.27118	3.39975	3.03666	3.291	3.04509	3.95323	2.8665	2.82524	2.84788	3.64762	3.04958	2.89381	3.64604	2.7949	3.42403	2.83855	2.99643	3.2444	3.20413	3.05057	3.15773	3.27188	2.92376	3.48906	2.98811	3.46057	3.0236	2.84771	3.03571	5.58053	2.95752
C1orf158	3.58797	3.57712	3.66989	4.21139	3.4925	3.70839	3.57908	3.78287	3.99773	4.08703	3.57834	3.33614	3.82723	3.63508	3.93392	3.40844	4.17502	3.63927	3.60343	3.76195	3.79112	4.03352	3.98395	4.24821	3.7894	3.56743	3.51743	4.14718	3.51496	3.97956	3.65405	3.63897	3.51957	3.64538	3.88884	3.90186	3.77868	3.22686	3.70996	3.60397	3.34593	3.89383	3.69905	3.76362	4.25698	3.1983	3.89839	6.11505	4.50525
C1orf162	8.74595	8.97411	8.59727	7.97563	8.55025	8.79232	8.85671	8.10766	8.77104	8.44413	8.40461	8.12781	8.67911	8.82767	8.47327	8.30126	8.79045	8.94353	8.86943	8.44514	8.19509	8.20454	8.30395	8.53577	8.26116	8.85366	8.79095	7.99114	8.91265	8.03785	8.34537	8.60396	7.92373	8.41982	8.63811	8.66302	8.64782	9.35877	8.79819	8.45407	9.18698	8.05149	9.09274	8.1643	8.46118	8.77993	7.78231	7.62286	7.78223
C1orf168	3.52941	4.15564	3.71416	4.36309	4.04277	4.01975	3.72512	3.52405	3.22598	3.76639	3.80184	3.12784	4.21871	3.8357	3.64067	4.65467	4.04987	3.68857	4.32942	3.90041	4.04185	4.07462	3.88114	4.84033	3.70521	3.92519	3.45241	4.50597	3.59573	4.77887	3.97258	3.72839	3.67696	3.84555	4.60042	3.84135	3.7426	3.56215	4.08294	4.0431	3.30611	4.229	3.69314	3.6711	3.94203	3.70246	3.81489	6.74808	5.12271
C1orf186	5.36913	5.37439	6.16855	5.35794	6.44592	5.4575	5.35405	5.93625	5.64928	5.17773	5.35619	5.75648	5.65129	5.55516	5.55832	6.13937	4.7077	5.72521	6.08246	6.45704	5.74541	4.69118	5.03931	5.83346	6.51737	4.84259	5.28015	4.93627	4.96932	5.69856	6.25693	5.59705	5.68837	4.9577	5.70338	5.66072	5.62699	5.27037	5.34143	5.84709	4.30092	5.14214	5.30303	5.31654	5.76769	5.0738	5.16222	4.88315	4.89212
C1orf189	3.39162	3.01747	3.42334	3.45648	3.22526	3.40503	3.39764	3.29106	3.67659	3.40556	3.01912	2.74967	3.32917	3.49318	3.33223	3.14682	3.673	3.05337	3.64724	3.68629	3.37445	3.51479	3.21235	4.34854	3.34869	3.42642	3.23853	3.48446	3.42283	3.31276	3.63621	3.23387	3.06404	3.45219	3.07303	3.78903	3.46645	3.61011	3.4169	3.56294	3.32331	3.74493	3.37136	3.67854	3.6605	3.39397	3.53523	5.43912	3.88315
C1orf194	4.02483	4.5357	4.13693	5.93914	4.27019	5.01899	4.67166	4.3832	4.31102	6.35011	4.42033	3.76313	5.76212	3.91507	4.61452	4.24491	5.73117	4.26103	5.67435	5.21866	4.95571	5.53192	4.3427	6.92285	4.41639	4.62335	4.73619	6.5944	4.92575	4.4323	5.86742	4.41911	5.00145	4.27773	5.85018	4.28492	4.52056	4.12028	4.97047	5.12436	4.14701	5.61837	4.29465	5.39846	4.2816	4.23827	5.92646	8.33756	6.99476
C1orf198	7.51936	7.37073	6.94931	6.90737	7.2953	7.24001	7.21123	7.32025	6.82522	6.83875	6.89246	6.66386	7.19811	7.12471	6.9802	7.79882	6.8667	7.50807	6.97915	7.74236	7.22419	6.74487	7.41334	6.90998	7.66263	6.25183	7.19939	7.34842	7.13844	7.16931	7.22844	6.43167	7.04349	7.40313	7.59846	7.32865	6.96326	6.09164	6.82862	6.76218	6.13284	6.89446	7.46427	6.81716	7.17097	6.98261	7.74705	6.63774	7.66932
C1orf21	8.42834	8.57223	8.31757	8.4511	8.46292	8.49518	7.89167	8.08803	8.08665	8.30327	8.44234	8.03316	8.25221	8.32833	8.65306	8.39006	7.76368	8.55711	8.88935	8.59138	8.56398	7.37876	8.34055	8.39271	8.25087	8.35472	8.31437	8.2056	8.30591	8.4937	8.52221	8.57351	8.50095	8.62691	8.64291	8.10907	8.19607	7.66181	8.359	8.60284	7.43063	7.99802	8.502	8.52394	8.06312	8.65868	8.16858	8.73919	8.03988
C1orf210	4.85217	5.34852	4.72865	5.35923	4.27478	4.81303	4.73968	4.7033	4.68704	4.75166	5.02888	4.34816	5.09364	4.99006	5.19713	5.04676	4.58512	5.24859	5.09845	5.10791	5.01099	4.1125	5.14543	4.76706	4.67154	4.38339	5.23166	5.11999	5.18764	5.12541	4.88644	4.70447	4.99505	5.49165	5.09161	4.85265	4.87014	5.18513	4.97002	5.41268	4.29265	4.35636	5.42317	5.03221	5.38158	5.35059	4.62998	4.85159	4.38227
C1orf228	4.19348	4.03313	3.78651	4.04765	4.00753	4.17715	4.04613	3.7368	4.05078	4.10545	4.1124	3.88092	4.33662	3.98451	4.27325	3.89309	4.0051	4.07872	4.16659	4.1752	4.00472	4.10845	4.00524	4.25098	4.01395	3.90805	3.73905	4.55012	3.78715	3.81142	3.90862	4.00197	3.86151	4.05644	4.16355	4.26496	4.15569	3.74974	3.98732	3.85124	3.70336	4.04091	4.11648	4.40945	4.38466	3.91546	3.90498	5.04428	4.43842
C1orf27	6.44312	6.68923	6.59646	6.28988	6.87225	6.61194	6.19785	6.65789	6.1831	6.86132	6.18535	6.94784	7.05589	6.89097	6.13604	6.65088	6.62294	6.54092	6.90182	6.11669	6.4185	6.98331	5.95076	6.72471	6.47284	6.09916	6.47915	5.81694	6.60727	6.81758	6.91129	6.8617	6.68517	6.52094	6.41938	5.80736	6.14063	6.9088	6.57769	6.82456	6.4721	7.00347	6.01383	6.35726	5.80942	6.4447	6.4547	6.60745	6.72504
C1orf43	7.50812	7.74037	8.38226	7.47702	7.71929	7.72753	7.71346	8.0148	7.48885	7.76911	7.83869	8.07494	7.88289	7.92221	7.45491	7.88145	7.72911	7.84446	7.87237	7.80265	8.24461	8.40447	7.74242	7.77204	7.59142	8.08756	8.00884	7.79825	7.92253	7.85378	7.82995	7.74004	7.68972	7.71363	7.92394	7.69788	7.16947	8.20048	7.83668	8.14475	8.29399	7.76016	7.66807	8.05445	7.25018	7.82736	7.57085	7.92351	7.5669
C1orf54	3.97753	3.87648	4.2715	3.67014	4.00802	4.44867	3.96648	3.51292	4.21048	3.87655	4.41876	4.40056	4.32729	4.14091	3.83926	4.23649	3.87171	3.78357	4.21183	3.83909	3.89749	4.06679	3.39151	3.79603	3.80883	4.39529	3.6788	3.63141	3.71444	4.07522	3.68989	4.29063	4.16666	3.58711	4.00269	3.80977	4.08524	4.15085	4.14962	3.77286	4.20727	3.61674	3.85987	4.06465	3.93227	3.76497	3.93236	4.30477	4.31713
C1orf68	4.99819	4.5463	4.85259	4.88288	5.0876	4.85421	4.95092	5.15647	5.09131	4.98462	5.00718	5.08147	4.70845	4.59757	4.66903	5.1213	4.55552	4.81604	4.85823	4.91253	5.08329	4.94772	4.86928	4.43766	4.86775	4.96213	5.21239	5.90877	4.57274	4.74485	4.49498	4.98292	4.47677	4.96643	4.90457	4.7551	5.20504	4.77106	4.78598	4.86871	4.27421	4.72356	5.00803	5.01279	5.50432	4.62274	5.09586	4.77702	3.97447
C1orf87	3.96416	3.79485	3.84047	4.75275	3.66391	4.24357	4.00211	3.90308	3.79739	4.69238	3.67574	3.81105	4.40364	3.76057	4.22324	4.32818	4.53344	4.10158	4.40219	4.54089	4.13308	4.66896	4.00647	5.33388	4.23106	4.29439	4.0045	5.00051	4.03637	4.07009	4.85183	3.87466	4.13489	3.66616	4.69698	4.13372	4.23453	3.80943	4.44248	4.45601	3.75174	4.96981	3.99777	4.36897	4.10551	3.78061	4.46744	6.96543	5.77547
C1QA	6.42779	6.41543	6.56368	5.99831	5.73017	6.75327	6.32906	6.49392	6.36803	6.11011	6.10244	5.82751	6.2414	6.44236	6.30661	5.63357	5.91068	6.62416	6.20496	6.18208	5.85946	5.75686	6.10516	5.68944	5.88831	6.16637	6.2865	6.4851	5.50991	5.76114	6.05325	6.25054	6.00517	5.8755	6.30616	5.67691	5.66405	6.25173	6.44296	6.16501	5.87286	5.68451	6.54757	5.45531	5.93711	5.79804	5.44774	5.50582	5.19683
C1QB	7.23226	7.85077	7.45897	7.15087	7.11588	7.72368	7.62473	7.01577	7.35703	6.85846	7.32108	6.93692	7.67327	7.52189	7.59507	6.95326	7.32048	7.63854	7.20405	7.67573	6.97269	6.17996	7.52183	7.03415	6.76283	7.25701	7.28706	7.48868	6.651	7.33444	7.28027	7.17756	6.86979	6.90829	7.27436	7.40033	7.38133	7.11596	7.44109	7.44471	6.90009	6.75225	7.57615	6.98911	7.49138	7.01947	6.76322	6.4259	6.30275
C1QBP	6.84841	7.30768	8.10691	7.16559	7.08123	7.11095	7.41559	7.92338	7.14353	8.31264	7.66978	8.17167	7.22768	6.94226	6.48391	7.68552	7.83191	7.14204	7.40743	7.14519	8.02001	7.9384	7.30552	6.56603	6.91377	7.06415	7.84924	7.10358	7.94095	7.0394	7.06263	7.61436	7.53639	7.3098	7.19846	6.85573	6.79463	7.87252	6.91309	7.40861	8.01326	7.93332	6.93491	7.73148	7.54003	7.1123	7.56129	7.22864	7.40191
C1QC	7.48019	7.9956	7.84023	7.61657	7.01672	7.6227	7.69585	7.70488	7.61398	7.44502	7.20455	7.22265	7.51172	7.66628	7.70729	7.08065	7.42191	8.04181	7.54715	7.499	7.35606	7.05405	7.36416	7.22671	7.12355	7.35758	7.7934	7.35534	7.16985	7.85575	7.086	7.39421	7.16881	6.92469	7.30173	7.41717	7.09072	7.75796	7.39727	7.2708	7.59496	6.86548	7.10509	7.70248	7.36691	7.47297	6.64413	6.39774	6.67017
C1QL1	6.38479	5.88774	5.87358	6.21897	6.07714	6.00689	6.23183	6.37225	7.03696	5.99432	6.47354	6.44001	6.26889	6.14081	6.27585	5.6434	5.68506	5.99963	5.72821	6.43572	5.93205	5.72794	6.30854	5.93426	6.53828	6.24238	6.09903	7.17592	5.8849	5.81002	5.89158	6.05218	6.49001	6.24239	6.28824	6.49022	6.76101	6.18494	5.54072	5.69141	6.03417	6.36423	6.53506	6.04314	7.57912	6.20668	6.25748	5.89207	5.96849
C1QL4	4.65333	3.98408	4.00854	4.35138	4.31392	4.08775	4.56103	4.41329	4.90756	4.12907	4.46027	4.31231	3.92052	4.09147	4.4773	3.90783	4.09724	4.09171	3.73655	4.45178	4.23857	3.91965	4.08881	4.34705	4.34344	4.29141	4.34058	5.06049	3.7883	4.29057	3.8525	4.12101	4.35353	4.14904	4.24254	5.09306	4.52722	3.87081	3.85814	3.83002	4.14039	4.27654	4.93684	4.09995	5.22677	4.33861	4.41374	4.03198	3.96166
C1QTNF1	5.50245	5.34626	5.85205	5.59345	5.25115	5.44768	6.07907	6.10028	6.07224	6.16474	6.06855	6.24078	6.02343	5.60555	6.37176	5.88037	6.65329	5.71901	5.42433	5.81236	5.68113	5.73881	6.08896	5.70728	6.24878	5.96577	5.43448	5.41719	6.31201	5.48593	6.12764	5.96256	5.5661	6.49226	5.5974	6.04643	5.68587	5.96412	5.61651	5.64856	5.0913	6.54273	5.51092	5.38635	6.58328	5.43928	5.82826	5.75257	5.39693
C1QTNF2	5.20605	5.41637	4.89316	5.04669	4.93586	4.85579	5.28617	5.43539	5.61482	4.99514	5.186	5.07885	4.86488	5.19221	4.86466	5.09131	4.75983	4.8702	5.17221	4.72593	5.01528	5.10749	4.97909	5.07803	5.37477	4.84704	4.67155	5.55436	4.53965	4.89897	4.70584	4.99059	5.25501	5.12772	4.89013	5.19202	5.04832	4.43744	3.99878	4.66579	4.93187	5.01408	4.83735	5.29931	5.24452	4.88907	5.16433	5.06233	5.08095
C1QTNF3	4.5829	4.26148	4.51453	4.64068	4.55485	4.59635	4.26415	4.67033	4.11324	4.79314	5.16353	4.61498	4.60898	4.59648	4.63055	4.85356	4.0576	4.51008	4.77249	4.5482	4.34992	4.31398	4.45365	4.38487	4.64127	4.24879	3.92639	4.30527	4.52588	5.1959	4.31351	4.8276	5.04956	3.86509	4.34552	4.19016	4.60163	4.06105	4.42056	4.87905	3.84638	4.50751	4.48769	4.97965	4.27543	4.48117	5.33334	4.65823	4.8852
C1QTNF4	6.89243	6.13107	6.22488	6.57965	6.53175	6.62286	6.87298	6.75922	7.37582	6.3947	6.69773	6.51278	5.9062	6.44367	6.35478	5.96292	6.61694	6.53637	5.83083	6.78225	6.43425	6.25746	6.64512	6.52531	6.68761	6.26193	6.59768	7.08708	5.94793	5.84065	6.29406	6.58182	6.44658	6.7561	6.46951	6.94303	6.23848	6.2192	5.90026	6.00154	6.42339	6.23169	6.89177	5.87958	7.19312	6.62707	6.42646	6.29473	6.5383
C1QTNF5	6.39643	6.4754	6.42036	6.40583	6.08065	6.30605	6.44628	6.65814	6.55741	5.86023	6.28679	6.65436	5.90511	5.53354	6.03577	5.94823	6.20337	6.26302	6.20093	6.61319	6.40646	6.37686	6.52413	6.15248	6.97202	6.30882	6.03319	6.50124	5.87718	6.36809	6.22982	5.96709	6.03747	6.96396	6.47737	6.89654	6.33534	6.20101	5.90276	6.11345	6.51993	6.39338	6.17282	5.84486	7.02228	6.2341	6.60872	6.06718	6.62735
C1QTNF7	4.92756	5.11516	3.93161	4.26356	5.94161	4.9216	4.39061	4.80287	3.41597	3.98874	4.5983	4.42889	4.44563	5.34201	5.03516	4.62962	3.37423	4.62491	5.02564	5.83917	4.10161	3.69473	4.78354	5.11546	5.8589	4.84705	4.13367	5.10095	4.14061	5.47767	4.65536	4.91643	5.64321	4.83765	5.47485	4.55706	4.82613	3.42021	5.05472	5.16748	3.17596	3.56416	5.16301	4.87127	4.00836	4.51567	4.31723	4.55782	5.8125
C1QTNF9	3.2223	3.16258	3.56019	3.55861	3.33054	2.96412	3.64236	3.27642	4.00373	3.1126	3.77883	3.6735	2.77465	3.74228	3.35325	3.48865	3.69584	3.36646	3.63193	3.51501	3.37349	3.3365	3.60864	3.0259	3.45052	3.87692	3.16349	3.69316	3.65167	3.56496	2.98101	3.66572	3.51967	3.51929	3.55035	4.11229	4.46892	3.25608	4.34728	3.36053	3.30673	3.91925	3.70203	3.45329	3.40651	3.06695	3.34305	3.74446	3.16686
C1QTNF9B	2.97239	3.46844	3.77263	3.90251	3.23531	3.51591	3.60867	3.64803	3.2236	3.64082	3.40366	3.42728	3.45942	3.56351	3.56732	3.65391	3.46425	3.51208	3.55555	3.54554	3.85715	3.13411	3.71198	3.55343	3.08298	4.32652	3.40099	3.03528	3.42836	4.03518	3.5843	3.77161	2.97387	3.465	3.23159	3.44661	4.26326	3.72386	3.74817	3.50046	3.66692	3.59031	3.22483	3.80104	3.55389	3.88923	3.61737	4.01428	3.46709
C1QTNF9B-AS1	3.78508	3.40317	3.94652	3.7747	3.72268	3.5325	3.64047	3.68874	4.01032	4.31995	3.96723	4.25958	3.39698	3.38099	3.76312	3.33714	3.62592	4.13737	3.68091	3.79804	3.9536	4.11609	4.14803	3.33114	3.6818	4.10516	3.78945	3.92107	3.54227	3.51874	3.77256	3.70353	3.43217	4.15337	3.5002	3.7992	4.60491	3.55632	3.84869	3.73473	3.60039	4.03471	3.34869	4.03259	3.45573	3.20615	3.38927	3.67218	3.93081
C1R	8.46331	9.14057	9.66975	9.37488	9.70151	9.28589	9.39779	9.91297	9.85919	9.78691	10.0204	9.18934	9.46896	9.46867	9.22323	9.73642	9.47619	9.32573	8.96434	9.21496	9.4841	9.37014	9.39303	9.204	9.46637	9.28991	9.53435	9.02453	10.0372	9.19942	9.20803	9.734	9.74878	9.35831	9.03629	9.43539	9.11074	9.77709	9.35417	9.66277	8.97168	8.89402	9.13202	9.89129	9.41845	9.36885	9.3949	9.10605	8.97862
C1RL	6.77443	7.16808	6.36017	6.87913	7.1852	6.54895	6.70582	6.87878	7.38097	6.90047	7.46299	6.66648	7.41021	6.93004	6.90201	7.34031	6.80883	6.8725	7.08765	7.16843	6.39146	6.62892	7.2616	7.01451	6.96119	6.27152	7.06196	6.77413	7.50932	6.89826	6.90548	7.09161	7.04674	7.2577	6.82178	7.03349	6.27669	7.24858	6.30532	7.24813	5.98272	6.84577	6.97613	7.37478	7.03302	6.98905	6.6787	6.08424	6.92076
C1S	9.52453	10.0961	9.98579	9.85331	10.8462	9.92437	10.3523	10.67	10.3756	10.6369	10.8158	10.3647	10.2889	10.6656	10.2793	10.5144	9.79207	9.70024	9.96909	10.0587	10.0863	10.0102	10.1892	9.93246	10.6335	9.93561	10.3062	9.78986	10.5204	10.3113	10.0067	10.9108	10.795	10.2248	10.2055	10.1879	9.96254	10.2637	10.3574	10.6512	9.14113	9.33422	10.1801	10.5063	9.88724	10.0324	10.1086	10.0124	10.1516
C2	8.68836	9.0065	8.65458	8.5903	7.56569	8.88723	8.52678	8.14039	7.75487	8.19338	8.36611	8.12977	8.79444	8.50165	8.48017	8.21661	7.52183	9.1696	8.80783	8.59406	8.25351	7.82908	8.33463	7.76724	7.5418	8.36876	8.78637	8.61562	8.28218	8.27973	8.2912	8.1013	8.38072	8.52559	8.90315	8.60258	8.03416	8.23923	8.43014	8.63303	8.19163	7.67955	8.55723	8.58402	7.75062	8.65582	8.05562	7.75939	7.93653
C20orf144	6.23799	5.78062	5.6138	5.94262	5.91011	5.86996	5.96908	5.86262	6.38171	5.84243	6.1477	6.2109	5.40991	6.07435	5.93466	5.50793	5.52897	6.04447	5.71957	6.164	5.93236	5.70688	5.89683	5.85178	5.99233	5.83693	5.53868	6.57714	5.62963	5.33656	5.52513	6.11918	5.70143	5.76018	5.89878	6.48985	6.23943	5.56495	5.7168	5.89998	5.7475	6.16069	6.01483	5.69261	6.60807	6.13088	6.00665	5.76975	6.04369
C20orf85	5.46256	5.20865	5.41984	6.83395	5.21102	5.96223	5.76501	5.03202	5.83244	6.99307	5.59454	5.18712	6.53769	5.15066	5.70743	5.60012	6.46426	5.14078	6.04008	6.64898	6.0444	6.49494	5.40397	7.7163	5.6751	5.22865	5.5548	7.50577	6.06414	5.5299	6.30589	5.36555	5.89892	5.26383	6.4065	5.211	5.55391	4.78562	5.47891	5.78103	5.13849	6.89895	5.34931	6.3661	5.75413	5.36454	6.75552	8.80572	7.51656
C20orf96	4.26354	4.29264	4.5292	4.53895	4.10527	4.48084	4.20805	4.13078	4.46805	4.2065	4.31809	4.03164	4.39039	3.95742	4.19833	4.19433	4.5317	4.57248	4.64769	4.43074	4.21623	4.20901	4.51341	5.0836	4.55383	4.6741	4.3962	4.54646	4.33937	4.48316	4.43395	4.33433	4.44375	4.23124	4.67604	4.23897	4.38847	4.28503	4.21607	4.40838	4.71197	4.68883	4.30112	4.75901	4.30853	4.60124	4.43578	6.09045	4.91873
C21orf59	6.22462	6.2121	6.91198	6.457	6.37011	6.34902	6.17294	6.6571	6.07215	6.5359	5.99456	6.39249	6.30094	6.18872	5.96057	6.31512	6.5005	6.19702	6.29247	6.20574	6.78527	6.29811	6.1985	6.1855	6.13519	6.39006	6.38527	6.1679	6.3336	6.02916	6.51273	6.17126	6.28497	6.27069	6.35365	5.80442	5.85319	6.51853	6.2841	6.21206	6.75226	6.61042	5.95354	6.2859	5.94361	6.19508	6.38537	7.59229	6.69583
C21orf62-AS1	4.11844	3.84113	3.15807	3.87628	3.87023	3.55756	3.39272	3.68795	3.64965	3.4745	3.5382	3.32683	3.40277	3.6265	3.79128	3.36104	3.65531	3.93905	3.82504	3.87007	3.25002	3.38563	3.7272	3.71261	3.76612	3.91094	3.39832	4.14884	3.81593	4.26882	3.62748	4.06943	3.79001	3.7974	3.93168	3.96591	4.12032	3.36856	4.12778	4.29612	3.13942	3.80629	4.07426	3.41273	3.92683	3.66018	3.38349	3.62241	3.88067
C21orf91	6.58763	6.93492	6.55217	6.65359	7.41855	6.8481	6.31215	6.86263	6.26843	6.78832	6.76406	6.61173	6.83524	7.24739	6.60126	6.91542	6.61702	6.55841	7.12955	6.97609	6.38465	6.74254	6.92557	7.38662	7.27791	6.46483	6.5457	7.29455	6.45879	7.05772	6.78523	7.53888	7.10644	6.84932	7.32004	6.98123	5.965	6.66638	6.73054	7.06709	6.56764	6.31213	7.11306	7.29026	6.07831	7.6152	6.62443	6.95144	7.21052
C22orf15	4.10085	3.82115	3.8886	4.06679	3.78666	3.95989	4.26918	4.06608	4.38766	3.80987	4.06684	4.01405	3.74484	3.75622	4.38088	3.74048	3.99284	3.96286	4.0187	4.2363	4.25629	3.90239	4.35187	4.30111	4.1858	4.23207	3.96787	4.53889	3.84283	3.96352	3.88477	3.97985	3.78369	4.19514	4.07942	4.2017	4.38434	3.93299	3.92513	3.89084	4.073	4.09975	4.03989	3.76602	4.54755	4.17239	4.18705	4.54075	4.28115
C22orf23	4.24581	4.46052	4.32398	4.53689	4.31058	4.34731	4.6314	4.35246	5.19688	4.43599	4.4904	4.24397	4.26491	4.62831	4.57975	4.34441	4.45296	4.3596	4.43074	4.95325	4.6079	4.59584	4.81682	4.80968	4.96722	4.65791	4.0783	5.06269	4.11332	4.26813	4.58286	4.52284	4.26799	4.59737	4.73337	5.02645	4.78407	4.37835	4.36889	4.22367	4.17402	4.44694	4.78434	4.51142	5.32445	4.86139	4.57132	5.21221	4.58239
C22orf34	5.06137	4.74741	5.05481	5.52415	4.14031	5.07423	4.72938	4.75031	5.36403	4.75917	4.77188	4.8009	4.79548	5.15242	5.02493	4.60926	5.43014	4.33224	5.38089	4.60765	5.07328	4.94439	5.44372	4.85841	4.88542	5.38774	4.59125	5.01126	4.89487	5.11846	4.78306	5.11164	4.45814	4.95291	4.62323	5.29391	5.72322	5.46792	5.1626	5.36527	5.39726	5.33499	5.07098	4.78921	5.29649	5.44497	4.85322	5.02737	4.48549
C2CD3	5.42282	5.0447	5.13934	5.16901	4.91822	5.16324	4.67241	5.40995	4.3162	4.85907	4.47677	4.95738	5.19779	5.23512	4.2699	5.00776	5.02179	4.71062	5.28859	4.91199	4.90812	5.10086	4.16317	5.13679	4.56619	4.79457	4.91874	5.14708	5.32937	4.59462	5.57446	4.92271	4.78106	4.67761	4.76637	5.31022	4.53271	5.13674	4.66363	4.85829	5.75377	5.18014	5.40857	3.75803	4.73863	5.20217	5.39137	5.02116	5.22916
C2CD4A	5.36445	4.95496	5.07315	5.16617	4.9931	5.05516	5.68144	5.5815	5.60392	5.1263	5.33074	4.99046	4.75586	5.09304	5.34829	5.0988	5.15112	5.13039	5.14652	5.64988	5.2191	5.21001	5.42597	5.25335	5.63316	5.6356	5.2648	5.68402	5.00858	4.94442	5.12231	5.13064	4.66998	5.30099	5.40482	5.688	5.99736	5.27822	5.30449	4.80105	5.29282	5.2333	5.21591	4.67213	5.85269	5.39777	5.00555	5.11748	4.85792
C2CD4B	5.2984	4.78836	4.63652	5.13337	4.93726	5.13039	4.81186	5.82074	4.93917	4.62561	5.18356	4.81634	4.55361	4.76093	4.61942	4.07896	5.21053	4.72415	4.67213	4.62461	4.60246	5.51147	4.96115	5.33719	5.43651	4.52491	4.79825	5.24302	4.59867	4.39583	5.75748	4.51389	5.57179	5.28097	4.42759	5.47224	5.70617	4.49397	5.12462	4.44611	5.38698	4.58472	5.1209	5.2508	5.31422	4.71906	5.4139	4.74044	4.86839
C2CD4C	5.68325	5.39209	5.28996	5.60063	5.52296	5.6403	5.54859	5.848	6.11862	5.17493	5.44292	5.4341	5.4228	5.27135	5.74065	5.10701	5.54778	5.3774	4.97816	5.81804	5.36538	5.26797	5.40178	5.34138	5.69804	5.65461	5.46025	6.06646	5.44928	5.39632	5.37428	5.5232	5.54195	5.5687	5.38377	5.83998	5.76372	5.27224	5.02776	4.6327	5.3004	5.52475	5.95409	5.09131	6.02708	5.45185	5.47149	5.01739	5.34681
C2orf15	3.26055	3.35332	3.59408	3.26681	3.44055	3.53751	2.7344	3.26194	3.0384	3.7923	3.04571	3.21172	3.69881	3.34298	3.03384	3.55349	3.29949	3.23895	3.5788	3.2179	3.04837	3.0312	3.29232	3.1401	3.05877	3.00233	3.32363	3.01184	3.66945	2.96057	3.38182	2.96247	3.13774	3.35417	3.45351	3.13842	2.71197	3.58682	2.98904	3.03628	3.19222	3.41034	3.01576	3.78851	3.22595	3.29452	2.77689	3.80378	2.91995
C2orf16	2.99275	2.92157	3.00937	3.22008	3.00167	2.88046	3.21348	3.62008	3.63173	2.43321	2.9797	2.94431	2.68159	2.87303	2.86735	3.54984	2.7139	2.87191	2.69483	3.08159	2.75629	2.85663	3.59638	3.05747	3.26119	3.72633	2.79305	3.19089	3.06772	2.94938	2.87564	2.96849	2.87733	3.38466	3.19381	3.16041	3.60098	3.21148	3.87354	2.56949	2.98133	2.85479	2.83598	3.74965	3.18695	2.93399	3.26918	3.09069	3.03401
C2orf27A	4.89363	4.89753	4.88927	4.99031	5.45528	5.32246	4.91794	5.04683	4.35348	4.68274	5.11155	5.13818	5.32952	5.08895	5.02407	4.76023	4.63477	4.98858	5.13958	5.18632	4.7872	5.25077	5.42095	5.41975	4.96793	4.70648	4.99438	4.67581	4.79836	5.51431	5.28043	5.22216	5.44964	5.19298	5.10344	4.65128	4.97402	4.74743	5.3197	5.21887	4.97355	5.52934	4.73605	5.22298	4.84356	5.0734	4.96536	5.40763	5.3093
C2orf27B	7.05285	6.75396	6.60577	6.76698	6.66125	6.76321	6.90678	6.80559	7.44582	6.65281	6.83243	6.75075	6.42474	6.7729	7.26723	6.47469	6.46303	6.73443	6.24603	7.12433	6.88748	6.57162	7.05605	6.97484	6.85646	6.9818	6.55691	7.26552	6.7126	6.75975	6.5754	6.81601	6.91382	6.89312	6.95658	7.29843	7.47499	6.58241	6.71833	6.33259	6.57519	6.83007	6.946	6.58226	7.7518	6.80087	6.87777	6.61358	6.6027
C2orf40	6.28701	6.25632	6.72064	6.32964	6.68384	5.90585	6.29865	6.63378	6.27418	6.47925	6.07707	6.0707	6.40958	6.38449	6.20267	6.23344	6.51612	6.30948	6.30181	6.36917	6.54161	6.15936	6.21243	6.62108	6.52476	6.20131	5.95706	6.59943	5.92347	6.29988	6.42738	6.17906	6.91341	6.21854	6.72846	6.30696	6.06538	5.77523	6.18827	6.48683	5.8744	5.99246	6.5818	6.71157	6.37833	6.13535	6.36815	7.79471	6.94639
C2orf50	4.19238	3.89183	4.06937	4.17074	4.24442	4.25203	4.29587	4.27873	4.25916	4.36195	4.27026	4.38334	4.22299	4.1966	4.35092	3.93857	4.15094	4.12609	4.06328	4.33737	4.11874	4.34008	4.13933	4.16116	4.24555	4.27632	3.89934	4.19062	4.3509	4.30961	4.07868	4.20264	4.29726	4.0026	4.25121	4.21699	4.83625	4.18206	4.11406	4.00832	4.22536	4.63974	4.34529	4.16481	4.40765	3.8334	4.34504	4.58978	4.2756
C2orf54	4.62052	4.75642	4.92935	4.80501	4.45102	4.75243	4.76806	4.62678	4.95719	3.8146	4.51178	4.5617	4.58238	4.5345	4.91852	4.75572	4.45289	4.33174	4.43523	5.3934	4.91282	4.78752	5.06641	4.30447	5.01615	4.50208	5.02545	5.09133	4.45077	4.71467	4.87913	4.58297	4.29571	4.62807	5.34941	4.94099	4.92705	3.98294	4.65072	4.24133	5.06634	4.56892	4.6587	4.27302	4.87454	4.95257	5.17086	4.8975	4.7402
C2orf73	3.56808	3.44148	3.27462	3.88751	3.42263	3.64019	3.76591	3.81525	4.09887	3.90275	3.69233	3.77363	3.426	3.61091	3.77203	3.49808	3.56683	3.53934	3.36135	3.76391	3.63303	3.50597	3.77118	4.01643	3.97992	3.56795	3.55947	4.1403	3.46467	3.97964	3.76939	3.58537	3.53958	3.68674	3.80921	3.80643	3.91549	3.67775	3.38653	3.58395	3.47429	3.84947	3.78146	3.86284	4.01098	3.7213	3.65631	4.82306	4.03528
C2orf76	4.0574	4.28645	4.93431	3.63665	4.09306	4.31574	3.57237	4.2016	3.61384	4.52468	4.29071	4.25877	4.05376	3.826	3.74869	4.27321	3.98181	3.77844	4.6518	3.74947	4.81745	4.63679	3.67792	4.09971	3.82458	3.80083	3.8619	3.71797	4.18725	4.39201	3.94529	4.32753	4.93413	3.43239	4.03932	3.85617	3.64094	4.19314	4.43386	4.06663	4.00971	3.65883	3.67145	4.00555	3.81159	3.737	4.03433	4.39505	4.32421
C2orf81	5.44046	5.29427	5.14377	5.15033	5.08887	5.26537	5.30055	5.15802	5.79882	5.68064	5.40894	5.32216	5.20187	5.33604	5.21421	4.85492	4.8764	5.24715	5.18977	5.71182	5.41523	5.48708	5.45752	5.52338	5.53369	5.29494	4.95066	6.00128	5.14907	5.24278	5.24451	5.21527	5.25147	5.08205	5.32744	5.50935	5.35688	4.90706	5.07425	4.93806	5.03809	5.54421	5.22614	4.83691	5.86657	5.09728	5.39399	6.10292	5.41821
C2orf83	3.70624	4.12183	4.35099	4.43093	3.91226	4.59665	4.16716	3.55617	4.22278	4.09822	3.90152	4.13475	3.9554	3.99334	4.08413	3.92444	4.24924	4.31973	4.02987	4.0879	4.15574	4.24558	4.32778	4.23166	4.21265	4.27601	3.83559	4.13577	4.31704	4.63942	3.66373	3.93208	4.12711	4.4572	4.19561	4.20032	4.84882	4.85227	4.53902	4.22833	4.21554	4.24938	4.18081	4.52069	4.60784	4.0958	4.10773	3.92218	3.59966
C3	9.99316	10.4824	10.8972	10.4182	10.1755	10.5137	10.814	10.8203	11.0464	11.0751	10.7916	10.9698	10.5167	10.3443	10.4452	10.8947	10.0169	10.6757	10.2557	9.95442	10.424	9.80817	10.3801	10.1335	10.2538	10.1934	10.3574	10.1915	10.9725	10.3505	10.3804	10.9012	10.9826	10.7156	10.27	10.0799	10.6178	10.4397	10.3227	10.9935	10.0711	9.84408	10.1709	10.8171	10.8162	10.5779	10.2944	10.7394	9.86711
C3AR1	6.32204	7.1249	7.05529	6.27425	6.82186	6.69548	7.28451	7.33266	7.11889	6.34817	6.91263	6.66352	6.89777	7.61007	6.86645	6.98832	7.40916	7.03839	6.65035	6.83495	7.17947	7.06532	7.58906	7.64881	6.54107	7.15198	7.06147	6.61258	6.59173	6.4759	7.38035	6.71574	6.7812	7.17988	7.1561	6.76302	6.69881	7.82172	7.27923	7.35693	8.15635	6.82229	6.8666	7.47605	6.76718	7.01436	5.76762	5.65211	5.68659
C3orf14	4.05876	4.81505	4.10447	4.20263	4.11577	4.07776	3.79483	4.84682	3.5867	3.90188	3.63273	4.96935	4.64992	3.99875	3.36103	4.46078	4.56853	3.89136	4.23943	3.61072	3.95138	4.71089	3.71215	4.01204	4.01855	3.85358	4.216	3.70768	4.17461	4.35211	3.87162	3.84287	3.92102	3.91028	3.84634	3.5998	4.03961	5.02044	3.93414	3.73153	5.11989	4.37805	4.17785	4.05771	3.6221	3.27004	4.97994	3.70703	4.45744
C3orf36	4.26065	4.14001	6.14312	5.35515	4.15984	5.04243	4.87029	4.44002	4.40145	4.62565	4.94984	4.53137	4.78497	4.71812	4.83151	5.20076	4.12474	5.0959	5.53131	4.88688	5.38889	4.75993	5.85362	4.19421	4.7141	4.90805	4.82801	4.3417	6.0108	3.93076	5.48091	4.16257	4.12028	5.27963	5.14028	5.25556	4.68577	4.15287	5.5034	4.59546	4.30497	5.09161	5.88211	4.9056	4.55846	5.45536	5.30683	5.52264	3.98365
C3orf52	5.5886	5.71678	5.25995	6.02215	5.36656	5.6407	6.27315	5.13299	5.62996	5.9261	5.76512	6.35978	5.56031	5.80369	6.68251	5.91697	5.05144	5.94923	6.00831	5.38365	5.69023	5.62129	6.06897	5.56944	5.21763	4.78333	5.90616	5.18573	5.42278	5.41898	6.17434	5.90859	5.67117	5.48221	5.16369	6.12891	6.07041	4.89118	5.70438	6.04458	5.21904	6.14001	5.36543	5.40147	5.58203	5.16433	5.59484	6.00281	5.57095
C3orf62	5.83446	5.86527	5.48939	5.64427	5.82005	5.6915	5.25426	5.4664	4.99484	5.35684	5.16407	5.46591	6.01662	5.79152	5.06231	5.27417	5.80067	5.4695	5.55747	5.32886	5.68089	6.04235	5.86808	5.81026	5.6074	5.72542	5.49653	5.23842	5.51143	5.60639	6.1188	5.58202	5.85371	5.48779	5.28894	5.50839	5.32777	5.79155	5.78355	5.60747	5.85884	6.03843	5.66504	5.50753	5.37238	5.92285	5.56781	5.61495	5.63501
C3orf67	3.58152	3.52768	3.68038	3.93925	3.76133	3.86714	3.71905	3.7841	4.02512	3.73998	3.68099	3.60402	3.67537	3.48095	3.75837	3.51722	3.69534	3.62806	3.63614	3.94035	3.71611	3.83324	3.76153	3.88468	3.74307	3.68742	3.86656	3.81443	3.65596	3.56792	3.59033	3.73659	3.78472	3.74205	3.74115	3.86454	3.782	3.51507	3.59819	3.66888	3.63004	3.82187	3.60485	3.48024	3.83826	3.53505	3.74046	4.97594	3.92805
C3orf70	6.00691	5.60814	5.9405	6.0507	5.87208	5.5495	5.79587	5.99074	6.12874	5.63986	6.12228	6.07296	5.54421	5.58461	5.70032	5.78438	5.68575	5.46533	5.30076	5.85418	5.86415	5.70272	5.65856	5.64094	5.86075	5.46498	5.61056	6.22333	5.79308	5.47559	5.62704	5.68726	5.47309	5.3983	5.58897	5.85702	5.83243	5.35625	5.61416	5.705	5.37907	5.82332	5.5618	5.62432	6.51569	5.60331	6.10231	5.98537	5.93526
C4B	7.739433333	8.067436667	8.890846667	8.176626667	7.512526667	7.74403	8.840793333	8.49951	8.68173	8.63275	7.94826	8.509403333	9.029083333	7.710876667	8.698166667	8.082423333	7.21073	7.74974	8.1966	7.461206667	8.110826667	7.887843333	8.080643333	7.86027	7.778613333	8.121326667	8.331886667	7.825266667	8.143176667	7.681363333	7.369603333	8.104183333	8.968506667	8.122453333	7.7874	7.967083333	8.12541	8.194186667	8.293896667	8.53979	7.2179	7.6643	7.86276	7.374013333	7.875393333	7.829146667	7.807	6.996176667	7.37884
C4BPA	9.29576	8.96759	8.29628	8.46118	7.44732	8.93526	9.6314	8.69364	7.31527	9.84959	8.40143	9.37112	10.5511	9.21686	8.44912	8.66477	8.65131	9.43591	8.9296	8.38747	8.88975	9.87949	8.92752	8.3331	8.74101	8.76	8.01819	10.3274	8.29327	7.96583	7.84912	8.60446	9.4534	9.70846	8.13602	8.06832	8.86528	8.59212	8.38175	9.30891	7.58242	9.42767	10.0669	9.03727	9.71213	8.89847	9.50178	7.99428	8.63235
C4BPB	4.06729	3.50438	3.6093	3.53136	4.07976	4.24899	3.91036	3.60809	4.14236	3.84619	3.74594	3.46772	4.01213	3.35379	3.97718	4.19839	4.01737	3.71189	3.75929	4.33607	3.60029	3.73865	3.5748	4.06966	4.09925	3.62059	3.84634	3.94533	3.64989	3.95322	3.41534	3.52142	3.75048	3.74052	4.07682	4.23021	3.89981	3.54771	3.84228	3.47853	3.58194	3.97527	4.11056	4.36787	3.87942	3.82205	3.77834	3.37214	3.71352
C4orf19	4.73781	4.91852	4.92612	4.91047	4.21199	4.76925	4.91306	4.90801	4.38335	4.94885	5.09337	4.96349	4.82904	4.67619	4.6816	4.70125	4.5675	5.10215	5.22151	4.7902	4.71218	4.38414	4.98072	4.86682	4.54213	4.52741	5.44131	5.41824	4.78402	4.66769	4.99389	4.52291	4.51228	5.57705	4.84413	4.67176	4.45531	4.86264	4.71734	4.2414	4.81285	5.25652	4.96474	5.31458	4.96328	4.75459	4.99308	5.07116	4.86083
C4orf22	3.21885	3.19516	3.2429	3.99007	3.46979	3.49107	3.44552	3.04061	3.56226	4.14533	3.45896	3.29414	3.52458	3.34744	3.75587	2.9657	3.33042	3.32105	3.20774	3.66466	3.52473	3.35045	3.50517	3.93504	3.27108	3.51574	3.34845	4.12956	3.49882	3.15199	3.60823	2.952	3.33642	3.11729	3.48285	3.46458	3.61726	3.44074	3.43604	3.36806	3.37292	3.99355	3.68175	3.62425	3.5281	3.36855	3.61709	6.07327	4.33552
C4orf33	4.10231	4.27932	4.00075	3.87249	3.89091	4.54209	4.16254	4.34593	3.39925	4.16638	4.36034	4.20122	4.19764	4.21485	4.20424	3.9467	3.56658	3.92456	4.16466	3.61752	4.07067	3.92784	3.62439	4.30829	3.86447	4.74151	3.67047	3.81088	4.24459	4.29733	3.92439	4.04376	4.43556	4.11025	4.13567	3.9967	4.04102	4.26803	4.05195	4.26155	4.81674	3.99598	3.63054	4.28555	3.22945	3.92275	3.86635	4.41908	4.49522
C4orf46	5.248235	5.63362	4.97679	4.84641	5.815995	5.32304	4.68484	5.48812	4.82531	4.914845	4.86638	5.46626	5.983455	5.455045	5.260025	5.393685	5.523015	5.261105	5.18523	5.160875	4.779735	5.732565	4.923055	5.124795	5.716485	5.29371	5.22854	4.758165	5.460755	5.274025	4.99702	5.067135	5.593115	5.160185	5.217435	4.89213	5.127465	5.79555	5.42426	5.28923	5.38277	4.650605	5.29443	5.749695	5.319405	5.2372	5.736085	4.33001	5.427265
C5	6.27848	6.21401	6.63929	7.84337	5.58648	6.67041	6.16802	6.71201	5.28438	5.58	7.10247	6.06445	7.10483	6.52462	6.74126	6.30271	7.15073	6.62425	6.78195	6.19486	5.88848	7.20184	5.98198	5.71104	6.25754	6.10037	6.60517	6.34101	7.63845	6.2981	6.36437	6.87472	6.38121	6.89706	6.50688	6.32368	6.55558	7.77512	6.99611	7.49983	6.35092	7.4087	6.13495	7.03896	5.71349	6.74012	5.89053	6.13785	7.05627
C5AR1	6.86044	6.73224	7.07196	6.35445	6.71382	7.01558	7.60136	7.28404	7.5926	7.17895	7.26371	7.26963	6.74865	7.03408	7.29107	7.41632	6.94179	7.08781	6.91426	6.50919	7.31968	7.1973	6.85986	6.78031	6.72629	7.59736	6.88657	7.12054	6.95552	6.31742	6.73353	6.93563	6.70398	7.25778	6.76804	7.27192	7.21396	7.44263	6.39939	6.23632	7.09756	7.08009	7.14131	6.36282	7.16691	7.28912	6.54501	6.80074	6.75066
C5AR2	4.68243	5.00469	4.58348	4.31807	5.13148	4.8205	5.80342	4.73676	4.94866	5.36099	6.00474	5.15704	4.84253	5.10539	4.95737	5.04536	5.23739	4.97141	4.70996	4.92016	5.14316	4.69856	4.76384	4.95134	4.63727	5.60495	5.04779	4.89757	4.94547	4.76439	4.6619	5.07529	4.69241	5.37895	4.63063	5.31598	4.9835	5.39679	4.66298	4.69606	5.15765	4.66895	4.79856	4.82946	4.45262	5.06683	4.40869	4.7492	4.32265
C5orf17	4.31501	4.29682	4.86238	4.3571	5.0828	4.44145	4.27924	4.25713	4.4021	4.37798	4.33262	4.35977	4.53739	4.31472	4.94542	4.11822	4.68603	4.53605	5.52968	4.15487	4.30025	4.16945	4.39381	4.61619	4.05774	4.26405	4.07753	5.36336	4.50028	4.41955	4.34672	4.11811	4.53447	4.47118	4.20291	4.4636	4.49078	4.62736	4.00898	4.14627	4.92848	4.61497	4.19108	4.24123	4.45825	4.28242	4.45269	4.44925	4.1166
C5orf22	5.75459	5.84725	5.84521	5.88142	6.06849	6.02834	5.63494	6.01324	5.5646	6.58127	5.79634	6.30482	6.11684	6.34382	5.70672	5.96602	6.05223	6.3072	6.34607	5.73418	5.51421	6.28629	5.57086	5.93207	5.49448	5.65729	5.97074	5.17215	6.03382	6.09605	6.02085	6.18645	6.11691	5.98423	6.08326	5.24527	5.3993	6.11391	5.96562	6.12893	5.97708	5.82405	5.6457	5.67595	5.5514	5.87998	5.77662	6.06253	6.09527
C5orf42	6.11994	6.01561	5.45921	6.05535	6.24775	6.21254	5.44132	5.10857	5.66887	5.86475	6.08738	5.95106	6.2058	6.1641	6.10716	5.99945	5.86614	6.08446	6.39862	5.9226	5.6603	5.73803	5.89096	5.9998	5.91895	5.07683	5.52197	5.61007	5.72322	6.30654	6.29649	6.28496	6.23133	5.61612	6.08053	5.56139	5.57207	5.41468	5.86851	6.13645	5.52681	5.96969	5.68983	5.9247	5.43851	5.93712	6.01156	6.53364	6.32824
C5orf51	6.37364	6.31954	6.33965	6.81568	6.68528	6.52548	5.99182	6.64993	6.22694	6.4163	6.50491	6.71317	6.52309	6.96371	6.22856	7.0341	6.01649	6.51942	6.80152	6.20113	6.34579	6.57273	6.05985	6.59567	6.55555	5.82377	6.51394	6.27134	6.48947	6.53311	6.70226	6.40104	6.04351	6.4842	6.92015	6.11207	5.6827	6.56084	6.56352	6.7669	5.8336	6.68672	6.28232	6.44379	5.79275	6.47752	6.12943	6.1265	6.4605
C5orf63	5.34611	5.57542	4.92781	5.40308	4.83599	4.7784	4.34302	4.94247	4.41333	4.75989	4.73911	4.81508	5.61372	4.90176	5.2599	4.5295	5.02409	5.05687	5.92432	5.04323	4.62149	5.07375	4.55264	4.6826	4.25214	4.77882	4.58796	4.7638	5.44655	5.47835	4.88387	5.30459	5.36954	5.0252	5.29681	4.25713	4.98363	5.36395	5.48532	5.24754	4.86853	4.96795	4.95051	5.24754	4.43417	5.09229	4.59587	4.80975	4.87492
C6	3.47273	3.74102	3.83403	4.58557	3.88189	4.19405	4.1284	3.71017	3.90211	5.54195	4.04267	3.40953	5.03722	3.59939	4.51127	4.33428	4.7102	3.6459	4.61706	4.71928	4.43179	4.82827	4.2373	6.05856	4.30216	3.92338	3.99554	4.81385	4.20582	4.44067	5.05901	3.85266	4.55718	3.43663	4.41054	3.8881	4.20672	3.56041	4.40966	4.80789	3.49026	5.1028	3.4973	4.45982	3.94446	3.79954	4.91181	7.55682	5.81681
C6orf118	3.77412	3.9325	3.78411	4.293	3.87868	3.91253	3.89705	3.63026	3.94609	4.35693	3.90659	3.96054	4.19475	3.84779	3.85272	3.84257	4.12994	3.72912	4.15746	4.21116	4.15936	4.09649	3.76585	5.18579	3.96791	3.74052	3.62815	4.51713	4.21752	3.85933	4.42013	4.06071	4.18098	4.21391	3.80939	4.21777	4.40078	3.77536	3.76443	3.88438	3.91747	4.84082	3.84838	4.24303	4.12078	4.03042	4.20506	7.26719	5.22612
C6orf132	4.77458	5.29319	5.24742	5.36664	4.88875	5.22274	5.52947	5.40121	5.45836	5.5557	4.87181	4.99021	5.01636	4.80681	4.73785	5.2111	5.20958	5.13711	5.13181	5.27475	5.76064	5.47878	5.02637	5.23926	4.81745	5.07721	5.41052	5.19089	5.17249	4.88376	5.33485	4.86957	4.60746	5.09702	5.12115	5.09653	4.95084	4.88666	4.78743	4.8939	5.4874	5.07374	4.93031	5.21621	5.06278	4.86983	5.46916	6.05971	4.99666
C6orf141	3.96442	3.93501	3.71726	4.06085	3.78445	3.56823	4.01959	3.91165	4.3247	4.16891	4.04718	3.61429	3.97669	3.78857	4.41497	3.91606	3.91343	4.17465	3.79119	3.818	3.73076	3.9903	4.20896	3.92413	3.8328	3.99043	4.1153	4.07048	4.02012	3.9217	4.08596	4.09508	4.18536	4.06966	3.92243	3.81144	3.78833	4.05779	3.93787	4.01255	4.16643	3.78016	4.04369	3.84075	3.85571	4.00777	3.74032	4.11872	3.76233
C6orf223	4.14262	4.67197	4.71731	5.4943	3.68492	4.20225	4.07924	5.2704	4.37859	3.70924	4.65548	4.30587	4.55101	3.9878	3.94369	3.9846	4.01657	4.03145	3.90557	3.79575	4.37661	4.02227	4.43951	4.52215	4.04867	4.63992	4.3897	4.63667	4.208	4.30958	4.47429	3.94955	3.94487	4.09026	4.24574	4.67672	4.55803	4.39575	3.90202	4.1466	4.05777	4.37467	4.14883	4.76107	4.86364	3.81476	4.07467	4.14844	4.02447
C6orf226	5.18866	4.75473	4.46415	4.96307	4.94868	4.82843	4.99247	5.28323	5.81851	4.9016	4.97426	5.15949	4.8008	4.9611	4.57985	4.61301	4.61668	4.7247	4.95915	5.39185	4.69343	4.56255	4.89041	4.54659	5.28167	4.87673	4.70985	5.87309	4.90527	4.69593	4.81098	5.0852	4.41046	4.91218	5.33926	5.2958	4.86866	4.53755	4.67686	4.73953	4.39675	4.39042	4.72104	5.08169	5.67562	4.57297	4.88519	4.22047	4.8243
C6orf25	5.23701	4.79827	5.27178	5.14195	5.2756	4.60722	6.2751	5.26398	5.65174	5.1755	4.93928	5.23569	5.14121	4.66494	5.13965	4.81689	5.05462	4.80922	4.51965	5.55985	6.21044	5.64193	5.51311	5.16377	5.22948	5.09567	4.91833	5.71982	4.78406	4.78091	4.87507	5.44005	5.18174	5.1883	5.02932	5.46142	5.34285	4.83701	5.21932	4.84924	4.84364	5.19209	5.30202	5.09472	5.40444	5.6528	4.92401	4.7602	5.0901
C6orf52	3.94159	3.77634	3.79093	3.81094	3.50005	3.80036	3.76783	3.88863	3.64111	4.1858	3.8954	3.83577	3.69265	4.0021	3.91995	3.69507	3.92522	3.91817	3.9037	3.87729	3.87663	4.13449	3.92359	3.57969	3.92659	3.92616	3.86271	4.24298	4.20885	4.02229	3.77491	3.94095	3.7792	4.10349	4.05249	4.07331	4.04537	3.86179	3.94183	3.67887	3.50939	4.09504	3.78221	4.12796	4.08972	3.99437	4.09322	4.92722	3.71466
C6orf58	3.28281	3.35726	3.26618	3.53875	3.73572	3.42803	3.71778	3.52718	3.93375	3.51633	3.51003	3.55532	3.47335	3.60448	3.53337	3.82938	3.47352	3.59883	3.8089	3.78853	3.49237	3.63922	3.65523	3.59897	3.83226	3.64882	3.38026	3.84728	3.53061	3.31827	3.32753	3.4101	3.48409	3.57551	3.48038	3.75454	3.67144	3.60146	3.81659	3.6028	3.49745	3.53001	3.83876	3.29496	3.73577	3.58615	3.7266	3.40896	3.64162
C6orf99	3.88726	4.01649	4.398	3.53034	3.45987	4.07684	4.58745	4.41507	4.7121	3.47988	4.17419	4.26231	3.76279	4.1969	4.55091	4.33769	3.72185	3.91614	4.12379	4.69085	4.15049	3.8596	4.71206	3.75927	3.80658	4.07874	3.5596	4.21882	4.11605	3.48865	4.12553	3.74401	3.89164	3.96771	3.69674	4.34851	4.59475	4.14339	4.33646	3.83696	3.83044	4.28941	4.28417	3.45109	4.72972	3.68668	3.64415	3.63039	3.70351
C7	7.91529	8.88497	8.66153	9.53666	10.3329	9.545	10.1528	10.2165	9.65807	10.6278	10.3381	9.55231	9.18744	10.4582	10.4266	10.0586	8.75824	9.46889	9.65775	8.95844	8.80102	8.6622	9.85617	9.33242	10.6416	9.35406	9.85658	8.54593	9.15622	10.0287	9.15239	10.3664	10.8179	9.3643	9.4001	9.92903	9.8448	9.12298	9.9826	10.4517	6.45888	7.79543	9.65755	9.98914	9.45601	9.33923	9.65192	9.69256	8.43514
C7orf49	6.57263	6.62596	6.21431	6.37127	6.56094	6.64162	6.55155	6.8064	6.91086	6.97216	6.69122	6.92861	7.03514	7.00727	6.4397	7.05008	6.95713	6.92718	6.9504	6.43515	6.53063	6.63734	6.89907	6.2923	6.53039	6.61029	6.71897	6.89731	7.23911	6.67523	6.64554	6.67062	6.46041	7.06877	6.90177	6.55789	6.60118	7.01713	6.46407	6.81855	7.0122	6.5075	6.3732	6.84936	6.48626	6.88283	6.34438	6.3722	6.94834
C7orf57	3.87322	3.68604	4.08133	4.09392	3.66332	4.08245	3.72177	3.55551	3.74108	4.70389	3.80844	3.83028	3.9278	3.79676	3.81711	3.88486	4.18639	3.89108	4.02664	4.34842	4.09477	4.0829	3.96322	4.74407	3.98997	3.84392	3.82418	4.38573	3.99381	4.01099	4.13183	3.85939	3.82764	3.99808	3.85633	4.1096	3.97429	3.85791	3.88917	3.78356	3.63836	4.15432	3.8103	3.78316	4.14491	3.7684	4.36145	6.16253	5.01322
C8B	4.13388	4.27219	4.98562	4.18999	4.0676	3.96905	4.67483	3.76582	4.23396	3.89793	3.7822	3.66231	3.9354	3.89565	4.1813	4.85848	4.31774	4.21701	4.33174	5.62042	4.36187	4.8483	4.04213	4.20667	4.49316	4.93426	4.34467	4.24632	4.21872	4.7416	4.41069	4.18258	4.38549	4.54135	5.33592	4.8339	4.22716	3.65802	4.13982	5.31412	4.7016	4.44225	3.98936	3.7961	4.81993	4.02594	4.733	4.24976	4.42035
C8orf34	5.08742	5.12413	4.80569	5.00731	4.17031	4.79987	4.77321	4.82685	4.56467	5.16695	5.38033	4.71129	5.62719	4.54681	4.85711	4.29429	4.26071	4.83184	5.42878	4.45956	5.00502	4.87642	5.14489	4.99168	4.15996	4.00758	4.65742	4.47317	5.11725	4.74336	4.78288	5.01243	4.75174	4.61302	4.80097	4.56023	4.71207	4.15993	4.48826	4.65415	4.2302	5.68464	4.75341	4.56708	4.74753	4.71046	4.77915	5.73644	5.38619
C8orf37	3.81412	3.9864	3.3669	3.38595	3.83849	4.14522	3.51696	3.72677	3.98213	4.0884	3.99403	4.11829	4.52941	3.98801	4.07369	4.31986	4.11332	4.04571	3.97692	3.69783	3.83549	3.89701	3.7644	4.16577	4.29501	3.33512	3.5216	3.93947	4.45745	4.39473	3.9152	4.04114	3.8235	3.58135	4.26629	3.98254	3.59461	4.17346	4.10229	4.54149	3.66654	3.60448	3.70842	3.57891	3.29004	4.24388	4.35449	5.0345	4.35154
C8orf4	7.37569	7.8885	7.37718	7.37903	8.10204	7.40932	8.16466	7.43572	7.76528	7.84114	8.62796	7.62883	7.38171	7.52387	8.18465	7.61605	8.37051	7.96367	7.96562	6.64434	7.1661	7.00324	7.11271	8.2421	7.61575	7.98807	6.8636	6.71736	7.10574	8.00355	7.08765	7.407	8.21688	7.47602	7.59548	8.22863	7.09313	6.92145	7.06021	5.98873	6.87835	7.80428	7.00109	7.22209	6.64337	6.54413	7.58918	7.24339	7.62708
C8orf44	5.45438	4.94305	4.35261	4.66918	5.13377	4.84079	4.23083	4.48038	4.41626	4.52788	5.58919	5.04189	5.30427	5.72575	4.85066	4.39887	4.70779	5.14004	5.54533	4.97157	4.53885	4.86098	4.43446	5.53178	4.67751	4.69304	4.52835	4.13348	5.15198	5.59573	5.20016	5.53088	5.24347	4.94016	4.66363	4.45041	4.48067	5.46369	5.0213	5.78367	4.92444	4.72069	4.87725	5.25591	4.31193	5.50845	4.39408	4.55348	4.6821
C8orf46	5.02263	4.76523	4.99701	5.27277	5.43399	5.26417	4.39965	4.01527	5.19943	4.77607	5.34165	4.345	4.78025	5.54536	5.21488	5.0289	4.31806	5.40059	5.10732	4.78661	4.91425	4.91018	5.27452	5.66051	5.392	5.29203	4.911	5.20706	4.50022	5.40465	4.86152	5.10094	5.26881	4.84363	5.74061	5.43428	5.44411	3.92547	4.98687	5.1997	4.57888	4.6905	5.32464	5.17394	5.11497	5.60709	4.29328	5.44794	4.86143
[truncated: 8,129 more rows]
[truncated: 120 more columns]
