# Supplementary material for: Identification of Hub Genes and Pathways Associated With Idiopathic Pulmonary Fibrosis via Bioinformatics Analysis
Source: Front Mol Biosci. 2021 Aug 12;8:711239. doi: 10.3389/fmolb.2021.711239 (PMC8406749; doi:10.3389/fmolb.2021.711239)
Supplement: Supplementary file 2 [file Table2.XLS]

## Sheet: GSE10667
geneNames	GSM269749	GSM269750	GSM269751	GSM269752	GSM269753	GSM269754	GSM269755	GSM269756	GSM269757	GSM269758	GSM269759	GSM269760	GSM269761	GSM269762	GSM269763	GSM269764	GSM269765	GSM269766	GSM269767	GSM269768	GSM269769	GSM269770	GSM269771	GSM269772	GSM269773	GSM269774	GSM269775	GSM269776	GSM269777	GSM269778	GSM269779	GSM269780	GSM269781	GSM269782	GSM269783	GSM269784	GSM269785	GSM269786
A1BG	459.303	197.403	330.736	372.086	439.053	806.153	525.14	139.858	450.936	333.558	145.743	153.869	499.268	606.362	386.695	908.47	2062.18	611.615	202.224	339.207	915.52	903.101	802.151	622.237	349.581	495.644	630.196	561.75	474.065	811.678	962.046	920.633	669.018	1055.39	437.009	712.241	539.23	571.877
A1CF	6.39561	6.65861	8.07765	8.43569	23.7987	13.2189	10.786	53.6802	31.9505	16.6676	25.9718	7.14381	20.8226	32.3099	24.6695	10.9301	11.4312	3.28367	8.54087	3.31504	5.10846	3.29288	6.90168	9.56601	44.4462	10.0169	13.9454	6.86351	15.3954	18.6567	5.34835	16.5617	9.27446	11.4222	32.6171	14.5734	7.19318	43.1613
A2BP1	6.08497	6.45707	12.2202	7.70474	5.79136	13.1343	4.33847	7.27296	11.2359	4.16294	17.7519	9.68122	11.6787	13.1875	20.4704	32.1433	25.5603	5.01484	3.90392	6.14686	9.06544	18.1531	12.1438	4.83071	10.9166	13.0365	10.9448	12.1258	31.1605	14.5683	3.91994	6.41688	14.0639	8.49727	21.2785	79.5945	9.90586	8.54413
A2LD1	234.179	130.467	188.844	329.026	353.544	247.021	518.921	211.481	246.242	124.621	160.015	128.351	393.373	601.662	248.631	358.713	192.691	342.927	351.088	403.13	475.706	273.443	552.371	317.2	337.582	447.569	480.263	245.383	240.848	250.772	626.75	489.985	434.818	239.365	335.218	251.27	327.562	238.519
A2M	68581.1	64177.8	60766.2	64007.3	64732.8	65129.8	64237.5	66280	68612.6	68704.6	66614.3	67638.9	69469.7	67454.8	66440.7	64144.4	64707.3	66057.3	66721.1	65945.7	69940.8	67649	69304.2	65571.9	72374.6	64758.8	71886.7	69617.2	68640.4	69737.1	66106.4	68300.9	65043.8	67551.4	68450	67520.7	68207.4	68128.5
A2ML1	132.819	200.177	402.563	488.611	733.694	726.705	452.498	245.692	814.538	433.374	321.742	143.455	351.638	600.512	212.462	354.018	207.625	269.093	329.316	478.929	522.72	196.694	737.386	270.861	559.119	541.236	463.212	117.864	259.242	426.9	298.622	857.947	643.517	371.506	452.144	653.065	204.001	179.288
A3GALT2	5.87837	6.04157	5.46013	7.31265	5.42858	8.41887	3.24704	7.02629	13.2456	5.23707	3.57694	3.04159	7.80907	8.3479	7.03323	7.9815	5.59503	3.12429	3.33108	5.8485	3.63321	6.59729	4.79587	2.90847	3.44778	15.0337	12.242	6.88545	23.0207	8.56855	3.68606	16.8789	7.85942	3.32107	8.45179	8.39453	6.73777	7.03092
A4GALT	1608.03	372.451	376.734	816.71	819.593	1147.64	588.894	458.555	678.008	281.592	391.718	325.117	814.438	602.923	573.466	2340.26	2304.02	928.366	524.907	566.324	2163.16	1161.42	605.312	915.251	819.715	831.246	1352.43	1641.04	742.215	2014.66	2185.86	923.243	1181.81	1282.14	1595.58	932.712	1073.26	1156
A4GNT	21.3897	6.63518	9.90924	13.8406	19.1658	23.3768	6.01906	8.28435	19.337	5.91947	3.66201	12.2998	11.2653	44.2591	10.8932	8.24946	12.122	14.6822	11.7545	16.992	10.7969	5.39446	29.856	24.525	23.7525	37.2174	17.8685	7.35819	7.85655	10.3281	16.3218	47.911	23.5712	12.7164	27.7786	14.1951	6.90108	7.28702
AAAS	748.859	201.366	366.56	668.745	896.506	716.726	892.46	327.911	696.332	393.277	648.308	551.983	920.402	1225.32	1834.6	789.92	1504.06	910.015	388.049	606.875	1376.55	841.209	633.335	720.853	624.882	1105.16	1072.02	829.558	540.267	889.571	1295.47	1241.83	841.478	1358.65	1196.19	1138.02	1268.79	1101.17
AACS	1653.48	253.395	743.928	734.662	1460.36	1112.89	990.516	844.804	1148	426.511	1132.09	920.315	1209.34	1775.88	1541.85	923.958	1400.9	1058.19	797.644	1228.86	2182.19	1310.73	1268.5	1218.07	1235.94	2091.63	1289.6	1844.42	1177.74	2343.71	2741.9	1607.39	1405.91	1504.14	2509.95	2414.54	1912.49	1960.83
AADAC	646.812	20.274	117.009	224.857	1297.72	1260.1	566.715	2143.37	279.789	186.332	729.78	452.685	232.586	2225.24	811.798	21.8783	81.2344	55.1137	219.332	1324.04	190.277	1506.95	318.201	141.487	2091.2	1032.44	135.663	352.691	2405.98	229.868	52.1757	268.178	255.018	387.913	958.13	1037.42	275.64	346.373
AADACL1	315.115	1224.97	2000.92	720.328	1729.23	893.52	1111.82	1346.21	4074.27	381.597	447.993	656.747	1318.65	2488.63	1270.05	1540.52	895.025	1976.91	1317.76	1838.75	1365.27	1586.76	4188.8	1261.91	1754.76	2538.69	1782.83	1137.84	969.861	620.556	1554.33	3458.35	3001.91	1079.01	1934.63	2284.04	1266.94	718.321
AADACL2	4.81027	6.0444	6.01628	3.47219	4.62865	6.39409	2.78201	5.89824	7.79612	2.55924	37.0403	2.60247	5.63141	6.36761	9.83861	3.8872	25.8956	4.00104	13.7203	2.68755	5.54876	45.8754	3.78673	2.68509	138.258	4.81102	2.66757	5.42467	16.4761	6.93292	14.6539	5.32704	16.4669	3.89877	6.54088	19.0618	5.59044	18.1604
AADAT	37.0774	56.6925	109.472	213.822	182.541	200.853	285.712	291.522	193.399	52.8991	465.178	302.293	206.496	295.084	529.844	161.859	306.604	259.773	331.448	690.693	151.375	320.24	203.675	193.205	361.99	445.797	319.913	64.3117	179.006	67.0139	78.6991	356.729	439.49	319.704	417.369	400.065	371.266	238.775
AAK1	12.5498	7.16172	35.4369	32.8811	38.4754	49.6553	14.5887	7.77299	55.1689	12.2589	18.9483	16.4032	39.8989	45.8516	27.1672	21.8422	17.9802	22.1884	7.26838	24.6338	24.3434	25.2283	27.0145	38.7207	27.1457	59.577	27.1329	12.2915	23.3031	14.5967	25.3663	73.7568	43.9694	33.8771	14.3004	52.1029	19.271	12.2664
AAMP	10600.9	1520.54	2629.74	3341.21	5114.67	5347.15	3608.64	1858.53	3732.78	1547.08	2260.18	2347.99	4548.96	5554.3	6985.91	4552.14	5390.19	3212.15	1945.44	2478.72	6816.25	3954.79	4183.26	4917.88	2786.57	5527.79	3752.08	5627.86	2603.11	5814.7	8302.37	5329.99	3920.64	4246.23	5769.48	5012.35	4785.01	4015.81
AANAT	130.839	129.662	325.027	261.226	305.198	589.904	132.084	117.455	475.184	107.717	218.559	157.22	213.155	313.779	179.719	207.016	142.829	182.847	101.415	312.238	252.377	230.479	306.637	216.083	260.4	487.284	257.891	102.447	210.471	181.866	250.799	606.141	400.782	336.935	280.839	474.217	178.313	145.841
AARS	2459.8	266.017	612.984	1078.57	1221.06	1209.29	917.695	437.318	855.42	401.373	625.994	994.609	1091.01	1565.46	2337.44	1429.82	1648.26	1171.03	501.339	898.483	1814.5	1111.78	1168.73	1402.63	830.588	2329.31	1491.51	1840.34	722.846	1377.05	3782.49	1553.82	1437.55	1695.74	1737.55	1403.77	1804.11	1765
AARS2	1233.2	396.529	440.751	1000.4	918.49	880.761	600.587	388.101	821.521	289.947	673.755	741.696	813.728	1281.09	1334.91	723.071	1133.53	832.575	670.39	1080.19	1237.01	1153.85	957.174	1199.88	878.014	1209.65	1027.79	862.944	844.048	1024.89	1245.08	1063.7	931.393	802.991	1381.72	1383.01	934.966	981.756
AARSD1	1184.74	211.062	376.448	636.608	564.002	705.492	505.442	630.493	536.18	201.85	526.637	483.727	558.805	656.296	805.791	646.43	693.038	531.07	497.273	896.282	851.961	596.204	513.69	642.73	823.14	884.881	734.514	588.508	488.387	705.953	927.376	668.269	782.233	770.468	920.374	793.259	683.934	737.759
AASDH	8.3166	63.2447	83.3843	181.333	161.335	147.636	80.8558	92.268	125.629	32.6792	64.7626	79.5294	141.132	184.157	144.465	150.237	160.541	126.765	100.324	181.246	94.4701	190.704	214.202	156.768	148.543	199.473	159.29	68.5689	128.126	77.5356	62.6906	137.459	171.819	114.868	175.956	212.219	120.543	137.018
AASDHPPT	127.421	531.853	574.158	977.601	1019.7	1085.99	615.452	1117.58	1155.92	297.025	700.537	849.944	929.572	1199.48	1352.07	1090.74	1500.79	849.987	1334.72	1793.42	492.716	1383.07	1068.67	858.589	1405.99	1795.05	1111.57	536.28	710.586	335.322	483.949	1199.06	1742.06	932.936	1916.01	1669	1002.67	1489.02
AASS	72.1945	211.679	617.673	688.202	220.882	576.331	520.084	415.621	558.423	187.772	415.036	337.586	307.409	241.2	475.499	861.724	900.2	300.724	214.26	367.521	158.845	344.374	165.698	316.836	672.254	476.774	478.674	237.908	293.437	143.812	219.905	940.631	1334.38	485.289	540.288	447.442	497.267	384.265
AATF	3981.11	646.897	1338.98	1927.49	2084.21	2415.34	1875.97	1894.39	2532.05	816.202	1382	1924.36	2034.58	2543.8	3905.4	2502.5	3843.52	1673.41	1557.79	2566.74	2744.41	2263.09	2023.96	2162.32	2417.31	3639.27	2311.82	2650.94	1273.49	2261.2	4089.77	3075.16	3434.48	2596.92	3653.89	2620.35	2342.15	2525.49
AATK	1648.42	484.514	813.728	1083.5	1956.37	342.159	1196.26	1074.35	670.707	400.35	2148.4	1134.08	1978.35	1487.9	1411.85	473.198	264.061	685.135	463.768	820.676	883.558	489.996	1164.91	1029.85	351.957	1023.04	406.109	503.024	219.428	218.186	1079.58	861.874	750.804	375.903	209.911	363.877	525.482	140.007
ABAT	76.6537	125.976	302.218	253.295	254.038	553.73	201.066	389.272	361.486	68.6632	216.237	332.115	239.351	420.959	376.176	219.622	821.104	198.092	639.259	982.22	302.468	557.778	687.537	188.53	594.956	467.862	452.548	331.939	610.987	225.317	431.927	377.4	1038.06	397.627	722.137	1004.5	263.583	335.292
ABCA1	53.0272	256.366	209.973	421.576	379.528	496.03	335.033	708.578	780.008	65.9708	395.725	342.468	350.692	359.466	1324.53	950.64	650.479	256.038	322.115	1159.07	161.561	427.965	272.451	408.456	789.013	618.958	620.368	220.778	109.98	68.5859	299.21	491.583	1162.08	334.229	667.454	517.543	204.577	302.359
ABCA10	6.03236	6.13676	17.6236	27.6877	5.81157	24.4409	40.932	83.36	30.9568	4.66123	60.8836	32.1926	15.2998	30.0322	38.2395	11.6012	31.0907	12.3709	44.0432	121.075	9.49587	72.8863	34.6706	18.7117	56.3864	66.4568	27.3805	6.88438	21.2861	8.81114	4.52749	9.61908	128.433	24.4496	59.5178	20.834	8.15387	84.9059
ABCA11P	6.47248	35.3784	71.6644	242.887	103.228	210.133	241	197.287	131.093	40.663	234.512	123.439	204.41	204.711	401.708	170.157	258.848	200.804	125.571	423.331	54.3662	206.512	114.448	150.192	274.077	334.214	196.523	21.3519	74.2522	26.748	33.8628	140.666	340.43	250.057	384.925	172.537	182.08	251.734
ABCA12	4.39947	5.72214	6.62803	3.4051	4.27689	5.73663	4.83691	9.06883	8.18369	2.50058	5.63989	2.45055	5.39439	6.20998	5.29845	6.86203	10.9212	4.78397	3.75449	17.4198	2.90381	42.9417	3.59659	2.60096	12.6118	14.5033	18.0622	52.861	31.356	15.8575	3.07268	16.362	11.015	21.1959	72.4212	29.8217	5.32895	11.5783
ABCA13	15.5669	44.0323	7.11936	103.297	399.368	259.016	20.2611	19.7863	27.5319	44.2653	76.3966	48.6751	7.77517	6.31315	50.4098	63.2464	821.306	22.7131	1797.61	776.595	91.7988	331.471	193.23	13.7943	159.96	254.898	22.8341	18.4364	76.1852	122.181	10.9469	44.0762	140.787	849.987	1549.12	327.272	165.097	2535.93
ABCA17P	58.2893	18.7016	31.1873	57.3864	73.0995	53.4283	57.7371	154.59	31.6282	15.4526	77.6362	95.6795	80.0996	133.317	74.2154	28.6042	116.946	30.7657	47.9527	54.805	34.9959	54.6661	56.7538	62.4557	74.8054	65.6753	31.3085	32.7012	47.5256	35.6012	37.375	56.4431	58.9008	42.9688	70.6385	78.6378	64.7605	29.9267
ABCA2	194.077	33.1521	76.3171	166.621	189.345	171.252	147.224	99.8379	141.859	101.359	124.886	157.065	223.524	266.721	620.691	156.691	293.267	183.379	88.9696	145.936	263.515	141.482	128.623	179.526	145.47	297.255	220.775	163.111	113.234	167.541	258.996	263.37	217.769	311.216	284.367	177.018	271.821	263.886
ABCA3	60421.2	7803.57	17259.5	6329.25	37712.7	7833.01	45154.2	13561.3	22770.8	5848.84	17598.4	25815.6	28866.1	44205.5	27415.7	3788.15	3282.41	21495.6	2602.99	10945	47624.8	7055.84	21464.3	34071.1	17329.7	17487.6	9933.47	23406	3316.42	5643.7	33632.3	33386.7	17020	8412.35	5384.72	5842.82	49720.7	1205.01
ABCA4	40.5586	5.41555	73.9241	28.4195	39.2706	62.0455	76.397	14.9139	46.7188	68.9728	34.626	23.7452	21.4999	36.9521	46.4864	35.4229	60.0396	324.134	53.4979	138.141	123.569	55.8044	55.4189	26.0769	43.6828	105.637	66.5247	78.4722	26.3291	89.9377	313.499	135.761	92.3662	83.6414	121.441	53.85	168.307	95.5001
ABCA5	56.5054	175.93	381.55	500.546	556.76	696.868	495.972	665.699	525.039	157.185	739.777	439.703	465.559	592.107	641.376	663.496	1121.65	323.716	1085.17	944.731	264.011	658.119	430.237	438.801	792.621	794.419	467.555	169.439	461.942	107.92	127.231	573.554	963.379	729.28	1394.71	963.031	398.827	1149.16
ABCA6	79.8621	348.712	324.104	1679.1	624.827	977.157	636.449	1625.69	395.726	515.509	577.843	1297.89	1035.09	692.104	1593.45	2967.19	5607.43	671.595	1130.36	1772.38	491.992	1131.3	858.601	1348.85	2308.88	799.801	2167.72	242.423	721.434	117.913	376.292	976.091	3944.2	832.48	1768.4	681.616	1466.17	1210.18
ABCA7	901.558	348.359	571.493	713.719	1187.26	848.173	666.219	246.483	736.809	272.255	387.494	605.313	1014.05	1372.25	1051.34	809.644	1813.85	770.059	328.474	564.663	1625.19	832.908	1132.28	1132.62	451.994	1621.26	1321.56	1524.25	708.423	2940.42	1274.34	1920.64	962.699	1215.19	2882.99	2038.35	1125.87	1647.78
ABCA8	562.968	266.095	408.259	1295.2	847.906	1147.07	1163.5	1721.19	973.055	466.458	913.336	955.339	953.901	782	3491.38	1989.41	2794.95	623.854	1023.93	2043.83	850.955	1407.6	750.609	1400.2	1986.01	1982.8	1375.49	377.088	572.188	163.585	1453.83	754.534	4244.53	1459.62	1436.27	673.255	1934.47	1851.88
ABCA9	10.4723	11.5793	47.5843	154.57	28.5326	178.906	135.46	206.456	112.541	48.9166	106.036	145.526	109.26	82.4713	345.517	131.996	341.333	54.2694	63.4722	220.946	34.1506	161.078	51.9851	108.335	172.431	193.618	214.74	6.21524	78.5984	12.0571	77.0408	78.5117	713.3	119.939	123.512	78.8514	110.375	236.227
ABCB1	23.9502	18.3711	62.4968	53.982	65.1181	118.267	361.737	69.8081	202.697	40.6116	165.216	27.3627	145.431	113.652	73.8086	67.1188	164.829	64.2516	130.439	140.756	108.395	268.389	168.612	127.555	120.803	179.516	165.771	89.6718	72.1421	113.528	103.033	117.426	484.412	257.98	305.783	171.208	273.471	246.031
ABCB10	43.5051	92.0586	144.382	183.682	149.746	135.481	146.632	259.898	226.419	54.3463	159.3	168.237	156.021	229.022	263	181.659	245.573	151.773	304.08	383.502	97.7652	233.306	151.892	131.403	240.168	369.002	212.922	79.4257	123.692	49.31	80.9909	225.622	363.786	211.303	363.011	238.871	157.513	267.353
ABCB11	6.39762	6.22532	5.83831	4.10932	5.81417	10.6317	3.12977	7.26615	15.3167	3.26608	3.75996	3.18612	7.41289	8.45869	7.11257	4.65043	5.78959	3.33966	3.33228	6.77731	3.94245	4.57258	9.13044	3.09266	8.79075	8.66832	3.65343	7.18048	3.39527	9.42863	3.92896	17.0773	10.7126	5.23111	23.5896	10.9314	7.13182	7.12724
ABCB4	4.61439	5.65214	5.54854	3.35353	4.45019	7.03769	2.78546	5.64142	3.96136	2.59321	2.84118	2.56189	5.59804	6.45638	5.52375	3.75067	4.60132	5.68143	2.75274	2.66933	3.0284	9.81177	15.396	2.62819	2.72441	5.90516	28.9781	5.25694	2.87884	9.71518	3.14568	5.17375	10.7797	8.41602	6.59414	6.62716	13.9253	15.4332
ABCB5	6.55738	6.67391	6.32759	3.56954	6.04316	8.30587	3.1513	7.77406	3.34365	3.22545	3.56876	3.11635	7.48954	8.40498	7.46056	4.893	5.97604	3.27671	3.19555	3.36304	3.6643	3.27154	4.94348	3.15699	3.35526	3.26095	3.42946	6.95735	3.36618	9.16628	3.90295	6.79537	3.50555	3.38219	8.54255	9.24336	7.3957	7.45862
ABCB6	898.374	329.549	533.782	722.689	1019.18	1216.63	629.829	484.976	649.405	339.102	698.486	1059.77	988.442	958.14	823.379	1231.7	2559.32	1141.7	1646	1602.87	1285.81	1567.29	910.918	850.244	1215.48	1454.65	1289.84	1289.59	1551.63	2029.17	1371.11	1131.27	1774.84	1332.31	1840.46	2676.11	1626.24	1678.32
ABCB7	254.503	351.381	563.324	1128.68	942.011	1168.69	1054.92	1362.71	898.448	433.202	941.15	1123.68	1141.83	1412.39	1698.64	1831.04	2723.14	960.793	1275.49	1725.72	569.682	1147.42	832.934	1053.23	1699.68	1715.5	1549.19	535.89	633.905	486.85	669.235	1629.21	1927.07	1298.17	2172.11	1490.38	1200.29	1417.29
ABCB8	87.9195	23.4122	37.4293	60.9601	85.8973	47.3541	54.7559	35.401	66.2144	46.8585	39.4159	85.0502	60.2011	102.228	157.336	46.5653	57.3153	122.599	39.0337	57.1109	139.392	66.6136	43.5254	69.1265	73.7434	94.6267	92.9423	102.877	62.6349	79.5255	148.342	109.123	62.8212	100.543	68.9711	76.1568	106.181	52.7192
ABCB9	24.2754	7.08386	23.546	20.31	45.3835	71.6771	16.6011	5.78196	30.7657	11.0712	21.9489	10.5293	41.3331	98.4332	48.6549	29.7056	40.7048	36.5118	12.2019	29.9839	43.0617	33.2557	35.2201	54.7149	22.3533	51.9706	43.8071	41.6068	21.5726	61.2678	97.6012	61.6892	49.5693	88.5427	94.8811	51.4012	53.572	39.3574
ABCC1	322.082	62.314	94.4695	248.135	189.958	280.899	193.542	172.615	231.745	71.4519	318.635	242.476	178.201	203.168	531.391	299.668	240.388	211.109	167.135	254.413	271.747	221.596	131.778	249.396	251.882	748.191	397.758	237.94	139.886	209.457	669.924	292.591	453.294	338.427	601.081	255.789	284.514	454.061
ABCC10	443.135	143.744	233.967	526.672	778.282	624.815	354.718	127.953	466.499	184.933	365.819	321.078	651.027	1002.97	689.626	487.562	683.089	585.416	213.897	312.846	960.608	586.032	594.495	607.841	311.611	904.764	705.506	622.227	493.213	698.678	943.952	1018.2	452.805	578.955	775.688	1061.46	668.196	540.379
ABCC11	5.75808	6.57889	6.4438	3.86069	5.33824	7.68073	3.54616	6.71705	6.99259	3.12652	3.23435	4.58047	6.44589	9.0255	6.37106	4.32907	7.74466	2.96501	3.43448	6.89608	3.39085	3.98089	4.36435	2.9124	10.0374	8.48027	7.0341	9.04868	6.71444	8.01009	7.95727	9.3814	11.3101	10.5244	8.88624	7.97879	6.36678	6.45981
ABCC12	6.44451	6.23897	5.84146	3.47852	5.84661	8.05893	3.14012	7.32166	3.38161	3.27245	3.77855	3.18663	7.44981	8.48244	7.15186	4.68507	5.83861	3.35437	3.34314	3.28382	3.9459	3.29663	5.37067	3.1085	3.58479	3.11149	3.68267	7.19637	3.40711	9.50451	3.94517	6.89045	3.45197	3.51859	8.53464	9.20807	7.16555	7.1574
ABCC13	7.22816	7.84063	13.2764	13.69	23.4994	6.609	31.3353	40.1809	10.3667	9.05744	24.1115	33.6388	23.4157	49.1275	57.9393	9.71555	5.68549	20.1465	8.01877	22.8393	16.7992	9.10706	35.0308	32.9498	14.08	36.857	16.5786	9.17792	4.41868	7.32374	30.3292	17.3112	25.7477	7.99258	13.4067	13.2764	13.181	6.48626
ABCC2	6.00595	7.88359	20.1769	25.6148	34.4489	46.1783	19.7329	28.1175	34.3357	9.62069	26.351	35.7865	29.2402	36.6026	36.5104	54.0747	177.037	21.5975	39.1874	39.7026	17.2633	27.1369	31.8852	19.7152	69.3027	48.3413	29.7073	10.6631	28.0581	26.2508	22.8597	44.5771	74.4251	58.6644	121.973	58.8506	26.5795	188.807
ABCC3	1035.31	591.497	2630.09	408.346	896.432	1015.41	1098.86	673.737	2973.62	415.357	1264.17	626.518	1136.55	2888.2	1436.08	1760.24	2452.51	3780.76	1980.25	4367.16	5711.98	2796.22	2825.41	1206.53	2309.55	6795.33	3399.86	2738.27	2577.65	1292.38	5198.68	5472.13	4063.39	2688.46	3085.05	3636.16	1352.86	1415.78
ABCC4	10.2072	8.8487	26.8208	24.1374	18.7638	22.9639	38.087	28.5852	42.9542	7.22215	25.6874	39.589	15.1933	37.907	52.9175	33.7746	29.3396	27.5613	15.1794	45.9436	26.668	32.2999	35.0369	24.1803	21.5173	61.2029	27.5698	15.2828	18.6731	10.6575	39.3257	50.278	57.6381	44.5402	52.2617	28.6815	24.8975	50.2196
ABCC5	326.226	387.245	390.945	818.619	1035.88	1569.24	498.02	656.866	648.647	241.05	1082.76	895.897	1409.16	1587.38	1451.92	1054.17	2216	1006.31	1800.42	2777.06	1004.52	1520.23	1507.71	1046.25	1353.19	1652.2	1644.87	1231.51	1938.37	1135.93	845.195	1671.32	1639.23	1494	3953.41	3785.25	1389.98	1759.78
ABCC6	795.889	268.561	649.367	733.364	1366.17	642.16	852.713	516.651	531.768	290.188	699.209	758.691	1352.87	1399.06	1354.55	185.514	717.718	700.648	395.121	881.221	926.5	599.835	1024.82	895.93	667.656	838.655	505.887	585.221	526.379	441.709	1452.48	897.638	608.683	540.567	1616.84	1255.51	851.088	566.559
ABCC8	239.873	96.9478	472.14	363.942	219.007	588.023	658.669	180.379	1036.01	61.1926	853.906	2329.03	308.195	407.538	264.038	2157.36	1151	1799.89	173.465	166.588	874.808	262.264	324.046	157.361	308.354	810.361	2885.54	1451.14	210.108	170.862	912.495	2785.48	2704.99	756.909	206.022	418.002	1633.16	234.386
ABCC9	21.292	22.9088	75.0386	162.024	78.5733	166.627	118.647	66.1664	126.992	58.1647	60.43	71.0907	158.878	115.397	182.769	194.718	213.059	119.092	37.9948	89.152	64.8373	92.0838	49.5266	178.275	121.665	176.588	204.115	55.9916	85.2492	91.2297	88.4393	147.428	179.964	120.114	95.0362	78.1241	189.417	127.848
ABCD1	147.114	47.6433	82.1281	176.359	178.155	148.026	116.067	47.7854	191.17	87.7378	59.9811	151.842	186.696	321.817	341.729	132.337	198.917	211.777	46.743	97.3237	321.601	177.407	224.161	191.051	121.195	223.786	199.646	219.191	143.623	224.198	418.435	305.068	223.52	203.75	176	252.124	203.98	124.245
ABCD2	5.84102	6.07803	5.45179	3.39657	14.9566	14.7577	2.94769	6.87212	3.13257	3.1177	4.0405	2.99087	7.0955	7.78999	6.62063	4.27979	30.6834	3.06104	19.3491	23.9675	3.66568	12.7487	4.75653	4.12879	6.0504	34.2626	6.21969	6.60802	3.2936	8.71233	3.62671	9.15581	3.20972	13.8336	16.6776	14.6754	6.77631	40.8335
ABCD3	30.1036	71.2741	154.449	246.565	267.154	281.463	381.296	831.405	309.143	115.525	323.147	407.564	320.142	449.721	861.899	244.333	535.155	294.634	453.227	973.157	141.736	310.972	137.295	300.563	667.251	822.678	358.619	124.803	141.464	56.9787	128.807	383.178	612.148	381.405	1021.34	382.546	515.993	508.013
ABCD4	748.419	437.984	667.862	918.139	702.864	1194.25	1060.67	1303.08	1166.88	217.925	1244.43	625.501	856.645	1164.41	781.931	983.965	1336.85	989.246	1401.73	2976.69	1606.05	1885.74	1979.76	769.436	1148.83	1710.06	1278.72	631.043	678.885	583.366	1249.4	1128.06	2458.18	1192.53	1221.77	1452.84	648.811	1316.84
ABCE1	29.7756	166.674	302.013	238.764	239.678	485.509	293.784	337.899	558.162	147.546	223.346	255.687	221.317	316.601	469.992	395.92	367.623	265.027	382.04	527.701	131.042	410.462	195.68	287.768	483.478	833.026	351.884	157.538	177.13	90.5654	184.869	434.95	767.473	410.575	695.98	427.21	363.197	422.31
ABCF1	6729.4	1031.07	2097.12	2565.73	2729.15	3874.28	2674.3	1518.73	3465.46	1116.98	1471.74	1899.58	2014.21	3265.32	3402.04	2494.08	2865.79	2042.48	1148.06	1743.59	3270.99	2253.43	1980.19	2613.09	2038.99	4781.51	2591.75	3677.92	1770.54	3029.34	5264.59	3617.81	3055.68	2544.59	3961.89	3587.91	3340.54	2407.45
ABCF2	1549.2	244.696	445.825	555.785	522.806	978.325	490.201	252.112	744.757	214.939	282.995	293.816	420.23	696.991	781.049	866.262	952.626	536.614	289.363	421.131	1087.38	702.48	485.817	659.683	447.363	1127.15	770.698	1206.43	339.401	727.006	1472.39	884.779	744.462	724.329	980.114	853.575	869.259	652.696
ABCF3	2723.02	493.567	968.939	1807.09	2251.25	2010.22	1320.31	729.035	1970.58	601.715	1105.93	1128.51	1871.45	2495.46	2798.95	1724.67	1912.64	1573.23	738.977	1115.99	2797.02	1890.6	1503.28	2076.11	1296.33	2393.52	1870.31	2644.55	1248.6	2378.38	3509.39	2597.96	1353.51	1951.84	2479.54	2698.95	2265.69	1751.28
ABCG1	3364.43	1364.23	2244.87	1659.49	3817.13	1850.83	1728.7	2574.6	3349.4	791.801	663.089	1335.15	3596.14	3296.06	5182.2	2952.72	1699.88	2535.8	1345.82	1598.48	6170.39	1801.21	4358.22	4640.09	1867.53	2218.86	2855.53	2532.47	806.433	2007.72	7392.3	3960.17	2481.79	1561.92	2113.53	2250.81	3951.93	921.939
ABCG2	257.05	575.652	761.418	647.787	636.345	880.104	668.214	834.555	1891.29	367.193	601.611	488.304	1069.76	861.501	1244.25	760.264	890.044	734.374	851.326	1212.11	629.029	947.258	1536.48	1325.49	1465.56	854.723	1249.71	513.607	1114.26	418.247	916.276	581.86	2666.89	1033.21	976	939.833	1687.12	496.609
ABCG4	17.051	5.79924	10.488	9.45879	15.5382	70.9749	17.1381	5.67489	25.5025	5.83506	33.339	12.2417	32.6669	13.1474	5.75645	75.6291	62.4397	54.4955	89.3336	98.6	41.7312	55.3687	24.5863	37.487	59.7519	41.0059	133.348	24.5828	32.2368	83.5739	75.1073	53.4306	119.059	51.5188	59.8149	58.0569	81.7234	18.7315
ABCG5	5.18397	5.81758	17.6364	16.9324	29.7254	126.389	32.5976	9.70674	69.1958	25.3882	18.462	22.83	39.9011	88.1756	6.18925	26.8579	16.2634	12.3084	33.1012	44.6424	22.1507	32.6616	21.6573	23.1518	69.6789	86.1918	55.4219	8.58549	45.4453	30.8	10.0134	86.2826	27.7554	46.5744	80.4416	67.8022	13.8394	6.36483
ABCG8	6.06838	6.13141	5.7458	3.47656	5.60191	7.79282	3.10688	6.92771	3.32333	3.19459	3.62152	3.16359	7.12923	8.23258	6.89204	4.47119	5.54695	3.66901	3.26531	3.19861	3.84942	3.25378	5.06296	3.00235	3.65001	3.08105	3.43341	6.97393	3.26782	8.77836	3.79213	6.68106	3.3797	3.39261	8.36926	8.78734	6.83676	6.93181
ABHD1	52.5473	24.0538	37.6411	82.3156	91.4218	93.7048	36.8245	44.1098	62.2335	33.6495	59.8059	48.3034	123.45	95.9542	105.81	31.8434	76.759	63.0143	74.7903	109.771	71.1078	91.0358	101.877	80.1143	70.9864	90.2913	102.433	36.7996	63.9985	59.6135	85.3814	78.4034	80.2478	84.5593	55.7797	101.637	66.6504	63.3073
ABHD10	122.074	68.7676	103.618	407.307	495.438	411.217	305.329	528.345	225.24	102.42	351.771	472.882	481.353	452.625	895.561	506.396	711.456	389.24	729.684	953.827	296.138	644.915	341.593	461.455	720.726	805.405	566.015	266.11	266.066	225.252	269.67	496.71	531.161	553.937	915.842	494.203	437.246	711.099
ABHD11	1705.27	883.981	1581.48	1764.93	3346.92	2132.76	1568.51	1619.25	1860	695.675	1677.02	1157.7	1894.98	2798.26	1871.95	1639.26	3391.49	1630.04	2957.48	2473.12	3004.01	2222.51	2323.55	1707.62	2058.14	1640.96	1631.08	1810.12	1819.71	3339.21	2147.9	2582.63	1470.44	2407.65	4553.09	4608.09	2305.39	2823.09
ABHD12	1651.08	329.234	687.602	919.449	620.655	858.369	516.063	880.988	1199.19	276.038	399.632	652.279	861.976	787.057	989.943	405.198	546.448	695.972	506.554	1182.06	1694.21	935.025	856.135	849.749	887.799	1273.53	753.033	868.522	975.527	916.217	2313.15	723.477	706.729	627.828	864.144	1530.42	594.961	404.366
ABHD12B	6.2823	6.67518	6.30304	3.57901	29.6035	8.08714	3.11766	7.42952	3.29117	3.35625	9.53835	3.13067	7.14252	7.99999	7.11314	4.72319	31.6398	3.25418	52.4961	5.59177	7.71446	14.4884	4.72591	3.13296	3.31827	7.12204	3.31199	6.77818	3.30466	8.64212	3.83169	6.6605	3.465	101.434	111.281	31.7017	7.06086	142.415
ABHD13	34.0822	72.1205	112.163	105.397	80.0437	109.238	92.1798	123.571	198.844	29.2131	43.5307	70.3348	74.4127	119.125	116.346	127.361	136.53	92.1809	114.546	234.923	67.4392	133.08	125.881	82.7767	158.911	228.448	132.873	80.4872	70.9125	39.3878	77.471	168	223.548	88.5023	146.962	128.51	75.7247	115.414
ABHD14A	1287.5	258.722	632.206	1018.39	1628.86	1827.86	846.497	483.8	869.737	794.146	416.618	442.562	1558.86	1893.45	1474.44	894.668	1877.28	1241.46	564.069	632.353	3054.64	1384.55	1920.37	1679.1	720.423	1252.35	1119.79	1429.13	1080.65	1970.81	2858.64	1426.29	894.392	1718.03	1150.62	1672.2	1529.15	1335.56
ABHD14B	702.852	76.7952	201.323	448.387	497.906	596.511	407.049	186.52	311.639	261.546	213.384	261.449	482.187	591.836	872.661	413.674	1006.37	331.87	130.548	233.084	886.954	485.7	325.014	705.317	269.609	506.35	494.722	444.572	315.784	533.84	1225.96	470.342	555.963	531.202	555.489	465.083	583.586	452.168
ABHD2	254.643	89.977	220.726	280.85	320.069	358.691	315.517	380.747	511.989	103.166	288.566	260.834	265.593	514.511	674.405	223.247	411.527	281.767	174.132	536.403	465.576	376.601	356.529	362.24	535.644	948.377	451.685	336.012	230.802	199.253	622.014	495.847	554.787	468.354	858.895	384.55	507.608	531.883
ABHD3	26.7909	132.467	290.183	402.58	260.452	348.895	259.541	284.683	512.501	130.801	288.666	487.567	361.826	622.097	713.398	334.162	632.44	323.03	323.262	562.039	202.63	317.138	425.601	395.887	456.171	773.616	514.623	192.391	210.739	45.7423	241.535	557.56	830.677	377.703	802.605	652.362	490.366	614.473
ABHD4	1203.63	285.104	509.722	995.379	1273.2	940.744	744.018	414.344	730.362	576.106	361.491	637.736	1284.14	1501.79	1496.66	1543.22	2772.11	988.687	393.034	504.65	2088.82	875.882	1068.47	1250.55	742.864	1169.57	1415.88	1303.25	881.206	1442.98	2265.78	1386.47	964.664	847.848	929.049	1394.46	1331.35	853.914
ABHD5	774.591	806.859	2550.6	1088.34	1188.99	972.257	1186.68	2020.76	2711.43	807.35	449.384	1685.51	1346.09	1495.32	1955.77	1974.13	801.732	951.386	1191.03	1352.06	1482.95	901.473	1426.98	1480.44	2099.87	1572.61	1581.93	1358.47	737.023	527.35	1580.93	2695.19	3613.29	925.839	1751.08	1555.04	1607.81	1340.17
ABHD6	1758.12	522.187	558.378	2835.88	1186.69	1221.59	831.951	726.358	864.348	534.4	695.29	705.196	1325.34	1445.88	1557.88	627.783	1246.71	684.096	1919.48	1554.09	1517.25	1661.9	1756.56	1745.59	1394.4	1351.29	1469.22	1254.14	1379.44	1495.8	1564.59	1408.56	1131.03	1150.11	1977.78	1930.14	799.825	1817.81
ABHD7	9.48636	6.07815	29.9218	32.5466	37.3825	147.333	37.2556	23.8082	62.8145	20.9122	40.8128	39.3434	26.7791	50.406	47.3252	106.907	51.0715	39.7569	48.641	53.2841	23.1848	49.8219	25.7091	31.7872	53.1561	75.4724	54.6895	19.5249	31.0602	43.1726	20.8904	62.7464	55.5019	43.1125	45.6686	50.1225	23.3064	14.0133
ABHD8	445.26	71.3081	121.158	355.626	516.592	263.591	324.868	103.249	323.01	254.827	153.505	297.149	693.473	627.979	702.739	361.535	652.063	443.613	126.088	186.26	1093.55	387.397	385.179	631.59	225.709	480.859	511.309	388.84	290.872	631.012	997.655	445.03	272.191	351.179	405.718	323.096	414.449	402.685
ABHD9	1911.76	1137.38	2433.01	2311.39	2680.19	5376.45	2189.25	1511.69	4293.65	2272.95	1714.31	1684.98	2764.86	2943.86	2130.4	1889.48	4090.69	1776.06	1422.14	2583.21	4638.04	3286.13	3214.86	2441.6	2897.53	5959.8	2740.52	3982.52	3665.82	8204.17	6024.41	5030.05	3565.16	2844.25	2819.98	5004.82	2179.24	4366.85
ABI1	293.883	1711.17	1739.32	1884.07	1783.29	1891.38	982.136	1314.66	3014.96	692.6	637.811	1086.76	1758.16	2183.89	1979.54	2971.04	2866.87	1498.4	1118.56	1583.37	1180.27	2202.85	2585.84	1611.9	1488.02	2232.75	1798.63	1246.1	1472.7	826.826	1001.67	2895.68	1896.81	1696.32	2123.27	3147.67	1619.9	1589.41
ABI2	388.8	251.132	374.61	798.918	633.08	648.114	552.381	765.766	641.213	284.661	532.102	628.964	633.764	635.586	1108.64	920.929	1211.27	568.846	624.899	1105.56	609.027	723.585	515.356	612.959	793.507	1299.63	887.123	394.55	464.628	414.266	542.661	718.373	1067.86	750.295	1198.98	778.264	669.616	936.991
ABI3	1404.91	499.827	610.001	1520.27	1710.2	917.897	850.687	372.637	927.946	629.236	381.166	1074.24	1515.58	2301.68	1534.64	1458.28	902.721	1093.02	511.804	590.879	2031.77	1116.43	1701.94	1418.35	565.15	1314.24	1328.77	1171.32	451.705	1526.26	2259.03	1559.01	967.165	907.245	875.797	1079.56	390.885	753.382
ABI3BP	197.336	281.611	455.84	1020.43	344.336	581.113	412.149	994.628	1291.52	114.2	279.679	317.43	498.398	542.532	920.753	680.121	545.096	451.804	532.287	674.487	233.613	820.699	244.919	824.61	768.588	899.421	540.085	183.099	249.25	47.8931	243.502	635.044	1103.8	494.875	416.299	336.897	603.09	415.072
ABL1	619.823	67.5884	161.602	178.111	188.96	550.328	198.339	73.6224	429.563	131.121	110.833	110.636	190.076	247.636	264.771	334.552	328.862	159.343	86.6128	109.183	302.484	247.898	123.188	301.684	198.308	382.861	281.416	519.967	190.956	224.676	551.912	342.144	439.234	284.796	269.646	261.708	250.515	194.62
ABL2	279.943	351.699	636.362	286.902	199.559	1464.08	300.85	297.867	1354.98	186.194	195.825	127.662	179.481	239.914	256.164	744.164	472.141	210.609	219.417	270.228	205.76	196.552	211.379	295.915	379.13	589.103	429.846	454.142	202.298	177.769	367.149	775.846	2020.68	317.781	435.334	412.996	391.15	396.65
ABLIM1	8938.89	13611	11885.2	21933.8	25311.2	15846	16049.1	46384.4	15342.1	7991.41	18806.8	15186.5	29664.6	25306.4	34796.2	14786.7	21584.7	9860.57	22535	31193.8	10925.5	15953.4	18818.1	22561.1	24973	20555.4	10636	12519.3	16816.3	8258.83	13324.4	16549.6	19776.5	13995.8	31312.7	27153.4	18354.3	14347
ABLIM2	1100.28	588.911	530.535	1054.93	611.734	1225.99	598.561	932.948	1007.78	242.57	549.621	444.536	710.565	610.627	747.205	1491.64	1645.3	645.161	874.315	1088.93	1143.47	1039.92	606.869	1077.84	1298.98	958.715	761.65	2033.79	980.055	998.575	1241.7	1502.81	1089.56	627.992	1027.76	1896.7	1088.52	509.074
ABLIM3	1607.87	376.747	481.015	1468.24	1178.59	1580	805.755	774.314	802.35	286.941	788.086	806.699	1158.97	898.769	1496.77	777.772	1058.9	908.598	533.35	895.083	1269.77	1434.41	936.378	1164.41	916.704	1221.97	1090.14	916.94	1152.76	1187.57	1832.85	1307.4	1954.83	1153.76	1108.14	1403.14	1392.86	493.461
ABO	5.36688	12.3322	14.6225	14.5266	15.2112	30.3931	10.2651	6.64921	31.4368	9.20427	3.21028	9.94435	15.6493	22.9899	11.3553	4.23498	9.36996	7.12224	4.76551	15.2375	12.7086	8.42621	12.0875	10.6755	22.3613	31.0193	20.3359	6.23627	11.0222	16.6123	13.1277	36.8245	18.5964	14.013	11.6791	27.2679	18.1475	12.4391
ABP1	6.12469	8.6944	18.9029	18.2931	17.1293	35.1993	20.4845	19.6749	39.2079	14.3338	20.7047	10.9595	14.9602	45.2355	14.9235	12.076	48.5181	19.9931	17.3283	27.74	73.4562	52.4279	46.4828	22.6233	27.0964	71.8055	34.8148	74.7917	27.9403	35.8072	144.065	67.4689	33.637	60.1434	130.332	58.879	6.94665	68.9622
ABR	41097.5	7069.39	12698.3	17779.2	24174	15489.8	20110.4	24840.7	19315.4	7034.45	22588.2	18592.6	23577.1	27816.7	31794.3	15828.1	26575.8	16418.7	22104	30368.2	31827.6	18269.1	19422.4	21765.5	26208.6	27235.1	22797.6	18868.7	14849.6	25195.3	35687.6	24507.5	32429.9	20452.6	34287.1	25996.9	23459.3	16890.2
ABRA	4.44424	5.74596	5.58804	11.9083	6.50332	5.77001	2.78626	5.5918	2.41582	2.52461	3.03677	30.7174	5.46377	6.26239	5.35629	4.70763	7.34334	2.86884	155.972	7.29211	3.28986	40.2749	3.61647	2.62116	29.3916	8.2597	2.61105	5.01012	9.49718	24.0728	17.0067	12.4833	69.8574	25.6738	21.0955	6.68672	5.39977	7.18458
ABT1	162.631	61.7128	155.351	183.429	160.537	168.308	140.895	234	211.679	56.5954	106.774	123.266	198.067	174.672	237.735	121.908	103.076	175.679	234.256	312.795	145.663	215.136	167.3	189.93	232.527	262.428	161.303	127.548	135.577	124.375	247.082	114.455	199.706	207.015	232.681	158.353	140.951	196.12
ABTB1	2499.96	393.182	790.068	1853.51	2170.74	1534.08	1137.33	569.639	1083.97	1060.52	1166.52	1453.58	2346.52	1958.46	3254.53	1719.16	2854.46	986.481	386.457	518.431	1639.43	1270.46	1462.88	1725.79	940.563	1389.01	1623.12	1458.96	997.786	1652.35	3144.26	1744.67	1416.93	1463.95	1502.23	1521.74	1612.67	1227.72
ABTB2	1494.98	414.05	1014.54	497.583	440.149	1077.81	327.369	497.913	1479.46	181.957	256.556	254.363	457.42	1020.2	382.835	717.709	599.29	446.791	385.73	501.632	949.956	538.377	445.831	600.628	593.596	757.742	549.096	869.686	557.656	323.878	988.074	1059.82	928.802	602.62	466.699	675.338	703.989	338.4
ACAA1	3158.97	807.766	1502.69	2527.03	3131.85	2271.14	1946.77	1540.89	2893.2	682.513	1477.06	1455.47	2639.34	4131.9	3166.56	3118.42	2929.44	2507.3	998.647	2582.57	4900.12	2635.46	4016.81	2818.18	1886.36	3486.9	3105.56	3018.67	1480.83	2937	5205.35	4836.53	3222.7	2331.93	2485.79	3550.51	3210.14	1790.33
ACAA2	419.459	787.118	1306.45	1110.18	936.205	821.222	836.312	1578.35	1789.91	261.614	743.687	783.923	894.488	1819.47	967.2	1375.19	724.306	1123.03	964.655	1801.78	1234.7	1529.91	2671.02	788.899	1216.78	1562.07	1201.79	991.261	692.897	580.924	1383.32	1465.55	1961.55	730.514	917.804	1186.18	720.043	737.499
ACACA	40.4238	7.31844	27.0658	21.9321	46.1325	34.0251	60.3863	26.9747	36.247	14.1617	29.4107	32.8085	38.0841	65.1505	93.054	17.882	40.3192	36.0024	17.8498	48.0888	66.6079	58.2583	36.412	40.7645	44.0638	55.916	35.8342	46.7161	27.6301	30.7738	83.9024	51.5714	54.3954	66.5173	95.6754	45.5354	68.7985	30.7184
ACACB	154.176	35.94	60.7678	227.413	213.743	188.957	128.391	88.2443	125.216	78.6789	153.288	119.02	324.199	169.796	494.325	175.094	296.817	108.144	36.837	119.849	234.269	224.001	160.395	325.777	192.246	113.594	232.142	147.875	277.392	207.881	165.185	238.062	288.133	305.751	164.305	197.063	323.938	302.784
ACAD10	172.859	52.6424	120.959	214.023	264.487	259.481	202.1	98.751	217.09	143.601	193.645	158.574	312.845	410.584	375.563	186.197	310.974	209.495	112.557	172.472	311.66	252.787	207.679	240.011	209.725	303.697	318.454	222.793	263.203	391.804	399.137	394.504	225.564	291.963	446.818	344.843	270.904	296.946
ACAD11	15.8151	18.5485	49.4854	172.661	83.3101	115.644	128.912	212.147	183.193	27.7737	215.668	140.349	114.267	77.9544	289.694	179.408	321.538	116.787	73.213	232.685	30.1326	189.299	83.1704	108.474	195.697	239.931	167.085	35.324	89.2643	49.2107	37.069	208.205	308.178	187.513	332.725	173.085	157.523	249.31
ACAD8	215.228	134.918	224.858	378.297	362.488	313.073	387.824	231.996	294.577	112.081	336.334	226.478	402.224	460.42	557.753	532.075	631.668	448.812	240.488	468.231	438.744	467.865	402.154	432.967	330.726	613.933	590.348	320.361	268.449	387.734	616.588	517.108	581.349	406.377	753.683	570.26	496.568	646.625
ACAD9	3924.7	1020.48	1731.81	2596.63	2990.22	2691.62	2123.28	2213.13	2436.91	900.618	2162.78	2127.27	3550.23	3920.37	3333.84	2956.66	3303.54	2636.34	2923.27	3746.31	4173.07	3262.36	3726.36	2764.2	3216.86	3861.43	3102.47	3086.72	2154.94	3452.49	4610.01	3580.58	3770.99	2770.73	3947.58	4300.59	3259.11	2747.21
ACADL	19.689	22.9964	79.8956	110.109	77.9287	33.1677	270.105	385.883	122.417	22.5719	443.933	283.704	148.748	168.441	384.277	17.6757	51.8349	46.6472	28.579	276.614	57.2776	47.1517	68.6351	91.8571	133.241	145.468	45.7272	48.1238	20.9135	9.13514	72.8177	139.162	212.863	41.5239	76.7819	40.7488	201.83	33.9855
ACADM	19.2325	142.361	309.164	476.843	272.093	371.142	349.039	761.692	552.383	159.121	306.453	609.946	353.446	572.201	607.85	304.273	381.259	316.407	633.11	987.815	180.621	541.505	370.846	353.558	692.708	984.513	508.001	183.958	278.124	105.074	232.156	488.913	888.58	524.562	864.971	736.715	385.924	706.91
ACADS	402.963	96.069	181.558	328.215	337.257	289.227	281.194	89.8663	328.275	83.4055	131.451	161.048	310.725	490.429	515.637	239.938	438.556	281.556	71.6806	172.317	793.283	367.277	391.741	403.017	145.123	408.673	336.428	317.865	170.189	329.246	745.7	442.148	322.026	324.979	324.031	324.316	451.018	267.398
ACADSB	31.4802	84.4457	246.661	259.097	172.416	228.502	236.881	459.228	264.17	56.953	349.077	209.256	212.603	286.071	374.353	205.267	579.762	198.961	312.543	618.341	129.986	312.057	170.249	203.428	458.209	494.828	376.288	87.098	173.547	47.7798	209.613	325.573	704.39	284.353	558.022	295.343	205.729	364.923
ACADVL	58306.2	15103.6	23872.2	29626.9	45385.3	45040.5	34802.1	21495.6	46080.1	22443.7	25071.4	28146.3	46214.7	46128.2	44130	56712.2	43172.6	30257.2	22267.3	27011.4	55056.7	28396.3	29993.5	36092	32848.8	44070.1	43000.3	43030.3	28494	40540.6	60235.1	66386.4	37662.4	36967.9	42437.5	49116.8	52962.3	40139.2
ACAN	232.913	56.8397	262.867	184.367	275.861	636.782	99.8182	63.9782	232.159	113.353	88.0657	43.6094	90.7912	123.306	76.5767	1349.75	268.985	1636.16	842.65	394.259	605.191	381.558	347.202	129.395	418.459	667.749	458.766	791.184	1008.79	1222.23	1303.63	665.633	1176.2	1153.98	1121.2	827.035	1890.77	518.851
ACAP1	889.515	126.11	184.241	459.773	563.914	468.378	319.079	147.93	267.683	183.768	411.59	328.011	601.288	828.805	1122.25	392.061	1043.83	427.441	194.479	350.305	732.498	543.412	508.972	561.138	323.79	691.129	405.102	396.857	299.586	277.171	674.169	522.844	469.492	639.546	651.87	553.123	702.605	675.779
ACAP2	36.1878	278.069	485.506	1101.58	918.21	697.461	389.992	585.111	809.607	212.954	271.449	430.44	678.836	1008.09	857.474	761.454	721.157	601.047	342.904	776.42	347.453	708.59	597.462	732.076	650.454	1107.77	712.237	278.66	499.38	271.27	239.087	709.83	913.352	511.455	822.333	751.852	696.554	564.432
ACAP3	142.057	54.5161	109.936	187.087	201.35	223.539	193.439	56.7032	224.697	78.201	182.166	96.5908	230.328	232.509	462.425	162.806	264.507	287.472	55.9869	108.939	208.02	170.159	112.982	184.602	133.747	301.225	241.859	140.962	115.34	151.739	170.147	327.83	211.032	267.119	230.004	206.236	298.731	153.827
ACAT1	2312.96	1524.25	2542.47	5551.25	4525.49	3774.98	3900.16	9075.84	4886.55	1720.98	3777.15	7141.8	4529.87	4521.12	8671.51	4741.81	6930.98	3862.17	6663.94	8662.08	2648.62	4425.18	4394.35	5009.4	7040.39	7607.85	4977.66	2167.49	2453	1817.96	5904.09	4804.51	8987.57	4535.76	7932.75	4491.54	5391.86	6057.14
ACAT2	1184.86	523.061	1631.24	997.561	1921.31	1288.12	1641.31	1620.59	1575.77	915.953	1382.23	1646.71	2008.37	2767.43	1287.46	1267.8	1870.19	1125.86	1217.38	1987.31	1354.08	1368.74	1789.24	1279.92	1463.75	2364.18	1155.34	1150.02	1081.56	1220.47	1128.05	1770.39	1855.56	1059.58	1425.36	1554.63	1757.95	1016.47
ACBD3	282.52	668.227	993.211	875.148	912.465	1009.92	876.353	1424.65	1316.21	488.82	599.986	977.105	791.196	1036.99	1033.45	987.342	1041.21	788.906	1430.96	1780.81	459.421	897.477	860.753	839.322	1576.6	1922.35	1132.24	555.314	820.075	269.942	683.049	1043.86	1781.16	841.281	1479.15	1269.78	861.111	1197.88
ACBD4	220.223	44.0227	80.1156	252.831	296.693	231.896	191.241	79.6927	179.857	175.289	132.924	122.272	320.768	339.096	448.151	180.95	424.639	187.62	71.8951	131.086	418.947	256.884	192.37	263.615	159.022	271.131	273.565	264.186	388.546	266.671	352.723	275.086	195.94	281.068	253.322	265.765	263.966	242.955
ACBD5	40.5503	79.7055	138.173	425.623	370.737	247.696	235.753	303.056	224.732	116.713	113.117	252.932	337.292	423.352	437.459	315.545	389.666	253.41	150.442	296.624	177.385	198.05	268.298	310.276	382.53	509.677	345.867	140.383	192.164	222.078	175.736	368.157	305.527	265.56	420.28	348.365	323.815	302.467
ACBD6	5111.99	1326.2	2430.85	3169.42	3695.46	4304.9	3400.1	4730.24	2685.74	1751.38	2360.63	2109.43	4029.05	4978.64	4452.01	6229.4	6870.53	3060.46	3106.61	5648.07	3877.97	3511.34	3909.54	3404.24	3601.71	5162.5	3859.33	2967.72	2462.24	4608.25	5522.69	4061.01	5214.3	3909.16	5234.21	3574.9	4254.16	4345.24
ACBD7	126.531	93.3039	86.6336	90.3723	114.139	99.4287	131.356	211.364	204.798	261.331	94.8222	166.176	93.3662	176.289	58.7198	93.8813	107.341	60.8001	136.577	139.679	86.655	166.062	153.739	79.5146	146.486	166.871	119.614	98.3712	262.127	149.869	320.108	97.3418	234.565	89.2708	140.647	135.226	60.7569	153.698
ACCN1	111.457	49.9505	119.615	94.1296	106.948	205.528	45.9131	59.4154	192.429	49.8407	73.3963	47.1954	88.4403	82.9823	67.9377	173.537	59.6926	77.8705	71.9157	142.304	100.184	96.1085	121	158.096	82.7123	210.86	80.269	46.8165	63.5717	149.359	115.614	263.495	155.106	66.3034	125.22	181.031	72.1164	53.5514
ACCN2	236.516	44.2477	91.6733	139.108	419.187	468.476	210.98	149.915	147.086	83.4201	186.646	118.39	179.611	227.596	170.751	384.692	958.057	444.971	892.365	1017.67	675.867	932.108	407.216	250.471	698.71	611.047	912.512	354.994	361.628	1080.72	851.937	335.062	1260.06	1379.82	1669.97	620.645	565.081	1522.61
ACCN3	7.01674	6.57287	15.4554	26.6231	45.5926	25.2035	26.6749	12.6424	23.5973	12.5528	42.1031	18.4792	35.0466	46.5572	68.4787	15.8059	88.0518	26.0858	11.4903	11.3891	21.4064	17.6971	13.0705	18.1779	21.0162	27.5008	23.281	268.383	19.3239	29.3402	10.468	34.7555	25.8587	38.1938	52.1241	59.6831	38.7325	24.4879
ACCN4	43.9221	22.9889	61.7636	51.062	91.6757	92.8927	45.8541	28.3747	59.3167	22.6188	38.0178	40.4986	74.7384	60.6696	30.6183	44.5571	42.891	31.4015	44.5842	68.4383	57.9305	48.2613	41.003	39.2338	52.2326	83.4044	43.0319	11.1683	26.6009	38.2661	40.2424	101.202	79.8476	40.6865	63.2561	58.8109	47.6389	28.5332
ACCN5	7.34571	7.28952	6.84417	9.35768	11.5725	9.73349	5.33143	9.29012	5.98668	3.83054	4.43872	3.44813	9.99291	18.0619	8.79716	5.97455	7.34136	3.89721	3.77278	5.87407	4.11622	3.40512	11.3412	6.07714	12.9917	7.10344	11.1526	7.03737	10.0934	11.0832	4.6521	7.89341	10.0883	6.59561	22.6384	11.2618	8.66916	8.92424
ACCS	905.082	155.772	385.785	1700.46	1072.13	1047.68	1337.78	683.632	516.06	363.012	2375.83	1192.49	1751.91	1202.11	3704.23	738.335	1398.31	1143.72	333.255	1547.18	1077.99	918.498	534.939	1100.1	881.01	1457.97	1322.91	972.454	1000.19	513.365	1043.95	1422.26	2167.13	1141.47	3093.32	1269.14	1295.19	1220.48
ACD	1158.32	273.637	557.803	1156.25	1069.9	1121.82	816.547	448.86	932.18	482.24	532.729	402.925	1291.94	1178.38	1596.79	1108.78	1729.68	763.79	475.532	761.5	1244.3	859.648	857.455	957.774	677.194	1024.71	872.802	896.584	567.299	1066.67	1416.34	1283.96	965.451	1120.77	916.656	1013.46	1150.07	1029.59
ACE	189.486	27.9588	49.4566	219.917	181.076	81.3421	86.0204	124.237	91.7634	89.7863	37.8639	65.7886	198.997	187.197	846.075	88.1838	44.1496	112.443	25.2529	68.2469	184.039	59.119	69.4244	142.092	46.952	163.202	126.045	62.5797	48.3369	79.514	146.688	133.257	63.6104	69.8622	58.1251	62.702	50.5081	35.2073
ACE2	7.11221	28.2211	94.2067	25.2029	80.5993	91.2104	157.734	69.6789	118.011	37.7165	65.781	395.956	92.8514	149.957	71.5628	158.152	209.721	156.543	146.156	234.154	50.9898	113.77	99.6499	66.2828	357.664	143.781	233.239	75.9165	245.094	96.6232	211.44	165.664	1628.09	135.177	199.131	206.784	127.94	164.02
ACER1	27.6008	12.5852	26.0295	29.7087	65.1617	83.7818	37.152	22.0122	51.3336	56.5885	30.7424	27.4569	67.491	154.945	20.7438	36.4241	58.7705	24.751	28.9413	24.9197	56.2601	33.2532	47.1666	40.6602	73.1994	29.9581	80.4903	18.6901	75.755	104.091	47.3177	73.603	70.0662	62.8719	121.739	61.8684	30.551	28.4607
ACER3	40.2318	140.74	137.347	282.75	122.06	191.141	117.47	149.349	323.334	36.5834	66.8076	243.786	203.429	182.029	321.445	173.848	116.884	134.193	130.683	312.898	160.157	182.935	125.856	196.122	294.301	530.203	235.531	68.6491	138.44	42.0652	84.5019	233.77	715.821	194.205	598.239	260.078	414.678	188.938
ACHE	132.056	61.9065	162.692	114.011	127.962	304.707	164.42	45.1138	205.7	150.511	86.7086	66.8306	121.122	199.858	140.301	122.127	215.003	109.737	244.505	142.567	186.067	297.237	195.298	110.808	76.9047	268.576	178.779	425.618	947.594	257.238	151.055	304.4	211.109	607.368	1799.85	1160.65	160.131	1140.36
ACIN1	617.512	185.475	345.558	690.502	1052.98	931.243	516.416	261.917	741.587	274.204	595.761	429.374	718.223	801.557	1469.81	677.55	804.791	856.3	164.473	458.518	730.97	589.204	748.551	721.792	497.586	1005.09	794.147	700.188	423.781	1528.14	889.296	1145.1	702.022	936.082	1004.03	1058.29	883.93	682.025
ACLY	1655.56	325.844	571.46	913.961	1002.37	1346.36	946.173	924.222	971.318	312.655	614.229	873.472	869.938	1255.48	1686.74	1294.47	1517.35	804.127	721.677	1295.9	1568.21	899.62	882.898	916.306	1106.5	2081.43	1282.2	1268.36	595.737	968.712	2104.79	1642.51	1601	1024.29	1802.25	1223.7	1256.03	1525.38
ACMSD	7.09299	7.25187	6.91034	4.32996	6.56525	9.39863	8.57135	8.11302	6.18704	4.52661	3.90073	3.44588	7.94558	8.84221	7.7138	5.15773	6.21925	3.4945	3.80416	3.42583	5.12485	3.52122	5.36203	4.04728	3.64426	3.32364	3.59542	7.4008	3.71036	9.83729	4.16241	7.56218	14.8742	3.51163	8.91687	10.0852	7.69806	7.78922
ACN9	125.433	182.076	550.625	631.696	652.756	912.856	511.957	524.299	869.111	212.098	320.542	623.409	627.579	912.358	636.766	1391.94	1104.68	749.56	837.161	799.009	451.485	1156.12	815.402	564.974	837.083	955.025	785.783	587.683	447.087	286.998	281.775	1213.76	819.915	706.595	866.044	1009.39	691.576	822.423
ACO1	1846.56	705.053	1207.02	1499.6	1739.65	2134.48	1532.11	1996.24	3370.64	832.102	888.622	1657.46	2024.2	3906.36	3804.96	5145.13	3427.05	1921.55	1651.37	2204.54	3322.69	2430.62	2383.67	2406.57	2110.79	3714.59	2730.72	1988.92	1394.78	1647.44	3509.93	3231.85	3254.97	2165.01	2344.49	1907.36	2602.11	1798.58
ACO2	13826.5	2995.01	4674.44	6767.6	9140.19	8214.6	4905.99	5538.5	8037.4	3407.53	3266.91	4837.44	7134.34	11184.9	8011.54	6876.46	10641.2	6290.11	6080.47	7673.76	13645.1	8395.26	10164.1	7864.28	6418.82	10113.2	7453.63	8504.53	6003.49	9304.51	17089.5	10060.9	9233.31	8919.44	10710.2	10706.4	8294.84	8305.48
ACOT1	6912.58	2420.71	4554.92	2727.12	7559.03	3192.68	7389.85	4259.59	6025.18	2089.87	2671.84	3499.16	7536.54	15424	7229.03	7910.92	4995.43	6411.36	5450.67	4354.57	6538.36	4507.18	6818.94	5064.36	4216.52	4106.01	5220.18	5061.6	6123.17	7210.47	16601.9	5048.43	6432.14	3808.18	5004.81	6092.29	4019.16	2800.44
ACOT11	230.103	64.1534	124.975	111.992	254.452	236.944	125.854	125.183	122.199	63.0635	186.267	189.613	187.706	257.449	185.473	143.268	470.433	248.413	274.742	470.45	461.868	403.18	388.349	178.56	451.091	391.231	323.453	382.726	554.085	478.166	609.656	525.311	392.937	578.795	920.651	833.534	317.562	350.781
ACOT12	7.1861	7.67809	7.57087	8.53117	16.748	16.4704	10.855	9.2567	26.904	10.662	13.242	6.49843	17.9859	71.7837	8.93053	6.67398	27.7494	5.10484	12.7419	4.8805	16.047	8.47742	19.4507	11.2415	47.5076	13.7226	32.3089	7.1307	21.8578	18.7804	7.64829	28.959	45.3973	23.9018	67.5969	23.6672	8.806	8.85573
ACOT2	3272.32	1084.3	2172.44	1224.85	3231.73	1641.1	3213.64	1864.95	2991.99	924.376	1209.41	1663.66	3400.65	6723.11	3278.2	3411.93	2162.53	2843.69	2495.99	1956.6	3353.39	2354.54	3143.38	2100.09	1805.98	1902.8	2353.79	2565.17	2880.58	3277.6	7446.47	2441.14	3058.47	1688.29	2339.13	2786.17	1708.83	1311.43
ACOT4	329.741	88.9728	194.439	147.582	242.989	227.522	160.488	109.206	390.011	130.775	47.3319	244.331	417.651	733.697	534.537	227.205	130.734	393.947	161.627	118.937	616.696	323.974	453.603	586.397	167.149	266.326	369.868	341.301	173.895	363.046	612.229	362.853	279.508	283.212	392.663	518.965	446.836	131.716
ACOT7	2230.23	303.775	432.704	673.256	1345.77	676.573	668.279	575.206	1075.38	393.221	424.723	532.107	1159.67	3017.59	1632.3	980.164	824.964	961.428	550.669	816.335	2501.55	733.945	1755.23	828.815	867.019	1917.13	1473.82	2038.83	709.643	2578.39	3260.46	1744.62	1294.57	1181.06	1777.56	1320.6	1504.2	988.989
ACOT8	832.892	144.152	241.912	686.62	936.351	393.976	488.82	299.454	396.362	342.767	286.597	529.777	1108.4	921.955	1175.56	458.519	910.459	559.62	399.059	390.022	1123.93	456.121	463.015	673.481	424.969	734.38	734.646	706.905	377.808	921.323	1163.69	714.133	439.696	658.309	807.449	709.921	836.761	680.851
ACOT9	1800.27	1458.62	2821.06	2517.53	1923.85	2629.95	1933.04	2498.91	5051.99	660.499	1727.65	1604.16	2195.77	3493.68	2615.82	3399.34	2852.54	2405.64	1999.36	3536.18	2114.26	2801.19	2446.51	1986.43	2885.56	3780.89	2603.34	2299.42	1597.88	1380.29	2728.14	4213.31	4782.8	2490.61	3342.85	2787.88	2541.47	2365.68
ACOX1	188.115	198.393	390.962	545.772	616.872	427.803	277.298	316.356	750.397	182.844	248.696	406.965	491.429	791.571	725.246	538.73	448.834	490.774	365.014	697.208	388.915	509.724	529.114	554.527	625.003	700.732	539.888	489.275	422.621	263.869	426.779	765.119	758.069	391.266	637.812	818.603	620.849	442.477
ACOX2	482.99	316.557	619.469	1131.96	1247.58	703.482	794.246	1208.58	659.275	434.649	1032.17	614.514	1471.79	1548.44	1254.16	763.815	1183.7	996.89	1251.83	2197.57	1137.05	1043.81	1195.83	1151.83	1178.79	1384.1	1125.7	676.773	994.801	627.218	1406.08	817.831	1747.43	887.195	1364.39	1152.12	1018.41	938.499
ACOX3	419.75	155.186	245.409	374.68	365.519	363.536	281.99	218.299	347.131	190.213	271.496	246.935	409.209	575.711	475.836	448.498	597.855	273.782	296.078	464.583	586.893	406.821	401.592	348.544	317.686	559.18	316.916	340.208	291.371	329.83	737.3	467.898	437.132	427.516	599.051	308.195	331.096	486.473
ACOXL	5.87458	6.1235	81.1251	24.0364	53.4584	18.8781	149.841	277.637	48.3162	9.14483	448.677	165.842	78.911	138.619	111.335	4.53637	14.0346	39.3919	13.8725	153.931	43.8721	36.7424	58.9927	76.4658	52.1842	189.258	40.5942	6.29579	27.495	8.54305	13.0706	25.7599	118.28	31.6929	17.1913	8.31803	30.7115	18.9233
ACP1	405.372	492.06	917.231	1535.58	1315.79	1488.21	1241.58	1815.14	1461.52	539.934	934.075	893.934	1605.49	2135.59	2019.73	1934.21	2156.05	1257.21	1161.2	1944.53	844.66	1420.34	1192.41	1574.79	1620.64	2014.06	1569.04	734.287	810.198	577.118	894.27	1627.87	1904.94	1493.18	2225.9	1595.63	1837.87	1547.85
ACP2	345.19	90.8376	132.745	259.292	306.595	371.587	238.838	103.534	419.876	114.069	134.619	182.775	382.714	718.813	538.146	495.005	332.767	352.706	106.888	180.975	802.225	352.197	469.487	357.829	222.561	513.631	571.529	546.2	198.821	528.04	1073.6	641.354	345.515	427.05	653.902	477.999	443.755	381.594
ACP5	51952.3	23733.1	50501.7	17234.5	58707.8	23810.2	31071.2	46493.6	70027.2	13699.2	13320.4	29688.4	64723.3	72314.5	47312.9	26878.1	29291	57097.5	25584.1	38811.4	70142.9	33905.8	70361.8	65357.8	57255	48100.8	60834	72297.3	40907.4	41231.2	67248.9	66893.2	67066.8	30962.8	55415.7	69052.4	48274.4	10757.8
ACP6	205.908	8.97068	52.6629	120.847	204.322	167.702	19.5233	69.3528	123.459	51.6328	115.966	208.332	179.023	224.627	279.464	108.184	188.458	153.667	99.7674	144.425	111.365	167.286	176.831	243.101	159.887	130.564	220.135	126.903	191.633	238.591	368.39	207.796	164.031	205.34	213.354	185.268	229.08	168.795
ACPL2	281.527	242.982	466.097	603.408	657.331	655.31	734.872	1034.75	723.476	200.774	746.041	720.292	579.913	772.487	588.707	1323.47	1000.91	619.726	997.807	1219.41	549.435	868.115	686.43	607.615	1603.04	1055.56	978.939	589.192	944.907	400.827	557.743	1032.03	1605.18	823.519	1266.88	1006.43	995.861	953.148
ACPP	27.3594	10.8153	52.1332	25.0019	40.4586	26.062	72.3947	53.1178	82.7176	10.871	30.9427	60.6666	36.8415	76.9817	52.4296	18.7867	12.4685	57.3374	28.1695	94.9881	44.8994	63.4773	48.9912	42.5415	68.262	91.3341	48.7724	20.1235	16.5666	14.4227	102.39	47.4417	124.391	28.6012	52.1951	48.8929	57.7081	39.4952
ACPT	43.4573	25.4718	83.4941	66.9225	95.0216	214.295	36.7771	47.0238	120.43	48.3882	48.6309	59.8173	51.4567	174.969	48.1059	64.5731	66.6916	41.0111	29.1885	78.7887	49.3892	46.7752	75.0302	57.4634	55.2552	143.482	50.9183	41.4416	58.0626	48.2085	85.9623	206.151	109.365	53.0103	156.915	145.329	59.9648	65.8987
ACR	170.715	23.649	102.539	293.841	107.334	265.534	207.998	1285.73	233.038	46.4168	273.481	187.043	213.66	140.986	287.906	165.102	126.586	68.5895	230.464	251.994	92.2152	74.1463	111.341	181.56	295.007	246.035	162.648	40.4541	73.3052	114.055	205.914	156.961	250.941	160.421	201.597	122.928	88.3535	95.1262
ACRBP	265.866	74.6034	195.923	319.781	353.401	239.749	129.686	285.764	319.792	134.45	93.1969	1239.55	594.203	613.22	661.699	737.758	175.877	178.965	96.6497	285.541	348.053	164.229	290.895	269.618	165.231	469.567	284.397	211.257	102.942	183.329	532.575	468.146	331.436	147.359	275.108	345.235	308.115	158.568
ACRC	55.0461	163.086	362.089	378.611	408.974	525.853	283.979	964.14	500.125	135.417	274.905	691.091	380.576	377.425	605.86	429.766	868.013	302.84	562.28	737.364	82.9837	279.969	261.599	248.987	897.631	673.444	481.226	228.806	261.06	59.274	73.0006	500.889	757.258	437.312	746.58	558.446	403.239	700.653
ACRV1	18.8799	6.02185	13.3103	3.91978	12.5029	14.6859	3.03983	6.60796	9.26629	3.06781	4.34504	5.36775	20.5555	7.85107	6.58928	6.91541	6.96697	5.60104	3.16186	6.4717	3.69579	7.1606	4.77344	3.69007	3.99822	14.1227	6.72223	6.6331	5.21848	8.3207	3.64454	26.977	6.08227	6.74784	7.99823	11.6858	6.52579	6.63412
ACSBG1	39.1146	6.61677	9.57667	21.9211	75.4995	73.2056	6.12398	18.7744	11.5774	11.5674	21.1263	8.67872	15.7981	17.7992	37.158	16.8566	135.359	4.27634	79.5026	40.7741	72.3107	67.1488	42.4752	23.5445	14.0952	34.8771	12.7527	74.6199	63.1411	100.089	9.30237	18.9028	16.9292	149.07	234.144	158.813	72.5111	377.24
ACSBG2	18.0747	13.8991	19.0967	20.6752	39.765	29.3892	17.0776	54.3071	55.5573	18.8102	26.8686	10.1206	41.4423	63.7783	18.7423	28.2799	16.2159	16.3551	31.6172	35.5389	26.6472	21.269	29.4184	15.2282	64.9972	43.1354	39.9048	15.3776	12.5533	22.5837	18.5846	33.9382	31.2589	19.8987	52.4717	100.202	66.0654	14.1543
ACSF2	1633.53	272.608	610.247	1023.81	1797.12	789.24	1311.72	987.756	1177.48	378.004	1490.49	833.643	1103.71	2251.55	2740.81	562.641	1880.83	947.069	506.955	1601.4	2338.58	1147.66	1052.87	1053.98	1232.67	1613.95	1175.14	1346.34	755.591	1168.45	2005.9	1770.87	1374.18	1146.66	1777.63	2171.6	1919.73	948.955
ACSF3	1032.01	255.571	470.612	855.723	1012.02	1119.59	792.3	321.386	784.033	410.416	518.851	531.493	1152.62	1304.88	1401.63	924.354	1563.79	873.06	387.584	599.321	1776.85	1023.85	1144.25	1094.16	585.386	1383.68	1134.76	1259.75	722.954	1248.67	1772	1425.87	921.852	1263.65	1233.24	1320.38	1146.67	1134.34
ACSL1	1423.93	1904.51	7696.23	2487.51	4317.6	7234.48	7298.06	5260.15	11071	2520.47	3545.97	9970.95	4336.03	6247.04	8236.82	21989.3	6430.29	2661.52	1488.45	3397.85	2264.8	2467.19	4083.51	4444.88	8857.76	4848.67	4325.05	6989.11	4284.46	1327	4725.71	17824.4	16199.4	4632.85	12552.2	9592.34	10537.4	6041.02
ACSL3	83.288	231.746	613.912	648.996	333.325	523.408	607.927	735.314	994.185	113.681	441.668	404.144	397.984	484.467	735.774	544.748	547.988	523.612	586.585	1045.99	273.731	659.82	442.337	409.994	753.877	1035.52	601.669	258.253	252.732	137.131	324.674	1130.18	1414.78	742.254	963.127	784.344	603.577	683.759
ACSL4	218.666	602.521	1056.65	561.886	707.251	1523.27	1882.21	1435.83	2354.45	311.57	676.326	1139.69	571.604	729.676	1113.96	3406.3	568.536	810.822	765.885	1843.48	577.735	932.708	454.301	1115.16	1705.25	2986.27	1049.52	627.812	300.272	93.8262	509.461	1448.84	3004.67	733.614	1456.58	897.735	1264.78	749.509
ACSL5	267.964	183.629	688.054	307.025	284.856	459.638	548.155	291.447	528.802	122.566	319.51	391.812	261.31	545.929	485.075	357.52	431.088	325.895	186.073	502.825	513.291	495.238	518.032	365.697	494.196	785.033	548.441	758.594	545.516	245.567	592.13	687.936	713.793	415.358	870.066	917.254	495.293	319.326
ACSL6	6.14486	8.95637	14.9129	12.703	15.9467	40.5482	10.8267	12.2415	18.8271	6.61453	11.1309	7.48097	12.1157	23.2158	16.8598	20.3722	23.1421	10.4935	11.1379	26.0442	8.07504	14.3923	14.7532	17.1844	26.6562	42.2626	14.6886	9.99456	8.34093	12.5021	9.45692	38.1102	28.0723	17.3857	19.7572	25.6021	13.766	19.5101
ACSM1	39.3562	6.17608	25.3827	43.921	157.956	46.9658	33.6927	76.457	80.816	12.9186	96.5082	70.2578	67.6175	250.338	87.7018	66.1773	211.712	52.0585	26.8138	52.0054	135.252	43.5789	39.3869	123.585	48.8145	48.627	39.8098	56.81	49.5955	152.623	83.9211	112.632	61.5692	46.5364	244.857	88.4407	54.2013	64.34
ACSM2A	30.2699	12.119	33.3393	37.4003	28.5782	55.9958	11.456	20.0239	35.143	17.866	22.7875	17.4424	28.4586	32.8888	29.1316	22.4476	34.8639	20.3612	16.0103	32.0374	30.7024	29.1288	31.4665	24.958	42.6564	39.278	30.4092	23.0916	32.787	34.7136	40.6504	43.8353	45.6712	35.3569	23.7827	48.5357	27.1337	25.1518
ACSM2B	52.0623	21.1999	33.9655	112.924	86.1042	187.496	59.6984	68.5044	68.9056	55.5084	38.8849	36.5552	69.3118	123.486	62.6778	54.1823	96.0854	44.1464	76.5865	91.9642	92.6404	60.36	46.4914	65.3378	221.521	133.676	119.114	42.1163	110.879	124.538	137.404	126.145	171.251	97.7609	133.637	138.435	54.3795	44.1425
ACSM3	30.6352	21.5498	125.027	87.2584	134.353	179.74	314.269	179.74	134.018	78.1954	103.231	349.885	196.079	294.029	392.647	56.0353	169.213	165.245	64.089	335.858	105.556	76.2205	79.2097	226.966	190.589	318.281	152.983	48.749	64.0521	24.6221	159.407	211.838	302.526	112.177	180.888	132.176	356.535	51.0243
ACSM5	11.0757	25.0008	23.3342	94.6057	38.0893	56.7864	47.0441	46.2361	49.9321	14.4262	20.9332	162.764	62.3986	67.7805	105.926	49.3926	170.951	27.519	46.2894	94.615	38.8891	65.1134	48.3791	94.0925	70.9989	72.6297	62.4009	21.3278	67.5868	12.3235	46.3746	51.8678	229.52	32.9878	43.2319	69.3243	31.7172	34.4329
ACSS1	1834.85	424.772	689.195	1857.78	2250.34	1614.47	1220.51	1142.96	889.333	529.459	2045.36	1519.41	2363.28	2484.59	2711.71	947.25	3001.93	1403.98	1146.64	2226.68	2051.78	1626.94	1961.14	1920.72	1437.48	2306.24	1458.83	1257.29	1563.38	1310.94	2567.89	1905.6	1762.14	1981.23	2843.1	3028.19	2029.94	2127.74
ACSS2	1711.97	333.983	749.512	1086.93	1678.49	975.307	2159.64	712.119	1126.93	698.026	1592.67	1648.28	1556.18	2568.05	2643.25	1238.82	1781.51	1122.34	537.75	1083.04	2428.34	1317.09	1338.91	1912.35	978.922	1989.33	1573.92	1309.87	871.76	1115.94	2870.88	1640.06	1764.56	1306.66	1653.3	1408.3	1674.63	941.901
ACSS3	168.897	110.903	179.604	275.053	477.827	309.638	616.812	504.487	270.401	156.494	478.674	439.983	467.558	582.182	840.833	1115.79	713.601	511.78	208.536	706.459	330.562	254.907	354.423	416.204	564.325	608.746	503.611	388.129	168.091	146.606	629.236	567.783	791.708	345.044	366.506	179.022	645.682	226.176
ACTA1	28.8033	18.8008	56.4585	75.6045	240.305	71.4183	40.4899	16.0736	59.909	134.564	38.5492	19.2953	44.7283	124	64.7962	52.7972	47.1863	27.2381	190.931	56.8522	63.9604	45.6626	41.8783	191.609	63.5808	48.6295	38.6197	10.3144	46.1759	26.2837	20.9568	77.6423	136.47	175.598	56.7908	72.4014	168.652	34.2666
ACTA2	33199.4	5390.64	12469.3	19937.4	18026.6	24011.8	16701.7	4412.06	15416.3	19056.7	10574.5	5539.82	10260.6	16593.5	15614.5	38018.9	31139.9	18045.7	26320.5	25596.1	25193.5	35904.1	12963.5	20675.8	16349.9	36860.2	32067	13909.3	28199.8	37933.3	38422.6	21067.7	49133.4	46150.6	24723.6	20987.1	41596	20346.1
ACTB	63393.2	28513.5	25971.1	31182.6	52635.9	30371.7	60379.2	45248	32799.7	30344.6	56157.1	52493.2	47102.2	46845.7	63268.6	48074.3	59661.6	47493.5	41632.1	55553.4	61670.9	52736.5	31163.2	48981.8	54386.1	63969.5	61764.2	43527.9	25925.8	47776.7	63217.6	49865.8	63868.4	63173.7	62682.2	42637.3	59121.6	57320.5
ACTBL2	3225.14	600.62	1543.56	1617.06	2071.36	1873.08	1787.59	727.135	2035.21	1788.83	978.804	1616.41	964.933	3474.03	1563.13	4019.44	2226.01	1556.76	4100.4	2650.04	3660.41	6116.95	1904.27	1675.02	2017.33	5999.42	3711.14	2506.99	7184.94	6738.37	6663.34	2999.48	6969.67	6255.06	4014.06	3126.92	4252.03	4658.02
ACTC1	4038.52	813.404	2201.33	2161.94	2125.55	2366.45	2097.05	1184.57	2772.5	1937.38	1144.34	1941.77	1561.26	4661.98	3677.23	3624.03	2520.59	2062.72	2118.42	2693.57	4876.44	4668.92	2190.15	2685.65	1859.3	6970.32	3744.69	3063.96	4112.89	3991.24	8162.74	3476.11	6357.96	4818.19	4550.25	3145.73	4206.37	3777.55
ACTG1	53519.3	32774	42116.9	42404.8	44447.7	48447.4	39316.6	36018.4	50287	33774.4	33819.6	36077.2	42218.2	54369.8	47908.3	46800.9	48892	42492.2	33752.4	37314	56644.1	49571.3	47894.9	43115.3	37004.9	51666.1	43385.7	49032.8	36562	51915.5	61183.7	52050	47867.1	42785.7	46813.8	51606	47103.9	40904
ACTG2	71709.4	12665.5	30812.3	20019.9	59852	40057.2	23164.2	4522.42	21251.3	16498.8	16282.8	4456.89	10969.1	29701.5	15760.2	71787.9	59211.6	27292.1	73538.6	67452.7	60127.2	71492.7	55043.2	18985.5	39511.6	58342.9	64236.3	55102.7	68336.4	74084.3	71917.4	72585.8	71025.1	73750.6	49900.3	75571.8	73236.5	67547.9
ACTL6A	808.339	777.946	1336.39	2237.66	2578.69	2781.25	1680.73	2580.32	2242.67	832.497	1631.74	2314.59	2462.03	2757.85	3800.3	2459.37	3709.86	2152.99	2886.47	3312.51	1882.03	2922.88	1975.99	2239.36	3214.37	4151.94	2635.05	1736.33	1872.77	1690.34	1971.19	2839	2842.66	2528.77	4706.65	3494.52	3025.28	3034.61
ACTL6B	24.6812	45.9283	89.8587	59.192	95.0167	141.66	28.5633	21.2701	93.1896	56.8439	65.524	31.1128	84.1464	56.732	38.8529	47.9964	63.6562	40.4614	27.06	107.879	45.0119	61.0993	92.5656	62.5735	44.403	59.3202	47.7663	38.4719	79.8708	129.555	37.972	153.988	52.5571	47.1086	52.3319	118.161	31.6746	7.4824
ACTL7A	21.7246	17.3703	72.4062	54.4005	69.8049	316.341	71.1879	23.1144	93.6843	30.0897	46.5503	36.8452	30.4171	204.4	22.1784	48.9744	20.2659	32.6592	50.565	94.473	41.0296	44.7146	143.869	39.8619	44.2242	236.786	44.8648	12.8331	51.6632	42.2632	173.058	226.494	122.287	52.7801	243.399	134.335	32.5889	104.552
ACTL7B	27.7005	9.46489	15.9658	15.2366	16.487	16.0549	17.9404	13.8698	25.9963	11.0005	12.7538	9.73927	18.1662	28.5002	13.8819	10.746	10.2364	14.1617	9.18261	17.5454	18.136	19.5959	16.0694	22.0112	18.3902	27.6056	16.3399	11.5333	10.8322	20.8493	19.8697	50.0273	23.0521	15.7344	19.0775	16.5033	12.5396	8.96822
ACTL8	9.32252	6.28296	12.9159	30.9001	19.0356	18.1339	29.1651	7.05982	43.2535	30.4704	41.1637	37.0746	9.9295	20.0262	6.84044	11.544	12.1359	33.2362	33.7819	37.5678	36.3759	37.2486	37.964	21.1041	14.8944	36.4402	32.2143	12.0869	31.3685	19.7976	33.8974	23.2208	37.8821	29.7518	16.8569	15.8049	9.38518	14.9001
ACTN1	11481.8	2429.21	3724.63	4343.89	5520.82	6476.22	3745.92	2178.15	7151.55	3536.19	2592.42	3515.51	4156.21	6353.4	6548.32	12549.5	10087.4	7901.66	3971.72	4857.52	9944.74	7494.47	5585.57	5771.04	4892.67	13870	8812.07	7486.05	5385.32	11071.3	15890.3	10234.9	11888.4	10041.2	8076.51	7606.87	10396.4	6484.17
ACTN2	235.899	158.311	255.782	775.138	382.687	117.627	208.425	351.779	412.358	257.483	154.376	220.722	435.637	305.582	492.517	229.089	331.671	141.809	514.931	730.515	237.008	434.967	251.343	186.786	208.22	392.146	146.849	101.208	466.897	166.767	83.1563	225.691	1632.44	434.811	238.08	228.975	259.244	241.686
ACTN3	6.03866	28.5525	58.647	22.6766	12.1613	90.9126	29.9677	34.2316	137.166	15.9178	32.5548	70.2024	21.9505	100.841	34.3763	28.04	54.5268	31.3769	29.1334	88.7841	47.1755	195.799	59.2539	30.634	52.6998	252.532	52.3271	29.081	129.245	39.1723	75.436	51.7052	204.535	57.0722	131.874	83.037	46.0608	138.186
ACTN4	2541.2	576.424	1121.64	1743.78	2058.35	1356.74	2168.21	874.237	2142.86	929.246	1066.12	1040.39	1548.36	1839.23	5147.38	1608.54	1475.72	1908.82	565.291	1266.35	2824.3	1507.06	1200.17	1703.5	932.251	2903.37	1620.28	1776.37	1097.68	1819.7	2797.72	2235.99	1870.63	2411.13	1680.38	1556.3	2365.72	1165.67
ACTR10	1355.08	1526.55	2360.91	3775.44	3595.01	2980.22	2545.85	6163.8	2993.35	1604.87	2201.8	3679.94	4187.31	5207.67	5239.27	4308.12	4390.8	2926.98	4356.26	6104.67	2193.18	3578.96	2833.78	3414.28	4996.46	5899.9	4248.88	2344.53	2512.21	2154.53	2841.06	4085.45	4861.64	2986.58	6247.33	4281.43	4581.79	4099.78
ACTR1A	3637.33	861.152	1222.32	1785.19	2231.02	1887.78	1481.56	1118.78	2109.53	973.397	849.167	1244.35	1894.55	2561.81	2435.41	2760.17	2104.6	1562.27	1037.55	1318.39	3425.01	1770.73	2154.16	1835	1499.04	2564.04	1781.76	2487.55	1450.28	2395.81	3762.9	2576.22	2001.12	1752.31	1846.71	1963.61	1964.11	1223.95
ACTR1B	5218.88	921.121	1438.8	3021.97	3402.6	3222.34	2214.01	1186.36	2528.22	1100.2	1717.12	1936.34	3338.97	4117.25	4516.16	3463.18	6128.52	2554.48	1379.65	2159.19	6316.17	2992.73	3605.47	3634.59	1873.53	3937.16	3142.61	3226.25	2199.46	3167.65	5752.89	3775.8	3184.24	3280.95	4099.84	3650.8	3628.55	3309.23
ACTR2	54.9087	210.599	522.965	510.656	354.298	493.294	327.165	861.453	871.707	172.302	298.753	688.347	302.983	759.381	459.112	616.977	474.17	592.271	589.537	1268.26	365.739	735.139	759.698	512.159	917.522	1671.13	794.254	233.649	362.811	131.78	442.104	696.069	1424.57	456.22	843.979	568.57	428.454	613.739
ACTR3	1183.79	1886.04	4052.1	3701.34	3543.87	4248.01	3270.65	4097.62	5243.33	1478.16	2328.39	3991.62	3066.83	5992.69	6533.94	7506.51	5322.17	3801.31	5045.88	7902.5	2387.93	4636.48	4556.1	3652.25	6136.39	10400.6	5248.48	3318.6	1995.82	1693.13	3384.11	7172.51	9570.11	4237.63	8376.91	5150.46	5220.11	6645.87
ACTR3B	274.728	171.321	241.226	341.662	406.794	280.565	373.469	366.187	304.603	121.304	267.523	300.745	356.535	377.92	389.393	416.632	568.495	290.184	639.946	609.19	381.695	361.627	377.622	315.906	434.634	582.427	428.187	203.716	250.629	231.534	393.111	331.556	626.153	428.526	587.31	521.459	403.12	617.092
ACTR5	292.931	82.0412	174.946	310.154	299.565	362.265	259.232	206.186	266.968	107.454	243.554	166.244	332.445	371.069	449.954	334.993	373.888	224.87	130.467	213.173	312.324	238.571	278.92	280.084	221.153	436.465	298.643	278.441	157.174	189.428	412.946	302.186	305.443	334.557	387.465	343.829	294.413	234.978
ACTR6	282.305	497.909	812.056	1552.47	1563.02	1187.38	932.664	1738.48	1190.91	319.942	810.343	943.621	1185.82	1485.32	1390.17	1664.13	1734.58	944.382	1986.8	2579.57	633.318	1672.61	1106.58	1182.93	1922.25	2263.21	1300.52	835.157	941.12	342.054	472.278	1299.09	1945.35	1195.46	2607.42	1938.98	1005.34	1689.34
ACTR8	140.969	89.9847	135.883	207.636	202.842	267.637	243.738	257.442	259.284	69.9243	184.806	244.425	216.554	319.158	346.945	307.67	251.428	247.064	250.783	472.796	226.561	291.292	273.598	269.461	387.529	469.319	346.77	219.197	180.1	172.941	327.309	357.189	405.85	343.44	487.827	283.097	245.62	360.918
ACTRT1	5.07752	5.69825	5.44842	3.30785	4.82008	6.58175	2.89107	6.06908	3.24124	2.79475	3.08604	2.76761	6.10955	7.03994	6.01795	6.92413	4.93004	2.84341	2.91449	5.7557	3.28254	2.89508	4.17606	2.73003	3.02424	5.73473	2.89189	5.82642	19.6073	7.38616	3.33272	5.58625	9.41338	7.51201	7.19949	10.0556	5.87936	6.05919
ACTRT2	10.7568	7.03134	20.3924	31.2854	46.3011	72.5281	44.1045	25.2372	87.7212	33.9661	43.3137	32.8397	41.7237	121.73	23.7993	24.2137	25.8778	26.2484	45.3465	50.5373	62.6341	31.9867	50.7164	28.8374	51.3057	92.7403	52.6523	19.8898	42.6752	46.1825	33.7065	102.226	40.3795	51.4752	78.4687	54.6295	27.1103	22.3914
ACVR1	306.851	219.023	388.032	904.17	531.903	1042.22	619.859	626.537	998.85	233.848	352.196	436.076	556.255	737.348	1121.82	813.751	1412.83	648.526	836.657	1139.84	789.703	940.542	555.468	711.501	922.427	1526.68	1058.47	720.46	628.419	519.666	1048.45	1024.99	1508.88	831.218	1758.48	1117.3	974.256	1171.52
ACVR1B	155.006	50.3284	190.969	180.271	332.503	208.268	251.258	111.69	336.703	220.171	171.627	162.243	337.934	526.543	185.174	244.8	160.955	136.956	137.34	110.852	287.672	131.959	187.563	220.527	308.562	266.041	352.14	144.881	286.009	427.115	242.231	300.418	173.754	314.286	401.148	473.074	244.359	160.94
ACVR1C	10.6317	5.86958	9.173	8.9659	35.0653	50.4812	41.5882	8.78602	16.3835	3.58475	33.7745	25.8399	13.9417	55.2245	25.4765	11.986	54.8803	11.9885	16.134	28.4858	16.1349	76.1763	29.9693	16.4364	40.2163	42.1778	42.6616	7.56776	11.7104	7.53184	5.27618	26.7689	46.8286	33.1793	27.229	25.6898	19.583	116.46
ACVR2A	6.99836	42.7308	49.4184	92.2096	40.8487	96.3222	113.705	98.2438	119.534	16.8997	63.9606	49.0269	59.1772	91.1098	89.7861	97.2945	104.242	93.6647	82.4603	227.674	53.0637	108.586	69.5183	69.6776	109.928	195.796	122.721	27.0282	51.9161	21.0469	52.1181	63.2639	221.626	97.4477	141.234	79.0473	45.216	114.709
ACVR2B	440.973	291.238	256.317	829.177	1304.11	515.633	297.241	201.247	332.443	176.762	445.737	354.042	1414.39	963.032	1277.62	582.29	1611.46	673.812	272.437	406.427	1038.38	650.114	835.917	909.294	381.758	740.559	717.967	543.248	554.916	1082.71	619.879	547.146	513.66	706.813	601.948	1180.06	744.201	695.257
ACVRL1	28202.1	6147.91	6836.96	23253.8	18531.2	5213.34	7588.64	11152.6	9918.09	3924.01	5163.69	12670.5	14931.4	10532.1	18926.1	5451.87	5624.17	10994.9	5307.32	7941.18	12663.1	4926.36	9393.79	12519.1	6781.98	9290.13	7357.88	6584.76	3866.37	4008.7	14599.4	11250.7	6194.14	4374.24	3095.26	4358.86	11609.7	2239.79
ACY1	1847.37	396.019	814.14	1338.62	1775.91	1565.02	1428.18	548.887	1199.12	533.162	633.671	793.06	1713.37	2069.35	2108.79	1145.92	1379.92	1557	587.92	992.729	3242.96	1605	1379.68	1666.21	1028.32	1584.18	1465.8	1755.39	1160.89	2623.93	2474.43	1919.97	1183.04	1613.51	1544.34	2350.6	2085.22	1128.66
ACY3	29.4217	14.9385	33.8683	43.3948	41.7869	48.4474	31.0266	11.58	35.6457	31.2861	21.8998	18.8915	33.607	92.9648	23.7943	30.6566	58.5272	29.7236	24.9777	23.4577	61.8284	25.8647	32.5163	34.9811	55.3066	55.0782	56.7228	47.8121	47.6441	49.1954	45.6333	60.6387	57.0941	58.3103	103.933	82.8074	25.5648	70.3667
ACYP1	203.78	480.782	810.971	2301.01	1760.3	1228.59	765.813	1069.27	1428.63	492.655	1568.5	1386.11	1570.94	1981.98	1519.33	1164.16	4088.04	1153.1	1546.39	1704.31	747.725	1607.68	1452.13	761.238	1659.42	1415.97	1300.96	710.544	1655.8	894.141	264.342	1858.14	1598.52	1465.68	3824.72	3889.35	1831.63	2866.02
ACYP2	220.511	123.032	241.26	434.282	362.489	439.842	272.181	372.617	370.417	166.359	213.249	292.838	437.183	441.232	359.902	321.703	637.902	361.439	447.566	510.354	316.24	445.015	404.345	300.397	392.132	395.669	400.39	286.027	301.752	276.51	295.174	489.288	740.286	427.865	487.436	522.166	485.005	447.548
ADA	3623.5	2127.95	2963.78	2769.27	3097.81	5083.49	1639.57	1608.96	4531.29	1476.17	1180.87	1407.66	2368.57	5240.41	1974.67	3030.25	4342.56	1959.54	2176.85	2279.29	2965.09	2630.27	4058.47	1894.6	2111.26	4801.16	2994.43	2896.88	1732.09	3556.38	3959.71	5759.76	2768.88	2177.69	1970.59	3246.17	2514.57	3195.9
ADAD1	7.28727	7.31818	10.2281	9.03726	6.88718	17.1274	9.95575	8.48984	8.94997	3.52201	4.0807	3.49062	8.35093	29.4555	8.06652	7.4791	18.0578	3.68693	4.51429	11.3702	4.04509	5.85425	45.6717	13.4055	19.2767	14.1105	17.9218	7.40798	9.26527	10.2862	27.0549	15.4955	13.1408	30.0563	37.8866	23.4708	8.02474	22.3649
ADAD2	54.2782	81.7273	88.0981	64.4567	95.4021	352.529	91.4887	93.5657	144.934	50.8062	326.481	36.5655	126.744	164.905	47.7048	105.872	166.001	320.445	124.028	240.079	134.635	113.253	137.319	171.176	245.882	79.9079	186.582	86.1287	146.117	368.662	246.305	403.668	703.607	120.462	185.078	222.914	408.072	180.507
ADAL	19.6447	21.273	46.9924	125.422	111.524	84.7985	89.4129	82.6967	74.7988	26.0853	62.9574	81.6853	96.8035	100.925	124.546	98.3099	121.893	122.302	81.419	141.55	91.1482	142.163	97.7891	112.442	132.001	163.788	145.537	35.8602	89.5108	61.1151	54.8509	103.212	101.895	152.177	112.237	130.959	90.9588	94.7226
ADAM10	18.1608	205.513	295.753	294.49	234.422	312.169	222.884	479.528	739.354	94.1945	164.503	259.478	317.226	414.279	417.616	543.435	399.765	342.197	316.469	596.5	216.812	402.024	622.637	270.409	534.244	549.113	415.665	202.654	227.212	156.898	236.58	634.026	606.318	308.553	607.815	509.517	287.047	361.383
ADAM11	31.5546	15.7259	52.2313	51.6433	32.3359	75.1631	35.0139	25.2038	60.6313	14.0252	31.5893	18.672	33.7297	50.7411	47.8801	42.0641	75.5055	28.5794	25.7127	46.8653	21.5876	21.2423	33.8225	28.7831	34.3387	50.0272	34.8829	18.437	19.1986	25.5821	28.522	65.8115	55.8895	40.2526	27.3947	37.8852	35.7133	25.9662
ADAM12	20.9689	14.5198	32.6935	27.2379	22.7428	127.052	31.1843	9.19109	64.2571	21.9199	8.97052	10.4775	34.4595	55.5661	23.1105	347.221	98.6965	200.035	108.05	98.7301	75.0846	56.6051	35.2948	30.3295	75.8891	127.637	241.579	43.8898	23.1229	36.4869	90.4015	199.067	117.478	94.2752	146.255	50.851	55.2951	89.9049
ADAM15	865.148	217.447	283.084	938.096	896.288	1528.82	772.181	145.705	842.57	360.852	293.254	445.602	991.331	1565.1	1982.04	2100.55	1513.64	850.019	186.077	280.53	3178.55	1129.91	789.383	910.623	420.36	1464.72	1615.88	1565.89	533.919	1535.91	1863.7	1911.83	1881.63	1682.31	1697.11	1273.29	2446.3	747.421
ADAM17	2529.46	1565.15	2561.14	2318.7	2797.49	2774.17	4470.09	6617.59	5297.37	1229.09	3023.29	2406.1	2288.49	2218.48	4385.47	3992.89	3273.21	2351.21	2629.72	4927.65	1851.72	1793.38	2517.02	2331.96	4960.84	3704.08	3817.63	1683.94	1643.19	1121.27	2156.37	4911.77	9581.82	3257.29	5040.53	3530.73	3543.14	2076.86
ADAM18	5.24377	5.62482	22.3728	3.14425	38.0686	6.48304	2.79076	7.41218	2.75978	2.95537	3.63342	2.55257	64.1715	7.34516	22.962	4.2432	5.30054	2.87858	2.81993	2.93001	3.10638	2.70624	9.10161	2.774	2.81722	2.83868	3.02699	5.70035	2.87859	8.09914	3.44842	5.51297	3.08952	3.01861	7.52398	7.57153	6.39232	17.705
ADAM19	1851.23	724.612	834.384	932.449	903.479	1810.07	696.455	374.449	1795.09	488.115	676.393	802.839	935.719	1940.73	997.883	1483.7	1350.16	881.575	900.417	1058.3	848.875	1407.46	802.038	762.012	763.918	2468.8	1129.75	1274.95	597.978	839.78	1445.24	1664.86	1399.71	1470.03	972.818	882.217	676.168	1054.08
ADAM2	4.47527	5.74105	5.55966	3.38891	4.34448	5.79845	2.76265	5.61751	2.43646	2.54452	2.7001	2.47684	5.51131	6.31211	74.5458	3.70795	4.47825	2.59122	2.67926	2.60994	3.02968	2.67656	6.71666	21.7753	2.62004	2.76756	2.63533	5.05241	2.8889	6.71399	3.10805	5.01966	2.91721	2.7969	6.38077	6.50388	5.43801	5.5688
ADAM20	7.27113	19.0983	17.0716	48.9438	48.9026	30.607	16.1002	14.0294	15.1784	9.33514	11.2948	18.7379	31.3565	22.4562	56.1833	22.1449	40.385	28.1746	15.352	21.091	21.4294	23.8729	16.7134	27.8835	25.1201	39.9705	41.1537	8.02104	21.6917	19.7753	7.98593	28.1864	25.7444	33.4566	38.4483	45.0878	37.2447	15.8612
ADAM21	36.1984	6.21485	21.5494	21.1087	15.8372	62.226	17.5904	7.64239	30.917	8.98074	3.93736	15.4034	7.76434	8.65968	7.36798	5.9928	8.17556	18.0774	10.8042	27.6298	6.57465	15.0069	5.55279	22.5373	25.7342	48.068	19.86	7.11247	29.1167	9.80988	15.9032	78.9624	37.0438	16.2027	8.63936	42.0875	7.31	7.35531
ADAM22	6.61804	6.58353	9.04144	19.0035	18.7428	36.1426	22.5676	10.483	22.8068	9.00213	13.6005	13.4858	22.5517	61.8852	53.3563	32.4921	43.2092	11.5113	15.1998	16.7956	14.52	19.0907	33.3975	19.7618	33.8591	23.2423	34.3619	8.20108	13.821	23.7502	16.367	31.2784	37.6527	28.314	43.734	22.9429	14.095	21.229
ADAM23	56.6791	26.3434	45.2628	45.8609	24.5432	197.639	39.5232	45.6262	105.984	19.321	55.2208	12.3994	44.155	84.5681	42.7857	394.711	187.339	282.213	254.851	147.268	105.001	206.729	90.075	134.295	286.689	313.377	223.213	203.88	101.137	183.519	147.173	255.18	376.541	225.959	208.172	145.66	147.461	148.523
ADAM28	5.66659	31.9449	69.3718	140.045	44.6862	398.743	186.483	103.073	128.394	27.1662	61.4604	35.7854	40.4946	156.412	63.5728	132.935	475.915	58.3961	248.559	275.452	52.7561	235.932	188.262	116.853	152.696	339.846	169.321	50.3316	97.5987	55.7932	53.6289	245.356	289.233	537.765	630.49	338.532	96.7345	518.599
ADAM29	6.7838	7.06991	8.94699	5.93365	6.33435	8.91662	13.1106	7.89996	14.067	4.10359	3.71379	9.47686	7.6424	40.5251	7.55703	6.39665	10.1994	3.42855	8.99165	8.26163	13.3107	3.47673	5.1203	7.3031	23.959	16.2393	12.1634	7.22671	11.1169	9.31086	12.4193	7.28017	12.2513	13.8797	20.2816	9.77758	7.51246	7.58031
ADAM30	6.25732	6.2258	5.71542	3.45631	5.81879	8.03618	3.20823	7.21453	3.42814	3.28598	3.73855	3.24969	7.39895	8.57159	7.18356	4.63415	5.76856	3.36812	3.34675	3.30196	3.93402	3.31638	5.21073	3.06037	3.74286	3.12804	3.5241	7.24399	3.27606	8.99638	3.87888	6.79603	3.45273	3.4925	8.70486	9.05961	7.05667	7.21482
ADAM32	5.28047	6.36327	6.53862	3.95903	4.98112	15.8574	9.51956	7.45387	8.0163	2.69559	17.7846	5.35622	12.1572	21.3359	19.5332	14.9379	19.1045	15.0442	4.02316	28.2067	3.19124	3.39264	4.06277	11.2629	19.552	26.6453	20.922	5.90521	3.08731	7.44898	3.3761	8.29091	26.7805	14.5622	71.9968	19.8598	26.7128	38.4283
ADAM33	410.498	177.664	340.08	729.736	535.009	1334.39	429.24	247.639	748.964	414.401	528.73	229.446	694.712	837.351	714.184	872.979	1503.14	771.369	369.336	410.151	713.133	817.44	537.481	908.665	731.778	806.524	866.379	333.825	727.405	561.095	1420.39	805.667	1144.54	804.31	781.873	803.293	1104.41	769.774
ADAM5P	6.19455	6.22085	5.64507	3.42192	5.74293	7.93509	3.24007	7.20317	3.38047	3.24669	3.8979	3.22695	7.36366	8.56846	7.18743	4.59544	5.74791	3.32326	3.3308	3.28058	3.8767	3.28112	5.10001	3.03085	3.69718	3.11284	3.46777	7.21953	3.24545	8.8795	3.83187	6.62615	3.4248	3.46865	8.69348	8.9166	7.00195	7.20877
ADAM6	14.4846	11.6491	16.0659	19.8345	32.2088	39.6695	13.26	16.9742	27.0751	21.8648	13.6279	13.0601	24.8137	15.7427	12.9224	16.9683	16.614	16.5621	12.3313	19.3808	14.3806	16.2925	25.3348	20.3803	14.7903	41.1876	13.5911	13.346	23.7954	21.372	28.529	41.0776	17.1001	16.3257	24.4427	31.8935	13.2122	18.2577
ADAM7	7.59294	7.01615	6.67555	20.1524	12.3105	11.0935	17.3411	7.85089	24.8402	8.52815	3.6719	14.6587	17.9372	58.2714	7.51859	13.1341	18.5424	13.7512	13.3504	7.67654	19.1223	9.1761	5.52257	18.3082	58.8138	22.3713	35.3788	7.18539	20.7046	17.3759	17.4707	17.4945	24.7308	29.1412	58.2971	18.2118	7.46614	7.52568
ADAM8	12624.2	6901.27	15732.5	9429.09	6463.95	9741.32	6343.2	4921.1	13338.4	5060.1	2860.24	10818.5	7318.88	17837.1	5236.99	18703.2	14988	6007.81	4702.52	8190.31	8740.65	11653.4	10898	6912.21	9644.98	21960.6	10548.3	8503.57	2699.78	8510.3	13938.1	18532.2	15410.6	9526.34	14057	9016.39	5206.05	12463.1
ADAM9	52.8042	498.042	777.25	829.346	500.321	672.626	700.375	828.051	1518.42	197.493	372.39	642.066	546.115	684.974	1131.45	1511.57	1600.47	771.652	527.535	1672.29	318.2	747.43	489.368	743.086	1016.11	1416.38	1164.93	372.131	394.706	167.558	282.493	1365.71	2364.57	729.467	1149.16	945.673	998.493	772.878
ADAMDEC1	4.93527	29.4957	41.6107	29.9786	62.8771	273.475	95.6399	46.5334	103.763	8.53979	216.349	45.2585	51.5913	299.982	15.0457	62.5139	295.81	26.2142	46.9763	248.127	26.2842	110.608	392.965	69.5534	172.362	273.793	118.931	47.6028	38.3126	30.6402	34.3906	801.115	202.75	115.493	618.583	721.233	42.0427	601.361
ADAMTS1	1663.58	1587.17	2698.95	2175.48	784.054	11213.1	4705.2	1477.49	5645.61	909.431	2197.66	1136.75	1223.06	710.81	1684.09	4540.68	5768.28	626.467	1084.62	2432.58	836.968	937.648	671.094	1726.46	6262.04	5724.02	2010.91	1226.56	2309.08	1096.32	4136.77	4110.24	13507.9	4340.29	3811.9	3798.49	1981.6	2552.09
ADAMTS10	56.6877	19.2401	42.4337	119.963	101.407	47.5121	63.9541	52.8686	52.278	63.2284	71.5609	43.0446	108.692	81.4541	289.602	143.585	142.95	129.65	38.3271	73.8998	66.9501	56.328	26.1497	79.5683	61.7805	104.456	142.166	35.802	40.6019	79.6694	44.3507	108.409	108.226	63.3991	107.434	58.5829	103.678	51.551
ADAMTS12	50.856	13.3357	12.3717	73.4383	32.6615	60.3933	48.5289	33.3242	52.7247	21.888	13.3927	23.2148	32.4858	32.9183	48.697	186.226	70.7961	34.72	23.4456	32.4171	45.3007	31.438	28.1022	71.7123	35.9805	56.3474	71.4371	25.3189	25.1337	30.1614	89.4232	36.3379	101.145	35.6639	30.1834	18.2432	52.625	36.1523
ADAMTS13	523.736	128.934	198.757	410.595	428.224	386.585	260.357	346.286	241.97	146.831	369.13	335.254	496.453	340.172	934.366	259.624	482.353	286.01	329.817	528.768	295.709	286.896	196.386	319.76	412.582	326.388	400.546	225.666	246.032	231.506	319.672	451.466	553.147	365.051	541.787	520.959	369.906	379.058
ADAMTS14	41.1336	53.2634	74.3713	41.0711	46.1343	207.486	35.54	16.5511	260.544	19.4365	42.159	28.5144	52.1387	98.8291	31.095	303.061	191.25	317.889	257.655	438.492	155.8	727.166	152.53	32.2709	130.682	447.607	340.119	149.43	170.005	208.624	65.0024	255.072	229.767	392.811	279.306	187.126	102.249	551.095
ADAMTS15	15.8472	5.52216	13.7568	15.9121	16.2213	20.6208	11.557	9.776	23.7911	14.7431	9.99448	4.9334	12.4442	14.8176	16.5746	31.1346	13.1753	12.7784	9.1264	17.2952	30.8856	14.2189	13.8934	17.6426	18.6226	29.8898	20.3845	8.12974	23.9767	18.4707	28.1651	31.3663	17.0376	15.6499	6.78263	23.6342	15.5278	15.5258
ADAMTS16	25.0049	5.79239	15.6891	6.01753	10.6071	49.0506	7.42881	10.1276	66.9691	2.6038	9.72252	2.59704	7.51321	15.0931	5.53334	294.57	36.6605	254.544	35.1146	96.3177	133.953	30.3214	15.5816	13.7378	77.9435	154.151	600.6	89.6206	5.45162	59.8188	200.398	136.072	162.524	57.7756	37.3224	11.0471	49.9398	36.0589
ADAMTS17	7.20171	8.01183	7.61908	10.3263	10.0294	10.8717	11.6215	23.2083	12.7763	7.82157	11.3892	2.90916	18.3552	7.77003	19.7062	15.4847	5.3335	6.69408	4.00292	6.89777	10.3932	6.34223	10.1581	7.03819	14.4623	16.1292	16.7226	6.64101	8.36416	12.8794	8.38221	18.0861	21.3104	10.4952	7.9113	12.3558	8.1437	6.60971
ADAMTS18	6.36456	6.57841	6.27923	3.80229	6.4172	165.699	5.13018	7.22929	27.0791	4.87685	4.29666	5.7424	7.20213	9.2204	6.98293	29.022	15.6763	17.5568	119.639	16.5693	4.28479	17.1912	12.715	3.96607	7.59546	34.8696	12.2905	7.06297	5.80469	16.966	20.3773	7.14567	24.3791	11.1114	28.8912	8.99963	7.00015	11.2611
ADAMTS19	6.37961	6.70666	6.32445	3.58541	5.94044	10.5231	3.13675	7.53343	3.33393	3.15416	8.78345	3.15987	7.24564	8.1126	7.21793	4.78061	6.80413	3.28726	4.02855	8.34089	3.67921	9.63395	14.5838	3.15756	43.071	18.1124	7.95072	6.86385	9.68342	13.2627	7.82121	6.74463	16.4245	19.0497	43.6024	9.13582	14.0209	23.9931
ADAMTS2	407.482	120.234	256.27	385.141	297.183	603.793	181.826	141.255	428.278	166.891	189.08	284.266	313.807	343.734	445.088	653.602	835.963	350.944	119.628	227.872	361.389	183.059	199.327	458.354	300.373	461.307	558.415	297.662	305	249.605	596.541	645.13	904.288	238.7	320.446	438.313	459.135	136.019
ADAMTS20	6.1912	6.71036	15.2051	3.60578	5.83202	8.04313	3.14891	7.31612	3.21652	3.10707	3.48784	3.08304	7.15025	8.01196	6.94721	13.4843	13.4493	3.22281	3.16211	3.1597	3.56089	3.18821	15.1248	3.13929	8.80126	3.12827	6.72482	6.44766	3.24399	19.8487	3.8041	6.57364	3.36626	3.28455	9.10535	35.9546	10.6798	7.05867
ADAMTS3	8.03359	10.9302	25.7649	20.5488	13.7587	82.1599	24.986	31.6946	80.1797	5.19895	15.2841	13.1529	15.8562	16.746	23.2799	73.5739	33.4139	28.7749	25.3068	34.3999	9.81539	41.3053	10.2942	19.7972	64.6058	47.2971	42.2071	27.364	16.1432	6.68741	14.2155	48.878	90.9072	30.2438	60.0599	40.2453	44.9256	69.9016
ADAMTS4	25541.3	16113.5	25997.7	719.482	2417.6	25784.4	18852.4	2426.49	26290	3352.13	2827.78	442.882	1095.54	1313.39	456.044	26647	24285.5	914.432	960.242	575.173	1146.17	466.771	768.723	4263.66	8055.99	6258.23	7396.99	9304.99	10461.2	5553.09	16490.1	17056.2	29486.2	6867.18	4087.54	9515.16	1346.3	2595.79
ADAMTS5	145.991	168.954	251.989	723.183	536.686	1037.92	412.646	680.452	277.601	139.671	445.884	230.375	613.972	290.921	521.015	1398.09	679.762	585.144	1363.16	1101.58	395.996	1608.8	528.648	401.59	1129.53	834.022	554.301	144.005	646.255	1051.36	805.195	638.863	1264.48	1036.72	1292.11	849.367	669.553	920.176
ADAMTS6	5.06387	6.19268	6.13326	18.6894	7.50535	28.8377	26.0271	25.4148	20.8455	2.63882	36.9474	11.2594	14.9665	40.0924	33.3217	33.5837	42.0662	30.6375	49.9892	75.205	7.52948	15.4607	11.3889	10.8222	41.9661	39.9956	53.9237	9.74717	9.82522	9.19438	5.48629	62.9674	131.806	37.1	51.2887	15.2066	54.029	38.7324
ADAMTS7	667.029	224.383	730.668	2765.87	1885.53	2593.46	661.61	498.628	1746.96	1323.56	417.249	529.544	1849.73	3501.01	1947.95	471.747	779.052	2024.4	271.144	500.831	2465.78	3082	637.132	1400.48	440.313	1027.7	848.018	3234.09	4625.24	4110.48	784.252	2066.52	522.684	1162.26	674.862	1405.06	1989.96	581.731
ADAMTS8	6666.65	1287.18	957.288	1985.47	1956.83	607.745	1227.97	338.502	2206.23	847.421	425.037	734.864	1688.85	2149.14	3574.65	1440.79	1603.27	737.342	236.087	538.808	1619.99	919.775	781.016	3549	515.436	3578.03	701.621	858.46	400.598	923.685	1076	1189.55	1265.09	955.962	839.99	835.835	1439.41	685.922
ADAMTS9	152.362	605.955	1169.98	247.647	204.638	3782.3	1311.81	494.3	2604.93	172.563	901.495	142.24	182.11	214.498	290.498	2283.43	892	345.866	550.696	517.177	206.176	393.5	265.173	413.057	942.879	1084.29	585.822	1201	375.865	241.732	399.801	1803.1	3823.36	1121.33	1561.61	1737.57	1005.06	403.151
ADAMTSL1	63.3203	50.4139	75.0097	93.3023	103.27	178.976	73.8326	130.597	141.562	54.5229	90.6981	44.3712	94.0929	99.8584	61.5994	219.639	248.874	71.9216	147.048	116.558	105.11	188.751	191.26	154.441	206.371	134.477	130.207	125.24	145.151	228.604	170.574	161.609	228.187	270.826	247.76	147.286	159.667	101.779
ADAMTSL2	1910.88	437.716	561.52	1241.46	1091.04	901.057	586.613	379.604	1758.87	809.947	495.345	651.551	1791.06	1583.71	1711.99	1630.53	2647.61	1315.43	437.191	682.499	2130.4	786.554	644.782	2271.13	1063.84	1939.1	1565.07	1293.37	721.109	1299.31	1405.7	2333.08	1986.83	933.238	1008.72	1220.37	2844.88	773.847
ADAMTSL3	461.23	170.445	287.732	1647.82	963.525	595.637	575.719	739.568	638.796	229.989	714.981	626.747	1186.46	548.844	1368.11	339.251	351.867	518.581	365.345	584.476	749.377	617.572	427.952	878.244	497.784	791.644	599.917	436.807	425.231	458.346	597.427	857.627	615.451	545.222	406.576	350.32	914.481	360.01
ADAMTSL4	201.572	125.196	343.286	256.828	348.227	422.772	155.463	106.967	582.39	90.8915	213.207	139.469	342.82	426.19	444.414	278.575	263.693	414.629	94.2935	168.975	433.911	209.882	312.799	316.664	247.081	448.244	498.552	295.138	251.616	193.223	266.457	800.666	391.061	221.857	203.962	403.563	442.771	145.018
ADAMTSL5	65.0554	18.7902	43.7719	59.7817	91.3458	91.0469	77.5743	49.9741	81.6318	61.3009	63.1853	48.1484	105.473	168.063	61.1303	55.0499	58.9951	47.9975	46.4181	56.066	86.1004	55.849	60.4733	74.2553	90.2152	111.113	90.1211	45.8031	73.9711	111.203	105.203	82.7084	84.077	89.9269	132.913	86.2253	58.3448	69.4312
ADAP1	173.875	34.5841	61.6278	121.181	166.243	112.229	82.1462	46.1878	113.873	72.584	63.1151	78.7061	147.881	206.851	242.688	86.2057	150.781	95.218	44.9497	68.9595	255.822	86.1299	104.898	134.996	75.6977	184.975	133.14	164.048	90.2395	146.862	237.673	185.327	136.379	131.011	164.018	129.411	152.315	112.499
ADAP2	1785.83	1634.82	944.749	1466.65	2901.29	2318.83	1017.09	1104.28	2099.75	994.796	739.531	2324.91	3229.74	5220.71	2366.53	3933.78	2201.6	3380.06	1770.84	2097.98	4423.13	3410.74	5271.77	3145.01	1849.19	3715.63	4443.46	2844.3	1523.92	4597.3	4625.14	3533.74	3243.48	1826.27	3032.87	3882.53	1823.29	1823.47
ADAR	2668.75	1453.64	1814.6	3294.44	3031.07	3084.58	2489.91	2544.17	3413.75	713.19	1750.23	2059.14	2852.81	5289.3	5319.76	2614.53	3686.62	2802.87	1910.55	4075.46	4005.8	3181.78	3445.17	3001.96	3090.28	5853.9	3119.41	3593.61	1761.23	2155.13	5223.52	3769.84	4732.83	2822.68	4576.2	3917.82	3243.66	3640.52
ADARB1	2147.02	573.029	1099.55	3531.26	1241.72	1099.53	1354.46	1998.77	2963.3	642.044	1119.8	1520.03	2382.24	1997.72	3923.7	1995.37	4445.54	1523.24	1146.28	3742.12	1782.94	1490.28	1365.39	2138.5	1271.38	2216.37	1934.01	1059.59	1026.88	624.44	1635.25	2388.4	5089.63	1364.65	1640.61	1508.76	2044.45	921.646
ADARB2	81.4128	25.3361	42.0353	112.939	108.713	38.6483	55.9815	89.6245	56.7565	19.6902	140.324	21.5258	79.7731	36.9699	92.4717	45.4046	61.8403	48.4271	40.7313	81.058	67.9046	22.4398	101.494	52.7593	58.5324	57.6808	62.2279	29.8761	27.4579	29.5755	61.7182	44.6099	78.6731	45.9614	68.0148	36.1125	25.0484	23.8337
ADAT1	211.249	83.9232	147.377	369.217	232.467	446.61	275.249	113.583	317.753	45.3144	126.634	195.506	240.803	435.824	642.184	349.051	418.012	305.579	143.168	216.156	504.041	390.562	272.931	326.277	236.981	474.201	443.525	273.523	174.232	222.844	403.01	507.741	379.07	455.077	577.072	387.656	463.829	371.214
ADAT2	12.9143	88.3605	179.277	236.306	143.384	350.144	477.217	436.744	382.019	51.8561	545.483	196.237	299.346	295.284	468.079	363.511	257.291	310.288	274.193	584.444	111.126	359.055	171.08	231.851	428.414	607.429	308.292	78.7417	121.147	77.0487	67.2527	537.066	612.554	318.76	355.792	312.027	333.768	220.302
ADAT3	94.3517	43.7166	75.7026	123.482	171.23	182.079	121.248	69.7444	167.998	110.306	98.5594	94.5262	177.82	205.582	192.046	123.455	124.936	109.931	55.3907	79.5573	206.686	123.156	107.475	120.511	118.267	139.877	144.287	167.954	145.799	279.833	177.901	223.002	102.131	194.294	169.227	141.725	145.853	113.498
ADC	346.284	137.699	122.075	301.87	281.145	394.836	185.157	151.47	267.184	254.055	148.252	97.4644	372.004	631.586	381.429	406.611	735.961	378.113	260.936	324.49	622.148	360.003	231.768	290.312	196.848	588.724	478.688	191.762	158.042	408.367	372.915	335.075	369.571	460.748	514.743	367.994	300.17	531.974
ADCK1	57.3263	15.2455	44.5771	91.437	102.757	105.447	80.6166	22.9947	104.251	25.2521	73.5756	45.9138	89.8609	178.758	188.614	75.5269	124.789	118.408	32.2892	55.1143	162.537	114.089	86.7139	128.299	69.7748	169.182	154.491	102.925	63.212	92.6016	170.936	211.127	105.917	145.99	154.702	155.406	146.03	92.3868
ADCK2	1027.91	157.812	248.587	556.688	637.143	543.778	387.746	240.464	600.075	204.315	240.745	374.734	737.912	1180.12	845.815	409.235	775.109	540.579	272.685	354.52	1543.89	726.837	867.513	717.294	328.179	799.019	749.9	1056.09	446.604	901.483	1775.27	753.694	584.6	693.773	727.289	732.541	661.102	489.014
ADCK4	135.82	25.9495	72.1844	92.4741	129.41	112.369	80.1512	45.1988	103.05	57.3745	73.3508	48.1104	93.0035	134.588	255.472	101.789	212.308	96.4109	35.6441	60.5794	197.385	84.5495	76.3957	114.815	68.3561	132.463	117.957	127.075	62.9839	127.103	165.169	142.373	142.133	152.844	233.973	147.298	205.78	182.401
ADCK5	620.205	160.201	318.48	660.369	969.13	668.193	423.159	142.517	433.331	330.245	435.723	389.813	940.656	1010.11	942.509	736.005	1068.71	662.375	202.701	303.905	1087.87	676.975	712.221	763.183	295.125	702.886	942.132	720.037	552.297	1161.56	805.236	926.429	490.639	734.203	895.119	1218.82	905.169	769.288
ADCY1	43.0624	10.9903	18.718	67.6835	21.4826	59.1947	29.5587	34.2528	40.7718	16.2525	57.2168	28.9899	110.374	45.5554	114.45	30.5009	72.82	49.5955	30.6501	45.0165	38.9949	42.338	21.3533	60.5124	69.4596	54.1518	37.7008	18.5097	33.6292	61.4519	59.5111	66.828	46.4757	64.1503	62.0516	31.9343	49.8117	43.7439
ADCY10	22.9191	6.39877	5.89952	5.28195	5.83119	7.96706	3.214	7.4329	5.5082	3.28741	3.75662	5.44722	7.44217	8.34989	7.21663	4.76927	5.96505	3.36102	3.38034	3.31363	3.89833	3.3332	6.07296	4.20506	5.48713	7.78536	3.76215	9.49986	3.48219	10.1186	3.94236	12.9506	11.9116	3.57589	8.37861	9.09712	7.14869	7.19204
ADCY2	32.4	6.33116	6.1748	18.8429	37.755	65.4215	13.5129	11.2472	17.3276	10.6692	17.9345	16.6135	18.7393	31.4544	50.3413	41.3883	191.818	14.6015	57.0763	57.66	32.8869	75.7568	28.0192	19.4108	29.597	73.428	26.9091	58.8505	57.1157	62.5281	22.5234	38.7445	46.5348	137.625	147.51	67.7465	45.4093	129.042
ADCY3	8734.06	2728.47	5131.76	7917.38	7937.52	24701.1	7946.63	6245.92	14350	1772.44	8503.95	2679.39	10751.8	14588.4	10159.6	14614.5	19131.4	12661.7	7609.74	10755.2	13086.9	10685.1	11984	9462.63	7755.79	12432	12741.6	5891.95	6279.26	14828.8	19406.4	13640.9	19433.7	12458.7	12712.7	11228.1	11862.4	9525.73
ADCY4	7193.63	2950.38	3300.04	21465.3	10554.5	6980.58	10280.1	6845.07	4564.33	1261.12	6923.11	4069.93	12360.9	11572.2	18815.1	13178.3	8320.16	7154.54	7124.12	7725.89	6613.23	5634.99	6647.13	8781.49	4032.32	10781.8	12135.3	4599.07	2500.21	4364.71	7199.19	9851.62	14314	7410.9	6629.92	5465.29	8478.98	3660.73
ADCY5	122.662	17.7529	36.7057	70.6393	71.2131	112.562	46.7736	6.36317	59.7165	33.5882	45.1641	23.0619	61.8406	80.6953	80.5772	109.275	190.35	41.7999	32.8773	44.6295	105.531	108.467	41.3506	72.4249	37.2318	97.7593	90.572	104.348	76.3236	134.327	99.8201	87.534	149.284	167.732	92.5546	50.4185	123.184	84.4141
ADCY6	1239.64	260.226	419.419	834.868	760.469	1065.19	731.667	294.89	1003.78	189.748	761.193	633.874	841.317	907.207	1583.99	736.576	1211.09	902.438	341.766	718.185	1367.13	1271.93	590.339	946.361	673.162	1354.93	1193.65	1009.39	637.584	909.82	1423.82	1355.68	1225.39	906.126	1474.63	1426.62	1331.11	814.26
ADCY7	274.206	217.574	404.362	445.675	385.55	279.246	419.791	596.779	624.166	122.762	548.026	465.128	479.769	987.263	807.76	264.246	297.259	469.82	424.619	1087.5	508.967	634.726	815.706	451.645	628.828	1324.31	617.315	286.498	266.769	162.776	624.956	598.448	954.626	351.729	567.902	475.592	402.794	454.205
ADCY8	28.0773	5.42589	5.17643	6.4164	20.7695	6.36447	20.5949	22.8457	2.67499	2.73207	26.7789	28.1306	24.4915	8.0212	67.2326	3.99648	5.01676	3.72771	3.83797	6.83678	12.7828	4.64359	22.7717	18.6676	2.74648	5.47391	2.80623	5.66284	2.79936	7.38035	3.27569	5.2392	2.96735	2.93293	7.08348	7.04853	29.5603	15.8786
ADCY9	888.051	358.187	529.883	870.751	923.801	513.593	708.003	870.96	910.417	141.151	661.175	734.836	719.447	1014.17	1217.41	398.779	927.343	812.595	863.283	1583.05	1309.8	1016.35	933.948	845.84	857.343	1430.62	788.475	631.196	632.647	495.954	1780.27	722.963	1449.84	599.345	842.839	888.519	666.924	609.731
ADCYAP1	48.677	35.3597	244.671	8.46077	8.07091	373.243	118.168	21.0375	42.2818	39.972	39.4383	4.50572	304.828	101.855	73.0149	12.9906	471.941	184.616	23.6516	16.8213	38.9783	191.98	192.527	235.583	420.326	62.5435	161.24	125.613	23.2215	30.1877	621.789	208.161	312.189	348.526	444.144	119.907	346.171	67.5882
ADCYAP1R1	15.0653	10.7426	63.5837	28.8648	45.6065	105.53	55.9705	41.8042	89.2128	27.1185	47.2191	24.6789	66.5473	102.745	47.4663	32.8972	33.1767	27.0413	43.3552	70.4094	53.4581	28.9357	50.705	42.1319	27.4088	121.506	66.0793	13.3576	20.0321	48.745	29.2325	118.275	93.5481	75.4658	181.851	84.9442	46.629	27.9734
ADD1	7647.83	1425.91	2491.44	6769.84	5669.74	5538.19	4077.28	3592.76	5003.55	2040.97	3725.51	3484.5	6097.85	6193.33	9327.26	5098.47	7565.26	3739.1	2614.12	4744.79	7192.13	4944.8	4479.08	5856.46	4173.89	6696.61	5206.17	4972.41	3861.88	5652.32	8269.46	6186.4	6310.95	5046.49	5540.8	5147.47	6364.41	4311.76
ADD2	27.5889	8.82748	16.5347	28.1128	22.1185	21.7296	17.0839	11.9166	20.2205	10.6288	10.3366	10.3917	25.288	40.8275	33.527	20.0098	18.907	11.3928	10.5418	13.6416	22.9493	18.5168	12.7634	14.1533	25.5998	23.063	37.811	13.0533	18.8161	24.0868	22.2692	29.0331	32.6863	18.8676	37.8828	29.4255	23.3973	14.8012
ADD3	191.162	283.148	642.698	2169.18	1242.58	2008.89	1358.68	3895.85	1342.49	534.46	1627.52	1947.99	1619.84	1871.72	2624.76	1972.46	2797.38	1169.42	2635.67	3512.3	755.115	2076.51	967.668	1430.63	3594.39	3196.82	2034.93	549.953	827.405	368.076	886.647	1808.82	4151.51	1693.91	3756.07	1692.72	1549.19	3594.14
ADFP	2759.6	647.345	1494.17	807.364	503.446	1141.96	1051.69	1317.86	2006.17	431.442	467.208	1287.99	981.646	1239.95	1722.29	7093.59	1714.08	871.557	742.331	1309.2	958.56	855.956	1522.16	1216.45	2634.81	1507.6	1309.54	2222.06	881.677	541.02	3503	3168.38	4248.65	1231.16	2650.57	2474.53	2037.52	1366.65
ADH1A	2966.9	971.076	1123.81	8420.08	3788.15	4628.59	4092.2	5317.99	3488.77	2926.52	1325.55	6290.02	5446.94	6642.8	10032.2	7013.42	23331.8	2965.97	3431.88	8783.86	3047.64	4474.31	4108.77	8772.14	8456.49	8369.64	5930.62	1239.44	2438.46	1286.31	5663.65	3253.99	12359	2528.44	4352.76	3839.56	7518.53	3585.44
ADH1C	3828.07	1286.84	1821.17	16985.5	7880.88	9662.31	6534.44	5989.24	6236.52	5056.49	1689.28	8705.56	10764.8	10687.6	15588.1	11269.2	39782.3	6550.34	5465.27	10933.7	4878.75	7622.15	5765.49	16946	10261.6	12439.7	10490.1	2307.47	4406.02	2494.53	7342.78	6153.39	17212.4	5352.82	7756.72	7444.37	13815	5786.58
ADH4	6.61992	7.03737	6.77835	13.7521	8.97915	40.9035	7.59647	7.50504	12.5794	3.66545	5.8681	3.30049	7.28757	15.7566	7.12725	19.8092	32.1227	15.6715	52.1348	25.9837	19.5061	216.351	18.4729	12.8051	19.3911	18.6756	22.27	7.16068	9.49539	9.0739	27.6523	12.7554	259.21	157.025	29.9438	10.1408	33.3249	11.3137
ADH5	802.417	354.702	659.498	1669.39	1145.96	1348.27	1243.9	1826.9	1425.84	471.748	844.606	947.641	1507.22	2091.78	2329.36	1838.02	2528.17	1190.6	1090.74	2396.69	1181.76	1675.02	1546.44	1778.02	1635.19	2082.11	1624.09	885.788	1049.96	827.051	1772.74	1390.76	2907.23	1415.65	2057.81	1469.17	1891.37	1215.36
ADH5P4	1101.64	249.891	578.952	1627.43	1115.84	1247.56	982.957	1701.68	1250.14	544.415	701.605	1027.18	1636.09	2285.7	2262.98	1760.68	2572.33	1174.76	772.496	1795.35	1453.88	1368.22	1589.21	1814.26	1362.36	1961.42	1445.77	1122.28	1084.79	1103.5	2275.87	1487.06	2289.38	1407.03	2216.22	1396.26	2040.58	1125.6
ADH6	6.0974	6.4403	6.0689	4.20664	6.4782	7.78458	3.04757	7.33915	3.18271	3.10083	3.88548	2.9961	7.09037	7.92531	6.9876	4.6452	19.4594	3.17353	6.15377	5.36545	3.52075	3.14848	4.6888	3.32377	4.42092	3.12055	3.79128	6.56103	4.19609	8.6311	3.76448	6.43498	4.07219	21.2888	17.1855	8.73335	6.96309	9.94321
ADH7	7.4552	7.44475	7.0524	3.86754	7.68851	9.93538	3.68366	9.52211	3.8658	3.86168	4.45311	3.5459	9.2885	10.5021	9.10817	6.08115	7.37443	3.95309	77.2026	21.946	4.25511	22.4541	6.09176	3.7995	3.84738	9.7688	10.9785	7.3336	25.498	11.085	4.69592	8.13162	10.3536	45.8717	119.927	61.2326	8.95432	24.0833
ADHFE1	137.99	44.8792	125.373	853.911	367.847	696.615	490.807	631.515	467.371	211.846	769.944	674.564	576.871	750.152	1339.39	173.457	1576.38	171.719	313.824	492.34	217.3	410.026	195.867	655.62	696.525	464.517	501.825	183.911	406.214	167.435	225.195	504.005	1022.99	581.411	916.234	634.511	795.292	395.249
ADI1	3566.59	513.457	1149.62	1886.54	2532.81	2015.81	2668.97	2736.41	1938.91	996.099	2171.99	2986.09	2333.42	4268.25	4549.96	1646.01	3368.11	1574.11	2022.82	3321.17	2755.16	2281.05	2279.66	3215.34	3190.25	3328.46	3249.69	2799.88	1741.57	2220.61	5188.52	3120	4299.98	2632.45	3960.38	3191.16	2846.8	2869.4
ADIG	4.71714	5.58935	5.45828	3.23897	4.62187	6.20694	2.74104	5.91339	6.69529	2.60899	2.89771	2.5662	5.72256	6.46037	5.69977	3.8801	7.71544	2.68488	2.70666	3.51613	2.98615	3.40568	3.84921	4.14287	2.62218	7.10658	4.85813	5.39608	2.81985	6.96349	3.15953	5.16207	4.35065	2.84827	6.64669	6.69282	5.5659	5.75594
ADIPOQ	8.6067	6.43888	15.5397	13.7031	19.5998	130.828	13.9585	7.06561	22.1829	11.9577	18.6396	11.2838	9.46152	30.6119	7.21847	9.29625	12.8993	11.4384	18.6197	15.4532	13.7817	22.0855	26.3992	13.0249	132.324	24.3067	19.5261	7.09889	144.243	9.85194	28.6037	23.4822	33.3179	17.717	25.8814	35.4907	9.31938	540.293
ADIPOR1	4001.54	872.309	1452.91	2477.8	2985.36	2880.37	2994.18	1690.36	2233.05	1626.16	1306.84	2513.89	2361.04	3992.97	4759.83	2899.93	4010.3	2185.9	1252.5	1777.59	3753.63	2313.75	2482.42	3247.21	2123.29	3896.6	2672.98	3322.91	1791.2	2056.4	5599.18	3531.85	3086.85	2981.57	3436.3	3375.02	3572.07	3498.25
ADIPOR2	1862.06	353.499	1206.09	2711.42	1627.28	1617.79	2727.18	2587.52	2071.54	443.328	1811.71	1820.76	1680.49	1595.84	2587.86	1679.41	1688.87	1015.05	981.89	1790.8	1371.19	1327.8	1146.48	1682.02	2102.23	2063.94	1448.19	1243.8	1046.86	610.288	1449.61	2505.76	2711.45	1523.01	1992.45	1407.18	2089.82	1325.59
ADK	379.857	452.363	1411.46	1123.56	1124.17	1347.19	1700.64	2055.89	1668.96	531.389	1558.47	1534.95	1393.1	1963.58	1467.62	861.912	1846.05	1544.88	1191.93	3366.38	1000.86	1656.44	1215.41	1477.67	2199.12	2610.56	1683.35	609.344	1095.9	563.599	1474.96	1845.52	2693.92	1378.12	2338.79	1910.73	1715.08	1258.42
ADM	45625.8	22594	48051.6	10313.2	4342.17	7984.01	6251.69	7094.53	25062.3	9050.21	2339.09	3516	5156.19	3254.13	2973.34	60327.9	13852.9	1844.05	3752.81	5115.82	4271.55	5687.83	6335.32	10634.6	7170.3	3966.26	3267.95	9978.76	4328.45	2722.35	14866.5	16992.4	35852.2	4145.56	3867.71	9249.36	3937.37	9519.79
ADM2	6.33966	6.8721	6.60115	4.43366	6.19789	8.32717	3.13851	7.40147	7.31678	3.09771	3.483	3.18744	7.12671	7.98975	7.06477	7.72785	10.325	6.9367	3.18159	3.2367	5.1852	3.68087	5.4898	7.14762	7.43536	8.48897	3.41822	9.34243	5.7192	9.49723	16.0505	6.82663	6.51775	11.1744	12.5417	9.0614	7.0401	7.12161
ADNP	427.75	656.109	998.851	2192.42	1820.36	2237.82	1637.68	1964.99	1884.32	512.449	1582.49	1242.15	2027.15	2223.3	3953.1	1952.67	3363.87	1726.7	1888.1	3562.27	1394.76	2148.06	1929.82	2060.31	2140.91	3339.32	2314.33	1168.14	1063.3	807.433	1248.51	2165.74	2514.19	2011.5	3633.71	2503.89	2440.69	2608.65
ADNP2	218.763	182.031	402.258	504.125	384.793	677.158	483.554	504.409	678.908	183.174	341.653	255.548	356.244	480.019	625.385	562.39	408.628	335.781	337.609	609.71	339.859	345.279	439.24	394.517	587.103	804.77	409.715	292.253	303.022	164.043	355.458	562.208	824.428	327.764	654.516	399.719	393.474	420.547
ADO	5.9702	33.1599	88.5599	77.3671	28.9939	109.194	90.401	87.5571	244.322	7.9899	91.7045	44.9803	51.2141	130.847	120.308	73.3757	83.0984	72.8971	118.9	429.442	80.2847	194.429	148.465	55.9709	141.491	264.608	105.022	62.1528	45.2666	10.8776	59.2527	90.9474	346.408	54.7815	179.868	109.309	59.6742	142.053
ADORA1	52.1315	23.358	43.3262	28.7282	25.4905	65.674	54.6506	24.6388	105.842	18.6955	21.3803	41.7826	56.5604	101.251	90.006	83.2348	140.962	100.611	37.2813	75.5588	342.105	115.252	118.121	72.5978	38.8523	148.162	123.537	54.3222	49.1882	69.8553	162.833	106.91	116.441	72.2237	69.6429	59.8986	64.3888	56.039
ADORA2A	1718.86	515.443	185.894	682.184	645.913	590.384	533.463	317.722	693.1	430.175	344.756	433.055	597.289	919.35	888.835	1854.92	683.215	629.1	296.795	487.478	1124.58	512.204	688.477	861.759	390.193	1409.6	958.631	635.609	174.69	362.343	1239.16	927.208	446.728	399.191	509.342	354.268	410.688	479.738
ADORA2B	555.162	125.601	663.699	85.481	323.903	359.721	279.715	168.369	353.736	168.008	153.567	185.657	311.948	326.818	227.364	213.87	516.707	217.623	547.819	336.145	801.816	628.452	590.282	217.096	235.638	294.969	388.963	512.148	374.634	920.855	481.873	457.574	377.207	549.189	517.439	1133.07	294.404	545.132
ADORA3	41.1615	38.7301	61.0854	69.5605	46.4772	105.639	33.8565	59.1925	66.4678	48.5829	22.7182	184.248	89.3089	187.403	40.1347	252.732	155.297	60.5678	58.5818	79.1548	75.0314	78.4364	126.265	122.492	307.878	117.119	247.272	226.787	271.551	110.185	244.914	220.122	172.933	97.4652	381.452	332.659	133.439	143.458
ADPGK	802.924	301.45	570.538	847.007	668.656	1165.74	873.703	699.633	1530.23	282.993	733.739	741.987	781.585	1639.57	1797.15	1118.74	758.005	831.371	480.054	1069.39	1124.65	1071.79	954.451	949.941	986.246	1924.9	1203.12	1200.22	569.617	431.916	1600.16	1931.83	1504.28	947.755	1748.58	1243.78	1320.66	1190.28
ADPRH	139.804	25.6279	51.0014	108.659	104.421	89.605	67.7981	51.1992	88.9215	35.0014	32.9312	69.4766	85.7402	140.337	270.932	90.4946	79.0227	64.4725	40.067	79.8124	130.662	52.5159	113.578	91.7181	56.1918	156.317	97.8699	129.67	49.3583	58.8733	166.413	151.379	147.844	70.8355	95.4214	63.2235	119.888	60.8092
ADPRHL1	382.684	69.2435	253.422	194.038	440.035	294.404	254.981	296.694	163.627	93.7933	187.656	161.924	304.817	254.04	282.371	204.81	530.556	170.658	350.392	440.776	634.62	519.085	253.782	197.642	289.72	270.921	237.294	232.487	198.625	265.093	483.58	178.213	334.695	672.162	711.338	447.52	247.472	499.635
ADPRHL2	2916.04	678.826	879.161	1188.84	2250.18	1908.34	834.766	625.054	1139.74	789.281	821.727	669.83	1698.56	2035.79	2004.64	1371.44	1963.89	1174.82	835.464	1021.69	2390.08	1273.79	1442.92	1546.63	751.697	1660.41	1174.35	1864.61	930.524	1744.76	2331.78	1384.8	751.904	2185.54	3605.42	2690.51	1867.79	3234.52
ADRA1A	19.3541	5.74187	5.7227	32.7193	17.071	5.90149	4.39087	5.57836	11.8123	2.54854	2.73478	10.134	7.62263	14.6674	8.22056	19.3031	4.50973	3.5934	2.64989	3.63999	7.80933	9.65433	3.9375	14.0342	5.31938	11.0353	2.55549	5.05419	2.83384	6.57277	4.76441	5.53777	5.98451	2.74722	8.4964	15.7031	5.30949	5.49048
ADRA1B	1231.88	226.833	397.777	1621.81	823.658	1122.47	1081.41	2482.77	998.087	393.579	545.828	665.484	1302.64	808.904	686.53	350.756	1487.83	209.169	220.061	1363.29	1818.31	729.215	659.645	1783.57	1741.4	221.956	405.728	470.338	1076.5	323.618	889.411	748.691	2160.21	380.14	879.444	1302.26	2515.22	151.341
ADRA1D	279.156	168.412	285.17	337.027	256.499	254.93	326.688	232.775	517.066	270.571	180.55	284.829	315.99	663.588	239.579	232.564	279.437	203.246	209.785	312.497	357.516	266.089	282.874	279.432	452.597	403.377	388.044	175.06	382.764	366.841	391.824	282.856	528.876	408.28	532.721	346.57	207.469	300.483
ADRA2A	355.826	144.467	275.409	430.027	387.068	1029.26	370.175	220.768	749.738	166.372	148.653	200.797	402.18	407.05	538.912	2624.4	656.488	1253.35	1105.68	1253.4	849.17	922.972	412.142	655.698	374.387	1158.84	1005.94	301.108	368.109	1481.85	1348.56	415.848	1451.57	806.621	1469.76	612.73	258.973	1432.38
ADRA2B	53.5909	11.5968	23.9507	39.6601	71.3575	260.065	87.4757	41.2483	55.5339	19.1445	83.0692	37.1235	56.3591	44.8398	28.924	60.123	96.8157	18.8739	17.2936	60.7197	38.837	87.7352	35.6402	49.3295	68.3598	42.3481	64.3925	32.8358	44.8558	154.766	93.9755	49.8835	86.7642	67.5533	50.7334	69.7247	103.63	122.112
ADRA2C	5381.23	1218.31	2279.51	3729.83	2983.19	9752.13	1522.74	826.367	3212.34	2202.8	2667.01	1362.42	2130.48	1863.78	2350.72	8074.94	15357.3	1669.06	1953.27	3115.56	3243.09	6418.8	1483.19	3144.27	3947.06	2339.28	2416.8	4051.56	7290.61	2536.83	3358.85	3377.93	8086.61	4519.61	2936.53	7100.4	4511.61	1310.17
ADRB1	400.315	121.022	309.124	505.05	354.419	20.69	229.585	34.6122	217.093	120.728	76.5397	150.454	311.787	151.849	477.764	45.778	49.1675	92.385	18.0475	32.6445	138.439	37.2195	124.275	149.222	13.3822	90.9451	66.614	94.4387	50.4975	22.5757	127.53	159.069	47.129	41.1864	52.6	82.256	166.408	7.29266
ADRB2	9498.99	3048.99	6885.65	8623.74	5836.07	1767.99	7294.23	3425.97	5269.94	3840.99	2378.57	4456.53	11948.1	5303.25	8411.99	1034.27	1529.56	2193.3	2506.92	5117.65	5182.16	2408.62	4736.29	6284.49	1845.17	3560.61	2183.05	2677.7	1623.15	2885.23	4279.06	3253.62	1829.01	1561.82	2302.78	2140.28	2800.97	2956.15
ADRB3	36.263	26.0058	73.947	58.1132	76.1441	139.6	64.3601	36.7162	98.0445	56.2519	42.3099	28.3319	87.8716	147.542	57.6049	64.3907	57.9685	43.8307	62.2529	74.0691	47.4002	44.644	125.222	57.7137	121.298	124.031	93.568	50.2648	54.072	133.474	79.6842	139.126	91.2469	94.3803	199.423	137.425	58.6309	123.663
ADRBK1	671.829	162.276	286.09	485.479	544.98	851.71	659.254	868.71	827.894	283.251	379.93	800.101	661.111	1081.8	1552.19	897.158	951.515	531.209	277.488	598.406	894.786	434.76	654.374	735.762	415.783	981.39	588.765	427.43	277.538	415.889	1087.09	884.931	834.513	782.755	693.828	519.34	527.746	624.109
ADRBK2	126.394	150.51	256.962	249.517	271.176	425.884	345.436	222.264	557.418	112.11	169.681	188.529	269.508	488.094	458.305	314.117	334.301	366.652	262.994	398.919	323.175	476.192	362.056	309.908	631.7	726.709	534.492	373.577	225.479	184.059	361.824	906.602	704.412	668.366	578.608	509.028	772.634	477.928
ADRM1	3399.07	824.891	1581.07	2254.15	2760.76	3100.63	2044.15	1031.39	3021.65	1632.28	792.402	1166.04	2662.27	3233.27	2587.18	3318.51	2994.7	2658.95	1040.16	1151.65	4998.09	2217.94	2599.52	2606.06	1514.5	2645.57	2561.52	4013.04	1547.91	3494.77	4705.68	3837.63	2080.18	3085.49	1903.31	3218.45	3215.69	1816.17
ADSL	1395.66	330.651	577.469	728.676	540.55	1128.76	770.086	984.081	1128.78	315.264	517.704	802.949	680.726	1589.16	1184.7	1085.55	962.537	768.26	858.357	1635.03	1641.95	1054.38	1067.12	914.359	1586.38	2087.03	1284.45	1092.97	498.304	708.826	2209.32	1219.1	1901.5	1198.42	1951.2	1359.74	1021.13	1452.29
ADSS	127.313	510.542	919.976	1106.39	1016.95	1506.7	802.656	1500.63	1424.39	449.284	852.976	795.29	1021.66	1226.26	1705.14	1657.62	1185.39	985.74	1287.54	1562.65	492.946	1160.25	1041.56	990.537	1336.75	2339.92	1511.5	572.428	765.051	418.211	628.751	1432.75	1856.85	1102.36	2299.72	1826.95	1272.13	1516.43
ADSSL1	954.653	184.598	345.55	815.839	800.177	1259.71	529.538	446.798	668.111	366.212	442.746	441.009	766.78	1030.88	707.196	1714.18	3160.05	454.652	834.076	774.629	1676.15	1372.15	840.384	719.133	692.558	811.821	732.444	767.393	1009.53	1312.1	1028.78	725.311	1021.16	1497.8	1735.91	1457.72	889.035	1736.29
AEBP1	17457.8	4865.32	6594.24	10236.1	6516.88	11263.1	8374.18	4169.75	14899.7	4690.97	2378.49	1649.06	11570.1	9354.42	11636.3	19050.2	23480.6	11776.2	4297.39	8328.58	11312	8451	5321.23	24502	8315.58	13016.1	14435.3	9364.08	6372.13	11003.9	22744.5	12474.8	15252	11341.1	6237.82	6346.97	14517.9	7906.84
AEBP2	252.215	432.597	590.913	822.894	623.718	765.52	543.908	961.136	897.857	309.743	376.127	519.535	536.086	646.733	828.429	849.051	963.684	532.415	1118.43	1378.78	413.981	817.114	634.991	600.218	887.14	1141.35	684.812	355.846	543.346	258.879	373.111	834.595	1200.94	559.828	971.177	975.866	504.735	820.208
AEN	709.364	150.306	250.719	159.624	116.883	482.805	302.749	78.7849	453.824	76.9522	125.427	97.3513	103.045	291.85	276.223	119.683	337.586	175.085	168.591	264.348	434.891	246.597	235.281	250.99	282.176	746.275	231.082	413.436	168.679	239.24	743.325	508.774	540.336	295.14	494.827	374.11	316.912	345.422
AES	18120.3	4097.56	4237.31	8906.64	10154.3	6364.69	8921.23	9825.1	7117.19	3537.31	5829.61	6709.42	9335.88	11161.9	14299.8	6034.39	14823.7	6342.38	10317.2	13924.5	15158.9	9699.91	9946.76	9452.43	9855.69	12617.1	8526.56	6740.61	6993.85	7776.89	14513.7	6780.48	12509.5	9266.51	11361.7	9881.59	7044.63	8316.71
AFAP1	250.03	194.198	177.286	233.282	199.923	295.067	192.735	330.14	307.024	43.2735	206.369	155.644	213.591	301.847	272.205	693.657	479.826	309.881	428.426	776.097	291.28	356.342	260.251	136.913	495.28	617.418	481.381	312.433	144.188	243.671	546.233	361.47	611.781	339.47	381.104	266.492	409.698	499.464
AFAP1L1	1680.46	409.066	502.9	2063.52	1409.3	874.999	869.775	1221.68	683.556	269.134	746.855	797.616	1490.89	772.341	2298.83	1332.31	1010.12	894.173	631.265	1245.49	890.637	704.395	695.836	1157.05	866.486	1428.85	1080.69	342.465	452.212	528.015	1082.24	973.117	871.321	517.82	641.293	503.329	1061.9	438.614
AFAP1L2	385.228	196.907	190.045	387.002	362.493	606.13	417.057	540.002	304.013	109.305	536.347	158.943	419.953	534.503	473.598	293.089	299.125	349.435	633.53	806.629	366.731	440.762	287.161	358.404	361.099	686.33	411.642	234.224	188.661	482.869	363.058	331.256	585.539	436.41	545.071	280.366	350.947	375.283
AFARP1	195.722	78.0174	150.272	239.63	192.616	272.246	184.913	126.033	244.268	146.787	124.239	207.237	212.586	473.203	236.295	178.74	368.414	249.428	174.762	231.765	578.852	384.744	369.404	279.15	199.476	328.724	350.982	259.248	290.81	272.566	506.246	289.909	310.861	368.708	480.232	440.818	259.51	409.575
AFF1	125.075	306.356	436.891	778.01	587.885	589.376	637.416	949.212	786.67	175.941	707.928	534.281	643.22	595.568	857.291	834.322	806.521	437.017	414.958	886.137	286.98	495.236	481.96	599.736	1095.38	881.209	615.71	401.311	509.927	152.524	342.131	934.968	1243.22	627.616	834.056	817.134	736.754	669.993
AFF2	7.33233	21.0963	10.0272	45.7849	23.4335	9.38394	25.9916	47.8572	32.7738	3.44548	45.5121	32.6767	20.9337	20.8951	44.1748	5.39579	6.67594	21.3851	17.2847	63.7114	10.95	10.3552	8.8985	26.4858	28.187	26.0139	33.2711	7.16991	16.2356	9.96592	4.25802	38.0387	52.0399	8.94107	18.5735	10.3222	18.1667	7.98311
AFF3	16.2018	9.25842	29.5008	172.22	128.136	34.876	56.4964	88.116	63.4297	29.2305	64.6397	45.0527	102.842	123.326	140.633	44.7439	47.54	32.6722	21.3661	32.6459	34.6946	23.7673	37.1714	96.5303	55.6585	38.9754	48.3883	18.2622	28.2684	38.4272	25.1801	79.5866	34.6975	48.1499	57.0957	28.0832	80.928	39.146
AFF4	35.155	103.992	316.245	337.181	254.201	422.453	264.698	375.148	441.397	128.872	300.019	206.364	267.493	342.8	400.734	285.805	383.598	267.525	199.457	281.026	127.057	167.85	199.22	340.105	385.813	609.825	344.251	156.254	186.072	72.987	110.907	615.25	534.593	332.903	508.946	475.478	396.645	301.802
AFG3L1	421.426	1495.89	2282.57	5211.18	3234.66	5196.54	3595.34	1884.17	3060.78	712.026	5065.73	2220.25	5113.42	5628.78	10549	4302.8	6073.55	3794.01	2066.89	3104.98	1558.9	3069.63	1753.25	4247.04	3372.87	6740.27	5272.75	1693.4	1624.34	1215.65	1021.09	5819.73	4200.99	4224.61	7333.55	5555.45	6256.81	4654.43
AFG3L2	715.794	194.415	351.262	587.356	501.298	773.078	516.787	474.466	665.753	203.053	340.224	434.019	482.67	760.89	1058.93	493.113	639.205	443.527	219.895	571.112	567.713	567.413	438.227	588.507	545.842	1082.71	646.937	613.224	356.55	374.101	902.055	762.939	767.979	663.342	972.702	746.933	624.825	474.88
AFM	4.45685	5.75552	5.58904	3.38761	4.34317	5.78271	2.76037	5.61732	2.42016	2.52878	2.68868	2.46227	5.47727	6.2705	5.37251	3.71282	4.47699	2.5854	2.66766	2.60602	2.91763	2.6671	3.61945	2.62682	2.58092	2.767	2.61457	5.01775	2.87347	6.66481	3.1018	4.9883	2.91815	2.78363	6.34083	6.46998	5.41487	5.55545
AFMID	684.685	62.0391	150.592	294.123	382.134	224.546	276.468	358.361	184.648	134.468	180.333	274.045	338.596	202.905	349.925	381.013	421.144	201.84	181.307	372.096	319.076	184.095	169.976	287.991	356.095	323.077	324.71	156.011	102.255	321.638	485.688	450.312	272.082	237.06	250	330.1	248.001	267.341
AFP	5.07058	5.65893	5.13542	3.21274	4.88044	6.33319	2.78985	8.46387	2.75729	2.90651	3.01535	2.63328	6.45563	7.1444	6.09199	4.07442	4.99597	2.85772	2.81436	18.9432	3.21598	2.78628	5.71757	2.75935	2.94514	5.6806	3.02553	7.71373	2.9544	19.0142	3.53071	5.51718	3.03438	13.8911	7.28263	7.40985	6.21599	15.8514
AFTPH	226.122	469.86	998.546	1211.71	1173.71	1331.54	1178.53	1398.68	1454.91	430.923	893.888	1061.09	1103.48	1544.58	1847.91	1262.1	1779.28	980.073	1387.15	1932.84	748.549	1369.39	1174.86	1111.57	1294.14	2088.2	1221.34	643.386	725.206	467.277	685.861	1392.44	1810.62	1413.34	2084.93	1764.04	1149.87	1709.39
AGA	309.567	210.767	675.617	715.54	568.234	1026.69	738.258	1050.63	825.611	299.032	562.215	808.605	859.826	1111.3	1104.98	964.042	823.496	811.448	708.001	1610.3	756.546	900.211	1257.43	928.774	1407.84	1949.17	1005.62	761.565	522.656	265.93	1232.83	1409.22	1253.75	890.135	1587.59	1216.76	978.966	1311.6
AGAP1	648.953	453.932	866.429	1556.04	1333.13	1393.41	738.317	1172.43	1435.19	340.73	1202.6	719.717	1730.99	1254.65	1778.59	856.673	1784.66	1359.67	765.167	1494.77	1381.7	1841.63	1634.69	1365.97	1238.04	1800.79	1227.27	701.663	1101.87	667.188	923.544	1254	1463.79	1609.8	1489.22	2181.5	1097.36	1324.29
AGAP10	5.05101	90.7777	94.2641	362.673	395.759	250.454	26.8882	36.4585	281.695	85.9907	65.6495	45.6463	478.736	506.412	264.487	110.557	473.385	398.723	18.8241	24.3352	148.496	174.73	135.488	497.245	68.8197	171.971	276.648	127.04	164.995	82.6474	31.764	335.111	53.7425	361.287	134.457	532.416	450.344	135.431
AGAP2	1483.32	204.392	237.706	224.665	413.834	355.767	470.193	389.186	280.727	201.193	353.197	389.927	488.646	826.378	356.195	552.71	534.947	339.079	605.628	792.266	612.056	386.803	605.35	354.761	402.552	998.358	425.095	413.555	129.963	546.645	1623.89	393.822	557.292	473.07	401.465	288.787	269.489	851.125
AGAP3	3045.79	1093.52	2170.23	3102.94	3689.02	2989.41	2511.08	2369.67	4035.73	3142.75	2766.68	2051.36	3228.32	5987.77	3004.78	2131.37	3612.26	2317.17	2220	4222.31	4883.49	6471.81	3530.07	2790.53	2205.75	3482.31	2888.2	4167.9	11785.2	4915.24	4054.71	3822.54	3437.55	2423.65	3122.5	5083.21	2027.2	2318.22
AGAP7	59.7194	106.918	200.782	338.512	247.283	438.32	409.123	341.589	460.63	94.7112	770.442	304.591	333.603	454.351	855.716	361.395	651.384	311.303	205.878	645.08	206.696	462.029	267.926	387.714	395.871	892.816	561.106	174.584	189.695	86.7299	115.822	535.298	713.165	519.387	977.992	604.735	493.556	834.476
AGAP8	231.178	236.491	374.071	1122.92	831.171	1136.06	974.863	632.388	741.906	342.98	1699.39	683.751	1189.1	1081.57	2263.18	1025.42	1785.77	877.76	466.118	864.351	441.923	788.423	462.026	1057.85	928.169	1543.62	1338.3	442.239	376.888	290.363	322.178	1366.55	1207.82	1112.29	2011.28	1340.19	1386.5	1613.05
AGBL1	277.902	709.347	731.614	577.159	2326.54	560.809	1608.48	4108.08	1120.68	317.938	1955.04	491.248	3338.2	3334.62	840.911	22.1381	101.848	639.246	290.972	1384.38	1135.68	111.487	386.03	907.268	567.364	1061.01	317.555	53.9759	31.4309	17.4811	162.434	169.942	258.996	150.046	99.3977	92.6422	745.577	64.89
AGBL2	28.2931	85.8095	81.9623	277.906	773.02	1312.01	71.7071	95.2205	141.69	148.411	520.75	69.0582	181.372	232.28	440.238	150.398	2490.04	82.6402	3959.33	1701.72	330.538	917.929	433.669	99.6492	535.766	734.478	182.261	112.576	490.867	379.165	12.2324	263.453	307.249	2347.97	7468.87	3770.63	563.501	6307.69
AGBL3	66.4028	31.3485	63.3949	72.5208	115.804	132.169	55.7687	68.5108	86.9777	68.4712	46.0565	48.3241	45.9755	148.059	71.5411	64.2466	83.2934	52.7808	56.6825	75.0907	77.019	96.8108	73.2679	66.2551	41.9065	107.34	89.9273	74.5219	165.525	100.821	76.7725	133.423	39.2563	54.5384	158.636	147.841	60.4947	93.2297
AGBL4	5.3903	6.12028	5.85828	8.7769	24.0311	13.021	6.15035	7.14671	4.19661	3.3253	13.1977	5.74821	8.06096	7.01645	6.22917	6.17534	47.7674	3.23938	17.3159	27.4893	8.24155	15.7439	9.74522	3.98665	7.28814	8.42311	15.5414	6.04505	9.37444	7.71629	3.8858	8.70604	5.5253	40.3538	62.9908	35.1795	14.0845	48.4833
AGBL5	521.873	297.439	107.905	293.813	390.677	338.024	328.145	318.383	214.429	142.886	277.398	371.051	340.946	350.355	603.74	234.258	633.231	286.655	459.857	534.669	629.512	460.933	271.809	356.733	354.618	516.694	373.481	306.716	321.971	509.953	693.661	262.809	449.902	552.451	895.332	485.521	370.693	928.035
AGER	66750.9	47112	51629.4	65688.1	64067	6608.05	64888.6	62876.1	60251.7	63252.6	65631.3	55737.2	65665.2	66753.7	64583.4	6740.64	5278.43	24707.4	11129.9	38331	69906.2	18650	43051.6	64424.5	18835.7	36798.4	10879.9	27870.3	8863.73	2690.41	39834.9	24407.3	12668	6691.3	2994.63	9795.04	46044.8	783.751
AGFG1	571.018	967.815	2522.3	1691.34	1382.7	1843.96	1747.61	1777.04	3614.87	576.784	975.279	2056.8	1453.06	1935.98	2149.03	6434.79	2666.05	1533.89	1757.99	2223.73	1271.9	1846.82	1972.64	1469.09	2010.98	2925.57	2375.89	1918.77	1053.01	637.659	1476.64	3165.29	4748.17	1646.7	2500.62	2837.19	2177.2	1860.27
AGFG2	310.273	78.3062	107.599	141.911	191.151	204.487	185.956	143.97	147.715	75.4501	209.499	123.463	175.528	249.114	253.468	186.249	326.943	159.726	156.304	257.756	363.935	256.069	235.797	217.294	244.753	327.286	223.728	168.161	207.782	244.533	413.521	268.838	236.383	232.71	256.594	295.091	200.566	228.329
AGGF1	50.2093	77.7553	126.365	274.895	211.045	245.286	140.209	182.988	226.575	58.4141	141.136	144	216.684	313.371	385.605	280.236	283.211	282.562	218.302	376.182	139.256	264.396	240.104	195.865	252.587	321.728	276.16	109.854	108.324	137.064	106.873	352.084	391.727	243.17	341.39	336.754	271.848	262.735
AGK	87.4142	27.3698	53.9154	120.62	83.7343	145.905	104.806	83.5059	127.414	41.1643	73.2875	77.7048	83.0763	150.822	199.487	118.346	146.498	89.7692	69.4949	129.731	108.517	109.105	82.2771	114.996	129.77	256.925	144.515	91.7086	68.7175	79.0617	173.772	152.202	145.934	128.014	215.151	117.801	130.59	126.888
AGL	124.418	122.432	299.177	467.115	386.67	639.507	400.519	889.668	652.798	100.825	507.842	376.486	344.4	467.026	658.099	396.843	575.814	559.328	1019.44	2003.83	308.764	894.822	429.096	392.94	1154.5	1418.77	766.07	244.423	346.801	130.319	336.899	1486.42	1661.9	637.291	1031.25	814.48	509.016	819.484
AGMAT	7.74283	10.2959	18.7463	22.0801	20.5878	68.1242	17.9602	7.72837	30.0833	11.7655	9.29318	8.90188	21.4946	91.2027	15.6642	29.9686	29.8501	30.4776	15.105	46.593	21.6552	37.9279	71.3734	24.9511	29.5925	50.8583	20.9455	16.4332	15.0663	40.4148	36.6821	61.0226	27.7008	38.9549	39.5963	45.8439	12.5735	34.9905
AGPAT1	9208.73	1220.62	1656	4479.81	5717.95	3998.27	3421.77	4430.87	2974.42	1818.19	2885.97	3335.79	5419.44	4372.42	7491.96	4645.2	6640.59	5061.51	5027.73	6189.64	6236.16	4132.13	4045.08	4793.34	5197.19	5253.64	5813.51	3479.17	2304.6	5429.81	6733.73	4850.63	6669.86	5010.41	6070.68	5260.73	5531.1	5028.37
AGPAT2	2628.24	387.141	908.325	1008.99	2416.93	1023.34	2202.16	661.518	1448.65	949.286	429.268	876.847	2453.21	3158.17	2747.76	1434.53	1582.47	1741.54	310.105	746.325	5620.57	958.58	1403.85	2669.32	914.861	2099.67	2025.07	2537.32	547.517	1308.29	4293.97	2455.2	1168.16	1434.69	1377.27	1112.61	3150.65	879.19
AGPAT3	1117.9	431.482	639.782	779.937	1068.94	1125.93	1072.26	728.443	1303.11	319.243	697.985	788.203	1305.45	1950.78	2028.19	994.345	1652.71	1118.17	805.849	1615.63	1639.18	1267.05	1425.97	1108.98	1138.76	1764.81	1231.57	1661.11	772.879	1143.56	1767.15	2032	1712.83	1342.37	1722.64	1643.27	1310.53	1436.63
AGPAT4	629.542	362.658	620.671	701.738	886.291	742.931	500.394	771.084	998.242	222.931	614.245	436.158	823.165	818.604	802.403	786.588	927.323	810.376	638.946	938.459	646.114	590.975	578.893	540.373	803.398	924.372	1056.92	581.253	466.585	509.701	694.946	1300.09	1219.75	707.374	1259.67	887.485	982.142	738.572
AGPAT5	60.9383	117.222	270.981	252.53	197.228	606.929	221.319	230.988	608.591	68.2257	181.874	172.802	210.812	287.639	310.68	568.572	561.437	280.424	380.133	618.325	180.96	482.645	302.615	223.689	418.293	582.852	356.342	236.403	160.053	171.325	164.253	638.755	719.956	417.196	697.78	540.342	273.109	680.367
AGPAT6	1807.37	282.186	725.663	847.417	846.734	1286	965.221	514.091	1328.65	274.223	750.447	571.658	836.98	1203.19	1484.97	1376.18	1429.3	909.119	257.915	869.401	1333.97	1014.54	860.954	1034.65	739.072	1586.49	1184.15	1427.85	515.999	979.393	1836.15	2310.84	1545.58	1300.16	1558.53	1110.9	1325.23	1170.67
AGPAT9	340.895	218.797	598.521	386.027	328.739	832.274	407.124	334.486	752.63	299.049	159.227	489.595	345.309	450.678	779.966	282.345	208.047	163.355	251.23	322.449	176.945	387.183	287.317	404.912	271.766	726.346	303.449	264.786	120.316	118.396	276.476	598.486	528.724	319.635	261.202	422.973	293.206	344.26
AGPS	57.4746	222.081	352.918	574.724	532.513	559.761	385.485	958.152	812.312	191.538	280.002	434.42	627.235	661.615	774.029	540.32	512.325	597.08	810.013	958.427	350.999	662.911	543.293	520.048	833.754	902.54	665.136	258.057	392.887	220.636	242.71	734.447	747.699	557.822	977.717	799.116	613.288	547.121
AGR2	517.9	573.478	1724.26	668.347	4077.7	3107.11	2170.39	2572.09	1794.43	663.176	908.78	1352.45	1910.37	4590.09	3000.07	699.553	4200.69	1810.5	12514.3	4554.85	2863.52	5584.3	2016.63	1403.9	2559.04	3031.07	4328.96	4067.97	5363.99	9030.05	991.34	3182.46	1714.78	11666.6	28242.8	17109.5	4677.91	18243.6
AGR3	305.422	1474.76	4731.68	777.664	3517.36	3165.88	1759.07	4738.31	2827.88	951.909	1435.08	926.96	945.703	5344.75	1387.06	194.496	4054.04	1390.64	6000.42	5842.06	1148.13	3765.32	1370.22	715.044	4639.18	4570.94	1248.53	1873.01	2264.9	755.734	548.35	1933.42	1893.69	3251.1	8008.18	6573.32	1533.62	5524.25
AGRN	1341.66	230.993	430.902	882.495	1621.23	790.956	772.061	360.459	746.002	489.343	611.838	418.041	1226.52	1448.72	2442.86	438.287	1001.9	862.683	271.693	648.205	2068.55	1043.5	738.298	1109.96	573.828	1445.17	874.724	1473.03	862.623	2311.72	1726.72	1145.65	659.778	1118.47	1227.05	1114.32	1389.61	807.248
AGRP	1190.73	208.389	733.981	242.444	720.533	115.087	1363.89	259.424	1101.32	258.632	117.802	332.969	968.969	476.322	911.445	339.801	63.3303	770.792	272.274	173.88	1014.24	208.604	767.799	779.417	148.863	194.028	350.339	475.043	178.477	220.087	690.62	509.188	801.809	121.127	67.1513	124.841	613.851	29.2776
AGT	1762.26	174.303	602.359	335.723	325.943	1427.47	413.776	208.148	671.789	256.542	277.368	165.224	252.01	229.058	220.581	2416.1	1817.8	505.685	1099.68	1094.51	667.225	1467.27	329.389	508.119	1698.51	1002.59	521.096	776.468	1957.12	1430.77	2379.13	864.47	3656.43	1868.09	999.606	1232.67	628.365	1752.38
AGTPBP1	23.4084	147.599	323.599	502.446	215.586	289.353	372.248	695.504	452.923	80.5926	394.109	365.408	343.091	378.493	596.761	521.327	331.895	246.669	301.98	620.873	105.972	276.882	267.528	246.612	406.776	458.35	259.499	55.7961	70.3247	35.5399	72.4648	442.355	586.588	240.856	390.575	271.74	220.173	291.083
AGTR1	87.9639	24.7989	70.6229	252.257	153.46	196.539	240.97	413.175	228.019	83.9292	367.011	175.409	150.3	268.713	416.942	157.795	223.953	137.497	141.864	428.72	139.083	131.933	124.822	129.901	352.612	321.673	204.884	115.12	147.2	109.912	199.186	258.608	260.171	117.376	260.867	123.891	296.625	128.167
AGTR2	26.9459	90.8535	108.131	120.991	17.8275	79.8624	2308.91	28.6897	482.077	102.483	33.4482	67.9039	163.307	231.637	29.4028	5.16224	6.48193	170.639	58.8929	276.85	269.418	11.4387	98.9105	869.905	139.784	30.0437	22.4493	7.62508	3.38786	9.74163	64.1982	152.32	150.935	5.21777	10.4339	9.42105	602.306	8.09984
AGTRAP	417.914	102.907	240.258	497.099	458.606	458.299	347.404	166.474	550.285	229.713	172.988	296.723	523.556	720.15	692.24	606.155	694.749	410.604	130.913	278.765	1001.68	428.549	503.779	491.651	323.152	552.023	505.493	608.911	215.686	433.272	508.517	825.011	459.856	510.494	544.457	498.568	727.46	355.809
AGXT	6.30954	5.97382	5.56304	3.60226	5.29152	8.63433	5.41381	6.9017	5.86377	3.78791	5.65656	3.47797	6.85809	11.2235	6.63572	5.73076	5.40117	4.81072	5.67345	4.80059	5.14149	3.41224	4.65999	4.24185	6.21395	9.52014	9.78074	6.48863	5.26052	8.45756	5.54906	8.72886	5.79099	6.44867	7.80578	8.05879	6.57069	6.77989
AGXT2	5.65925	6.39588	6.23335	3.54103	5.28706	7.52415	2.90798	6.65857	3.00063	2.83105	3.22244	2.9384	6.41712	7.1302	6.33126	4.30284	5.19071	2.94955	2.92142	2.93285	3.34936	3.1234	4.33878	2.87635	2.99438	2.91551	2.98655	6.30661	3.14083	7.94609	3.4863	6.13071	4.1313	3.05106	7.32571	7.86176	6.29614	8.09608
AGXT2L1	6.48303	6.66002	5.99864	5.23836	6.15666	24.7786	3.49299	7.85248	16.6926	3.38868	11.3358	3.30193	9.35596	9.3132	7.69813	11.8702	6.23525	3.50795	3.50607	8.70563	3.99521	20.6575	5.43308	3.44348	12.83	15.1858	5.25828	7.63741	3.75152	9.52991	4.55091	19.1748	19.6482	9.58746	9.33381	17.722	7.533	7.84342
AGXT2L2	1882.09	421.8	709.656	1491.53	1462.05	1844.02	1209.09	904.587	1406.76	640.124	1573.91	885.736	2283.97	2630.56	2919.7	1634.69	1854.77	1369.71	711.148	1144.54	1732.23	903.767	1268.57	1681.91	1328.34	2578.86	1824.78	1529.31	976.453	1191	2105.9	2461.43	1616.34	1066.97	2618.72	2170.41	2138.52	1729.88
AHCTF1	69.0535	261.514	496.409	659.665	475.172	1058.58	638.199	1230.33	1167.79	294.217	491.628	564.95	488.952	508.827	858.319	954.352	1263.34	439.236	522.488	923.222	221.898	493.844	351.636	539.916	1595.69	950.822	577.192	307.512	356.207	170.224	293.936	991.204	1861.7	914.108	1412.27	1043.8	1138.09	939.085
AHCY	8937.17	1992.37	4157.8	3500.53	5967.07	6186.58	3948.85	3181.29	4488.89	1605.7	2651.39	3549.62	5702.66	6372.79	4549.44	7796.7	9777.91	5873.7	4549.57	5668.77	11023.8	6938.88	7702.48	6573.48	4723.23	6956.06	7486.87	9550.31	4817.39	10739.5	12667.3	7620.65	7761.97	6708.89	8704.1	10634.9	7478.12	5810.87
AHCYL1	4994.08	1988.24	3340.55	4624.02	5210.39	5717.24	5485.41	5294.32	5872.36	2259.02	3738.66	5228.76	4583.68	5437.75	8318.48	6006.56	8962.27	3712.25	3746.46	6154.87	6276.09	5204.11	4854.21	5197.88	6677.01	8294.34	6098.27	4910.68	4793.51	4300.88	6855.79	6980.19	8582.88	5841.7	8020.84	6282.61	6323.89	5565.68
AHCYL2	696.643	626.563	2527.8	1084.07	1410.1	1150.42	2041.25	2876.24	2292.7	426.627	1578.86	1147.42	1740.82	2410.09	2294.2	458.807	699.767	1492	1455.96	4245.21	1700.5	2140.66	2199.73	1094.76	3122.81	3123.81	1624.09	1065.16	1005.51	495.353	2884.32	3168.85	3319.16	1260.91	1434.29	1700.96	1850.48	1016.2
AHDC1	370.572	93.8546	201.917	441.433	423.622	399.715	242.124	576.026	359.157	165.783	387.38	206.111	471.67	436.845	553.449	324.087	643.265	479.598	386.713	501.32	571.412	492.628	366.592	453.173	695.012	783.907	535.809	368.337	388.388	693.425	648.764	596.302	466.865	602.863	720.413	603.732	794.963	454.897
AHI1	30.8319	156.152	381.38	408.585	377.257	742.332	262.429	426.17	783.428	215.508	301.264	192.931	422.737	371.778	377.525	496.973	440.079	424.13	239.417	396.807	157.504	263.531	223.786	322.719	405.314	496.674	307.302	119.321	226.026	147.427	59.8991	473.977	528.893	350.666	447.172	552.506	397.236	326.166
AHNAK	5139.46	3574.58	5408.51	8032.91	6195.7	4888.97	4157.69	8433.94	8470.46	1989.98	4656.14	3754.65	7097.76	7308.32	8036.27	4399.54	5892.09	4172.84	4207.17	5729.48	6309.9	6693.44	8223.86	5331.97	5617.27	7071.09	4925.37	3750.27	5636.93	3122.73	8336.84	5264.36	8278.86	4331.95	4068.84	5360.08	4074.2	2947.31
AHNAK2	245	23.3	37.2357	122.179	412.541	348.392	130.794	201.103	151.919	27.7359	129.147	34.413	208.425	164.426	189.899	152.937	276.487	229.969	123.912	272.422	544.685	473.425	244.407	202.733	254.383	257.682	244.584	385.782	267.574	639.714	468.641	228.904	271.422	460.494	566.541	534.201	137.106	327.367
AHR	3931.86	1792.55	3037.79	5024.34	4513.83	5717.98	4713.39	5955.38	8540.34	1437	2775.29	2184.3	3384.97	3871.91	5469.2	4648.83	4692.92	5371.86	6151.83	9067.11	5609.56	5786.07	4664.41	3834.59	4990.78	8705.98	6940.33	3207.51	1447.63	1351.03	2805.76	5978.06	10585.2	3383.32	6062.54	4901.63	3775.32	4240.55
AHRR	23.9999	5.84582	39.1187	9.54671	19.7403	15.7722	131.39	9.91304	27.3478	3.47348	16.1379	5.93198	9.17873	42.0416	6.29819	68.978	16.6552	40.5098	150.497	63.7008	124.698	92.3076	89.1131	23.8843	22.921	52.5463	33.0421	14.465	11.3663	7.9309	18.8686	18.785	53.412	49.1879	21.6452	23.5931	9.71286	20.6795
AHSA1	4708.31	1611.05	2193.21	3006.3	3944.43	3567.45	1686.93	3236.11	3297.29	1089.08	1483.39	2375.44	3418.84	5188.08	4544.24	3407.53	6336.53	2639.04	2718.93	4933.99	4250.29	3109.08	3919	3583.85	5272.74	5508.54	3915.26	5686.17	2078.11	4074.31	5565.07	4685.15	6310.18	4441.03	7953.05	6637.84	4930.94	6676.58
AHSA2	488.703	1642.08	2428.39	8470.32	3982.3	7905.04	6358.18	6480.43	4817.19	1481.22	8328.02	6147.69	5468.33	5329.53	9330.98	6876.87	15121.9	5735.04	6319.09	8546.23	2845.01	5776.64	3409.01	4679.49	6978.45	7740.49	8484.08	1580.84	2492.65	1433.69	1327.06	9440.07	9396.98	9500.13	9538.14	7915.52	5698.31	10969.8
AHSG	22.4846	20.1108	82.2236	37.8965	50.1926	144.351	19.5544	16.9254	103.383	21.4192	38.0383	26.5999	39.8459	68.6448	28.5162	44.3067	34.0648	21.0333	14.9136	67.6132	28.7519	36.4146	75.5871	33.2132	45.026	119.443	37.4152	15.029	30.7626	30.9804	37.178	142.441	89.0259	44.7614	46.4371	123.797	27.2014	18.3016
AICDA	5.15852	5.92795	26.1242	3.4633	19.4419	102.125	10.1572	34.4196	12.1698	2.80713	13.0299	4.93072	7.85971	30.7138	25.4219	11.8126	20.5292	2.81382	17.0299	18.6086	7.59767	3.90973	84.4546	7.80452	29.5187	11.3209	15.2411	5.89441	11.9891	7.6572	6.46292	19.94	24.7688	5.03532	18.3768	14.1924	21.1869	47.1595
AIDA	17.8275	104.511	204.679	403.579	172.918	260.975	334.989	463.287	518.159	82.6252	147.136	402.19	275.375	548.617	785.182	475.301	605.242	233.795	228.468	687.931	144.74	282.848	296.874	307.891	578.855	693.117	385.517	160.376	206.642	48.0257	156.473	509.869	846.093	257.31	516.374	311.273	416.217	432.339
AIF1	14866.5	8963.7	11154	10387.6	17405.8	18866.4	8240.2	14527.5	20761.7	9390.82	3544.07	16438.1	17817	30059.9	13562.6	23861.6	8432.85	17047.8	11514.7	14294.9	16356.3	17285	24285.2	14570.4	15874	22395.3	19512.3	13811.4	6160.74	11129.6	19259.4	23543.2	22866.1	9884.79	12077.1	20673.2	11535.4	10290.1
AIF1L	4194.68	1201.83	1389.47	4330.62	4363.53	1916.97	1437.17	2578.42	2034.7	1451.17	1173.37	967.744	3561.44	2662.04	2686.46	1346.18	1928.12	1589.59	2204.67	2405.01	3917.63	2255	4560.39	3060.7	2501.83	1483.12	1997.81	1098.89	2050.12	3541.67	3166.22	2124.99	4312.01	1841.29	1915.81	2466.53	2723.45	1349.2
AIFM1	1462.86	901.166	2045.94	1544.9	2237.86	1804.57	1557.46	1915.51	2244.38	532.919	1215.7	1590.19	1711.73	2595.89	1631.17	2379.9	2441.34	2210.3	2425.82	3997.45	2338.23	2014.98	3478.62	1764.84	2590.24	3476.22	2335.97	1761.99	1935.27	2034.68	3657.16	2991.89	3931.3	1368.78	2866.01	3365.85	1700.15	2148.38
AIFM2	2523.05	837.185	1471.61	1343.53	1583.58	1164.73	1259.41	1408.44	1421.17	543.483	992.741	1104.48	1713.67	2262.51	1763.05	2921.72	2934.62	1602.01	1897.95	2360.24	2125.54	1900.77	1765.37	1708.24	1951.99	2273.52	1712.53	1866.92	1224.58	1450.03	3077.42	1920.94	2181.88	1571.74	2066.55	2441.61	1939.49	1809.79
AIFM3	65.448	17.9968	59.5826	63.1494	118.531	92.6979	87.1815	43.9743	124.99	55.5907	61.9391	142.585	149.841	133.933	161.329	63.4792	81.5099	110.163	30.75	49.4038	164.959	62.7234	95.0808	144.789	69.9658	108.61	119.885	73.0073	53.1546	77.8931	117.098	190.538	168.46	75.4897	118.288	125.39	132.752	80.2671
AIG1	3211.22	677.165	1035.2	1944.94	2026.11	2035.96	1727.91	3257.44	1814.84	756.606	1736.41	1869.64	1797.81	2225.08	2661.03	2099.48	2958.14	1917.9	3390.32	5052.42	2239.79	2702.89	2037.03	1858.64	3497.24	3284.36	2185.31	1719.3	1542.56	2080.74	3134.09	2096.66	3989.52	2486.87	3696.87	2524.78	2128.8	3108.3
AIM1	232.472	255.996	1046.53	444.645	518.75	1580.35	795.201	1044.02	1236.35	388.109	689.482	547.566	630.731	1223.38	862.411	537.499	1001.99	481.756	579.002	985.196	484.88	707.188	603.916	635.683	1493.24	1454.43	976.926	626.323	554.951	406.894	559.985	2444.92	1770.12	1400.13	1664.38	1130.68	888.839	1504.64
AIM1L	189.96	143.431	72.0785	343.159	213.511	93.1038	71.9128	73.9716	229.702	52.106	113.76	321.312	277.688	350.83	379.606	88.3098	126.389	170.124	115.839	142.183	219.908	229.585	181.167	294.446	72.6777	241.092	203.322	154.553	156.122	325.98	125.749	209.252	98.6028	162.561	136.636	237.049	217.574	54.5949
AIM2	6.49087	31.4939	103.597	103.703	77.1549	266.107	176.621	21.8304	193.813	38.4249	87.5425	101.832	105.673	291.445	87.1415	215.203	802.911	151.534	76.3881	268.587	37.3918	198.115	237.544	81.7498	269.34	432.218	169.829	130.612	91.6833	42.6464	71.2398	297.86	188.411	661.764	359.865	338.706	176.975	507.849
AIP	8628.03	1215.69	1697.2	3783.88	5122.91	3490.91	2994.75	3086.58	2671.9	2657.74	1712.62	3601.39	4843.48	6621.91	5546.73	4227.43	7260.63	3382.02	2103.53	3516.2	8164.65	3450.06	5660.93	4767.51	3319.93	5131.67	4308.32	5112.48	3525.94	5559.77	10335	4612.55	3855.96	3721.46	4371.91	5202.57	4274.94	3450.92
AIPL1	4.94623	5.85391	18.1034	3.4056	4.71236	6.45755	2.85657	5.95449	2.6973	2.70091	2.98508	2.69431	5.90207	6.78606	5.81847	4.63014	4.7963	2.76609	2.84653	2.78025	3.18006	2.86357	4.02578	2.71634	2.88709	3.38364	2.81199	5.63802	2.96814	7.19565	16.9971	7.48957	3.05278	2.94416	6.93228	7.08142	5.75805	5.91914
AIRE	31.7121	31.7248	73.7974	58.4689	82.7693	163.693	48.9459	34.8985	90.1641	42.2596	38.7819	33.1903	70.2286	81.7645	38.523	70.1769	54.8807	44.7129	41.7451	66.7576	42.0784	58.1389	61.8811	47.1956	77.7551	105.3	82.8499	28.4924	69.1355	98.1541	54.892	139.901	86.2173	72.1821	41.6175	98.6854	64.2355	54.474
AJAP1	260.438	42.016	13.1614	252.065	169.625	255.736	55.3165	108.221	145.48	60.3285	114.773	347.986	139.16	18.3182	1089.79	43.9651	227.477	41.9068	61.1923	109.231	90.5544	110.065	72.4323	155.687	35.1129	68.0789	56.0679	95.7932	23.1285	112.112	71.6292	168.349	36.5769	53.8852	244.151	120.865	27.4257	308.358
AK1	7031.57	929.199	1794.28	2407.81	6987.52	1767.01	3878.02	4896.32	2671.74	2233.86	2961.09	3026.11	6730.49	6204.3	7692.03	1657.56	3485.52	3526.48	1316.71	2383.08	7779.8	2123.03	3540.77	4368.78	2317.08	3381.8	2965.77	2863.31	1585.15	3011.01	7830.26	3312.44	2240.06	2945.3	2669.62	3206.65	4600.62	1726.36
AK2	2559.41	1039	1624.44	1343.91	2173.51	1862.04	1484.55	1229.42	1875.68	836.999	904.443	1004.32	1796.57	2395.34	1467.42	2885.16	2912.08	1905.12	1664.57	1857.85	2833.44	2221.01	2454.38	1540.63	1521.44	2342.83	1723.52	2499.44	1573.4	2636.6	3158.89	2563.61	1910.75	1884.8	2275.26	2872.94	1752.2	2239.05
AK2P2	2924.74	1274.13	2426.8	894.397	1036.94	754.249	1374.8	1663.73	3908.91	611.051	1303.65	972.274	899.022	2418.51	1402.39	512.441	776.984	1636.18	1064.22	2974.11	3210.65	1758.64	1455.22	926.362	2283.94	3454.44	1630.21	2865	1200.26	1214.37	3170.88	2378.83	1851.65	1732.33	2083.82	2570.03	1753.68	1541.69
AK3	18.8479	111.405	248.226	411.182	255.809	313.987	332.171	364.856	508.953	59.9856	315.134	208.934	207.351	320.413	409.647	479.957	480.935	314.19	201.378	664.631	231.141	487.557	355.561	258.13	413.136	601.931	443.561	173.2	253.294	139.965	155.783	484.521	743.07	313.158	438.665	339.819	303.516	254.456
AK3L1	313.093	337.557	259.767	382.622	573.314	807.34	135.392	217.108	632.351	258.633	178.465	103.027	302.722	343.954	218.215	2741.89	1007.08	336.508	301.628	252.864	482.206	1775.17	680.116	510.268	502.75	560.455	546.624	695.291	917.47	1435.51	457.898	502.012	629.768	697.886	689.458	1630.31	395.793	1031.37
AK5	45.5395	23.1598	47.7159	71.8873	61.743	39.8549	13.3337	29.0257	49.0896	16.3277	11.2205	9.71003	28.4842	29.4767	67.6348	13.6406	48.2083	17.7136	21.25	47.9227	22.0474	21.2589	21.6531	15.564	22.6344	26.4364	15.4699	18.6289	8.86592	10.5202	29.9957	59.7856	15.8239	17.3226	26.6304	24.5305	10.1871	26.3389
AK7	28.1197	33.1387	49.4532	73.2957	275.974	391.66	40.3022	53.0406	80.3294	54.2085	123.6	57.0734	66.295	67.9958	195.19	77.6475	1683.25	22.7552	691.922	445.186	123.807	376.082	162.748	57.7884	143.991	231.863	50.7446	62.7628	146.857	210.456	37.1843	83.1177	78.8009	918.215	1956.25	951.573	205.916	2173.77
AKAP1	5479.3	2991.2	6066.95	4285.6	10197.1	6390.53	5198.76	11359.2	5576.15	2298.77	9285.16	7221.92	6697.67	10513	8834.36	4201.45	8708.91	5105.41	8407.33	14883.5	8802.39	11138.5	10658.6	6074.7	10401.6	9272.38	6502.13	9148.88	12914.5	6365.11	8859.61	7647.51	9916.37	8723.17	10370.7	19428.4	7274.94	6427.26
AKAP10	77.4178	209.818	255.332	835.038	628.926	684.808	862.673	407.652	659.029	195.135	652.664	851.883	1062.41	1101.07	1728.72	961.391	1134.08	500.554	274.677	681.276	361.873	627.769	699.556	763.579	867.077	1104.34	803.963	315.182	471.653	281.029	251.501	1017.61	891.272	760.743	1070.38	952.961	1130.17	924.537
AKAP11	307.678	357.33	498.482	1466.26	877.12	825.137	876.644	1516.47	822.449	233.978	891.503	1230.84	768.514	869.856	1633.78	805.236	1090.14	729.182	1332.26	1808.81	477.962	944.136	633.21	980.774	1285.64	1539.86	931.935	328.348	586.94	204.127	271.508	994.97	1479.96	712.604	1215.89	983.074	830.132	966.94
AKAP12	1193.81	885.95	2321.04	1548.75	830.078	2100.1	2664.95	1789.88	1795.2	865.841	426.288	657.504	626.987	755.307	1035.51	2720.1	1832.47	826.868	1589.66	1242.48	489.018	1233.57	562.971	1341.58	2166.5	1835.74	1209.08	887.019	891.158	447.238	966.208	1531.9	4694.95	2051.17	886.066	1044.39	1287.6	1359.63
AKAP13	4203.84	2646.14	5261.4	4653.16	5538.86	5652.99	5621.9	5699.77	10956.4	1448.08	4612.72	3807.21	4754.77	6114.26	6462.61	3317.17	4431.17	3472.34	1582.58	3887.14	5118.88	2996.83	4230.31	5427.88	6158.89	5312.48	4589.77	5651.38	3511.81	1981.04	5458.36	8710.76	7691.3	5367.01	4361.94	6343.92	8697.94	2857.59
AKAP14	33.6471	18.6604	13.2506	92.7639	611.61	219.115	22.3654	6.43057	39.4281	79.8522	112.492	14.6603	37.4968	51.0137	128.798	34.2164	1426.74	2.85381	2141.11	624.632	212.501	508.339	157.36	21.3713	171.624	254.467	39.7255	97.5279	250.197	521.709	3.36482	80.2456	49.2388	1270.94	3104.21	1364.71	239.12	3023
AKAP2	364.585	917.674	1170.27	1505.32	1154.04	884.75	1265.13	1870.37	2240.76	321.368	906.586	849.191	1164.52	1095.51	2813.43	1375.14	657.074	586.751	359.066	1298.88	497.793	544.833	860.356	1051.17	600.007	1633.79	594.51	551.252	260.755	142.206	425.756	977.392	1636.13	579.023	501.765	384.24	834.194	355.831
AKAP3	6.07834	6.24315	5.64765	10.4797	9.91643	8.99789	3.83755	7.08161	4.09131	6.08537	3.52179	7.31707	7.32199	8.01048	19.4047	4.38848	21.8895	10.3365	6.54629	5.96694	9.14568	16.9321	4.98656	5.79423	3.44231	11.9484	12.7441	9.51662	3.96991	8.96951	8.37662	6.50076	8.2419	22.225	42.8795	11.5368	6.94483	47.2233
AKAP4	4.52298	5.73819	10.8412	3.36143	4.42207	5.98817	2.7294	5.64637	4.02503	2.50243	5.08091	2.49275	5.43596	6.18458	5.41626	3.75389	4.5589	2.58397	2.65901	2.61719	2.89215	2.70661	3.65478	2.60148	2.52088	2.73011	5.2263	5.13324	2.83767	6.64815	3.08378	5.03661	2.90501	2.76545	6.34732	6.40988	5.35904	5.53894
AKAP5	5.96466	6.09534	5.73139	3.47296	5.49936	7.66435	3.08055	6.80852	4.7661	3.14887	3.55477	3.12788	7.00786	8.09308	6.77733	4.39962	5.45489	3.20174	3.22848	6.34834	3.79823	3.22272	4.96094	2.97155	3.60269	3.06028	3.37444	6.85615	3.24756	8.62041	3.74017	6.58023	3.3455	3.34918	8.23308	8.62815	6.72614	6.82078
AKAP6	11.4977	9.85425	21.7018	39.2339	29.846	38.3234	25.3878	37.9017	25.4849	20.543	30.2217	28.2594	27.7608	50.4996	61.1034	19.302	76.0091	15.5194	52.8259	69.077	24.6155	41.6067	20.8774	28.6781	40.7804	70.2517	31.7229	10.6759	30.6077	19.4761	16.3594	30.0177	71.2237	60.596	121.73	57.5241	38.8047	72.7495
AKAP7	243.835	212.697	292.586	1101.24	639.319	905.742	755.149	1316.54	613.104	281.923	603.177	1041.85	712.386	905.215	1434.04	1267.53	1040.92	477.421	1074.87	1599.33	543.771	863.129	590.287	921.52	1744.5	1703.48	970.551	343.724	741.113	157.882	428.665	1082.88	1936.33	952.354	1843.77	850.121	1067.72	1034.31
AKAP8	2498.71	1292.83	2209.92	1788.88	1825.33	3022.94	2115.24	2305.93	2997.77	915.616	1817.3	1295.88	2181.97	2619.32	2527.82	3142.3	3158.98	1721.71	1923.95	2903.19	1691.1	1630.38	1987.56	2147.17	2527.45	3547.46	2471.45	2515.18	1277.72	1724.55	2888.72	2885.46	3237.4	2441.75	3151.72	2657.51	2052.51	2929.94
AKAP8L	1682.6	699.213	1308.97	2429.18	2539.42	2141.68	1212.43	728.537	2104.44	567.611	1309.54	938.692	2401.85	2756.29	2523.7	2794.33	4224.14	1832.04	623.4	900.885	2007.74	1550.75	1451.24	2392.41	1056.63	2289.02	2429.61	1873.42	1257.29	1561.52	1634.9	2781.3	1590.71	2037.9	1988.42	2373.11	2575.26	1837.2
AKAP9	284.381	750.203	1707.51	3174.45	1867.96	4176.86	2673.38	4696.35	3156.3	731.086	3525.02	2190.81	3144.85	3218.79	5675.47	2569.59	8285.44	1984.52	5430.35	8978.49	1382.34	2527.55	2437.46	2004.24	3973.12	4083.03	2525.38	674.278	1079.26	564.213	618.357	3849.4	5321.49	3660.95	8502.12	5388.5	3277.78	6593.39
AKIRIN1	225.536	183.92	324.682	382.144	292.589	604.435	221.108	148.531	548.594	161.713	96.4729	130.018	295.45	295.076	460.956	319.996	334.937	338.875	101.888	239.014	247.419	188.539	353.087	376.418	251.91	562.277	363.91	385.614	213.322	224.961	388.13	614.124	440.435	327.552	412.573	559.056	390.083	371.653
AKIRIN2	1549.15	685.431	1548.37	1246.62	1213.67	1386.08	1225.3	1425.14	2251.58	771.03	501.063	1313.05	1417.96	1896.84	1724.93	1662.28	1851.27	890.964	664.832	1628.58	1619.3	1121.89	1727.48	1380.72	1646.77	1794.9	1307.67	1755.74	1092.46	941.985	2409.5	2833.89	2277.86	1240.74	1451.88	1660.36	1443.81	1310.43
AKNA	273.282	71.2998	117.085	245.969	232.65	305.142	173.211	29.9313	252.782	78.8945	118.788	136.015	204.939	355.321	369.168	168.576	395.175	167.69	51.7432	91.6925	264.994	154.026	140.034	284.212	138.731	480.662	235.365	161.243	105.121	172.275	306.934	412.118	238.086	412.351	358.204	254.388	222.563	421.68
AKR1A1	4333.68	684.671	1426.68	1911.47	2616.35	3223.79	1962.34	1868.71	2994.34	952.543	1669.01	2024.69	3124.81	6014.64	4504.55	3060.22	4133.42	3136.93	2236.57	3677	6158.88	3182.49	4555.56	3096.97	3054.77	4775.91	3869.9	4292.12	1955.42	4577.38	6474.92	5159.62	3864.36	3883.44	6357.85	4921.55	4240.22	4513.72
AKR1B1	5405.06	1643.02	1929.48	3898.6	3810.98	4804.14	2298.28	1698.07	5073.7	2652.71	1070.14	2825.1	5054.13	5384.01	5983.89	7047.08	8568.9	3919.72	1798.13	2350.8	7310.66	3359.18	6793.73	7378.03	3056.14	5563.25	5243.98	5379.67	4076.43	4648.99	10133.5	7734.35	5253.56	4159.19	4149.81	5949.38	6311.67	3369.99
AKR1B10	5.4021	6.30166	5.54763	3.3131	5.12071	9.18089	2.95944	6.566	4.03415	2.89233	5.95189	2.82589	10.558	7.36203	6.3834	13.3197	50.669	4.25809	53.5921	24.0082	24.8203	20.0974	4.91837	6.9401	182.947	23.9152	74.2269	42.2232	34.807	432.457	13.3372	11.1073	23.4136	74.0358	394.685	128.808	22.2444	73.5632
AKR1C1	1104.44	263.353	658.564	1041.08	981.606	777.271	820.733	1048.6	605.421	344.377	683.285	895.116	910.075	1124.11	1196.99	1600.91	2342.85	884.944	2713.44	1443.47	1158.41	2238.83	933.943	844.041	1556.72	1143.87	1264.03	2724.29	1969.71	2380.66	2197.9	1068.78	1556.84	2852.31	3953.77	2835.71	1066.67	2452.08
AKR1C3	2700.24	774.741	2320.7	8982.52	3615.94	3672.34	4930.29	7512.52	2778.05	1757.25	1690.58	6370.45	5204.78	2660.7	7533.79	3802.62	6372.96	2950.9	5901.36	6700.53	3496.85	3959.99	2744.36	3730.76	4714.52	4721.77	3406.83	4295.28	4008.15	4938.09	4791.66	4311.25	6838.18	4316.77	12898.4	5969.91	5767.11	10156.9
AKR1C4	6.53664	6.79164	6.58509	3.77814	6.0659	8.362	3.1372	7.75675	3.43087	3.14293	6.06688	3.1728	7.49632	12.807	7.3068	4.80695	6.0216	3.30239	3.19093	3.17338	3.63319	3.37996	5.08377	3.1115	4.42215	4.60754	3.35873	7.07262	3.32445	9.14934	4.02214	6.90848	3.33518	3.37927	17.1387	9.33744	7.27911	7.53289
AKR1CL2	38.6336	11.2272	28.8435	40.9768	46.1531	83.1036	18.1117	24.6287	35.1027	16.8264	27.5089	34.3332	50.0022	114.466	30.865	30.0883	26.3631	30.4559	27.9859	40.8019	34.808	24.3387	99.3187	51.057	42.317	78.0265	77.5449	38.4471	35.211	28.6172	52.2178	90.087	49.9462	22.6077	86.1184	87.7165	59.7794	54.8856
AKR1D1	5.34046	6.11311	5.8308	3.47399	4.94598	6.90874	2.86686	6.32878	2.87388	2.80844	3.07318	2.8394	6.27598	7.02731	6.08203	4.07312	4.92917	2.86137	2.89025	2.85687	3.35571	3.02276	4.22918	2.80461	3.04695	2.87926	3.00513	6.07157	3.14461	7.76191	3.3926	5.86743	3.09334	3.04119	7.18695	7.55013	6.13679	6.20205
AKR7A2	7402.18	1556.3	3324.66	4548.26	5007.37	7168.57	3680.92	2102.91	5837.24	2015.73	2113.38	3166.48	4760.52	7594.44	5637.7	5440.43	8706.4	4954.12	3992.37	5361.18	14547.8	9032.76	8748.26	5602.63	4061.31	5980.92	6945.49	6377.37	5032.19	6404.02	11222.7	7269.27	7391.76	7005.44	7799.75	8641.37	5870.24	7659.75
AKR7A3	1825.72	329.897	600.414	1264.54	1982.12	1621.89	929.83	587.891	875.788	789.974	634.98	741	1987.02	2298.14	2330.78	1607.25	2998.88	1503.82	842.36	937.192	3172.15	1406.06	1866.26	1724.07	813.892	1558.3	1951.04	1561.26	1075.95	2569.04	3253.67	1753.43	1459.08	2138.38	2477.61	2142.6	2135.88	1699.94
AKR7L	5031.89	923.829	1553.3	2921.67	3906.95	3973.85	2308.56	1446.37	2569.15	1949.32	1350.57	2014.3	3536.41	5024.7	4054.14	3435.44	5700.61	2939.71	2555.39	2393.57	7704.79	3770.5	4203.35	3927.13	2569.85	3740.86	4259.3	3994.75	3018.88	4517.19	8131.51	4299.58	3485.99	4277.9	5069.73	4989.92	4303.72	4237.93
AKT1	796.082	75.7748	149.362	261.316	356.729	333.71	470.545	104.185	411.873	215.897	191.562	278.19	326.978	459.313	1066.84	437.313	537.499	343.327	73.6527	142.776	808.758	268.709	271.88	425.165	165.389	571.483	435.708	426.306	212.458	292.493	869.73	638.272	410.159	485.125	416.878	290.121	497.996	318.946
AKT1S1	210.923	43.8013	54.5738	170.28	153.476	251.439	138.494	60.7826	134.265	79.1093	76.7626	84.7181	153.209	212.073	354.718	170.206	191.645	164.221	43.1641	102.277	336.23	187.985	88.9892	216.79	121.68	306.483	209.955	210.394	110.344	186.499	404.23	266.741	234.746	203.645	212.745	163.122	208.911	175.55
AKT2	12245.1	3055.11	4955.72	6031.59	8686.68	9009.54	7031.93	6774.78	7872.86	3122.35	6012.97	5611.4	9073.71	9787.13	9598.7	6903.78	11454.3	7381.44	7527.65	11628.1	13872.9	8579.64	9926.87	7457.23	8796.78	11507.1	8378.76	7885.6	5606.09	9139.52	15668	9523.72	12321.2	9972.75	11416.3	10654.5	9035.75	10261.4
AKT3	30.9151	99.0193	206.067	370.77	141.963	338.782	158.438	281.1	381.852	75.2507	211.245	167.809	249.932	238.416	368.619	500.347	608.309	176.233	299.55	493.784	120.259	320.887	198.235	270.368	359.286	405.8	324.618	106.147	126.867	56.0288	115.107	341.259	907.886	223.891	343.177	225.923	316.547	257.644
AKTIP	76.8791	257.269	361.186	806.112	395.686	453.493	375.264	416.63	575.991	194.707	189.895	341.084	623.463	899.124	786.823	517.471	867.106	369.613	261.263	459.95	295.941	529.263	441.414	530.515	426.841	621.637	451.88	187.867	417.575	196.684	241.961	577.316	579.349	422.094	610.579	578.266	615.755	375.307
AL022344.6	4.80216	5.50426	5.31615	3.17801	4.70527	6.27389	2.76356	6.8586	9.12365	2.66569	2.9558	9.59234	5.87896	6.64556	5.84999	4.56044	4.87249	2.73006	2.74279	9.97636	3.03148	5.42216	3.95015	2.63308	3.81927	17.3405	6.61489	5.509	5.88309	7.12908	3.20612	5.20012	8.37701	2.88995	6.82843	19.464	5.67407	5.88195
ALAD	378.499	153.161	349.882	601.569	490.214	517.37	461.115	333.58	505.429	131.339	360.222	439.907	516.96	734.725	716.984	486.124	680.64	609.393	234.048	594.656	526.042	443.072	725.531	606.769	515.933	750.861	663.534	556.919	395.438	435.472	656.65	688.158	740.439	394.684	580.809	810.877	659.916	482.078
ALAS1	1656.98	200.45	507.593	545.471	770.525	890.442	667.1	382.891	1180.59	410.616	284.51	483.657	1084.65	1715.58	1130.36	943.582	630.171	824.996	314.88	649.887	1900.58	830.846	946.278	1230.34	482.553	1357.61	922.848	1061.9	416.471	587.081	1556.2	1035.44	923.453	641.4	661.285	685.55	747.481	420.217
ALAS2	1895.61	351.474	851.441	807.355	1242.33	272.612	443.133	371.211	547.833	630.343	54.5404	818.599	197.084	1574.44	305.443	5297.7	62.9665	62.9298	93.9898	569.172	1711.59	66.5998	484.499	155.947	251.315	322.17	317.268	1779.62	634.663	62.5259	1482.83	1588.47	4439.91	127.831	512.238	1205.48	402.446	1610.44
ALB	5.56464	6.29748	10.4323	23.9574	12.2305	31.8431	12.8598	19.954	14.9343	7.85382	15.7247	15.7019	18.1712	16.8497	18.5361	12.3818	20.6158	9.27966	20.4497	21.4939	9.37224	14.3698	11.1788	8.03705	19.0667	76.21	15.366	6.44123	8.98507	8.09433	4.13661	15.2204	25.1068	26.1118	32.821	32.5044	19.3259	32.0827
ALCAM	46.624	146.494	301.666	532.854	529.807	225.493	269.52	378.724	310.732	183.807	271.526	410.259	446.671	404.034	661.585	248.732	512.524	247.515	148.786	312.752	204.825	256.184	338.483	306.323	287.701	362.24	340.313	275.747	306.138	273.632	169.891	455.084	510.437	466.197	710.655	757.487	535.067	446.925
ALDH16A1	2378.27	1074.14	1158.13	2636.24	4009.53	3856.68	1739.95	844.527	3034.12	983.735	1391.56	1863.69	2832.45	3164.05	2743.18	2950.06	3982.65	2881.97	1651.47	2344.23	4928.24	2688.9	3023.17	2635.67	1558.45	3426.7	3959.44	3941.9	2579.44	5330.24	4673.23	4319.17	2442.48	3479.21	4145.2	4856.36	2465.3	3667.49
ALDH18A1	4064.66	596.011	986.119	1170.62	1649.36	3028.34	1619.94	1415.48	1769.58	778.962	1443.31	1288.53	1461.05	2294.88	2819.15	3426.07	4057.94	2709.93	3694.73	5247.85	3595.08	2664.69	2194.11	2101.93	3264.25	6408.98	3434.98	3301.35	1649.45	3066.99	5167.32	3213.22	4083.84	3853.96	6354.12	3595.83	3663.55	6120.89
ALDH1A1	1742.25	1501.61	2197.58	5666.85	3888.03	5081.47	4560.23	6784.48	4971.56	2716.11	1846.25	4474.41	4579.35	4711.11	8762.23	1925.51	8697.66	1830.21	6846.29	7774.74	2982.08	6352.41	4173.4	4892.62	4360.47	5316.91	4708.61	1943.44	4615.02	2394.63	2606.26	3226.58	7121.5	8485.29	14414.5	8628.38	3871.78	8271.97
ALDH1A2	30.0627	8.93885	12.4006	15.7742	7.89948	61.3569	28.2034	28.0199	51.0785	15.1209	23.0482	14.1012	11.0262	31.7645	50.8399	23.6805	58.0212	7.17127	22.2804	37.8397	30.4053	52.7757	28.2573	69.6988	42.8678	26.9648	20.5111	53.3424	35.5202	12.9239	74.0196	39.4144	89.2222	57.6203	57.2399	49.7272	28.8282	24.4821
ALDH1A3	114.993	547	569.746	264.834	251.977	2804.87	350.593	492.753	2071.71	52.1827	881.657	114.247	175.273	175.752	397.302	2936.27	1174.58	819.211	1084.6	1437.93	567.245	1591.21	706.372	301.23	899.176	1449.42	2302.49	959.084	437.003	535.768	839.492	1294.04	1790.33	1274.76	2065.47	2551.55	430.716	1678.85
ALDH1B1	528.433	111.643	169.388	184.164	276.146	363.714	222.312	83.5394	260.33	204.835	139.736	92.1566	186.942	431.461	267.226	514.887	338.87	282.241	373.43	307.686	432.26	470.082	296.159	231.407	262.314	609.274	372.982	315.943	364.446	664.679	651.694	449.874	481.029	611.431	320.016	359.455	382.24	293.018
ALDH1L1	119.206	24.8716	28.2546	146.772	248.832	190.166	59.8584	24.234	35.6939	57.3675	45.1009	221.254	69.7834	78.2066	179.826	106.791	938.049	17.4131	177.04	66.5639	125.028	150.086	73.0906	47.9777	108.561	73.841	95.6274	184.104	318.227	326.294	291.702	59.6931	294.745	992.094	731.985	519.662	125.895	798.776
ALDH1L2	5.22823	5.80563	5.36461	3.23199	5.04455	10.0378	7.25502	6.61303	6.99152	2.88892	3.03917	2.64556	6.4327	7.16794	6.24243	23.9479	26.4012	15.3479	8.12257	13.6544	3.16656	3.36106	15.6162	7.5945	20.5585	21.7866	19.6654	5.72829	7.3764	7.79041	3.4222	16.4527	25.7837	12.616	19.4193	7.57422	13.1922	26.9432
ALDH2	43369.7	19444.2	31524.3	31142.7	36222.8	18890.5	18909.5	39713.6	48199.2	13009.6	15746.9	26608.1	38284.4	42152.5	37035	23812.1	32752.7	24286.7	31029.3	39801.1	44649.9	32468.5	46519	33487.1	30938.7	33897.4	33162.4	33766.6	26419.9	24393	40783.3	40336.4	40613.6	22514.1	32122.5	34616.5	28463.6	18397.6
ALDH3A1	26.348	13.9431	231.945	25.9362	145.542	214.593	50.1127	8.09625	49.592	16.4904	16.3232	12.1694	19.4921	17.37	37.6022	10.7055	195.512	61.6255	75.476	151.051	406.715	450.288	300.001	40.6542	47.5747	98.6718	223.203	480.354	583.734	413.787	50.5977	62.5734	66.0022	409.038	977.561	702.24	94.457	214.888
ALDH3A2	523.525	546.659	835.521	1266.27	1426.04	1172.79	1490.05	1125.15	2031.82	334.365	850.941	699.951	1240.66	960.779	3868.06	449.735	1650.62	1206.25	577.899	1603.99	1135.73	1096.25	1149.12	1655.17	1082.87	1653.58	1311.13	996.523	795.912	551.093	862.944	1505.44	998.526	1130.65	2688.28	1898.89	1837.55	1085.1
ALDH3B1	1244.36	210.586	578.454	1039.03	1576.56	1119.41	442.088	297.883	832.807	468.666	500.612	588.474	1068.08	1803.36	2056.44	242.13	1488.38	457.74	503.862	441.494	2127.01	1021.29	1253.38	1289.48	413.693	909.52	712.498	836.167	1037.43	1628.61	1497.35	802.431	559.843	1498.67	1950.98	1952.76	1109.8	1285.36
ALDH3B2	18.7508	16.0951	48.946	39.0429	58.0572	89.3352	37.6396	11.7347	61.1568	28.6311	32.7889	25.6977	41.9881	64.8332	54.8379	39.2983	60.6202	22.7416	27.0766	49.7453	55.1039	34.2049	49.1187	37.4198	43.5735	78.2942	44.7882	44.8463	42.8819	85.6579	40.6195	102.548	63.2276	87.749	148.988	92.6669	31.7013	101.427
ALDH4A1	1683.51	269.134	474.105	758.244	1107.58	942.956	633.925	384.777	702.739	373.147	614.769	850.979	1015.63	947.448	1152.27	615.552	1314.34	770.724	572.16	887.233	1949.61	1253.02	1084.22	986.922	795.835	1304.88	1164.77	1625.29	1585.14	3176.01	2560.56	1290.67	1557.93	1216.91	2253.61	2044.45	1367.6	809.047
ALDH5A1	60.6623	39.1207	70.307	99.6425	169.632	148.343	177.774	137.795	102.265	44.8966	200.69	198.186	190.069	255.604	272.698	57.0925	192.955	129.03	124.168	298.702	163.213	197.241	164.383	185.481	185.076	317.204	141.291	61.0176	111.384	87.9154	192.927	135.806	207.937	193.176	366.038	222.322	194.974	235.24
ALDH6A1	641.573	162.77	427.633	767.728	823.737	749.575	419.02	445.671	542.064	346.101	350.269	1057.1	939.826	959.401	1427.92	327.512	1497.15	362.38	358.592	586.284	728.62	960.355	531.681	953.586	640.018	870.823	877.508	797.418	695.838	493.039	1349.29	612.985	1073.39	789.588	885.568	1196.05	999.576	565.738
ALDH7A1	1313.46	410.94	759.961	1261.19	1712.94	1610.61	984.254	1403.38	940.92	600.187	959.891	1383.7	1732.27	1917.39	2043.6	1276.62	2176.86	1230.08	1204.87	1681.98	1449.04	1731.15	1405.42	1327.21	1449.79	1448.61	1710.09	1342.9	1774.61	2212.51	1404.65	1566.1	1883.64	1634.64	2819.61	2512.14	1744.69	1308.97
ALDH8A1	5.12094	16.7943	11.4332	33.7628	21.1035	22.2223	8.07942	10.0868	16.2295	11.6594	31.8678	16.0998	23.3009	23.092	56.9271	28.5653	56.8261	31.0046	6.30993	23.5719	13.7853	28.6249	9.39503	22.112	30.1396	39.8193	31.3586	10.686	17.901	16.0587	8.3635	30.7354	21.9941	28.6957	37.1453	33.5061	16.3537	59.1833
ALDH9A1	395.942	139.73	339.508	595.133	381.041	544.954	470.983	292.58	548.145	145.537	327.618	516.81	449.661	690.921	608.819	441.132	394.479	491.764	440.733	830.454	571.773	886.056	802.493	377.015	646.064	974.629	619.543	386.446	383.42	348.541	727.01	486.726	909.132	644.451	1028.9	334.343	555.67	734.402
ALDOA	15533.9	4009.44	8768.61	8969.89	14256.6	15363.9	7188.71	4574.47	17487.7	17215.1	3058.33	6220.98	11840.1	18819.8	11386.3	19188.1	14366.9	11917.9	4027.42	6735.53	27434.1	22025.5	11775.1	12354.6	6056.85	11207.5	11656.3	21934.7	31483.2	25008.9	20495.7	18258.4	9302.17	11955.2	9372.08	17536.7	11927.3	10477.3
ALDOAP2	1364.71	373.822	652.404	889.221	1141.77	1226.49	703.953	359.31	1521.13	655.009	287.163	712.493	904.352	1825.94	1412.5	2435.62	1886.39	1186.32	324.333	426.427	2558.66	1580.69	1093.96	1432.05	628.248	1339.09	1361.95	1580.14	976.75	2100.93	2296.43	1691.77	1032.38	1290.43	1294.47	1594.46	1285.39	1216.11
ALDOB	13.93	8.22244	33.5231	12.4057	24.9714	27.6199	13.7879	17.0172	20.773	8.58166	8.44008	10.0656	17.8063	32.8033	12.5978	51.3421	44.3758	7.77642	11.4573	14.485	14.3603	16.779	12.4097	13.8013	12.4566	16.6567	15.3873	8.39032	19.3917	24.0418	15.5799	44.1954	22.5136	15.58	10.0699	40.034	13.2491	25.6189
ALDOC	611.963	78.6525	170.153	305.191	534.729	457.091	321.155	170.688	270.606	278.712	128.629	193.165	448.766	518.383	480.618	710.394	733.86	273.413	175.097	210.37	691.544	515.689	355.883	439.779	236.088	428.34	345.194	287.047	259.881	785.755	684.641	263.206	338.668	490.57	336.992	254.581	365.151	536.233
ALG1	837.805	241.229	346.825	539.77	824.98	927.512	480.067	366.278	636.251	261.014	383.769	421.161	740.632	1063.78	747.029	813.32	702.698	715.984	673.65	768.243	1570.69	968.376	1005.43	784.263	769.189	1053.22	947.735	1040.79	686.212	1141.57	1688.49	1094.01	792.29	930.599	1183.11	1486.22	1039.41	995.034
ALG10	53.326	11.7898	22.7511	52.7558	27.5746	29.2969	29.6495	43.0088	50.4721	39.0556	28.2703	35.8614	46.2707	79.8777	43.972	35.8089	80.1648	38.8704	77.5893	75.3187	28.7069	57.1029	40.1355	41.9369	84.5359	100.599	72.3694	19.6402	38.4816	16.9053	66.7538	49.4771	95.4631	48.1547	133.952	51.8793	48.6051	90.7051
ALG10B	40.3703	91.6859	100.25	321.068	268.697	279.89	211.025	391.415	225.764	80.1931	217.472	242.744	287.547	342.087	535.564	234.966	311.809	216.757	398.096	632.935	143.859	262.786	195.313	273.416	473.189	470.839	289.732	74.3643	146.996	4166.54	66.7877	281.629	384.814	250.173	550.087	335.926	293.453	363.952
ALG11	24.8039	135.351	280.196	316.093	275.216	616.794	175.055	390.522	471.321	133.542	145.717	219.21	302.925	455.837	275.431	333.225	339.765	278.976	353.33	445.256	174.693	310.241	281.731	303.735	360.941	525.201	304.889	191.487	217.783	125.778	199.448	390.975	380.738	342.734	509.687	470.83	319.44	434.041
ALG12	492.155	46.6159	127.198	228.015	289.017	356.181	232.372	118.69	284.501	172.81	172.91	239.859	334.176	365.392	487.888	233.029	300.283	344.259	166.38	197.072	569.933	347.906	293.027	302.931	290.267	507.557	366.349	474.291	281.925	441.518	668.231	475.327	317.286	383.228	491.382	359.513	385.112	373.651
ALG13	280.075	392.479	1154.38	917.764	676.142	1857.66	1057.26	893.712	1175.98	587.783	473.589	674.624	1024.37	1067.32	804.121	1040.08	789.649	650.334	922.945	922.697	393.761	734.517	570.277	793.679	1241.75	1474.24	795.078	635.863	472.241	372.38	689.135	1461.84	1558.09	820.441	1199.69	1100.28	1004.69	1038.68
ALG14	206.577	61.8582	156.765	289.081	226.631	411.447	304.645	369.4	313.328	114.802	200.164	220.535	284.091	407.254	302.459	328.046	329.067	358.803	496.226	534.21	304.401	401.307	363.087	336.991	456.499	602.319	435.952	245.555	253.524	265.194	517.767	403.418	517.072	505.59	494.46	404.879	306.354	480.865
ALG2	735.578	496.102	699.439	612.292	639.128	814.117	611.019	692.015	1435.17	219.113	519.348	569.424	655.022	1138.53	1089.19	880.557	731.771	722.398	796.841	1384.6	958.388	1148.66	1014.34	721.093	946.586	1538.34	858.266	969.557	571.462	609.103	1319.66	1153.78	1133.84	719.137	1085.37	1317.23	750.823	843.212
ALG3	2096.19	1123.2	1551.13	1703.04	2275.8	2220.31	1228.83	828.679	2223.69	778.08	911.088	1074.24	2489.55	3291.17	1869.94	3220.05	2746.37	2797.62	1782.69	1934.85	3747.25	2960.97	3088.88	2276.46	1947.24	2948.03	2618.57	3502.48	2028.14	3328.73	4308.66	3459.35	2454.29	2799.62	2640.08	4116.47	3446.24	2567.52
ALG5	614.869	1714.54	3548.21	4453.05	4154.56	6716.66	3100.66	6769.13	6087.02	2212.68	2146.84	3534.41	4752.29	5534.77	3785.85	6276.75	4583.7	4924.57	6251.83	6809.9	3278.69	6762.85	5560.07	4171.82	6252.26	7370.51	5415	2829.96	4287.31	2192.13	3071.31	6282.62	4564.14	5492.63	6449.99	7390.38	4350.14	5896.81
ALG6	173.018	189.262	378.3	808.613	483.785	876.646	528.836	691.958	566.155	235.998	670.521	586.018	628.177	807.693	1123.05	992.48	998.806	574.214	734.212	1113.5	347.162	841.953	465.529	543.818	888.2	1239.32	859.262	328.371	476.52	360.704	466.991	970.512	960.313	779.464	1537.94	715.95	687.751	1082.38
ALG8	1572.84	1465.61	2635.39	2970.15	3079.03	3606.53	1724.54	1728.24	3168.5	1023.21	1113.48	1537.08	2848.63	3686.91	2750.5	4133.25	3488.07	2889.82	2667.69	2957.94	2486.6	3456.76	3843.18	2536.96	2483.55	3475.62	2794.77	2686.86	2577.29	2668.38	2999.98	4073.81	2583.09	2781.44	3285.31	4295.99	3257.02	3024.81
ALG9	428.621	143.711	290.684	486.452	478.185	591.905	525.538	422.174	552.484	181.603	339.066	395.963	579.461	683.461	887.345	629.037	698.525	507.896	452.553	603.663	557.316	540.973	494.576	557.766	553.358	766.194	604.607	407.96	372.356	436.56	747.708	663.695	831.919	656.532	755.896	646.042	720.572	694.766
ALK	5.86711	6.09385	5.78074	4.57719	5.33792	7.50251	5.31821	6.65856	10.9592	3.07881	3.44902	6.69491	6.98652	7.88624	6.59188	4.28928	5.29955	19.9885	3.17138	3.07519	3.74931	8.82866	25.5358	14.8717	3.53244	36.2734	3.33783	6.7114	3.2864	8.55992	16.6181	6.49419	7.84618	6.95936	8.00493	34.1541	6.62142	6.65008
ALKBH1	240.266	114.835	199.635	282.235	239.576	231.207	244.11	156.919	181.993	123.943	186.936	138.51	271.52	296.778	370.814	317.85	341.884	219.139	199.457	342.455	214.117	223.427	229.295	285.756	304.323	453.543	280.39	220.913	149.7	169.773	385.037	312.096	421.248	298.71	428.478	239.441	304.26	308.52
ALKBH2	2820.17	744.549	970.316	934.346	1484.07	2145.55	888.092	794.425	1640.65	569.328	853.963	672.628	1348.33	1590.99	1337.94	2042.94	1756.76	1109.69	1014.11	1105.32	1662.5	1433.5	1222.23	1318.22	1381.34	1353.36	1205.1	1921.27	874.257	1911.33	1749.27	1331.5	1325.11	1369.8	1546.77	2068.28	1478.28	1093.86
ALKBH3	368.955	109.353	196.437	521.869	450.919	620.666	411.221	344.134	318.134	160.124	272.188	290.791	661.494	760.099	698.19	662.723	778.71	488.213	321.827	463.928	571.308	480.922	411.166	558.719	444.679	605.382	537.291	394.485	301.29	493.656	598.558	592.908	461.778	671.733	696.167	533.985	638.954	552.859
ALKBH4	578.883	135.975	143.347	587.725	619.777	328.058	159.115	173.221	365.399	166.379	231.807	336.491	620.664	791.52	769.575	433.967	513.02	525.504	176.99	304.051	1075.9	741.008	714.381	739.946	310.283	434.956	582.872	551.442	415.021	821.96	839.179	415.145	270.938	463.67	458.064	638.86	555.308	375.398
ALKBH5	2158.84	401.78	463.051	663.163	935.267	1005.94	754.464	454.576	828.931	295.572	405.9	718.688	603.11	888.309	1562.08	911.061	1379.83	654.233	389.337	665.047	1937.73	874.31	1021.39	836.592	691.56	1705.22	926.654	973.284	772.576	937.799	3071.98	958.601	1040.06	1048.23	1360.09	1156.66	819.73	1239.33
ALKBH6	364.162	66.3466	162.356	301.166	321.713	331.863	232.192	246.866	297.742	137.424	133.036	166.418	333.213	483.952	362.151	348.687	347.758	265.598	173.634	245.782	542.677	288.11	281.759	352.559	274.329	342.909	303.219	380.527	209.223	335.821	511.317	357.761	261.478	276.432	328.679	392.084	372.486	202.099
ALKBH7	8290.77	1584.55	2589.73	4234.71	6370.71	5805.4	4059.57	2231.07	3857.18	3220.86	1893.57	3950.07	6753.38	8431.09	5851.98	5127.49	9300.31	4126.67	1990.14	3044.6	10406.2	5367.96	7141.66	6021.41	3330.44	4266.92	4568.5	6292.63	5016.25	8088.94	10801.7	5551.91	4759.65	6060.62	5436.26	7301.03	5671.5	4377.72
ALKBH8	24.6862	27.9936	43.4488	109.198	100.684	76.0918	62.5292	53.4611	79.5231	34.0718	50.6917	53.9102	143.448	218.114	162.646	90.9687	89.2273	81.3066	45.298	80.7419	75.8702	95.5138	111.382	93.1276	107.043	146.315	101.359	46.6649	65.4038	85.5875	35.4916	86.6404	83.7962	90.627	146.504	106.048	101.209	56.731
ALLC	6.42762	6.42217	5.80574	3.51106	5.55073	7.78319	3.11585	7.1541	6.4389	3.18291	3.55272	3.21961	53.2911	9.87077	6.97827	4.49948	5.5626	3.22591	3.28068	5.72058	3.91294	3.87848	5.05321	3.08939	10.8044	11.4814	3.6621	7.14499	3.51181	9.17202	3.8034	6.75952	13.8637	3.4573	8.29409	8.84889	7.03712	7.10739
ALMS1	104.362	195.732	307.434	743.121	476.62	746.608	529.484	716.091	533.191	193.505	579.673	495.754	582.645	568.768	945.707	518.625	1509.01	490.719	1085.57	1301.97	356.276	746.598	574.298	504.837	758.833	973.886	599.474	170.5	335.323	243.097	242.354	623.621	1104.18	1057.1	1526.62	1155.44	452.245	1395.97
ALMS1P	5.44573	17.9375	40.0094	133.027	37.5929	109.68	107.753	98.4085	127.769	24.4452	126.659	110.918	47.4897	130.007	141.513	21.2304	180.824	65.3596	84.0931	270.759	61.2584	192.788	96.3853	84.4889	138.362	282.833	120.073	13.024	77.9014	31.2967	25.6759	74.4869	261.716	249.139	414.63	264.229	89.7978	412.36
ALOX12	32.6376	19.5875	46.5609	44.6656	46.8876	73.6364	22.1863	46.8947	69.0636	28.6698	28.3001	224.222	77.7462	47.1958	57.4589	109.439	29.6033	20.0316	21.0725	49.7984	33.1768	20.4077	38.4669	32.78	42.3242	90.7493	45.825	12.0668	24.7173	43.2577	32.3012	92.5668	53.8129	36.4662	21.0222	67.6924	20.1012	17.0698
ALOX12B	45.7839	46.7776	98.7843	68.3465	106.128	130.12	53.3586	62.5391	115.055	54.8713	59.4266	48.9902	111.44	72.0693	66.4816	70.7011	54.29	49.4383	41.7454	92.9163	65.9798	62.3441	74.8754	55.9598	114.871	134.77	102.459	45.4336	64.6805	111.63	68.3106	168.726	103.963	74.4712	77.5912	124.256	53.4766	16.2981
ALOX12P2	7.49652	6.35969	24.5978	18.3386	37.987	34.0798	21.0518	6.56834	17.8883	11.1731	27.5614	12.0435	22.7815	36.9454	22.9881	28.2381	46.4887	25.3888	23.7343	21.7888	21.8041	15.1981	21.3843	21.377	25.7124	69.5208	45.8394	30.2445	38.0725	12.3532	12.4903	92.7669	37.725	33.313	88.926	74.8534	55.8424	59.7274
ALOX15	43.4637	9.94544	25.3027	28.1928	68.5862	77.9782	14.5078	6.9786	35.0712	30.2154	40.3764	13.2589	33.7401	32.8135	43.3126	20.8137	258.52	11.3417	126.975	64.2729	109.428	128.901	28.9767	28.7007	25.8288	61.0343	20.3248	19.7797	36.8522	59.2135	88.1534	49.1589	40.5756	220.513	384.488	102.445	63.5461	294.084
ALOX15B	2528.97	340.717	4870.35	1134.84	1631.43	992.165	8994.47	3894.43	4308.15	1044.85	5852.79	3027.13	3184.66	3560.85	3725.18	731.183	785.183	3472.07	608.181	2156.53	4185.83	1864.18	2227.84	4036.97	7893.72	3386.1	3563.53	6498.25	2308.77	834.951	12400.8	13220.4	7339.55	3217.48	2957.42	4877.88	6936.74	631.253
ALOX5	10007.5	8572.81	17131.6	6308.87	9385.92	12359.3	10742.2	14090.6	40190.6	3612.02	4960.67	13062.3	16142	29285.1	15145.5	27227.6	7452.54	14105.3	9470.13	20776.7	30820	13296.9	36154.6	14300.2	13458.5	22249.1	17315.2	12317.7	4833.69	5866.69	21107.1	28130.9	36020.9	10010.5	11232.7	9952.55	11141.3	6303.98
ALOX5AP	15154.7	6060.27	15083.4	4977.57	6966.15	9563.3	6816.3	7621.11	22207.7	10635.1	1220.81	11121.8	14382.9	17825.1	14791.8	37450.3	9466.16	8497.17	6001.39	5627.7	22260.1	6908.92	18681.3	14990	6789.01	10706.5	14151.5	15984.7	7795.81	11228.1	19906.8	23102.8	19422.7	7338.82	8213.12	8799.58	15064.3	6227.91
ALOXE3	33.2681	26.272	57.62	41.0231	61.1895	182.701	20.9688	27.2153	78.2781	24.0668	41.0024	29.1354	72.8214	50.3792	44.4639	40.0924	46.6317	27.0131	26.0658	60.1718	38.731	38.6568	98.1515	41.2434	38.8876	90.6354	40.9151	20.3717	42.1921	74.4732	117.693	122.749	61.1664	92.6361	49.7444	108.411	34.8315	92.5296
ALPI	15.1226	9.80739	22.067	32.6196	36.0491	42.3635	48.088	23.221	83.7717	37.6775	13.0898	21.7355	59.7794	159.293	30.711	49.4723	49.4956	23.4293	28.5916	38.4817	44.9796	37.5982	45.5889	27.3172	79.7819	82.9592	75.5584	20.0516	51.4232	67.7456	51.2401	47.745	43.9939	198.614	147.194	89.9547	35.5903	28.6592
ALPK1	1284.41	3538.42	9708	9429.4	4761.11	8743.46	9474.26	12410.7	20658.4	1696.79	17011.8	10158.3	7650.14	14167.4	9621.44	3801.34	8177.98	7666.94	5269.42	15777.2	7119.91	13763.8	11569.6	8380.29	9991.37	13615.5	8619.12	3703.8	9037.61	2692.13	1650.43	12026.5	16563.7	9486.04	17855	16804.2	7450.46	12399.7
ALPK2	5.73205	6.20102	5.79338	3.38153	5.414	97.8787	9.36295	6.9962	3.94072	2.98646	4.04584	2.86097	6.73894	34.9312	6.65317	33.0941	10.7219	12.8408	2.96186	13.0766	3.36973	9.54111	11.4161	3.6932	11.3947	15.2028	29.8633	6.22036	3.10209	8.16169	3.60231	9.14677	22.7779	29.6676	7.64185	8.21687	6.62916	25.2834
ALPK3	75.9998	12.714	66.9625	61.7017	92.477	79.9041	72.5667	26.9268	96.63	42.1505	44.9501	47.859	59.4097	51.9848	169.022	72.3617	74.1668	66.584	18.4906	52.8194	102.758	40.2449	35.1532	63.9744	55.6454	113.388	58.5455	37.1966	37.8539	29.614	146.964	166.901	102.741	61.5036	44.9009	63.1334	84.942	32.8611
ALPL	608.899	83.9726	439.092	121.05	383.983	239.31	637.991	187.119	465.964	144.512	192.271	296.635	286.284	515.903	861.886	418.691	226.969	554.348	63.9573	253.556	1220.58	203.21	270.531	285.194	372.994	613.152	307.858	729.659	180.153	227.695	1468.13	980.445	905.711	366.596	232.608	295.42	1076.42	161.781
ALPP	158.729	103.65	336.224	238.417	701.118	277.542	202.287	152.898	288.486	122.113	214.641	182.211	359.688	424.994	356.985	144.614	191.548	163.183	150.903	227.321	403.803	286.317	372.578	229.116	175.885	282.133	247.994	486.588	388.182	109.083	506.176	414.371	403.118	208.857	296.716	1175.22	236.88	105.672
ALPPL2	187.156	165.051	437.787	264.338	316.753	355.314	290.822	228.052	444.368	218.8	291.641	167.39	421.634	796.231	597.23	162.344	166.608	126.155	162.047	277.099	369.372	307.146	362.352	279.194	246.805	390.488	237.539	223.68	324.719	259.445	309.05	370.361	299.507	237.049	404.539	436.819	207.236	308.371
ALS2	16.1937	68.6706	83.9216	115.355	78.2086	117.197	92.0486	98.2369	177.747	24.9339	85.0203	53.1252	93.996	81.463	149.461	89.3702	95.185	90.5039	70.0041	153.098	48.6715	108.219	108.963	107.612	100.998	156.773	95.4498	43.5336	57.9928	29.9623	50.3748	126.878	138.343	90.097	150.543	132.809	102.874	86.7851
ALS2CL	1754.68	415.552	770.786	2159.94	2218.92	854.656	1469.64	524.214	1192.49	558.24	1882.57	1013.82	2713.63	1739.99	3925.6	586.095	1204.47	971.907	332.27	768.041	1532.54	939.019	902.387	1645.8	622.313	1415.19	1319.11	1092.11	786.518	819.57	965.494	1740.88	1021.82	1006.77	1411.8	1427.57	1482.59	665.749
ALS2CR11	6.79949	7.00363	6.62904	40.4158	13.9969	8.84261	14.7267	20.8734	16.5594	6.15928	19.8731	28.1363	17.3172	8.59851	56.9368	12.9031	20.2199	24.1569	18.2166	25.6073	4.77634	10.9351	10.929	19.7387	42.1204	53.6365	34.4599	7.24302	9.55422	9.29252	4.07137	14.3647	47.6339	16.9736	44.6963	9.80342	34.2269	11.9013
ALS2CR12	5.70015	5.88456	5.3856	10.6318	11.3925	36.9586	3.90529	6.78802	3.09275	4.36222	27.8921	2.99038	6.87805	7.99516	12.4862	4.84593	63.3823	3.07542	99.6253	38.5416	11.1021	20.9043	9.9674	2.8632	18.1878	22.6647	8.23961	6.63125	17.9921	8.26658	3.598	6.84381	16.3698	66.1896	121.368	122.117	16.9681	208.339
ALS2CR4	253.772	294.641	302.702	737.149	559.378	761.53	503.816	768.808	610.373	267.155	366.761	511.726	546.476	604.67	988.392	648.31	979.728	482.474	1090.01	699.068	370.049	813.249	472.123	570.032	952.487	1020.64	695.895	392.517	583.844	357.94	330.977	608.405	1337.83	878.345	1708.91	1176.67	743.213	991.961
ALS2CR8	6.71257	6.96441	16.2182	58.1564	30.5137	32.692	24.5076	33.9044	22.8597	9.84103	33.9745	36.7443	23.16	39.5479	55.5964	41.1486	70.6738	34.0095	33.6797	70.0498	19.6832	44.1518	27.5515	37.7024	40.277	68.5007	48.5463	7.93246	21.629	9.30737	13.2692	43.9295	61.5462	58.7152	80.4296	59.7138	28.4268	72.1755
ALX1	8.70965	8.72354	9.90375	3.67139	4.91637	9.67989	2.89372	6.34734	3.0014	2.94089	10.7603	4.77267	52.2807	7.29069	14.4359	4.04429	11.7164	2.90563	10.8494	3.41085	3.50207	3.02976	6.53895	6.57759	3.25956	8.03523	3.144	6.16331	3.21313	10.2213	3.43538	5.94881	3.10597	3.12884	18.4008	13.4751	9.41441	14.6954
ALX3	25.8496	9.70838	19.3206	46.2774	37.3178	32.0403	39.9617	25.9182	41.7595	35.774	18.1573	27.6438	43.1983	56.2032	23.5542	25.1282	25.6424	29.7825	31.8026	54.88	44.4058	23.1827	29.7945	31.8793	64.9832	80.7103	43.6492	10.5801	35.0487	42.3611	47.7743	26.0188	50.9487	40.3993	69.7906	43.1383	22.7219	26.834
ALX4	16.0132	16.7291	32.8267	42.9071	34.0469	72.3426	43.9381	26.4228	40.1174	11.2967	34.629	21.2909	26.2274	14.6002	25.8524	48.1399	16.5993	13.1198	16.7157	29.0858	20.9114	19.7357	29.1812	27.7165	34.8227	65.8546	20.9801	7.58502	27.1201	16.5621	28.3866	67.7666	49.173	17.3187	25.429	42.2268	26.5209	26.1341
AMAC1	5.57065	6.35485	8.85422	3.49453	5.27246	7.1898	2.97185	6.73403	2.94999	2.87403	4.79867	2.87068	6.4526	7.25912	6.41332	4.33523	5.16897	3.00161	2.94401	3.01154	3.33944	3.05667	4.26211	2.94021	2.9965	3.02436	3.02203	6.10311	3.12161	7.8147	3.5498	5.98653	3.26466	3.09315	7.36048	7.99596	6.39511	6.49543
AMAC1L2	35.5212	67.0032	75.692	185.826	157.764	96.2035	66.4377	62.3108	78.3874	49.6102	148.31	91.1666	171.49	234.931	236.043	88.1126	196.168	192.428	60.7839	104.125	104.46	132.496	93.9882	153.648	104.973	177.073	141.953	62.6838	109.251	62.7946	56.9504	192.018	115.408	165.611	99.1472	206.656	205.089	50.4621
AMACR	108.647	49.2956	108.689	251.892	310.868	153.647	204.556	222.211	206.076	81.4812	175.418	284.359	309.821	383.763	616.316	251.583	375.837	167.272	196.972	333.079	146.442	334.401	230.767	265.324	239.156	491.935	258.469	127.24	161.36	198.5	198.23	203.264	290.259	338.811	749.978	381.81	313.98	609.173
AMBN	17.1451	13.1299	41.1733	29.2815	38.9552	76.0373	12.0734	22.9774	58.6345	30.4144	28.1841	14.8187	59.5988	42.0443	43.0213	29.4492	27.2644	18.42	13.4609	35.4764	36.619	27.5313	41.9521	28.8422	23.5397	65.6357	56.3542	13.1453	28.9049	50.643	29.5319	82.0963	49.282	39.2714	25.9188	65.0039	14.5448	16.9808
AMBP	95.2955	13.1139	82.8564	17.4226	62.7047	61.8986	110.763	23.5154	40.9699	20.8786	37.7324	53.9949	63.025	85.3435	77.8932	9.87506	40.9027	36.5583	17.4085	41.0496	79.8476	38.0749	66.5011	57.5064	14.074	41.1891	18.9281	56.1693	30.2908	19.4711	77.8225	35.3427	33.3153	36.6479	17.1455	39.1632	44.9743	7.86583
AMBRA1	2819.14	569.341	942.198	1829.31	1932.34	1511.3	1122.24	1441.35	1752.54	450.073	1008.41	1173.85	1912.12	2631.74	2343.93	1527.71	2192.49	1586.88	957.6	1854.74	3158.76	2024.83	2383.55	1840.75	1799.47	2359.66	1890.54	1865.87	1577.31	1971.09	3717.31	1935.07	1844.43	1507.03	1879.8	2305.41	1598.22	1354.17
AMD1	1278.75	3244.03	6684.43	2875.9	3578.73	5364.93	2819.48	6042.36	7945.68	1899.23	2144.65	3760.66	2875.62	4185.1	3261.12	3565.76	3046.86	2907.2	4233.32	4210.63	1715.78	4296.32	3458.18	2942.95	4438.22	5787.84	3040.29	2485.17	2835.76	1167.46	1691.37	4114.65	6148.95	2992.07	5307.97	5911.54	3068.6	3097.45
AMDHD1	46.1935	33.0765	68.8838	225.165	175.748	127.964	129.944	135.724	89.412	31.7289	88.5556	172.032	218.526	246.161	335.786	77.3817	171.788	91.1774	69.1284	194.341	94.4391	116.031	187.48	120.217	207.62	187.114	77.4526	32.9159	54.877	51.272	87.4273	118.918	216.625	91.0028	271.291	273.834	132.08	71.1353
AMDHD2	131.073	62.1663	88.7387	130.492	122.294	210.804	116.56	32.8734	170.589	74.5147	29.8651	84.1756	155.473	256.569	175.891	220.482	221.498	182.492	23.8744	61.8082	350.658	138.504	234.378	239.987	85.2278	199.062	214.603	242.554	121.063	215.094	383.344	348.156	164.901	214.331	222.354	244.105	192.796	74.4554
AMELX	6.44555	6.49001	33.567	18.2236	21.4586	44.0332	12.0329	7.78046	40.0291	13.6411	14.8173	15.7294	21.9177	52.1499	12.3055	11.0744	8.21445	11.4287	10.0764	20.2074	20.2753	18.6234	15.5849	16.6119	20.8471	46.2254	18.4395	7.05172	16.1453	20.2824	16.8369	59.3591	37.6337	18.6275	64.4886	31.3251	12.2805	8.94572
AMELY	6.25808	6.28285	5.80953	3.51943	5.4957	12.0708	3.0711	6.97828	5.47873	4.03508	4.35814	3.18287	7.17076	8.07717	6.83922	4.42522	5.45142	3.1924	3.23345	3.15242	3.89687	3.72606	5.01673	3.02831	3.60317	8.2355	3.55218	7.0624	3.45653	9.07343	8.02333	7.25036	3.34119	5.49969	8.17211	8.81506	6.91745	6.86667
AMFR	1949.7	408.92	566.357	1231.98	877.772	1219.32	1284.45	1066.21	1279.24	426.405	544.758	1079.57	1667.33	1475.49	2182.73	873.084	3090.61	849.317	687.465	1090.05	3191.02	1170.73	1225.48	1577.6	1012.18	1836.56	1497.27	898.424	1011.82	1668.75	2188.54	1118.15	1379.16	1398.52	1404.08	1217.54	1523.49	1531.63
AMH	43.605	18.0274	22.744	77.0831	93.2655	68.3168	46.1745	22.9738	69.3753	57.4258	36.8958	35.101	128.625	71.3903	135.456	40.717	80.2555	38.4238	25.0966	27.4936	41.6654	38.0767	36.2499	37.8332	37.4328	53.6062	32.5484	46.4436	50.1868	108.187	35.4588	65.0256	48.8026	48.2881	52.2612	86.0526	67.3476	23.5451
AMHR2	28.638	14.8625	7.30545	35.8474	26.623	36.947	10.2204	8.52903	12.4617	13.2373	8.23954	11.3221	38.4173	54.0362	20.9892	21.2767	34.8359	27.9889	11.0327	28.7498	66.4745	42.4143	36.0471	35.1984	19.3659	50.2118	41.3713	33.2118	13.8478	23.6254	77.2359	24.4237	12.7415	29.9143	51.273	30.6657	33.663	16.6734
AMICA1	10476.9	4540.52	8490.19	4882.38	8040.67	4690.3	5620.84	9548.44	9051.43	2608.05	4689.46	9052.21	10658.9	15986.3	7827.69	5894.16	2444.99	6948.86	6850.08	11757	10766.2	6998.31	15636.4	9111.94	7058.64	10489.2	8948.43	4432.67	1573.99	4421.77	9047.68	12287.1	12034.1	5031.59	4938.71	5442.45	6556.09	5506.93
AMIGO1	158.395	13.653	18.0444	102.055	86.4774	27.7801	62.2451	29.9323	56.7935	23.1579	38.9329	57.1295	70.4639	108.491	187.425	42.634	83.3907	59.2076	22.2085	46.3769	144.788	76.141	63.2156	105.137	36.6278	93.4183	39.6768	68.8883	41.5874	49.0043	132.48	53.7729	55.0788	50.5285	52.6279	64.6548	92.582	41.1712
AMIGO2	143.098	217.149	358.604	1507.69	863.906	561.67	550.271	837.669	1221.33	282.827	462.712	664.067	1160.23	982.637	3592.29	794.926	576.477	859.906	756.38	1107.89	536.277	678.606	700.242	760.08	597.536	1621.27	778.966	315.327	369.222	310.085	464.724	863.003	1134.21	777.547	593.099	681.115	660.495	472.903
AMIGO3	518.207	64.0011	108.017	123.645	195.438	218.71	150.904	79.0151	234.535	111.54	121.359	106.502	202.451	217.025	273.226	164.845	273.574	170.456	98.2559	138.281	246.696	143.527	157.595	173.163	158.057	242.276	197.213	224.721	132.469	219.169	407.223	252.317	179.266	243.137	229.447	226.601	257.513	269.979
AMMECR1	8.80746	16.8641	45.253	78.0309	48.5795	55.5439	64.2001	111.092	75.8447	14.6835	78.512	65.5208	63.4757	68.2275	150.601	66.2881	63.8556	66.1154	65.2758	112.147	35.8493	63.7159	43.0811	63.7009	112.497	142.735	90.4546	29.4747	31.5115	23.7699	46.414	90.579	95.1243	71.7862	126.614	78.4912	79.2315	86.9189
AMMECR1L	670.144	643.448	1214.84	1071.84	936.037	1286.73	887.023	731.145	1121.58	280.622	803.556	596.898	1057.01	1284.09	1332.71	1179.7	1184.66	817.087	1216.56	1589.66	832.223	1065.51	983.612	982.861	1294.86	1470.74	1227.25	1129.32	677.505	449.144	923.603	1487.44	1601.04	945.838	1464.85	1387.96	1252.76	1121.67
AMN	186.06	133.592	353.696	306.772	477.615	589.881	377.55	225.973	476.63	615.651	326.759	297.377	323.195	719.092	353.443	254.626	338.665	252.397	212.367	285.619	690.28	540.975	367.645	358.625	394.725	524.446	415.062	525.506	1191.4	1695.36	591.298	721.808	452.5	558.112	584.659	610.846	458.927	327.602
AMN1	6.17598	8.96336	23.5383	60.9233	5.72495	35.8442	36.8318	70.9886	33.8973	20.175	37.7319	58.9712	36.3399	56.6897	56.7502	28.2305	81.0993	20.8614	50.2809	72.7074	14.0496	50.4177	18.84	38.4954	61.801	75.4675	43.5784	7.72317	34.9928	8.85218	9.23315	32.3432	70.3597	44.3408	22.3988	39.2443	42.4809	64.2364
AMOT	38.9799	19.5382	41.6233	130.175	92.8595	93.2748	78.0169	119.473	80.56	30.2175	66.6425	79.0196	105.998	84.7721	202.941	44.9019	123.49	72.7679	124.223	200.613	75.6264	135.251	97.5218	117.47	177.136	158.136	99.0636	53.0704	85.1557	83.3448	101.415	74.686	158.838	122.82	300.399	154.464	123.233	153.118
AMOTL1	684.585	286.668	556.947	544.745	507.224	536.668	580.104	1018.65	829.017	173.32	269.227	413.373	463.15	510.523	651.497	394.7	263.412	275.756	401.245	541.31	301.51	223.88	328.399	401.711	235.188	403.088	280.904	277.457	205.607	225.617	503.43	336.269	924.443	261.02	245.275	233.425	359.293	155.207
AMOTL2	20192	11125.5	9655.05	32793.9	21168.7	8715.19	16230.6	31095.3	16586.6	9110.79	13324.5	16047	37439	23209.5	31201.9	14479	20905.4	10035.7	15441.8	24395.3	21010.2	16715.2	20878.9	29695	20466.8	14596.1	16950	11267.6	16449	14210	25199.1	7696.66	21497.7	7698.37	15102.1	14113.3	16833.4	8215.16
AMPD1	30.0243	53.5549	96.6895	275.673	145.047	516.114	171.388	38.6385	222.478	94.0331	273.746	19.7624	137.832	459.903	79.4634	87.7326	178.981	110.566	316.864	864.06	67.6982	737.99	622.666	345.378	424.403	730.337	251.13	74.0413	215.785	37.4682	627.959	279.923	290.485	853.877	450.337	678.967	327.224	524.762
AMPD2	1374.17	403.589	1099.19	1058.88	786.202	1698.45	939.409	432.037	1779.99	476.264	412.362	752.778	1163.16	1563.3	1347.37	1370.88	1696.71	1204.7	394.153	658.145	1554.77	988.219	890.148	1283	838.217	2086.15	1540.32	1135.98	665.926	1244.8	2326.07	3583.47	1453.77	1158.91	974.964	1142.64	1031.61	1094.89
AMPD3	190.572	333.87	560.503	495.82	593.657	642.605	308.71	296.995	448.784	185.529	428.012	472.338	440.676	999.887	469.191	1863.36	1428.77	406.685	1194.97	1101.5	557.344	1159.6	960.815	394.52	855.167	1321.65	778.832	454.051	707.34	890.891	500.92	977.983	603.072	853.242	2105.73	1690.61	398.16	2013.58
AMPH	27.3054	6.26205	11.1679	20.2166	18.5037	36.7811	16.1574	9.84545	18.9029	9.62769	13.0772	15.65	16.1165	38.232	25.3114	33.4206	47.7708	22.5753	22.8525	26.4016	26.5831	32.5901	15.6858	17.4566	41.9288	38.8555	37.5661	22.4385	24.8346	26.5321	37.5955	32.461	56.0118	40.9048	80.1844	34.4202	35.4003	71.3618
AMT	710.451	282.175	445.774	2019.07	1743.46	1725.55	1702.24	1072.64	1124.47	451.481	2157.79	1003.54	2579.27	1807.17	3803	965.668	2502.88	974.544	953.698	1693.6	1274.6	1194.4	876.416	1441.71	1248.24	2075.93	1822.55	909.359	1048	1183.53	737.451	1989.1	2303.7	1876.13	2960.6	2129.41	2189.99	2063.86
AMY1C	74.8673	1028.22	3543.93	2309.57	2192.89	11135.7	2518.3	2973.55	5170.75	1161.26	3322.4	1351.77	2785.63	7172.93	2387.59	1696.63	8619.42	1209.26	17634.1	8050.49	1742.8	7959.57	3842.31	3242.88	3860	4105.71	1910.51	1121.06	3936.01	1088.92	431.454	2673.71	4207.58	5054.17	7973.11	10321.3	2412.45	7907.35
AMY2B	6.56461	19.2562	26.9573	83.9259	32.5265	75.2058	54.7393	209.54	40.3493	16.9781	180.272	112.073	59.7111	85.531	191.594	108.462	155.179	69.875	78.0723	195.142	32.2938	65.1155	76.8717	42.5363	133.602	201.616	127.233	32.9005	39.0035	10.8444	6.32242	101.192	235.686	84.2395	266.62	149.923	123.462	179.416
AMZ1	5.79012	6.64016	27.981	3.64736	5.37185	7.70757	2.96645	6.75763	138.042	2.85449	13.845	48.0507	58.3387	125.591	112.57	117.316	18.8228	77.5383	58.1388	12.6912	260.293	13.6046	125.844	3.61911	32.0921	49.0386	48.6115	7.94292	9.52107	8.04123	201.397	12.6079	38.6037	32.5156	20.2458	39.6605	11.3838	6.51862
AMZ2	1575.02	983.223	1958.14	3480.04	2718.54	3865.92	2099.2	2800.67	2655.43	1258.5	1973.84	2583.61	2728.91	4315.84	3483.2	2586.06	4111.66	2440.35	3985.61	5265.33	3727.49	4561.49	3147.22	2589.38	3246.12	5640.96	3855.08	2129.73	2554.42	1781.6	2899.34	3750.37	5286.44	4064.27	4900.64	3829.32	2954.01	4494.98
ANAPC1	314.465	431.761	650.553	995.615	676.033	1241.59	776.884	855.237	1075.79	194.799	714.086	555.093	793.467	1357.7	1323.22	1390.27	2394.78	808.996	967.276	1507.59	759.657	1171.08	1069.7	822.073	1102.57	1615.25	1006.16	638.245	536.164	587.603	778.973	1532.63	1526.81	1034.67	1672.19	1388.3	1118.15	1415.34
ANAPC10	256.267	161.512	310.367	664.22	519.121	498.744	411.888	732.81	521.529	247.793	284.305	435.528	468.339	699.219	561.974	580.351	580.101	394.868	788.009	802.992	235.635	461.299	286.798	467.946	714.971	811.085	512.227	339.364	314.029	148.66	246.801	489.183	740.217	429.067	714.683	524.046	508.864	494.181
ANAPC11	47527.5	17579.4	30798	35517.6	51676.2	48087.7	21539.8	15991.6	38223	23009.3	13210.1	22006.4	44690.9	48846.5	25457.7	47815.9	46902.4	37957.1	24073.8	22920.2	53947	49171.5	51727.5	36689.8	27065.9	31461.8	34427.3	51894.4	39844	51801.6	54446.5	51396.2	28847.9	31806.2	28002.6	50777.2	40817.1	25171.2
ANAPC13	271.394	473.42	858.624	1511.44	1286.69	1509.12	993.623	982.509	1342.66	739.698	609.745	935.423	1391.17	1749.6	1886.07	1475.87	2167.02	1165.19	1154.95	1253.59	618.524	1590.08	1194.89	1230.05	1108.71	1906.94	1489.47	763.562	1174.63	687.837	790.352	1737.97	1349.07	1394.1	2031.42	2007.55	486.603	1513.86
ANAPC2	195.778	27.8553	67.3488	158.258	99.4242	171.463	227.927	71.1607	146.381	85.4578	146.938	114.591	161.467	198.611	612.918	147.168	154.801	169.323	67.892	143.94	253.311	121.721	100.723	165.372	158.051	326.785	245.504	196.401	84.7308	138.042	381.778	224.536	237.037	292.323	297.913	154.95	209.275	238.661
ANAPC4	255.919	1518.91	2399.07	4575.41	2755.61	4670.06	2603.57	6166.51	3726.38	1144.2	5121.43	3232.36	3951.24	5249.27	4195.97	4445.94	5630.89	3280.77	7108.01	8675.13	1589.94	4586.52	3662.81	2607.93	6217.43	6238.44	3816.47	1183.91	2582.19	1242.9	955.361	3987.73	5626.8	4380.49	8548.39	7779.77	3719.15	8725.78
ANAPC5	5453.04	2864.29	4805.82	6968.18	6966.71	9215.5	4999.93	5386.9	6685.62	2810.18	4697.34	4070.07	7894.78	9132.79	8606.73	9015.91	8991.36	7171.95	6862.06	9031.79	8117.76	6230.1	8123.6	6184.3	7283.32	9292.92	8826.45	6438.36	5142.99	6629.5	8899.39	9960.95	9469.8	8701.66	11131.3	10717.7	8342.81	9128.73
ANAPC7	60.5042	30.6098	71.6261	115.168	82.3547	123.916	119.533	101.921	157.671	33.2154	125.01	113.109	92.4394	211.531	258.528	109.349	177.789	120.534	88.0594	234.106	128.595	194.31	127.949	121.988	149.624	311.41	183.085	116.596	84.6134	29.7079	167.53	190.069	303.1	186.445	348.712	194.904	158.492	246.267
ANG	4484.15	1814.81	2829.04	4197.37	7246.21	3210.22	2547.53	2293.37	3589.71	2873.15	1689.7	2950.51	5322.53	6304.37	4247.44	5019.92	11291.8	2271.95	2633.34	2039.21	4734.28	3855.45	5919.46	4608.46	1984.07	2319.11	2223.53	3392.31	3773.82	3684.16	4946.31	2434.23	3392.21	2765.18	3196.17	7586.85	3311.18	3962.03
ANGEL1	202.248	67.4387	103.194	211.957	248.105	174.137	284.449	116.15	185.478	53.2764	274.248	144.727	230.394	378.734	531.159	212.047	518.21	246.629	150.922	314.34	390.921	249.083	207.499	263.994	239.942	414.802	312.914	183.036	139.034	255.194	501.44	381.322	424.673	308.774	500.054	211.646	290.892	287.797
ANGEL2	109.345	602.796	685.453	1370.52	1061.8	1156.23	696.235	1993.24	965.253	316.3	933.402	859.512	1368.25	1361.91	1742.39	1152.51	1291.09	890.838	1447.05	1986.83	418.517	1023.91	843.067	839.766	1378.75	1245.31	925.682	351.002	1043.43	331.419	336.431	979.72	1343.46	800.248	1606.32	1506.74	919.086	967.765
ANGPT1	78.1982	251.888	357.225	1347.91	902.639	505.322	669.245	1184.12	971.099	351.712	325.222	803.257	693.812	700.094	1989.24	597.213	1237.45	910.324	679.267	1959.74	343.314	487.334	479.354	915.42	1092.77	1778.57	1049.89	223.83	261.229	144.3	191.708	1103.85	2796.19	462.676	1043.95	498.758	1460.46	489.524
ANGPT2	32.7317	142.988	158.455	139.587	65.871	1529.14	124.529	102.706	294.886	51.7145	104.004	29.4073	121.595	100.972	132.448	226.638	193.088	137.252	225.701	229.793	59.0772	268.212	94.4543	197.542	115.725	185.482	149.736	79.4573	74.7619	200.833	130.199	149.756	287.399	144.153	134.996	301.163	243.188	234.592
ANGPT4	36.1531	10.0953	22.031	20.6747	23.7456	39.8366	13.5073	16.7166	31.4812	19.0939	14.5844	13.353	30.3524	47.4962	34.4559	19.1754	24.3723	13.3786	8.07532	20.8089	23.6599	13.6576	12.6376	21.5002	28.0754	35.0112	24.9951	26.1965	24.033	60.1848	23.4954	25.1965	25.0106	22.6054	29.5017	40.7087	19.7286	9.74054
ANGPTL1	83.0451	87.0522	170.054	1088.99	314.501	769.798	399.625	1500.21	455.57	245.186	411.564	412.563	454.761	433.799	1402.84	726.096	813.51	336.957	928.728	2003.92	222.636	750.314	252.767	319.613	2540.99	679.967	1029.68	190.416	648.114	139.208	448.521	600.551	3001.7	994.216	1296.04	519.451	1621.7	1116.19
ANGPTL2	4324.97	1249.36	1082.45	1964	1854.22	2882.23	829.335	1436.49	1628.49	867.373	497.211	322.41	1836.96	1361.28	1252.51	3578.71	4080.56	3019.1	1932	2246.65	3298.15	2227.44	1150.33	2343.39	2458.54	3437.87	2739.85	1088.74	1301.25	2079.96	4869.84	1672.09	2428.21	1372.84	919.124	1556.97	1711.02	1250.9
ANGPTL3	18.74	6.25782	5.84275	3.50279	5.68185	7.95099	3.10839	7.15036	3.34904	3.21334	3.65915	3.1887	7.31205	8.29885	7.00365	4.55923	5.65487	3.27722	3.29616	3.22203	3.92886	3.30453	5.21395	3.06986	3.60205	3.09113	3.62006	7.1468	3.43297	9.30969	3.86525	6.82422	3.40226	3.46566	8.36915	9.03915	7.04549	7.0112
ANGPTL4	54276.2	20634	35382.3	5483.65	7073.81	13152.8	4383.32	1258.58	28935.1	11781.1	522.044	1047.38	1269.27	1390.82	2431.13	32028.1	820.192	3156.96	2713.68	1426.69	2493.94	1274.93	1287.68	6995.07	3187.72	1608.97	4136.76	10660.7	2056.35	5569.72	6437.66	20066.2	10954.7	2719.97	2733.23	5208.52	4416.96	2716
ANGPTL5	6.68531	7.02674	13.0029	54.9315	45.649	18.6728	6.16579	129.987	22.8747	22.9443	12.614	24.0174	26.0727	20.0902	41.869	69.6304	19.3897	28.3819	219.696	168.244	10.0825	44.1201	13.7676	62.3002	217.917	88.2413	12.5811	7.14835	60.3655	9.1678	17.3078	101.473	83.3461	50.7984	101.995	10.634	148.744	110.772
ANGPTL6	208.657	15.2835	61.2968	77.2362	113.995	178.781	104.529	143.653	107.36	40.2375	53.2001	47.13	138.525	236.488	95.4778	104.211	210.118	135.814	109.233	112.697	224.202	134	131.702	78.6522	86.6572	251.208	156.648	88.1002	80.7444	99.4169	342.879	220.685	93.0102	190.669	178.904	121.702	87.7432	179.987
ANGPTL7	188.914	31.9969	54.4296	485.938	118.93	34.8436	145.632	227.203	59.7014	6.78282	119.684	219.803	154.051	44.5878	426.799	5.15568	6.43752	96.6793	60.8246	306.475	52.1547	93.1872	41.3535	170.859	133.525	80.6675	25.2626	7.61646	47.369	9.85057	91.3846	11.5814	42.7811	41.719	9.39426	20.6565	41.1936	39.2338
ANK1	48.9658	15.6669	22.3966	40.6929	49.6556	64.4612	32.0581	36.5168	30.6167	15.5914	27.3368	90.3497	87.2655	95.6181	53.0748	107.628	39.3165	34.395	42.6662	55.6364	39.6281	57.1338	57.4479	54.3781	39.8542	130.128	44.5879	53.0719	25.7527	153.514	56.0279	44.7702	60.4775	75.2826	76.1181	45.1215	46.8851	68.7629
ANK2	44.2067	26.6112	85.1742	60.4593	42.7067	263.101	134.518	82.3116	255.885	48.6389	32.597	17.4132	38.5904	68.7446	45.4709	123.99	70.7391	57.5032	43.0162	131.875	55.0259	92.1206	43.6795	61.9112	199.199	253.711	152.234	52.3539	47.2844	8.33139	93.4615	189.198	407.176	126.337	96.2704	35.1624	65.9448	94.2229
ANK3	276.928	483.291	1182.13	837.004	1786.04	1256.24	1888.77	2944.13	1748.64	423.17	1741.57	1643.72	1777.43	1901.12	1761.69	349.811	1400.82	728.416	1672.51	1972.75	1041.08	1644.15	1304.4	1276.11	1661.46	1756.02	825.091	460.167	936.423	324.62	784.719	971.497	1717.74	1443.37	2501.92	1969.38	1195.58	1623.91
ANKAR	25.1975	120.193	118.895	618.936	459.323	337.422	335.183	570.649	137.492	113.943	787.091	389.99	660.765	614.855	972.833	343.242	422.633	291.325	526.134	882.856	188.942	350.591	278.565	393.303	558.997	602.074	460.533	85.9734	255.186	75.757	47.1989	318.857	600.95	391.809	817.22	436.562	521.036	531.389
ANKDD1A	86.5105	43.2874	95.6955	108.57	72.317	210.276	70.4471	54.2084	210.266	70.9053	39.7583	36.1722	57.5906	102.925	76.2946	172.749	96.1674	58.4326	54.4258	90.2927	61.1397	130.762	124.23	120.347	70.057	135.597	89.3791	69.5546	189.946	56.3387	107.197	204.932	144.853	109.234	63.7613	167.114	80.2427	90.6807
ANKFN1	9.14333	7.85153	24.3426	24.6734	73.9931	119.621	19.3877	8.28522	33.8987	18.5281	72.5955	16.8077	20.2149	32.9704	59.0014	44.3785	405.766	24.8458	149.635	135.992	43.5814	60.4606	40.7888	26.4046	36.1346	112.549	26.781	18.1296	52.3611	39.2905	11.6074	77.249	68.7073	207.511	506.072	241.15	91.2957	368.133
ANKFY1	488.087	395.538	525.696	1066.83	1356.28	760.107	849.14	1048.41	713.056	217.576	1167.35	718.013	1208.15	1423.8	2164.53	936.426	1238.68	1021.91	727.157	1335.34	963.238	798.462	967.437	919.29	1054.96	1779.78	1248.73	733.757	523.128	455.553	931.058	1125.8	1384.02	936.362	1392.41	1136.61	1337.64	1012.99
ANKH	77.9366	126.253	165.219	191.381	127.834	309.292	139.164	225.219	322.557	51.6279	93.6904	87.4995	123.293	229.686	201.595	315.985	348.254	169.395	297.985	364.042	191.793	325.352	217.708	216.236	244.209	360.895	350.021	120.476	159.962	93.02	219.767	255.706	568.286	253.603	237.254	227.786	188.024	224.992
ANKHD1	495.048	613.303	1289.18	1496.83	1017.92	1490.63	1239.71	1763.08	1714.41	454.374	1280.13	1058.29	1166.57	1664.96	1737.45	1315.51	1762.58	1049.44	1100.9	1719.48	993.011	1402.13	1378.77	1174.16	1493.47	2289.29	1337.52	644.2	865.159	469.095	1197.99	1480.15	2237.58	1343.89	1795.05	1740.26	1082.29	1509.93
ANKHD1-EIF4EBP3	1557.54	362.985	732.072	1213.61	1274.7	1384.48	2036.81	1118.12	1540.92	446.353	1064.96	1070.16	1727.15	1383.33	2826.28	1264.31	3049.32	1308.99	1001.69	1738.78	2443.74	1714.34	1546.73	1522.06	1401.11	1698.91	1544.98	1529.05	846.576	1414.76	1903.99	2221.6	1870.56	1982	2144.3	2009.96	1835.05	1754.02
ANKIB1	38.6234	130.893	226.362	648.627	549.968	498.659	331.019	362.029	543.755	134.049	265.168	243.121	565.452	520.784	751.874	513.311	741.32	552.112	233.594	446.001	388.209	499.351	362.021	544.076	514.317	773.123	629.334	214.222	246.962	238.418	201.839	692.256	572.98	534.066	552.05	608.02	640.219	407.882
ANKK1	37037.8	49805.2	64177.2	64861.7	73077.4	72937	68628.8	71505.4	74524.4	37318.5	77073.1	71485.7	73742.1	74846.6	72582.5	71133.7	72916.2	73327.3	72339.2	71954.6	74958.6	69926.3	79469.8	69207.4	75768.4	68182.8	76739.9	59733.2	68931.7	54655.1	34476.4	74111.3	70369.2	72950.8	74253.9	75563.6	72735.9	71749.5
ANKLE1	16.8762	10.386	25.6017	23.6403	45.0819	41.993	30.8961	15.8841	47.306	22.7846	36.0862	33.3517	52.6759	96.3644	32.222	28.4848	46.3643	15.4122	19.0794	17.3988	29.9749	14.7416	35.3087	25.4749	50.0242	34.1861	48.2093	22.1442	34.0393	53.2436	34.1153	37.9492	26.4983	30.3577	69.8743	70.284	36.0718	22.0083
ANKLE2	324.104	338.538	607.358	314.43	308.603	503.331	556.578	356.069	664.144	107.197	454.41	277.606	304.535	497.007	574.394	368.71	400.857	328.601	185.434	497.142	257.373	380.106	330.155	323.587	470.919	777.832	396.796	328.222	246.174	187.733	370.288	622.58	662.428	408.39	601.55	493.113	423.095	422.07
ANKMY1	169.983	26.9182	51.6736	109.797	244.786	230.596	64.9312	39.6616	80.9868	54.035	91.6438	48.1693	105.987	139.054	191.327	111.191	458.718	64.048	122.939	117.141	269.545	159.021	134.102	101.459	68.6233	168.759	105.812	111.917	126.419	419.027	115.282	148.36	94.3872	430.534	600.909	460.884	150.745	683.238
ANKMY2	61.2219	90.5377	116.876	255.074	211.839	282.699	236.466	254.062	328.176	87.4289	198.036	174.53	291.234	370.164	510.277	257.35	563.851	242.121	239.812	507.786	173.141	330.762	269.635	219.361	290.193	403.381	302.472	84.1376	165.123	196.411	183.049	303.566	456.979	320.812	476.03	306.36	269.469	382.15
ANKRA2	106.015	360.27	287.13	1433.27	1012.37	922.933	774.922	1358.52	616.8	195.135	1624.39	812.106	1035.5	1024.97	1364.78	1234.72	2495.61	653.6	1252.66	1543.96	624.459	1048.29	978.614	805.437	1136.41	1156.19	1231.09	468.593	1013.18	425.111	412.958	1535.38	1526.11	1072.51	2241.42	1930.03	1002.47	1534.07
ANKRD1	48.7416	32.7171	87.7529	169.874	18.0985	6.25011	391.128	180.086	20.4026	38.5767	77.6487	96.5205	76.8775	87.3307	322.36	15.0246	4.6506	90.9791	67.6715	313.889	27.4701	3.62205	14.3383	101.364	44.6351	33.9419	12.9841	5.49559	3.97435	7.11652	59.4396	36.6936	74.2906	7.05686	21.3748	40.5141	405.471	44.4876
ANKRD10	354.167	554.692	869.742	1094.76	800.076	1447.37	1399.06	2073.67	1651.49	451.023	1882.68	1285.24	1023.33	1377.15	1735.96	2082.97	2626.63	1174.64	1433.77	2881.67	666.18	1030.52	806.879	862.534	1485.94	2595.05	1823.22	576.334	714.69	359.67	583.004	1935.49	3237.53	1356.39	2705.61	1628.97	1166.04	1878.92
ANKRD11	1275.6	999.033	2381.7	4059.16	3257.32	3857.37	1777.11	2813.8	3922.57	721.706	1968.81	1749.14	3161.84	3467.7	3472.26	3377.25	3905.65	3115.54	1631.42	2871.3	2297.55	2675.85	2572.24	2974.69	2568.38	3839.04	2960.55	2085.16	1719.74	2143.24	2132.31	3320.78	3380.94	3130.28	2543.92	3865.55	2934.65	2088.98
ANKRD12	37.8812	224.335	458.789	731.72	427.018	551.729	546.098	906.652	687.089	190.422	503.806	371.112	485.779	577.817	550.176	399.266	812.45	530.375	595.218	1031.14	216.492	548.397	369.581	425.433	793.397	1060.64	498.306	153.86	186.061	80.2199	125.226	518.567	1171.97	598.268	719.237	555.001	496.4	687.677
ANKRD13A	509.529	357.358	551.468	857.822	832.439	744.712	934.037	999.356	864.439	289.473	583.451	556.436	927.193	1243.23	1504.37	911.718	1487.17	783.413	631.877	1322.89	809.686	874.712	1045.79	835.38	835.916	1479.02	852.882	580.074	614.631	498.304	816.349	918.888	1190.43	1048.16	1265.42	1063.57	727.181	843.873
ANKRD13B	73.8083	18.3591	14.6207	53.3795	61.9537	48.9905	36.401	39.7105	26.6931	30.4574	67.0231	47.8285	82.2037	38.2189	84.5811	50.4181	98.378	70.2189	71.2898	85.7276	77.8596	64.4449	30.8936	57.6031	99.5744	72.2447	99.9629	64.7966	48.3	68.2962	142.682	71.4808	107.133	71.664	50.2434	89.2935	42.0607	60.0705
ANKRD13C	73.8634	326.765	401.872	452.329	503.687	428.089	314.821	635.212	545.399	122.262	332.325	264.967	368.387	422.418	456.003	637.279	547.77	440.462	678.718	825.411	223.675	518.216	372.201	331.265	637.532	744.961	466.313	213.916	301.694	91.3846	180.572	531.26	944.436	378.541	554.818	604.332	339.764	386.847
ANKRD13D	349.806	106.158	143.276	519.269	586.563	398.847	315.457	82.6475	313.757	167.396	269.735	281.472	615.884	655.972	729.739	587.886	882.011	610.007	156.853	207.589	718.882	460.152	392.272	502.618	212.976	667.125	624.634	416.934	259.974	653.469	574.322	574.798	315.421	494.93	509.312	553.06	528.13	473.146
ANKRD16	403.374	106.25	127.937	385.849	456.314	454.302	246.116	164.17	312.523	132.078	169.935	195.786	393.614	457.092	446.632	599.918	578.595	317.961	215.684	257.955	623.576	398.815	445.195	452.166	242.289	478.828	351.719	502.59	314.858	595.12	655.474	407.081	286.542	444.278	382.92	460.265	426.545	409.637
ANKRD17	297.967	317.774	633.345	1290.98	1345.77	1144.92	599.697	699.677	1139.77	333.01	552.302	718.186	1213.18	1152.34	1748.46	808.694	1479.46	1172.04	493.122	833.818	843.44	965.081	949.282	1283.48	956.013	1533.39	1290.8	755.666	579.279	869.363	906.874	1163.02	1150.72	1457.55	1188.46	1777.98	1506.23	914.613
ANKRD18A	21.6367	15.4543	49.4784	87.3586	122.432	126.971	55.6072	53.6666	74.8863	38.3729	95.9607	44.5926	90.054	136.896	179.723	46.1846	257.754	53.2547	81.9825	108.282	76.5318	70.6091	61.3489	53.0179	112.911	141.26	112.79	37.939	87.1268	94.6373	38.1892	117.367	75.9126	230.486	390.141	346.488	94.4918	369.631
ANKRD19	4.51182	5.73955	12.8158	12.8392	7.77488	13.6855	3.16204	5.63352	12.7718	2.72232	2.76249	8.12059	5.42469	10.1245	5.40444	8.4697	12.2842	9.74426	2.65729	6.00393	7.72807	15.5871	7.08366	20.0966	8.04185	8.77435	12.1201	5.11842	11.48	6.63426	3.09975	9.4531	2.90346	11.63	7.00989	6.3971	8.599	8.30051
ANKRD2	290.638	95.6881	208.245	211.537	203.918	310.325	261.568	419.134	344.427	198.121	194.563	548.941	229.803	476.258	218.179	210.312	254.733	143.785	251.881	405.828	396.239	459.872	230.306	243.954	430.536	477.516	240.624	246.33	485.584	273.303	387.232	292.562	457.709	256.029	482.928	424.518	203.125	343.913
ANKRD20A2	18.6668	92.4057	252.144	1244.23	278.458	493.456	241.273	294.493	231.181	103.442	236.844	291.166	752.2	543.842	1097.2	143.842	334.114	402.037	193.203	478.087	115.994	214.784	247.113	288.198	385.393	511.936	314.742	141.248	166.702	66.4826	37.1167	574.965	385.213	283.454	349.071	547.08	460.338	188.305
ANKRD22	13.1553	22.9044	123.948	69.0238	57.2145	66.6519	49.1701	54.5168	90.8435	66.7672	84.8236	92.9797	114.965	645.921	55.7247	197.422	50.24	213.137	45.4188	144.927	57.0576	202.238	124.879	136.538	125.531	475.616	86.4528	370.919	52.6058	72.6998	126.409	821.815	539.44	155.654	341.076	364.225	394.34	573.187
ANKRD23	93.6278	41.9896	67.4809	148.187	147.55	262.483	112.529	135.692	127.68	37.2141	159.232	83.9073	153.506	214.876	157.808	240.664	966.591	96.0723	171.948	330.544	167.289	180.301	168.453	139.021	198.9	272.623	184.821	110.67	182.156	158.295	98.7682	280.412	243.845	251.581	528.89	451.753	150.774	518.119
ANKRD24	15.8201	6.09749	9.67737	12.7467	24.6782	29.3965	30.7673	18.4083	25.1923	17.4407	23.8747	17.7203	36.8322	44.9877	38.2731	18.2391	23.6501	15.5088	13.3562	21.5503	26.7268	16.9389	21.0229	19.6891	21.2799	37.9592	27.5297	18.9156	23.8379	19.1785	19.429	37.4296	39.0456	29.1368	38.7408	49.1221	26.0036	28.3044
ANKRD26	6.26608	15.9737	43.3646	95.0517	65.0731	95.0076	80.0631	93.6584	76.2977	16.906	92.3254	62.3738	85.7344	66.5975	132.976	77.5277	211.783	80.3726	93.0775	195.061	38.1472	89.7005	73.4602	60.2498	133.127	135.841	111.48	19.1003	24.6668	22.8484	18.5417	133.997	182.565	123.354	239.546	146.994	107.181	246.887
ANKRD26L1	6.51147	135.106	261.478	288.365	184.297	250.063	87.7814	26.342	387.91	40.7878	17.9152	32.7758	348.673	840.453	96.8502	201.135	228.286	338.849	24.389	77.0974	345.104	433.096	685.299	235.72	38.6125	176.441	306.763	225.531	339.855	123.839	71.3438	410.082	176.98	261.533	98.1675	589.349	254.832	89.1841
ANKRD27	516.591	252.754	324.18	1045.29	856.915	628.519	711.787	581.395	674.252	324.101	689.575	780.967	1117.88	1125.55	1865.15	575.939	902.098	572.831	487.265	837.416	664.417	781.413	722.146	994.847	769.11	1577.56	841.565	604.254	528.841	316.533	916.463	826.131	870.174	653.371	1149.81	843.352	907.11	720.058
ANKRD28	74.6157	246.755	730.957	464.811	377.852	866.764	705.361	1187.53	1440.67	296.021	574.161	483.038	453.434	468.362	653.793	422.163	681.258	345.111	814.106	894.744	259.055	541.595	329.02	357.457	914.932	793.886	458.371	265.554	321.458	192.171	194.75	774.663	1417.63	735.273	1053.17	703.783	689.229	682.149
ANKRD29	215.905	353.542	675.863	1451.58	1132.82	583.396	1331.34	965.255	1117.79	295.792	2287.8	942.522	1456.84	997.154	2752.9	216.132	221.895	468.304	401.265	1493.43	357.435	480.119	665.412	700.93	895.663	972.67	466.448	208.694	234.038	86.7759	292.333	790.873	1110.84	291.637	578.552	452.985	969.697	201.541
ANKRD30A	6.49248	6.25432	5.81335	3.46899	6.14028	8.28358	3.21778	7.58082	3.49755	3.40641	3.97533	3.24204	7.70831	8.87394	7.42086	4.87977	6.09184	3.5106	3.4257	3.4003	4.01575	3.32883	5.59388	3.16101	3.70407	3.16215	3.73911	7.3628	3.33395	9.62856	4.0634	7.05913	3.53976	3.60597	8.94584	9.49352	7.37703	7.47719
ANKRD31	6.31565	6.83383	6.54244	3.66906	5.88662	8.26372	3.13571	7.3972	3.3173	3.09777	3.46592	3.17558	7.11657	7.9811	7.06625	4.7097	5.60131	3.24588	3.17305	3.2427	3.66914	3.33647	4.75662	3.15297	3.34223	3.20616	3.30457	6.83182	3.34177	8.66681	3.85875	6.78609	3.4656	3.29527	8.10364	9.04417	7.0353	7.1116
ANKRD32	13.236	77.2703	139.507	303.942	211.421	267.986	177.574	416.757	223.108	83.1223	208.154	152.459	287.089	360.662	302.037	246.505	368.975	223.154	336.95	468.12	87.8226	225.752	194.15	224.985	425.183	547.278	273.029	84.2362	104.631	60.2906	78.6541	395.266	335.584	285.371	504.187	335.336	273.783	447.772
ANKRD33	59.6941	83.9877	298.09	189.908	258.198	427.083	203.195	108.68	379.744	180.346	151.2	168.801	275.114	377.149	182.94	247.171	132.194	114.68	149.391	260.567	271.027	193.202	285.016	159.485	350.008	458.05	294.165	104.212	295.71	302.463	270.362	572.012	406.064	292.743	446.472	375.331	177.626	221.37
ANKRD33B	60.6828	45.007	128.702	133.353	141.918	174.971	108.568	90.7896	182.82	151.889	84.7286	71.4799	148.862	243.043	98.4542	103.697	93.2492	74.2712	79.9918	118.417	164.453	141.116	106.37	120.365	85.2979	178.027	131.896	89.5829	188.66	258.155	124.884	196.511	159.369	128.316	155.455	172.82	113.663	102.993
ANKRD34A	4.88189	7.77381	5.39535	6.43554	4.63341	6.21469	7.00109	6.02273	7.74332	2.74847	9.88396	7.25086	6.04016	6.81164	7.96729	28.6805	69.947	8.88817	6.52817	11.9305	12.1799	15.6937	3.98304	11.3774	4.63753	37.4422	18.2079	5.54508	6.87336	25.2638	29.8986	15.2034	23.7178	16.7352	18.2274	7.10855	16.3708	10.798
ANKRD34B	6.62638	6.47016	5.93395	3.47435	5.76955	7.91273	3.22704	7.38697	3.2944	3.1921	3.71873	3.19775	7.40399	8.26859	7.18429	4.73515	5.91894	3.33697	3.38343	3.30255	3.88936	3.36306	6.3608	3.18669	3.38096	5.94542	3.75743	7.11944	3.5093	9.41173	3.91912	6.73168	4.85811	3.56569	8.33036	9.01144	7.10678	7.19159
ANKRD35	5745.22	795.056	980.345	3565.43	4250.93	3157.78	1751.36	3325.78	1832.16	1640.39	1320.25	2136.42	4249.55	3491.81	3583.11	7092.76	14667.1	3634.12	9437.97	5453.24	4001.24	4227.68	4451.64	4005.99	5440.8	4222.58	5251.2	3355.04	4483.8	9826.39	4993.26	3410.76	6253.39	6756.77	12523	6783.48	4568.58	7051.28
ANKRD36B	11.5196	217.723	387.541	862.567	349.279	961.543	427.454	942.123	633.075	225.695	929.279	442.712	698.728	725.351	869.834	506.142	899.227	712.945	525.404	926.581	256.564	731.716	521.526	625.437	873.461	1477.63	841.953	168.074	243.802	178.073	85.5329	736.493	1152.07	973.762	1321.34	1036.91	717.723	1588.52
ANKRD37	1600.58	596.054	1339.42	1453.26	1654.75	1944.7	1279.92	469.923	905.978	391.445	544.383	335.873	1158.69	865.842	791.34	1965.93	1050.1	593.93	949.199	709.897	833.63	897.067	930.875	532.258	1248.76	1738.3	702.409	948.078	958.758	752.473	1359.61	1985.14	1643.73	1238.73	993.503	1806.77	493.352	1508.95
ANKRD39	918.428	140.389	289.07	856.249	975.335	907.255	564.536	555.064	476.221	381.658	311.25	446.561	970.071	1135.48	828.746	909.483	1446.14	672.136	636.911	747.322	1400.84	570.332	880.683	880.623	843.1	941.15	770.808	706.961	610.392	1278.6	1321.56	895.819	585.516	761.404	1047.96	1043.03	978.62	1007.04
ANKRD40	111.787	17.9891	60.9758	105.325	95.8155	75.6679	97.857	72.2654	89.1407	38.2737	55.4092	83.7939	83.8283	108.205	229.95	77.0072	129.488	56.6941	28.4645	89.5134	75.9035	58.6286	64.7715	110.348	93.5428	154.16	90.1702	89.6526	55.8698	34.9973	124.392	109.635	111.742	61.0127	106.307	99.7432	104.629	74.08
ANKRD42	9.88346	35.3568	59.1445	90.2382	109.363	158.746	107.747	139.852	129.873	36.0304	99.4818	93.6667	84.4454	98.0279	161.702	150.267	412.327	96.2831	347.074	369.085	94.6132	233.383	116.825	97.9069	180.961	234.552	151.58	49.939	101.2	69.8489	66.8024	119.72	251.986	361.704	571.53	308.091	214.139	700.889
ANKRD43	22.7112	14.5925	56.92	28.7466	63.6686	120.307	40.9094	21.1251	83.222	19.5866	28.7864	34.72	44.29	114.312	29.2848	52.2263	168.691	27.3065	107.445	117.439	51.3999	118.703	73.973	28.2632	42.6362	109.141	64.6569	17.5931	72.0336	43.4004	34.5027	110.286	61.3272	112.877	225.623	145.657	44.9875	173.552
ANKRD44	64.4307	21.3968	71.7746	205.807	77.0385	109.218	67.3466	70.4279	102.196	37.9423	74.1385	59.6493	94.344	216.132	149.807	156.445	109.293	73.8613	23.8148	64.0517	71.2023	48.2832	65.7222	120.45	67.7162	170.385	92.7017	37.6668	32.5669	27.6638	70.2454	142.518	101.331	77.8627	62.0844	60.7458	85.0436	80.8135
ANKRD45	4.89576	5.75437	11.6767	3.40343	47.1546	59.4394	6.54791	5.83611	7.9345	6.17059	16.6118	4.25069	42.9244	31.5072	26.1407	4.24503	179.283	3.01452	131.249	64.1347	33.2507	59.1652	32.8479	8.05299	24.6928	39.3104	10.9946	9.72196	31.7564	39.861	3.26856	28.6645	17.0902	145.999	228.095	135.416	35.6066	247.088
ANKRD46	134.802	113.06	143.287	593.844	408.096	302.77	358.154	378.596	305.307	72.8965	260.015	277.799	317.071	303.68	776.535	322.518	354.029	257.97	338.643	651.874	216.407	474.677	309.174	336.696	355.57	559.034	306.329	122.888	185.239	84.6219	155.486	321.636	501.691	265.344	365.495	314.598	268.749	328.209
ANKRD49	77.5566	172.564	237.373	639.387	541.711	607.069	365.469	1168.24	367.609	185.942	623.441	585.304	643.845	873.5	1114.38	676.754	921.246	531.588	878.883	1327.97	277.67	667.037	427.215	566.993	1164.7	1152.11	699.64	358.223	269.32	126.841	188.501	640.197	825.424	616.535	1509.08	815.722	621.533	949.657
ANKRD5	15.775	9.95979	31.3507	41.5333	62.5152	80.72	76.391	52.8195	65.7606	18.5319	53.9174	67.5463	43.405	63.1272	125.575	40.2989	90.9582	42.0895	53.5323	125.159	66.4004	62.4121	42.0265	60.2398	116.476	158.817	60.7349	46.6017	46.602	29.5584	43.7605	82.8224	51.7895	67.6229	212.821	120.196	81.9179	163.604
ANKRD50	7.09444	7.70961	35.945	71.499	29.4996	15.7386	18.1808	20.9639	55.2217	6.33477	21.1002	18.2263	34.3016	46.1853	53.5688	10.7081	14.868	56.5722	11.7499	35.3553	15.0852	28.538	31.7209	28.0103	15.0127	58.436	49.5798	12.1044	9.47704	10.1077	11.4007	31.6032	26.3992	19.3128	18.8846	20.8522	24.2104	19.8605
ANKRD52	8.31955	6.20639	5.81704	8.36256	5.87931	8.08825	13.9784	7.27818	21.7866	11.1057	14.8248	16.597	7.45062	12.9612	7.16155	4.67707	5.82292	12.6168	13.8273	13.5147	16.6574	15.4279	16.9422	3.1329	3.68416	15.0478	12.6285	7.21171	15.1275	9.34219	13.9545	6.93316	18.1906	12.8721	8.65473	9.21748	7.14998	7.20241
ANKRD53	74.0231	54.5081	80.7606	84.173	91.0121	199.509	70.3746	89.7164	129.283	83.2567	32.7956	48.8285	61.8473	153.634	84.3599	80.4362	74.0725	54.8587	47.6589	100.046	76.5976	62.2091	86.9729	65.8405	115.869	131.745	94.1202	99.7942	94.1514	83.9018	113.938	207.491	107.7	78.7056	90.7317	147.387	107.242	80.0629
ANKRD54	898.131	216.173	326.261	605.56	919.782	834.055	347.358	195.46	535.665	230.625	299.26	276.449	581.565	713.74	722.233	426.885	1382.04	552.303	524.504	388.424	1235.78	809.034	736.634	559.613	317.582	766.603	567.972	866.357	559.664	1157.17	900.705	580.368	389.603	965.037	1204.79	1327.58	705.221	1191.13
ANKRD55	7.47238	7.49877	7.15733	6.45752	7.39225	9.88003	4.48349	9.2308	9.22864	3.72436	14.0187	16.688	8.94388	20.7811	8.89459	5.86362	23.6388	5.54678	16.3348	19.292	5.68463	13.8402	8.4641	5.81279	36.9294	6.502	10.7203	7.54461	10.8468	10.7355	10.882	19.152	54.4776	37.4802	34.3686	11.1449	18.5891	8.79536
ANKRD57	115.679	206.97	488.299	655.831	342.488	585.409	365.479	356.191	857.02	187.083	444.714	242.229	320.88	303.858	1508.04	370.714	298.206	372.546	180.218	476.953	271.387	434.491	278.811	594.602	416.971	500.177	216.008	66.9292	203.495	99.0469	278.242	430.418	717.029	427.727	444.936	339.808	515.797	339.45
ANKRD58	1395.26	458.159	373.623	550.317	1437.91	559.761	623.987	1026.58	959.938	275.029	398.611	945.78	2022.89	3464.61	1963.71	1645.43	1369.8	1594.6	1434.99	1572.27	2870.34	1230.77	4120.86	1569.99	932.03	1747.45	1360.66	938.789	406.311	1425.44	2426.31	775.37	775.023	678.279	816.003	832.128	860.884	751.681
ANKRD6	82.0384	189.459	369.327	475.747	408.367	478.764	449.487	489.804	380.979	223.978	575.821	384.505	609.926	471.201	616.889	367.569	476.428	369.743	516.423	647.43	262.916	459.658	391.838	451.332	522.347	579.995	428.64	191.859	351.736	130.232	252.537	512.721	583.197	378.521	632.633	533.01	497.204	324.01
ANKRD60	6.36144	6.84412	6.60626	5.36322	5.79407	8.46526	3.03085	7.23964	3.34023	4.71061	3.48883	3.21776	7.00093	7.71137	6.86377	4.62079	5.55003	3.16711	3.09166	3.11735	3.63868	3.8714	4.74839	3.05052	3.30633	3.30439	3.2353	7.01898	3.37597	8.72286	3.73421	6.82201	3.3129	3.22357	7.91362	8.7597	6.86087	6.91521
ANKRD62	5.00619	5.96497	5.64298	16.235	30.8239	6.41179	41.654	22.8679	18.342	4.9599	15.2117	8.43323	6.02905	14.6987	50.6312	29.8337	10.5769	14.5932	2.78612	36.5127	8.93527	4.12753	16.0784	10.5998	6.6311	6.34247	2.83406	5.58531	5.44369	7.28427	3.32965	6.65418	12.6358	7.83696	6.87013	7.25106	12.6425	6.07798
ANKRD7	8.96241	21.9756	25.3781	11.4719	27.3693	41.3124	32.5414	6.50171	30.1823	9.91959	10.6656	8.70831	6.6403	47.8209	13.1593	7.00808	18.8733	7.67091	19.085	24.276	12.8752	17.2615	7.09408	10.3448	21.3732	40.0995	18.5964	6.13086	20.6057	22.5222	6.99685	51.2539	34.1796	18.9935	58.6725	44.6329	14.5249	10.7944
ANKRD9	1754.39	395.697	779.037	1046.74	1969.55	1631.1	1527.68	435.486	1417.36	795.55	749.857	962.491	2284.63	1513.21	1729.3	1431.52	2381.22	1228.49	271.754	364.346	1779.22	1048.76	1162.31	1707.74	481.188	1299.44	1127.91	1397.48	1090.77	2042.74	2051.97	2218.09	1061.7	1233.79	1084.5	1186.63	1499.71	631.437
ANKS1A	4635.31	1257.49	3977.53	8014.12	5746.44	4147.81	5843.39	4652.71	4824.98	1262.94	7377.05	3265.31	6578.71	5717.85	9426.62	3001.43	5520.52	3207.72	3141.38	6571.59	5462.3	4299.53	4501.59	5120.78	5028.97	4247.97	3504.36	3456.35	3866.79	2711.91	4801.51	8673.43	6600.96	4536.13	4813.32	5070.05	6468.08	4469.56
ANKS1B	13.326	6.52208	6.19312	3.58881	5.80388	8.1042	3.14028	7.23525	3.33396	3.16125	3.54692	3.18476	7.18491	8.16487	7.05829	4.63373	5.61649	3.25715	3.23093	3.24282	3.76289	3.30146	4.89835	3.81002	3.50456	4.3868	3.36611	6.85899	3.31695	8.74702	3.84231	6.77458	3.43402	3.35164	8.28404	9.00098	6.9968	7.07982
ANKS3	3470.34	1274.43	1378.54	2395.48	4065.77	2529.02	2142.13	2235.56	1819.07	865.878	2731.39	1512.93	4132.81	3099.01	4437.81	3800.54	5590.42	2758.85	2494.34	3639.4	2648.18	2579.01	1942.98	2990.21	2709.38	2849.05	2807.16	1982.84	1802.91	2951.55	2331.95	2753.29	2699.86	3106.2	3884.05	3874.12	3318.33	3064.18
ANKS4B	6.34478	6.2045	5.82852	3.49113	5.81705	8.03572	3.1288	7.23081	14.6959	3.27492	3.76784	3.18911	7.39739	8.47677	7.1014	4.63826	5.7722	3.3441	3.33169	7.84438	3.94194	3.29043	10.6533	3.44296	3.6471	9.45158	3.62377	7.17081	3.36516	9.34462	3.9259	8.56854	9.97667	3.48898	8.55832	19.3264	7.11266	7.13215
ANKS6	1085.15	371.394	511.233	708.487	1002.25	996.665	724.791	1396.85	866.511	225.665	1286.77	959.552	1051.42	1375.6	1087.6	741.923	1820.86	844.414	1866.02	2024.94	1581.55	1359.21	1154.46	819.632	1372.36	1557.77	899.952	1107.26	1322.69	1222.41	1493.35	1000.11	1294.88	1200.17	2152.81	2343.91	1044.15	1352.5
ANKZF1	417.507	122.171	156.036	750.037	674.977	538.366	527.8	131.673	322.537	132.876	740.787	359.619	589.96	718.215	1098.49	747.179	2506.55	466.183	235.098	553.605	761.382	736.746	484.096	587.028	364.084	1089.22	724.607	474.389	455.603	533.799	746.785	819.417	608.221	824.911	1342.52	1163.47	622.383	1244.94
ANLN	5.03563	27.228	5.38354	3.17631	27.4675	33.6682	16.3326	46.8739	36.6357	5.04084	50.3159	54.1435	42.1341	32.2868	39.9619	94.3813	27.7932	57.448	61.515	198.416	14.8947	60.6915	41.8694	20.6022	118.301	117.984	131.653	22.882	24.0005	25.9425	28.97	103.712	145.549	71.2494	284.768	89.3658	45.003	98.3267
ANO1	725.678	208.518	247.624	1040.22	383.39	758.69	417.67	1131.77	575.683	270.81	322.941	280.579	642.205	416.611	1122.84	279.37	481.435	390.682	556.422	789.775	496.333	717.327	276.32	717.809	559.064	795.339	491.775	247.873	311.195	464.113	674.841	445.975	456.525	464.268	646.463	282.419	443.672	467.896
ANO10	212.814	60.8166	106.702	323.062	284.397	272.483	240.238	348.322	250.267	93.3054	265.513	254.256	284.764	360.842	811.44	376.856	402.012	287.791	126.859	445.059	298.538	195.868	217.577	337.971	335.034	570.949	390.365	211.721	153.897	194.475	326.124	405.376	448.71	336.568	513.784	303.516	407.13	283.142
ANO2	270.834	394.17	602.259	1491.81	732.916	699.255	494.095	728.075	972.871	266.053	548.137	354.702	1137.85	714.725	1193.1	1018.71	712.773	559.881	522.668	799.849	331.654	516.464	507.585	765.199	513.026	622.215	743.002	373.878	324.146	393.933	508.497	780.532	736.829	376.957	500.03	1107.84	628.103	451.26
ANO3	7.59771	24.4546	80.0687	117.721	72.6076	59.6787	98.6459	89.1795	126.016	13.1481	15.9022	71.701	57.4494	80.3992	69.6083	25.9319	45.1039	20.1873	56.3467	104.012	22.315	44.7095	32.9013	75.081	75.3259	77.0878	81.3171	21.9372	18.656	21.3946	36.741	42.4608	238.056	27.1633	112.137	64.2402	62.0715	249.591
ANO4	5.56529	6.1573	8.95866	9.30102	5.2235	34.0891	4.07856	10.7054	11.9419	2.90553	12.6176	2.92066	19.5539	7.45049	18.4725	28.4165	24.84	39.6954	48.9961	97.1896	8.61976	29.0541	8.04767	4.25692	21.4777	57.4706	66.1386	7.38304	9.39485	7.90686	10.2796	49.0804	54.6096	16.5158	36.2485	23.0444	101.921	13.9127
ANO5	5.57646	37.9789	69.626	220.498	298.203	106.067	279.89	232.925	212.796	36.9906	245.795	160.329	209.022	167.004	250.239	155.495	166.969	198.364	164.509	678.603	107.522	163.08	179.217	140.693	162.606	336.011	123.2	113.217	94.2947	35.7351	59.8384	220.629	261.905	122.702	251.15	149.669	173.943	112.657
ANO6	312.456	1608.71	2296.38	3053.2	1559.04	1566.35	2028.23	4893.32	3347.43	567.718	1966.75	1987.8	2293.38	2460.78	2342.79	2159.02	2558.25	1683.64	2802.02	5538.45	1268.31	2867.51	2557.19	2295.05	2724.88	3840.82	2311.21	665.321	1207.52	350.348	1158.96	2062.66	5186.74	1576.48	2112.26	1622.52	1605	1995.38
ANO7	57.6194	22.1016	51.2537	38.421	28.4067	45.9743	40.0365	17.6317	41.2826	21.3107	44.9532	25.312	50.2296	26.6791	74.91	75.3074	117.122	45.978	51.2794	65.4893	52.9737	74.2711	27.2859	45.6272	43.1149	72.9684	57.1864	29.3336	22.6944	53.7954	40.7005	46.5104	161.445	86.3429	43.2418	51.1953	46.1783	41.9134
ANO8	5.98426	10.5941	20.2174	3.45516	5.30056	7.37675	19.5733	50.3935	100.304	3.11272	165.624	92.882	7.09113	63.794	6.66531	4.30149	5.27632	3.09604	16.9812	232.148	3.76404	143.702	43.6383	2.96609	28.3871	176.637	14.8178	6.78619	62.6233	8.77141	3.64935	6.46069	206.041	3.31852	93.237	40.2586	6.80241	92.7963
ANO9	285.263	83.4915	219.178	209.528	362.103	434.306	399.392	92.9567	305.965	156.611	531.895	231.845	462.104	549.833	478.288	183.759	817.853	265.464	69.8015	174.764	433.86	284.653	195.219	389.199	245.297	675.284	347.881	248.106	219.215	303.637	437.693	529.874	310.246	421.217	690.455	506.868	426.291	522.709
ANP32A	224.338	214.146	428.907	656.299	551.667	656.187	744.046	913.103	749.529	160.524	545.616	619.302	601.52	947.723	1015.19	682.93	859.699	499.001	526.801	1217.46	513.371	1034.66	871.644	585.512	689.505	1177.12	623.628	312.448	470.832	335.234	546.15	676.731	1143.73	692.407	880.052	885.963	518.507	668.378
ANP32B	2006.91	511.436	1201.56	2333.48	2031.57	2315.26	1563.76	3482.55	1911.54	869.768	1330.86	2270.2	1965.51	2500.98	2578.17	2284.94	3420.92	1632.16	1119.81	2494.14	1580.74	2171.73	2114.91	2136.32	2983.07	2946.64	2203.55	1779.72	1405.98	1436.24	2589.83	2219.32	3338.74	2185.18	2727.32	2482.03	1925.41	1990.52
ANP32C	10.6327	21.8487	39.8394	17.5534	24.2259	44.9771	18.0749	38.5689	93.7268	7.82956	46.6143	80.8922	25.4967	138.285	16.626	15.6863	10.2915	8.60133	11.8482	65.7437	24.4816	77.1064	46.2627	15.0346	29.1899	121.092	23.0256	6.75315	48.8751	18.9889	17.6002	51.1445	93.5339	19.6648	119.973	86.6718	15.0174	56.7205
ANP32D	6.71249	69.645	112.406	193.555	135.613	174.131	206.098	209.391	254.933	66.5466	226.206	324.272	163.09	282.827	259.711	127.239	265.624	154.818	98.5012	327.401	217.023	288.895	260.094	198.643	279.997	491.322	267.014	111.401	151.727	79.9772	198.269	269.016	466.717	219.63	370.291	266.094	179.97	295.912
ANP32E	40.654	145.948	277.628	343.954	229.296	306.465	339.715	509.838	439.117	79.3308	277.17	269.13	242.797	345.872	333.683	421.791	426.123	293.086	231.882	627.66	146.989	390.446	284.38	294.254	415.504	630.208	283.119	90.0205	126.666	101.19	165.205	357.949	706.392	315.656	384.972	304.008	274.479	345.941
ANPEP	1596.84	322.227	920.334	443.054	1185	1401.57	585.228	320.405	2318.61	242.414	284.58	423.364	1066.31	2914.78	343.776	2204.8	854.017	363.484	422.36	510.376	2897.19	1058.51	2481.18	590.792	926.164	1675.22	1512.4	2931.91	1077.34	2356.3	2511.33	4089.09	1742.98	1607.21	3252.15	2067.29	551.718	1056.98
ANTXR1	388.7	456.729	814.405	1174.73	693.154	1000.02	703.392	2080.79	1324.09	257.485	773.793	411.496	894.283	1008.82	1196.42	2151.51	1539.27	1676.99	2159.45	3195.43	813.961	1421.54	1066.66	1038.33	1757.14	2641.79	2199.4	544.438	656.408	417.822	1115.87	1462.08	3336.52	1139.71	1834.18	986.74	1245.78	1575.73
ANTXR2	454.109	1237.59	1367.28	2880.41	2725.35	2130.15	1646.07	3685.43	2272.89	1366.21	1505.04	2032.51	3121.99	3302.02	3565.45	5964.18	7020.94	2419.16	3037.2	4134.82	1160.75	2291.12	2823.62	2519.43	3686.62	4045.83	3627.16	1236.51	2153.41	1023.57	2126.3	2814.39	5999.78	2408.17	3386.6	2280.52	2818.59	2838.55
ANUBL1	7.35264	64.9281	67.3899	118.148	135.609	109.761	94.8282	80.3384	120.046	40.3491	83.8948	68.5135	107.393	130.853	181.106	130.515	196.623	75.0666	114.945	150.75	46.2656	81.593	81.6931	113.698	149.078	209.44	121.923	36.4269	58.1796	29.7601	30.9	196.022	134.743	143.704	306.502	174.613	136.388	228.822
ANXA1	5431.08	17887.4	31004.7	38524.7	25644.3	35266.5	25708.8	55523.9	64539.4	17361.5	15422.5	21030	27674.4	30134.2	45413.3	23259.8	20589.3	20683	33926.8	38687.8	12412.3	27862.7	15859.5	16909.4	47101.8	50934	33636.2	16767.3	13510	7407.16	18150.8	41218.9	61023.4	29521.1	54720.9	34296.4	31182.7	32159.6
ANXA10	6.20452	6.30463	5.66738	11.5751	6.88003	7.51852	3.04929	8.24312	41.7951	9.13378	3.48755	6.89565	8.17687	8.01724	6.85901	18.15	10.9518	17.2699	20.1132	50.9469	10.0563	14.7128	5.56374	10.3917	44.2776	110.687	22.234	20.866	14.2561	9.01194	44.9326	41.2094	21.9606	16.6005	13.7921	14.6738	18.5896	7.12962
ANXA11	12396.3	2277.86	4988.48	6128.63	7766.4	6338.29	4583.99	3936.53	8237.96	3156.97	3715.05	4650.69	7706.72	10881.2	9907	7483.73	9132.18	6043.99	3982.57	5034.95	13008.8	8583.88	8974.92	7007.51	5417.31	9283.85	7184.4	8517.18	6198.81	10402.5	14647.5	9011.18	8215.32	8574.91	9481.07	10324.5	7518.74	6316.5
ANXA13	5.79924	6.084	5.68052	3.40505	8.57123	80.6397	3.25619	6.85042	6.98196	6.52894	20.1856	3.56926	8.1355	9.23064	20.1903	56.2067	62.1735	6.6797	57.013	80.739	12.2953	55.234	78.0725	4.14829	22.7556	16.5399	15.3028	15.2455	30.0091	24.7245	11.584	20.6892	35.3698	127.249	15.4208	84.8065	18.5672	99.6071
ANXA2	47307.3	18760.1	29922.4	37907.8	47442.1	38007.2	27660.4	39741.2	47764.5	23845	27575.5	29131.3	44121.1	50888.1	47122	41885.3	44751	40604.5	33413.8	44139.9	47752.4	39443	46431.5	41626.4	42386.8	46334.8	45094.6	43902.4	31208.6	50881.2	51322	48929.2	44565	43438.1	48681.6	48999.9	45524.7	41290
ANXA2P1	7071.48	4711.73	8379.25	10598.2	10369.5	9174.82	4900.25	5419.9	17497.2	5195.29	3885.46	5202.35	10511.1	24065.5	10940.5	7991.18	11771.4	10038.5	4126.4	5744.3	17292	10893.8	14274.9	12237.2	7537.19	14175.9	14671.2	19423.2	8672.36	15838.1	16691.2	15795.3	9398.14	12255.6	12482.6	16577.5	16024	9656.74
ANXA2P3	8.0469	23.7566	152.968	47.2604	16.9411	34.4394	27.5537	50.906	477.043	31.3626	37.6506	131.61	34.8182	472.015	26.7337	12.7041	21.9324	32.8944	15.135	78.5214	81.8589	365.706	154.824	41.7018	37.395	226.125	68.6179	81.0991	301.509	38.2253	45.1028	49.958	125.067	52.6278	156.739	185.74	41.4565	117.658
ANXA3	2097.77	1655.17	3843.89	11416.2	6997.84	1241.41	6283.43	11877.2	6498.46	3124.06	6175.86	9710.53	10067.1	6094.01	15461.7	1996.78	1168.81	3472.73	3696.74	11118.7	2689.08	2961.69	3907.27	5482.67	3934.66	7312.04	3492.77	2141.86	1659.32	562.466	2120.1	3736.89	3889.99	1551.98	2941.05	2773.09	5612.83	1018.96
ANXA4	7745.91	3506.05	5711.09	7572.6	11234.2	7141.91	6862.14	13327.1	8386.38	3407.8	7519.08	6684.24	10878.1	15253.7	14184	5409.99	12557.7	7359.25	11064.7	14901.7	10084.3	8871.85	13304.8	8105.24	11942.2	12062.8	8418.24	8120	7752.66	6882.35	15719.1	9618.81	13829.9	7357.51	18685.2	16709.3	9469.92	10519
ANXA5	40628.4	7785.19	13194.6	14211.2	16147.3	21908.8	15510.2	30467.3	29546.8	8066.69	13317.6	17351.9	14791	23955.8	30150.3	23966.5	17748.4	14110.7	16900.8	32694.7	20667.3	14364.3	16022	17745	38261.5	36908.1	22090	21448.4	12889.2	16685.1	32040.5	27930.5	35115.6	15875.8	36899.4	20678.1	23244.3	16756.3
ANXA6	3624.32	736.063	1242.11	3092.22	2092.87	3064.72	1518.09	1067.64	2402.73	1290.37	1173.34	1604.3	2501.84	3156.3	2892.84	2573.69	3828.18	2981.08	1162.71	2286.63	4365.15	2927.64	3068.85	3193.66	2173.31	4441.68	2715.56	2930.52	1650.82	2395.35	5594.97	3762.59	3922.04	2615.8	2658.7	3247.23	3789.13	1832.13
ANXA7	496.368	762.234	1054.93	918.109	837.207	903.285	787.336	1577.88	1623.84	360.178	586.294	887.243	711.765	1482.65	681.252	1093.81	1003.9	890.658	1830.96	1989.57	1004.62	1581.7	1452.84	811.292	1616.73	1991.4	987.955	850.153	1067.48	502.464	1080.32	1052.83	2081.3	1009.45	1520.97	1530.65	685.547	1386.51
ANXA8L2	6257.52	7817.07	5659.27	16775.4	11743.5	7988.81	8104.63	10346.4	5164.21	6094.98	13128.6	8539.91	13400.4	5386.72	20175.1	2994.6	9255.15	1972.54	7362.59	8076.89	8251.74	17023.5	6373.15	9584.08	5123.65	4217.51	5416.73	8274.94	5270.02	26123.5	5732.14	3352.86	2327.12	6857.78	20257.2	25730.6	3578.22	9537.72
ANXA9	18.2963	5.98593	26.0195	16.7004	22.5475	42.3839	16.3981	6.73065	26.6829	11.1119	35.2725	16.7894	34.7499	49.129	20.7516	8.46757	25.777	12.6819	16.4292	40.4991	50.0166	69.3819	40.8382	39.9818	28.3488	46.9408	28.4214	25.2065	26.0376	71.0142	91.1483	34.0286	21.2176	29.7763	41.5516	58.1523	16.2875	17.3618
AOAH	209.64	104.412	173.509	457.139	165.882	358.712	162.747	357.589	485.827	179.846	70.1403	576.042	246.911	833.914	372.959	253.464	163.293	253.675	173.996	367.357	363.303	237.719	370.549	417.441	589.459	887.542	483.709	212.568	78.3735	59.3938	561.564	538.221	446.728	284.374	441.872	371.009	155.189	277.344
AOC2	22.1751	32.9394	26.1286	24.9729	28.0577	29.3484	32.4554	13.387	42.6683	27.6188	33.0269	38.1857	20.5916	28.8972	31.4176	22.0046	20.0933	32.0057	31.5958	31.3476	39.297	35.2198	20.59	22.7666	26.1177	40.39	40.5822	27.7757	31.6001	28.2328	33.0908	27.5003	38.3514	37.7449	30.5137	23.5353	30.4163	14.6205
AOC3	40378.2	9061.49	13596.5	22844	18139.2	9012.33	16830.2	16059.2	25578.6	4461.01	10532.5	14064.5	15611.8	13285.5	29392	21286.8	25540.2	12828.5	9794.23	29551.4	22864.7	16661	14112.9	19630.1	12697.8	18502.7	14217.3	9722.32	7340.56	10672	19154.1	13171	35481.6	12496.4	12034.3	8300.38	18145.7	7889.47
AOF1	20.6894	6.4065	23.7679	27.3728	23.8846	19.0851	19.1963	76.9129	18.3828	7.46365	31.2873	31.1001	55.1741	60.0877	141.222	19.3635	51.2158	14.6079	44.2474	118.148	16.767	21.6237	12.3992	33.2388	58.8521	89.8016	43.3327	17.8783	28.2674	15.4941	18.1647	31.2047	59.2333	33.1827	97.2017	47.9774	55.5659	83.4786
AOF2	753.984	156.95	180.988	406.503	416.32	604.876	433.178	371.617	490.947	103.66	267.078	248.911	446.529	734.857	1117.04	743.417	1401.63	367.702	286.816	628.867	721.109	466.076	418.207	562.04	486.194	1015.13	619.712	578.839	260.021	392.41	919.09	615.596	812.036	717.236	1257.12	668.241	604.165	906.084
AOX1	332.17	311.143	508.057	1072.78	658.452	3525.82	859.22	2822.13	1515.19	210.043	1064.02	738.067	653.997	938.792	1366.1	3639.47	3723.62	994.7	2595.76	2414.3	728.417	3343.87	1209.73	2078.69	5265.4	1947.24	2373.97	2135.52	3501.78	614.892	2470.08	2298.98	7175.65	2600.32	2208.78	3875.74	2930.51	2577.77
AP1B1	603.199	104.238	210.764	306.672	301.45	523.389	302.933	118.466	461.082	150.176	185.963	281.922	439.371	773.329	828.795	475.865	615.277	420.297	169.224	226.108	890.425	417.852	430.682	481.691	317.669	835.476	591.579	639.845	255.558	481.331	1416.38	728.801	667.81	643.901	852.404	556.768	539.21	629.92
AP1G1	291.133	366.964	537.527	678.977	811.215	752.352	878.648	757.969	961.704	277.813	778.425	695.871	818.581	852.808	1078.8	583.156	925.422	585.51	582.39	885.825	468.132	811.194	661.065	716.592	877.427	1167.51	700.976	425.115	537.487	393.84	440.944	908.147	1050.08	918.273	1093.97	1106.95	634.334	783.25
AP1G2	477.87	178.513	425.032	752.495	936.048	860.485	814.243	290.818	564.855	298.293	954.638	522.283	1002.94	1365.17	1872.53	644.323	1235.64	675.403	295.483	551.263	883.884	723.047	505.768	857.446	689.183	1424.34	842.845	708.687	557.384	831.469	934.155	1376.95	848.613	1161.73	1968.09	1352.28	856.639	1445.37
AP1GBP1	47.5961	51.7782	90.916	168.273	143.71	146.1	142.584	106.815	139.383	33.0309	177.229	111.103	181.295	189.858	228.264	143.276	268.257	158.21	88.4675	274.994	150.202	152.929	240.131	208.69	137.164	250.32	184.358	82.6499	82.796	72.0543	121.072	178.388	187.279	180.105	233.87	190.177	180.897	185.181
AP1M1	1943.36	362.005	632.251	1774.33	1704.76	1664.31	1318.01	417.209	1766.06	816.247	702.444	1049.1	1686.34	2292.32	2934.74	1850.89	2060.14	1456.16	434.229	715.193	3466.5	1695.94	1385.71	2098.77	858.745	2652.03	1984.21	1993.13	1029.65	1596.78	3673.59	2401.72	1745.59	1632.6	1576.52	1730.01	2180.44	1229.27
AP1M2	1054.12	128.304	394.314	440.257	1066.53	541.999	675.878	302.438	491.356	393.877	367.692	460.863	927.755	1250.46	1164.84	171.486	910.269	592.344	239.716	443.459	2043.44	721.704	718.456	775.588	366.744	824.408	635.432	1163.91	641.06	1639.37	1630.84	757.496	402.614	1019.65	1382.39	1404.46	963.345	977.165
AP1S1	273.833	23.9869	54.1759	146.872	244.984	151.117	71.4515	205.092	82.2955	86.3906	85.1298	144.365	382.119	369.876	317.046	78.6796	372.154	425.399	130.755	152.64	316.179	90.2013	171.704	218.041	205.418	421.586	298.086	356.683	117.387	387.717	525.175	288.269	142.941	317.379	332.279	417.895	355.741	241.128
AP1S2	240.223	761.094	713.202	1595.92	1065.74	1035.39	726.348	2205.36	1392.37	461.775	627.217	1283.7	1287.08	1724.68	1611.75	1184.68	925.081	900.067	1488.76	1881.79	439.08	1496.22	1305.14	1211.17	1561.11	2806.93	1588.99	498.007	499.164	257.313	530.481	1818.62	2334.83	921.189	1787.32	1731.36	865.027	862.961
AP1S3	87.6791	56.7171	98.2989	166.783	170.176	99.157	141.252	233.448	155.633	46.5607	82.6421	121.663	180.748	132.978	343.25	50.4519	126.379	94.5158	114.48	309.411	88.07	106.906	118.43	148.688	199.27	223.203	137.459	99.9147	61.7057	82.6246	63.0274	162.69	121.739	114.913	272.551	185.998	132.149	154.435
AP2A1	153.522	24.1586	67.655	147.018	117.143	160.352	135.899	94.8135	155.648	79.4936	77.2362	123.396	137.486	198.935	399.543	199.81	227.972	217.271	84.7141	123.829	285.432	147.867	100.785	153.953	170.542	320.168	296.497	216.962	90.7812	169.732	371.34	256.977	273.864	302.623	228.089	166.635	235.076	196.564
AP2A2	3598.66	1164.62	1384.05	2571.67	3205.14	2014.89	2145.52	2335.41	2275.49	849.41	2211.16	1779.33	3622.59	3804.22	3916.5	2177.89	3640.89	2137.01	1653.34	2561.3	3588.45	2197.52	3062.87	2980.94	2355.89	2958.18	2923.88	2579.4	1725.34	2105.73	5089.6	3342.77	3052.67	2027.64	2739.6	3091.82	3254.86	2311.27
AP2B1	692.246	217.684	399.689	853.486	927.114	899.665	519.063	440.989	836.514	237.165	375.54	491.496	847.725	1065.71	1402.3	748.936	1071.24	834.923	374.758	692.003	1095.14	820.402	720.501	845.84	601.477	1058.26	876.114	1087.6	519.547	860.544	988.461	1202.26	861.263	847.508	1028.83	1149.06	1204.18	877.319
AP2M1	5216.98	734.946	1524.3	4089.94	2938.37	4483.72	3061.31	1974.24	4389.98	1780.69	1333.35	1936.99	3106.44	4792.53	8658.15	5568.29	6534.56	3723.75	1095.35	2613.38	8202.5	3249.95	3401.01	4348.81	3424.05	6294.37	5615.17	4473.93	2180.87	3604.57	8868.48	6955.58	6352.78	4820.39	4923.79	4031.73	5306.96	4235.79
AP2S1	1169.18	508.634	1017.34	974.631	1177.63	1500.12	910.993	510.469	1727.24	582.729	335.711	484.039	1197.15	2387.29	1212.56	3028.34	2035.32	1842.93	504.257	1141.03	2683	1374.94	2296.12	1439.68	953.995	1426.52	1905.61	2161.01	951.464	2732.15	2715.61	3076.17	2096.22	1627.24	1400.69	1701.09	1935.19	900.408
AP3B1	390.919	590.75	966.399	1925.93	1644.28	2263.6	1410.38	2486.54	2002.83	804.08	1201.39	1725.9	1954.53	3028.21	3432.6	2886.44	2435.55	1648.98	1912.91	2444.95	1366.76	1810.78	1705.96	2135.21	2613.05	3669.9	2721.57	1148.89	1232.92	1220.13	1513.62	2885.63	2940.42	2257.26	4097.37	2240.9	2805.26	2716.57
AP3B2	26.8227	5.64041	5.45219	14.0158	21.1655	39.7675	17.4515	6.48379	29.8752	16.0318	24.3961	21.5689	23.2778	29.159	13.7435	46.3971	33.0454	21.2052	21.5483	23.9241	40.0489	34.6594	30.9296	33.1572	40.3503	82.2845	39.4618	64.8853	41.4893	30.3766	50.925	59.3612	38.5613	52.2769	76.9157	87.0687	25.7586	75.3592
AP3D1	11870.5	7206.22	10452	13027.7	20585.5	13993.2	5907.8	6542.33	15344.5	3218.95	4783.53	5736.18	12647.5	15851.7	11208.4	11853.7	12042.5	12647	5526.01	7177.55	18066.8	12570.5	17239.1	13686.2	9488.94	9998.39	11586.7	16619.5	12355.2	21239.3	19636.5	14518.9	9236.01	12662.7	9409.34	20455.3	14328.6	6981
AP3M1	70.7114	93.0881	134.716	312.77	193.453	305.768	285.515	323.171	274.295	130.473	204.005	329.8	253.293	408.917	701.908	322.924	379.743	250.245	264.096	512.737	179.035	318.69	216.97	356.246	462.295	729.814	421.598	159.641	191.796	125.056	256.786	423.928	483.824	331.521	742.095	333.066	400.205	459.485
AP3M2	149.437	132.85	106.19	497.258	316.554	312.8	214.959	224.675	276.536	93.4254	218.285	381.706	272.605	335.248	575.424	416.038	518.589	306.666	331.676	430.856	224.638	422.219	242.59	246.795	246.871	538.197	381.063	150.972	200.854	189.709	176.081	343.833	359.702	298.438	545.01	300.407	278.958	469.399
AP3S1	1875.18	3769.66	4686.87	5017.34	5435.91	6937.9	3355.87	6182.58	7734.55	2849.62	2510.35	3934.85	4350.49	6921.11	5040.8	10704.9	8805.08	5041.5	5585.53	6349.16	3010.76	7444.01	7128.99	5362.96	8375.2	8070.02	6849.69	3796.68	5749.73	3302.97	3629.88	9859.71	8260.32	6017.29	6229.75	9279.14	6225.03	5895.72
AP3S2	967.274	240.666	574.324	675.135	659.953	515.234	592.87	524.449	586.343	325.459	251.678	446.806	670.439	933.14	758.58	746.113	953.292	543.176	458.948	1095.94	1395.17	852.431	1394.33	924.71	562.87	687.207	699.343	895.653	583.266	971.595	1177.45	798.678	860.988	723.845	906.938	1052.19	707.636	853.285
AP4B1	373.479	165.087	270.327	814.523	600.465	571.508	636.477	294.538	541.136	199.571	566.754	438.252	801.399	923.707	1299.62	585.668	955.793	662.304	654.593	790.77	484.232	695.489	528.52	650.437	670.781	1080.46	807.189	441.283	397.163	478.593	545.411	775.778	847.662	785.723	963.676	702.339	813.949	502.36
AP4E1	37.2283	196.097	248.275	487.659	288.665	367.621	308.941	484.127	405.046	124.848	283.527	329.002	387.324	430.479	418.833	529.124	443.918	349.404	597.015	764.317	183.938	401.557	341.517	362.799	607.177	666.007	474.163	125.79	280.786	128.776	141.307	480.938	625.232	340.092	587.677	545.074	363.826	408.486
AP4M1	801.626	184.503	226.144	595.793	789.536	520.74	381.634	228.075	397.026	244.435	402.967	269.971	700.586	869.347	991.097	510.809	1046.87	572.903	294.239	365.631	975.369	497.363	524.681	548.622	286.636	770.136	633.398	570.096	393.802	781.269	874.781	670.53	435.027	740.321	1019.34	764.537	892.012	757.569
AP4S1	15.8077	20.3511	60.6974	82.3984	46.5991	48.1473	57.6687	84.4906	79.0611	28.3783	65.5444	64.4156	36.8656	74.0394	69.8071	47.0281	43.151	45.4152	91.9902	145.684	27.5033	77.7115	40.9817	51.9498	104.964	132.987	65.4588	19.7171	44.7403	8.59236	24.7548	58.1983	147.835	45.7976	90.7078	83.0646	41.5657	58.2851
APAF1	16.4094	64.9595	116.03	160.966	127.074	133.671	240.53	158.679	205.779	34.7915	264.36	208.492	131.741	175.973	255.388	141.161	235.511	148.76	102.835	360.603	117.782	182.464	242.287	123.583	200.048	341.885	180.397	74.5466	100.519	31.2596	62.0354	322.421	349.554	134.741	256.368	295.981	161.783	196.961
APBA1	9.28906	7.81995	20.835	14.6553	18.9232	31.8648	14.6878	7.53646	29.289	10.6803	6.6923	10.8217	30.0348	56.861	19.9843	14.8358	18.4696	12.3321	10.5757	20.352	26.4435	12.4457	20.6805	17.1668	36.181	34.8387	35.902	9.43529	21.785	20.4428	25.1217	31.6279	32.705	20.6411	40.0128	31.9244	8.50552	7.84548
APBA2	147.108	28.9683	167.623	122.826	66.864	171.821	101.889	59.0713	99.1755	55.53	69.551	58.5875	124.7	269.895	133.637	246.576	286.442	102.699	41.4774	98.0555	161.112	118.992	82.2758	184.059	172.185	235.777	168.57	114.243	88.3058	136.881	193.61	178.793	223.329	185.864	237.237	177.428	134.377	224.495
APBA3	53.1283	17.8482	52.9416	29.2922	22.318	26.4802	35.8178	23.4876	101.184	15.2768	39.9376	60.6734	27.1708	106.574	23.7099	26.1751	44.0662	27.5473	26.1357	112.902	56.2938	110.12	81.229	28.1916	34.2764	97.455	27.2636	51.4716	56.9768	24.7441	44.4479	48.0294	109.591	29.3244	73.4049	72.8669	26.6563	71.9877
APBB1	1637.76	241.688	431.501	927.807	985.003	1068.16	695.015	367.493	793.054	407.113	403.385	524.273	928.286	1035.29	1627.06	943.736	2040.89	640.949	311.585	646.769	1559.79	711.742	744.455	878.244	541.736	1070	948.87	890.314	587.971	729.58	1487.51	973.912	1052.6	956.108	1139.25	1015.17	876.737	1068.74
APBB1IP	607.32	459.888	779.699	1194.8	1171.4	1321.8	942.411	557.678	1302.6	389.821	525.015	1320.2	1391.51	3246.59	1701.32	2381.32	2251.61	1469.56	628.553	1074.63	1907.33	1821.58	2811.31	1464.15	1351.64	2741.09	1790.01	1181.03	660.378	882.33	2300.95	2884.04	1948.59	1452.1	1306.85	1724.79	1071.41	1558.26
APBB2	462.107	257.756	561.824	1050.01	856.37	856.15	700.744	808.819	743.504	303.421	619.468	591.472	999.588	875.95	1149.35	882.112	1240.04	791.69	768.092	1155.36	558.715	506.876	583.464	979.956	851.66	994.892	979.164	764.152	475.728	337.525	753.594	1210.44	1889.55	566.386	934.044	691.171	1182.44	460.839
APBB3	1046.59	178.367	334.314	1499.7	1433.31	1452.69	1409.15	448.686	740.036	517.975	1521.16	1004.11	1747.09	1478.51	2897.61	1273.77	1696.49	1114.24	469.252	967.892	1012.15	967.035	612.672	1366.78	952.218	1672.19	1730.73	648.273	699.126	1149.97	1023.34	1729.18	1394.94	1542.89	1911.74	1675.73	1743.96	1639.8
APC	8.81202	9.03553	16.1516	60.5503	35.5279	38.7118	53.9932	96.2293	39.0629	15.0386	52.9436	45.4934	63.7957	57.5701	184.668	29.2613	30.8859	37.8232	51.5222	108.187	17.4392	39.9146	37.9441	55.0034	91.5634	131.396	55.2405	8.83628	13.7261	8.63664	16.5537	48.2086	78.5686	41.5455	47.6977	33.236	77.1637	53.1762
APC2	57.6864	27.9588	56.4306	68.4974	95.354	116.706	66.4021	71.627	104.76	119.984	55.9617	52.5557	90.886	158.172	55.5314	57.613	63.5854	54.2821	62.3685	74.5162	108.962	78.6959	64.5499	60.7031	112.3	84.3035	104.781	48.4966	145.855	141.513	97.3985	99.7355	120.817	88.2668	95.5431	91.026	58.6162	58.3846
APCDD1	2330.12	296.224	344.631	2028.04	1658.33	2620.35	1187.06	1379.84	1440.77	756.711	1199.31	2427.96	1487.94	1481.06	1966.15	3418.31	4446.68	2665.97	5251.56	5883.93	5165.53	4527.59	2817.69	1924.87	7911.91	4673.71	7221.25	2540.72	3874.88	3517.09	7584.17	2815.78	15068.8	5023.17	7034.43	3413.51	4911.35	3714.04
APCDD1L	5.59749	5.49048	5.31587	6.15529	5.11861	6.67962	2.7704	6.79044	6.49605	2.80515	3.16814	2.60743	6.48747	7.2312	6.40495	4.1715	6.77217	8.18727	18.9685	2.85954	11.4845	8.90488	4.36315	3.08906	3.52061	7.44299	8.92625	9.49977	7.34194	17.9252	3.45678	5.44916	7.81581	7.48797	11.0314	7.48744	6.23184	6.51033
APCS	6.32203	6.74549	8.17302	14.6834	13.6425	31.1734	27.544	8.94313	44.9761	22.4411	4.57768	19.7989	32.8059	72.056	9.47778	24.273	17.461	10.0273	15.9172	12.9431	26.5425	12.7382	65.4636	22.4296	51.9192	23.855	46.7796	16.3446	22.7842	34.8647	52.727	28.7686	16.955	54.6477	68.5998	22.1956	20.8604	17.4087
APEH	4085.42	698.658	1368.77	2454.73	3472.51	2879.16	2033.09	1283.76	2554.4	1108.26	1438.28	1710.52	3750.76	4699.27	5034.69	3044.85	4689.84	3136.35	1852.9	2484.99	8325.46	3594.03	4333.45	3450.03	2233.88	4850.31	4040.97	4553.46	2141.16	5213.89	8091.42	5317.01	3203.71	4061.47	4372.9	4493.95	4711.47	3564.38
APEX1	2255.01	580.837	870.362	1446.2	1571.66	1898.33	1569.07	1320.7	1605.51	866.013	1101.3	1500.83	1882.84	2815.29	2588.89	2255.75	2266.81	1958.9	1036.22	1705.33	3053.12	2008.69	1972.38	2010.95	1856.94	2951.13	2447.14	2188.81	1540.65	2252.28	3795.61	2396.13	2487.68	2467.83	3156.22	3179.24	2258.69	1821.99
APEX2	1942.82	714.91	750.639	1015.98	1553.64	1718.76	979.434	620.771	1625.46	689.392	480.163	873.986	1493.32	2129.09	1529.19	1723.63	1162.22	1333.73	1039.31	1232.8	2427.93	1501.23	1684.9	1446.85	1155.21	1660.26	1509.62	2317.11	1167.16	2117.37	2490.75	2161.39	1445.88	1393.26	1624.44	1984.21	1435.32	1096.82
APH1A	2087.65	143.097	263.547	408.712	580.319	832.268	682.295	519.119	608.777	284.236	626.937	558.135	998.858	858.063	1583.86	445.286	802.777	688.189	336.937	602.459	2306.51	491.706	1001.33	666.378	554.289	1784.27	761.501	547.469	236.708	435.47	1663.98	1326.32	923	847.139	1257.1	1037.22	587.743	629.345
APH1B	916.335	396.949	911.878	735.778	946.682	1985.42	590.212	730.013	1696.94	500.859	444.209	880.462	1095.06	1465	981.769	2146.97	1920.12	1160.51	698.964	839.433	2148.12	1288.15	1540.94	1170.37	1470.23	1358.65	1244.42	1595.38	1180.21	1536.84	2462.27	2811.17	1622.61	1521.77	1740.14	1981.36	1286.41	1394.99
API5	37.2881	150.037	250.916	439.593	209.568	484.305	348.625	379.925	522.871	102.185	247.773	301.899	307.222	482.053	914.914	449.914	485.904	343.478	226.651	533.484	204.681	441.565	295.341	370.994	456.494	730.99	393.279	196.972	210.25	124.935	233.168	587.437	699.925	462.471	755.058	531.038	517.224	485.703
APIP	41.377	159.008	332.884	280.592	300.668	254.383	325.324	876.691	770.893	86.8263	412.531	366.038	368.665	870.395	560.266	342.356	353.164	292.45	406.058	1144.26	200.363	450.53	570.954	317.77	579.813	774.251	428.103	115.072	202.14	69.0368	261.107	410.753	1414.14	411.172	741.816	603.287	398.265	396.189
APITD1	166.373	81.6705	180.613	401.246	434.786	432.705	343.522	363.436	237.002	132.09	266.389	375.135	406.721	575.088	806.592	236.554	608.159	339.907	479.416	758.653	356.452	407.54	316.731	365.88	501.356	611.209	512.011	257.705	323.812	360.306	310.341	391.001	514.98	697.963	1589.7	858.756	568.546	1335.85
APLF	6.38922	8.60575	37.4436	26.1965	26.6301	57.5224	33.3243	16.2135	51.5278	12.6505	30.5827	20.8936	26.5994	61.3696	39.3638	44.0575	31.5425	23.3788	32.6061	71.5052	17.0334	27.7424	22.9761	26.0576	40.2294	80.2276	41.706	7.37994	20.3702	10.1641	12.4482	62.3767	60.9001	37.6712	68.2634	47.397	34.2856	32.0224
APLN	10052.7	4491.68	887.681	1741.08	2277.62	1157.27	1259.67	2575.92	3605.8	678.118	1621.13	1977.21	3945.31	871.312	2983.85	2023.26	226.402	2462.58	1600.85	3332.04	2241.48	898.565	840.665	2334.24	541.666	3409.35	2068.06	110.846	173.151	521.996	3489.75	676.857	720.57	270.723	347.54	1155.93	2458.32	276.105
APLNR	147.38	6.10033	13.1391	77.7242	167.538	97.2111	30.804	13.4858	29.1773	20.904	15.4187	15.4417	94.9733	40.8726	245.363	20.3477	16.2392	86.93	31.9737	46.4306	118.926	29.52	77.9386	52.5794	17.5065	114.138	49.0568	6.56372	12.6168	90.4222	122.289	70.615	39.8241	34.1619	57.6345	16.3642	45.4553	16.7797
APLP1	44.3829	33.8888	61.8909	119.125	136.679	145.506	92.1267	50.934	132.776	84.3825	34.4621	64.1155	64.289	125.287	121.196	83.3068	77.9626	75.9926	67.0353	92.7158	125.192	41.9326	42.2246	105.022	122.393	165.912	132.939	39.4613	95.3064	120.542	82.4957	176.663	125.357	102.769	157.853	140.392	75.0064	53.1223
APLP2	18468	2960.02	5329.74	11233	12296.2	8490.17	11784.7	12348.8	10651.9	4632.43	8154.09	12322.4	10579.1	10651.4	28088.4	8505.33	8899.84	7045.95	4565.49	11739.2	12530.6	11233.2	8782.2	12455.3	10168.9	16690.9	9426.13	9980.02	7762.4	5980.91	20957.3	10170.8	15344.8	9263.71	13591.5	9896.31	11716.9	6893.41
APOA1	32.1453	22.4231	31.2382	39.8191	66.1359	62.5816	25.8761	8.73015	56.8479	22.7846	15.9075	29.9311	37.926	65.4823	42.242	25.2795	16.2576	40.6967	13.0413	30.5527	92.0634	50.546	37.2255	35.8563	22.1613	50.441	48.6151	27.7011	19.2166	37.3881	52.8333	62.1087	37.2434	31.0979	21.0614	38.9861	30.435	13.7466
APOA1BP	5458.62	842.869	2092.17	3246.43	4520.69	3644.38	2832.26	2280.65	2449.97	1961.11	1700.07	2230.85	3915.03	4648.12	4239.98	3341.43	4438.22	3495.31	2400.92	2993.92	7841.31	3844.96	3873.68	3887.05	3287.41	4462.9	3316.71	4434.44	2745.94	5772.78	7744.35	4532.87	3569.55	4658.18	4147.2	4571.18	5309.9	3938.73
APOA2	5.56397	5.91953	5.58611	3.39689	5.17663	7.17712	3.00741	6.45002	3.46786	2.99006	3.57328	2.98377	7.74754	7.62784	9.75566	4.1954	9.02895	3.03866	3.72447	3.02441	3.57561	3.08571	4.5838	2.85976	5.36087	3.4166	3.14405	6.40838	3.11396	8.01203	3.5474	7.04649	3.22763	3.20388	7.7831	15.3629	6.32874	6.47337
APOA4	13.8086	8.56273	17.9227	22.8193	32.0218	28.902	27.5302	48.4298	36.154	22.727	21.1292	23.3371	28.1666	66.0974	23.5326	21.8611	25.4615	14.373	18.0734	25.6306	23.0772	14.6067	22.3246	21.2531	48.2506	40.8306	31.7721	15.8683	29.6068	28.4773	23.1462	22.2217	26.3898	33.5904	58.8563	28.9842	17.1907	29.7565
APOA5	6.80361	5.75719	5.93901	6.74144	16.1196	21.4783	21.2825	5.55973	26.1551	12.0108	15.2689	12.6298	22.4596	33.4994	7.51165	12.4256	7.40977	10.0174	12.4692	18.5304	11.3878	5.20148	52.6907	19.6498	19.5107	27.3641	20.4538	4.96881	6.06527	10.904	7.76093	29.7488	26.7477	14.0994	15.8168	12.2505	5.35315	5.50376
APOB	6.32793	6.6001	6.19967	3.57205	5.92876	8.13606	3.20735	7.53467	3.4054	3.25215	3.60962	3.15175	7.41425	8.3997	7.27713	8.76937	5.86586	3.28268	3.63413	4.33588	3.74065	3.27415	4.99359	3.14565	3.40622	3.6472	3.45963	6.89564	3.35545	9.08743	3.8878	6.72452	16.3827	3.41709	8.6156	9.06136	7.19999	7.31352
APOB48R	1486.51	602.947	772.465	973.108	1345.01	641.626	742.107	545.434	2508.32	427.658	391.515	1801.78	1329.65	2656.54	1605.69	1306.1	328.215	1320.09	416.937	760.288	2155.69	1117.21	2067.78	1492.76	837.601	1721.78	1718.05	1687.51	541.125	921.866	2418.94	2362.78	1424.55	759.918	624.097	1015.09	1133.32	711.854
APOBEC1	7.05936	7.19044	6.83122	3.77336	6.64612	9.28811	3.33816	8.2596	3.6848	3.41404	3.88103	3.44667	8.01786	8.97611	7.91147	5.21844	6.23219	3.55775	3.44004	3.53444	4.01015	3.54728	5.36195	3.41282	3.69401	4.2652	3.65746	7.42167	3.52412	9.74027	4.22598	7.57184	3.68527	3.5671	9.04927	10.2648	7.85062	7.91484
APOBEC2	34.7898	133.566	22.7109	66.3885	24.8316	14.057	27.0024	15.5148	120.019	46.2655	8.5486	45.7824	39.9088	44.8186	34.6634	34.1568	13.2355	72.423	49.7281	67.7603	78.5891	34.5311	50.2944	40.8117	26.8108	91.5624	39.9235	63.9123	20.7111	22.4998	81.0175	55.1738	120.982	35.4528	25.4185	9.85211	28.2951	10.5294
APOBEC3A	288.485	331.253	1363.47	397.465	207.511	442.057	239.37	337.211	848.177	186.861	18.2142	572.585	112.111	689.643	142.163	456.802	23.1564	62.4467	48.5471	68.2267	151.136	114.473	423.257	102.811	457.57	231.643	94.3223	300.994	29.1829	37.9644	231.217	588.018	395.444	138.003	188.001	86.3839	79.4112	210.626
APOBEC3B	682.275	283.891	926	552.468	343.952	744.476	233.185	307.482	700.168	559.356	74.1947	1016.77	225.873	1397.19	469.022	610.999	157.297	154.032	95.5529	190.473	378.07	179.401	457.163	254.322	475.609	481.171	268.248	630.409	185.216	286.657	711.856	855.719	477.947	253.959	616.858	296.231	284.228	398.416
APOBEC3C	177.786	26.9085	76.1505	247.619	160.988	346.406	178.185	172.167	251.573	99.9843	114.26	93.2255	207.13	596.854	402.31	253.648	407.158	278.299	80.3112	510.897	596.933	364.775	270.614	303.027	328.99	654.151	408.373	245.43	184.643	282.062	540.792	522.291	389.064	317.371	341.416	284.08	206.452	326.122
APOBEC3D	13.9857	5.74426	18.8896	54.9357	55.0377	52.042	20.1836	18.8448	35.0139	25.7345	20.5714	21.7689	53.3546	107.442	57.4194	37.1212	60.6223	34.0222	18.4033	29.7848	46.7859	34.983	42.1351	32.5983	45.669	54.8614	42.2735	35.2473	27.8779	42.3339	61.6805	65.3833	23.3455	43.2652	59.2895	53.053	37.139	44.8704
APOBEC3F	83.5293	20.1873	54.537	117.507	122.316	185.928	67.344	80.1699	132.618	55.4967	56.7652	45.0878	124.836	323.667	151.303	113.389	159.907	110.007	44.7894	211.364	259.965	143.783	160.88	125.303	147.948	266.325	162.687	133.757	106.267	259.839	200.553	243.324	147.165	135.314	203.559	154.457	108.328	135.505
APOBEC3G	578.59	102.702	141.563	530.266	308.19	439.932	280.121	304.828	355.999	149.686	194.58	242.891	461.573	1845.18	664.845	510.342	739.483	380.522	324.262	752.135	610.493	449.31	719.218	460.912	508.609	1270.33	615.786	482.404	199.191	338.648	814.191	534.227	446.926	404.423	881.411	412.761	363.874	718.257
APOBEC3H	28.0345	26.3517	23.483	84.695	74.4884	116.21	51.4463	71.2214	99.3779	54.7715	109.319	28.0742	102.023	333.633	74.6337	68.8748	127.63	95.0118	95.4718	227.724	95.997	109.671	122.859	76.9087	188.485	298.931	151.295	83.7367	94.0655	56.5253	110.746	330.479	167.216	58.4863	136.828	192.715	38.7761	64.279
APOC1	10576	3123.01	6192.45	2288.82	7892.27	1579.38	7363.9	10286.9	15552.6	2915.16	2568.32	8334.46	12272	24608.6	10421.2	2603.53	1975.86	12205.3	11642.7	12966.8	18927.7	7399.79	26268.7	12531.4	10576.9	13785.9	13830.7	12287.9	3373.79	11676.6	38268.5	22632.7	20936.3	7609.87	19209.3	13460.1	9483.08	1348.46
APOC2	198.842	164.325	277.088	46.0839	166.634	86.9997	257.12	172.803	933.386	196.739	48.2261	58.2709	522.636	714.846	225.792	240.994	103.699	514.352	84.6821	126.533	740.288	363.103	827.808	264.178	161.038	238.574	759.114	661.63	87.0579	265.75	495.209	631.779	469.227	368.013	465.165	214.08	562.764	13.6345
APOC3	6.23035	6.81857	6.55754	5.82536	6.07195	8.17911	3.11362	7.28944	13.3147	3.05749	3.42874	3.86858	7.01188	7.86679	6.95568	4.64978	7.00385	3.20288	3.57367	5.74355	5.02262	3.31267	4.69778	3.12404	8.05256	8.60854	9.71436	6.7598	4.93356	8.56523	3.81836	6.71334	7.68217	7.47984	13.2234	8.8961	6.93438	7.01962
APOC4	65.4733	27.0272	46.9142	27.4125	66.7476	85.6596	56.7177	58.198	86.232	23.7002	21.1837	44.9904	120.615	202.956	46.1756	39.9468	24.4821	101.088	57.5654	70.8458	91.7602	39.1201	103.967	64.533	62.5021	65.0521	73.1196	47.8614	21.1499	97.7577	148.104	158.725	86.2	77.2075	128.253	81.643	192.702	29.1747
APOD	49.9773	10.2871	11.0666	33.2947	40.6107	109.612	30.8166	41.6067	94.2579	18.9274	19.5387	60.7468	25.5504	48.5322	54.5453	256.803	335.599	67.4934	103.141	158.908	131.811	340.16	119.095	30.156	107.798	58.8361	60.4736	255.664	379.688	53.1052	311.131	19.742	407.604	258.781	57.103	73.0108	33.4656	313.043
APOE	40667	17858.8	12623.7	8866.54	33981.5	33123.3	21838	11851.4	61452.9	10733.4	9160.52	18436.2	59054.5	63368	21177.7	28832	48870.2	52998.7	16790.5	18003.5	63857.8	44510.9	62369.8	63143.6	32700.5	46273.6	62478	59593.8	34379.8	61340.6	63175.4	63310.8	60045.2	54256	63537.9	63140.7	52256.1	11356.7
APOF	7.46974	6.09437	5.84368	3.45797	9.29778	7.10206	2.92196	6.471	3.04853	3.29266	3.21821	2.89052	6.43357	11.0376	8.6614	6.29421	6.96871	4.74589	3.93764	4.14624	3.44836	3.06168	5.57724	2.85289	5.61096	8.13641	4.78905	6.2634	4.07854	8.05395	3.48707	7.95399	5.69931	3.16093	13.3153	7.8085	6.26793	6.32433
APOH	73.7284	245.789	580.575	309.308	406.351	193.791	642.956	138.238	397.32	576.238	93.9777	616.626	457.142	350.461	191.166	16.3493	123.402	255.301	82.6511	217.731	299.652	156.729	503.463	746.9	165.513	281.25	126.643	194.211	71.0925	18.2098	163.978	281.549	477.511	74.1947	45.3893	71.077	445.689	6.62205
APOL1	9295.35	1575.72	1282.93	3759.28	5720.29	2350.82	2854.06	3594.89	2957.15	2403.92	2191.94	3029.99	5416.03	7771.51	7169.54	3982.43	3302.33	3039.97	2811.22	4143.76	4040.09	2321.07	3154.18	3522.28	3934.11	6691.44	2852.48	8966.53	1701.32	3485.83	5947.67	4168.04	3796.29	2471.49	4102.21	2166.46	5020.9	3596.29
APOL2	7423.15	2167.35	1647.44	4490.52	4836.29	2526.16	3666.55	4214.86	4175.83	1543.56	3671.78	3943.54	5412.38	8254.95	7452.98	3974.55	4386.89	3755.73	4019.33	6125.58	3645.32	3103.37	3550.16	3815.66	3687.08	8310.29	3548.36	8594.37	1509.19	2844.09	4564.57	4541.66	6045.72	3074.41	5657.77	2584.93	5035.84	3978.08
APOL3	5010.08	1424.22	821.924	6351.52	5909.4	1964.52	3010.68	3754.03	1769.87	1219.48	3217.08	3374.83	6093.28	6701.31	8897.51	2829.04	4242.81	2715.7	2546.64	4113.02	2434.14	2496.13	3188.91	3841.66	3069.5	5633.99	2941.3	4637.98	1254.56	1797.63	2532.88	3457.64	3213.29	1928.95	4343.5	1979.27	3517.27	2362.18
APOL4	35.1351	41.2378	43.9771	115.958	46.7102	44.5463	87.9025	93.5954	169.738	31.258	77.7369	139.887	87.4909	225.39	112.82	26.8038	67.3215	86.5763	32.1431	159.941	87.4378	82.0422	81.4284	84.6967	99.7149	204.884	65.7888	103.892	51.1051	31.5873	71.8122	81.9099	136.205	43.2485	155.606	44.5162	91.8545	77.8321
APOL5	13.9461	10.8183	6.67373	22.2764	7.77606	14.2249	24.3037	11.9946	33.9979	22.6261	60.4376	30.1259	15.2008	23.584	11.8639	5.28629	8.31059	23.2397	24.617	30.846	24.0533	30.1826	52.6456	5.09488	13.1174	32.8439	28.7774	15.3423	27.5084	18.0042	25.837	9.04527	29.9061	22.1439	15.1492	15.1981	6.95468	8.81191
APOL6	864.578	469.194	604.985	1312.93	1891.42	1244.47	808.966	763.398	2348.88	446.395	995.745	945.812	1566.13	2639.76	2167.5	847.357	1207.37	1921.5	565.854	1414.55	2612.43	1662.07	2696.48	1364.65	1184.85	2336.85	1072.26	2426.8	418.886	472.158	567.841	2160.32	1508.8	970.467	1566.87	1662.78	1738.79	1363.48
APOLD1	2167.2	3732.63	15929	2995.67	1860.81	24862	19582.5	5439.96	14917.3	1982.48	10511.6	1706.57	3642.08	2254.76	1173.1	7683.8	3238.16	1022.84	2472.97	1897.59	1015.2	800.318	1001.72	3170.49	16490.5	3786.31	2760.05	2194.91	15065.3	1855.01	10139.9	14228.7	28515.6	10519.8	9635.68	8087.39	9157.74	9552.15
APOM	262.466	71.0045	181.449	190.192	268.761	425.251	183.379	200.671	275.343	125.826	142.28	109.176	352.211	352.181	259.441	291.809	313.761	242.328	209.067	207.024	342.728	275.213	294.649	237.312	172.433	224.288	193.333	124.235	207.813	271.447	366.701	281.935	219.643	299.533	257.705	321.541	251.016	249.273
APOO	528.505	1031.1	1338.57	1215.84	1995.02	1993.26	686.783	592.073	2058.21	413.702	381.673	552.849	1179.63	1991.34	746.512	1579.17	2540.21	1148.52	1512.55	1117.08	1074.63	2216.95	2143.2	996.289	872.205	1255.94	951.88	1379.36	1498.54	2108.97	684.983	1981.45	939.059	1702.37	2164.99	3978.5	1432.82	2419.23
APOOL	6.05353	50.4616	90.2578	118.132	111.207	66.4294	30.868	72.2565	53.1218	34.9115	26.5937	34.8119	77.9405	134.825	73.6738	139.551	54.5275	47.81	67.628	54.191	75.7899	43.6288	34.2585	93.6313	90.4377	76.1888	55.9713	26.2903	86.6897	42.513	31.0461	73.2645	110.37	38.7068	121.039	82.8943	96.5717	57.3304
APP	1878.48	689.96	752.384	1372.31	1768.49	1999.13	1451.82	2989.99	2048.36	408.157	1464.45	1524.37	2394.38	1492.98	5456.34	2083.64	2925.22	1738.16	1257.7	2972.24	1732.55	1358.35	2084.7	1322.45	1594.84	4137.38	1914.21	1869.22	877.694	1112.86	2110.8	2528.01	3154.65	2340.79	3743.39	2485.12	2104.48	2038.31
APPBP2	107.855	540.583	624.792	1299.23	726.716	980.203	1082.75	1908.26	966.406	408.061	876.147	981.98	1111.69	1173.98	1433.52	1301.34	1449.21	841.931	1538.61	2576.65	517.943	997.814	943.05	1088.82	1825.6	1452.2	1299.92	274.812	632.298	197.575	402.646	1041.49	1608.76	990.501	1511.87	1299.74	914.615	946.116
APPL1	59.1012	226.142	332.689	1329.85	744.918	1022.5	397.115	753.297	998.884	240.714	295.72	687.278	785.367	972.443	1160.77	971.431	789.289	737.105	443.105	724.731	372.849	1231.82	591.476	851.685	926.549	1155.96	889.768	337.311	606.455	241.595	275.916	880.384	818.916	688.982	672.449	867.269	720.692	526.51
APPL2	57.1358	65.6412	140.795	360.336	222.861	408.096	369.017	309.69	370.22	91.0292	335.801	229.323	261.018	286.132	1081.73	380.056	731.509	310.101	364.705	615.104	248.455	416.183	226.222	274.762	429.886	648.836	398.758	164.927	186.336	147.426	230.34	490.7	814.921	655.018	1018.7	481.877	510.317	1067.94
APRT	15211.8	5637.4	11701.4	11235.6	19967.5	17971.7	10802.6	5625.94	12405.1	9280.36	4845.97	6782.29	21778.1	27375.5	14066.8	21550.8	21032.5	16965.3	6895.21	7871.73	26689	13181.4	23276	17710.8	8972.78	14697.6	16740.4	21184.5	13490.5	29683.2	26891.1	23030.4	11017.8	15679.8	13725.7	23738.9	21868.3	11915.6
APTX	445.467	280.773	399.866	616.124	741.724	532.263	487.509	544.438	493.582	249.316	441.407	465.211	585.48	814.952	838.715	593.096	787.316	553.265	715.544	941.239	567.661	724.545	557.043	562.966	770.327	949.987	761.073	712.698	491.393	618.312	641.027	719.888	741.328	689.479	1070.92	1105.21	785.743	932.023
AQP1	68929.8	38322.5	33015.3	58474.9	58425.8	42323.2	42691	43967	51612.7	22890	43128.8	53510	53763.3	45970.5	65996.6	55452.8	36309.4	51886.5	41783.9	43030.6	70927.2	53743.1	50724.9	52809	49400.7	56830.5	55758.1	64445.4	41980.8	58594.4	65950.8	61901.5	41673.8	47394.7	31642.5	42999.1	60274.2	16498.5
AQP10	84.105	33.3239	66.9101	116.237	224.861	132.168	57.2197	47.0626	95.4531	63.9077	39.9077	224.689	192.904	176.757	88.6748	282.507	126.178	93.1958	72.7756	135.38	227.975	103.221	101.919	64.5909	96.5049	133.483	88.2596	68.4752	103.263	443.92	79.3183	162.69	67.5954	140.284	261.805	222.537	101.205	273.726
AQP11	21.8519	5.83093	9.05619	20.2974	15.2981	13.6957	22.7978	9.36956	25.466	3.34945	5.96512	15.858	10.9544	15.0723	24.8438	11.9231	20.8895	15.9703	21.3342	27.9857	19.1918	40.2999	40.781	12.8837	12.6221	26.2853	28.8271	22.0756	6.97623	29.5562	15.7294	17.9927	35.196	18.8197	40.46	14.3808	24.139	26.8682
AQP12A	7.36742	7.59645	7.35063	7.64738	7.43401	9.79856	6.30473	9.34312	7.5282	9.97088	4.31708	4.33143	9.01767	15.1432	9.00642	5.97387	7.27093	6.69593	9.78258	7.17321	9.78007	5.82436	5.87659	7.05627	8.0977	6.35938	4.90846	8.69247	5.86788	10.8417	8.44846	13.5041	9.49707	6.22288	10.8676	11.016	8.86608	8.91107
AQP2	291.543	255.506	569.883	429.915	538.835	1301.05	296.792	279.087	897.601	337.924	339.782	447.968	322.999	1220.25	360.458	496.986	370.736	279.306	179.054	521.556	419.88	680.387	670.294	395.829	399.571	1036.61	365.264	389.722	762.494	425.008	712.511	1217.46	770.094	370.898	1001.35	1049.47	333.861	651.702
AQP3	45092.6	5845.21	15722.6	2140.8	16393.6	10450.3	14746.7	12666	8658.19	6464.72	6311.23	15048	6228.77	14832.8	14131.7	3289	12928.1	10729.5	7701.03	17305.2	46505	18426.1	20632.2	7527.13	15376.3	25809.7	16293.1	16172.5	18531.2	17001.7	32089.8	20415.7	14555.5	17506.2	19824.6	24064.3	11142.1	11756.8
AQP4	119.071	329.853	877.664	949.162	1147.13	393.324	1059.95	1294.33	904.659	294.932	583.048	383.501	1307.46	1997.74	2193.53	114.202	267.755	793.446	308.243	1797.69	550.616	791.647	1082.86	921.381	1016.96	1430.55	542.101	583.366	312.174	193.202	524.923	765.093	374.157	316.832	534.91	706.621	1353.68	84.8041
AQP5	963.867	312.804	525.035	537.272	7714.73	3131.92	1352.4	2323.39	1436.86	1251.02	2117.4	325.983	1063.33	4461.44	796.896	476.414	6547.11	1660.87	6444.76	6168.83	9977.51	8677.21	10445.8	1044.91	1645.29	4923.86	6126.06	9367.8	14885.7	25318.5	4097.63	2444.06	2697.81	9232.5	9990.43	23123.4	2890.34	16482
AQP6	4.76196	5.58436	5.44116	3.22681	4.66701	6.26246	8.1821	5.97928	8.29072	2.81507	10.598	2.57924	5.77946	8.98454	5.75608	6.08815	13.3235	3.04768	18.4363	13.3064	9.70318	9.77866	6.55238	5.46282	8.60162	13.9922	11.7022	5.45324	17.0141	7.03517	4.0009	11.2895	18.1063	10.4948	21.787	63.6767	9.78523	50.91
AQP7	21.2224	6.09002	68.7149	38.8641	32.5834	89.106	85.917	10.6822	53.4701	26.8825	87.4467	42.3582	23.1788	34.7188	59.3085	34.6687	103.962	31.3973	18.9326	30.0587	57.7107	47.0716	23.1426	61.8017	122.409	63.1175	29.916	40.7302	43.1371	19.2479	32.3285	266.223	86.5513	53.4801	64.0564	137.338	145.215	119.178
AQP7P2	18.4437	9.70547	41.2701	13.3709	32.6577	53.237	28.0875	6.17305	28.1457	17.5556	28.6135	16.5723	35.5535	24.2734	37.5756	16.8883	72.6342	13.768	16.0609	10.0602	37.4399	32.2366	16.3432	20.7921	36.2083	29.4624	10.9501	14.8729	33.6511	27.1511	26.7961	103.401	43.3637	26.052	54.4643	47.7842	79.2497	59.5001
AQP8	39.5966	50.4877	149.611	107.092	134.784	256.954	122.119	52.5388	183.613	77.4894	89.9087	60.0573	101.251	197.319	76.7869	94.7036	53.587	64.1565	60.287	123.904	100.678	76.1743	101.865	95.6806	82.0582	229.464	95.8796	25.7504	91.8094	66.7146	94.7552	255.095	194.827	77.8601	61.8722	176.243	63.0761	53.7714
AQP9	1507.69	1283.59	5085.21	1326.43	589.662	2122.87	442.137	1971.11	5434.8	835.195	924.413	4637.93	762.575	2429.94	1066.77	13194.2	1147.05	1686.22	1486.11	1133.92	1283.56	1948.35	3920.2	588.086	4330.03	2889.65	3185.18	2632.88	692.193	885.167	2629.19	7698.9	8140.74	2295.31	6260.53	3329.53	1777.15	3412.04
AQR	62.468	158.678	236.149	424.301	294.192	421.818	318.901	446.358	491.936	101.897	275.524	361.969	345.048	518.747	485.832	288.275	372.912	287.96	449.663	699.231	304.114	623.396	426.484	356.993	458.031	649.232	415.631	171.208	350.098	123.422	237.936	411.123	617.263	380.447	614.538	675.703	318.595	415.126
AR	347.879	152.413	219.893	802.821	556.086	523.685	186.178	669.185	322.835	244.643	265.757	520.621	675.072	415.061	779.425	446.651	596.823	311.649	414.654	500.894	509.098	515.764	344.119	489.188	480.088	740.591	559.917	289.075	535.757	447.357	388.043	302.649	632.135	562.191	883.349	672.156	500.509	542.254
ARAF	1360.69	252.373	596.26	1067.58	950.946	1348.99	1089.83	312.436	1153.35	409.577	756.857	610.967	1057.39	1433.11	2145.14	1061.3	1303.5	957.341	256.237	542.257	1993.71	945.583	857.681	1211.49	548.931	1808.16	1325.77	1583.92	524.913	858.567	2486.76	1580.22	1611.68	1308.62	1488.19	1200.11	1662.5	1257.03
ARAP1	8767.64	1639.85	2519.03	4516.41	6997.08	4430.8	3651.77	2554.16	4177.34	1943.64	2785.69	3804.29	8659.93	10026.7	9682.99	5441.4	6793.18	5857.49	2438.7	4066.24	12539.9	4501.51	6817.24	7035.93	3354	7122.47	6227.59	6019.45	2836.79	6634.58	12035.5	8381.29	5723.08	5418.93	6222.61	6196.96	6396.5	4447.54
ARAP2	121.64	3292.36	2254.02	2390.56	2805.45	1666.26	1109.32	3061.6	3845.6	894.693	1211.31	1198	3115.43	1942.77	3235.15	832.13	1204.44	895.626	734.985	1304.7	337.818	907.957	1109.49	1274.2	1280.53	2034.38	703.754	786.589	692.285	227.102	182.401	1589.49	2005.4	728.314	1235.42	2078.36	1039.04	933.305
ARAP3	3311.11	1239.47	1699.35	5480.65	4197.11	1763.95	3306.01	2835.11	2668.74	728.308	2762.82	3080.32	4389.67	2842.68	7278.85	2483.5	2854.36	2629.17	2121.69	4152.92	3033.79	2035.32	2413.03	2788	1744.63	3886.8	2809.28	909.087	900.126	1656.35	2440.91	2736.22	3705.42	2023.93	2080.45	2095.84	2862.88	1824.67
ARC	2724.99	148.509	1295.76	403.399	160.179	635.698	382.684	90.6632	663.652	320.839	222.647	153.681	484.254	166.518	519.548	115.872	101.413	145.112	121.646	138.193	515.183	40.5549	142.175	1116.07	122.991	280.99	182.33	125.199	60.7738	146.418	771.309	303.632	398.522	81.3175	65.2289	118.739	100.915	8.38352
ARCN1	424.945	431.447	658.391	965.979	948.45	1010.62	869.85	776.752	1016.96	421.807	467.543	811.229	926.441	1197.93	1802.6	1204.54	1603.23	771.235	548.446	1113.94	686.276	873.346	801.513	997.46	1165.12	1653.78	1060.79	787.186	822.965	613.612	1015.14	1274.47	1443.69	1053.85	1466.13	1203.45	1293.65	1336
ARD1A	1681.24	303.226	578.666	1166.71	1080.49	1123.03	866.618	653.421	878.699	562.67	413.953	762.944	1244.57	1308.02	1372.24	1324.36	1266.98	1025.76	630.385	993.67	1778.03	946.344	925.871	1085.75	895.815	1209.27	1170.56	1144.03	720.526	1517.95	1885.95	1550.39	1093.84	1186.91	1041.53	1341.85	1230.48	952.251
ARD1B	643.641	135.895	224.934	514.172	465.947	497.921	374.973	306.53	392.766	290.712	185.017	317.892	547.747	521.026	607.197	576.341	580.311	475.801	330.111	429.168	688.327	366.438	381.709	519.202	418.253	551.737	546.61	476.19	346.816	748.157	856.393	652.838	467.583	567.959	489.034	578.283	541.793	238.038
AREG	7856.62	4772.5	27537	3704.27	2372.41	40223.6	27497.6	8944.32	50313.7	9150.89	4321.96	1368.01	3460.04	3047.14	8560.26	10424.9	6826.26	7988	3313.42	8027.97	9461.77	1019.13	2638.42	5539.8	20425.8	23750.3	11394.3	11948.5	6817.52	974.357	23758.7	66276.3	68074.3	10770.6	9684.49	11868.3	11420.2	7610.27
ARF1	5972.14	2090.62	3869.38	3575.61	3131.92	3947.57	3443.84	4745.05	5335.28	1510.1	2500.61	3111.47	3654.27	5591.88	4551.31	3703.29	4263.98	3117.61	3459.28	5089.2	6255.36	4611.34	5604.22	3949.81	4276.29	6145.28	4014.83	4654.2	3493.24	3774.15	8368.74	4875.4	6068.55	3929.39	5137.4	4877.99	3902.27	4097.17
ARF3	4061.86	786.69	1557.1	2377.67	2429.61	2607.56	1834.67	937.67	3060.66	886.901	960.018	1372.2	2484.29	3254.19	4056.06	2615.38	2919.59	2364.05	910.028	1639.32	4041.54	2398.07	2092.47	2698.55	1747.17	3557.24	2208.11	3117.94	1302.04	3025.09	4661.08	4025.88	2863.88	2428.17	2890.23	2725.66	3129.43	2073.12
ARF4	2111.07	2317.62	4582.42	3050.96	2225.49	4822.23	3323.12	5241.04	7528.3	1264.51	2291.68	3254.05	2065.38	4881.98	2777.34	4744.52	3842.41	3677.62	6047.26	9001.4	4038.32	6518.77	4332.44	3387.76	6454.01	9604.26	5071.41	3991.13	4332.62	2631.11	4911.97	5982.02	8245.95	4132.42	6530.19	6464.2	3764.18	5357.59
ARF5	6090.17	846.795	1212.21	2672.22	3879.82	3215.72	1839.94	2774.67	2006.89	1864.43	1277.29	1657.54	3647.07	4089.94	3378.65	3382.89	4279.2	2487.91	1969.4	2580.84	6690.86	2479.96	2700.28	3544.43	2416.35	3709.61	4013.68	4082.43	1933.4	5609.81	7290.88	3135.46	2435.17	3124.17	3139.75	3040.12	3670.08	2366.6
ARF6	1279.76	379.272	584.415	555.489	532.144	742.407	754.437	894.406	1293.92	473.047	463.819	602.378	510.452	822.136	947.819	656.3	640.818	529.969	628.717	1187.27	764.611	809.737	808.859	714.795	861.438	1531.31	858.561	592.595	469.302	484.841	1586.36	873.074	1650.2	922.421	1001.05	734.517	673.842	769.732
ARFGAP1	3890.8	1132.58	1626.28	2030.02	3623.24	3258.19	3173.49	980.58	2747.55	1095.03	2358.63	1277	3924.52	3550.03	3531.35	3618.37	3946.08	3584.73	1208.1	1901.66	3837.94	2454.62	2579.66	2927.44	1734.38	3329.74	3252.68	3307.57	1801.34	4784.99	3890.58	4427.59	2393.49	3761.41	3037.81	2984.78	3535.78	2552.09
ARFGAP2	1302.46	214.887	323.413	744.56	846.029	782.298	768.405	170.109	769.813	309.738	418.072	392.365	768.058	946.532	1694.44	684.584	1280.38	658.243	113.794	336.212	1631.88	674.732	858.815	905.423	316.961	875.54	820.121	888.587	530.03	846.984	1415.41	1188.12	546.991	893.598	723.137	844.846	794.733	521.716
ARFGAP3	1472.22	2242.83	4379.66	2924.45	3155.89	6488.15	3865.69	4916.82	7522.94	2075.45	2705.77	2718.43	2748.86	3913.9	3701.22	5787.5	6987.88	3000.18	4680.65	6273.84	2246.29	4262.63	3237.59	2761.11	4488.24	7463.26	3982.25	3372.18	2450.8	1961.73	3197.95	6513.6	8842.03	5294.33	5976.7	5065.2	4526.2	7402.99
ARFGEF1	162.342	833.654	1257.02	1910.84	1528.64	1789.97	1342.37	2535.41	1760.41	547.968	1527.73	1407.36	1991.62	1715.51	2488.89	2094.64	2078.7	1392	2308.03	2763.54	690.156	1561.28	1033.99	1452.78	2426.56	2675.6	1825.47	549.967	932.991	490.227	510.45	2178.69	2550.19	1542.52	3141.62	2354.93	1715.2	1798.27
ARFGEF2	42.1204	53.0427	131.605	148.718	157.18	301.39	161.773	164.469	242.115	64.1766	137.536	96.5585	168.525	245.903	275.752	265.84	275.119	157.718	68.7517	194.779	121.042	122.171	185.064	164.709	164.361	278.143	188.806	136.393	100.128	100.623	171.959	359.329	320.017	250.038	366.049	272.88	225.291	314.302
ARFIP1	154.143	636.431	860.499	1442.24	1255.79	1057.2	776.81	1690.52	1213.55	389.2	682.257	876.309	1019.12	1493.92	1298.94	1352.33	1190.48	931.419	1783.07	2317.59	551.555	1274.32	1337.25	1012.77	1591.93	1916.79	1283.74	376.144	1116.39	387.101	521.978	1465.51	1611.96	852.281	1788.38	1814.99	935.829	1332.07
ARFIP2	2232.87	380.834	674.571	1231.61	1712.95	2063.18	1412.46	660.07	1371.13	728.872	890.611	707.853	1365.16	1688.87	2380.14	1641.64	2428.6	1484.31	820.757	878.928	2590.18	1402.61	1013.39	1542.2	1092.53	2245.6	1520.85	1831.18	968.176	2409.2	2814.5	2205.59	1255.87	2480.55	2361.2	2408.89	1826.06	1983.88
ARFRP1	642.717	192.634	298.109	461.975	480.947	487.007	387.189	148.075	475.264	203.67	161.177	185.899	464.236	600.208	632.306	1000.76	738.398	479.436	142.302	256.146	673.573	362.47	453.025	517.156	236.437	544.256	534.466	527.396	239.367	499.799	626.383	707.576	421.443	518.646	362.552	494.021	617.417	407.469
ARG1	114.916	23.8985	802.287	146.354	10.2789	9.94821	3.47247	383.604	38.5625	51.8452	10.4353	1891.53	8.3338	16.7529	7.98922	2662.78	76.0152	3.65443	3.5495	7.87604	5.7446	9.07554	33.4198	7.09363	782.256	21.7877	35.5842	17.1572	60.2807	10.2538	24.5972	342.366	455.59	118.616	353.051	118.086	136.957	31.1469
ARG2	319.681	114.455	235.29	167.429	191.705	658.923	352.041	175.787	240.873	161.121	148.405	202.417	77.4225	82.7554	148.29	227.293	666.884	107.248	488.912	188.379	93.8012	162.303	70.0658	161.374	251.934	356.343	286.296	600.619	198.61	216.551	216.582	562.799	622.874	630.386	543.926	484.045	292.089	585.715
ARGLU1	402.374	844.389	1656.49	3242.37	2299.97	2133.76	2018.78	6339.45	2651.84	628.335	4761.82	2016	2564.11	1933.1	3666.76	2332.5	2592.38	1490.38	1681.56	4511.05	1029.45	1837.81	2059.82	1189.2	2277.23	3736.85	1909.72	773.506	1100.97	1064.57	639.723	2661.63	4010.9	1604.31	2809.61	1937.98	1554.04	2353.3
ARHGAP1	12713.8	4326.27	5372.07	7755.52	8410.16	13104.7	6784.78	7442.55	8140.17	3373.84	3971.78	5346.21	7751.26	11471.3	7387.74	12698.6	12346.8	8608.45	9952.56	13499.2	15160.6	14030.4	11576.3	8663.98	10044.5	8969.46	10996.1	10186.8	9775.62	14701.2	21564.6	10949.1	14191.2	12011.9	9366.64	11811.5	9957.09	9432.5
ARHGAP10	503.58	227.947	492.616	863.916	537.495	642.341	548.744	552.247	1099.23	334.727	398.305	396.373	657.33	699.966	790.976	757.634	969.027	558.258	331.131	644.823	954.519	973.244	831.606	905	1049.6	812.004	901.767	1026.37	1404.19	488.27	849.776	1482.03	1588.28	568.66	805.54	1172.97	1572.66	347.914
ARHGAP11A	6.41578	6.71442	9.28526	11.8561	10.1187	18.3034	13.1793	24.1078	18.2698	3.88311	16.7726	20.5974	15.9211	38.9408	28.1082	40.555	32.549	27.1617	19.2948	63.9217	11.0294	26.0264	25.2976	15.9588	37.189	60.826	47.5042	9.06472	8.42389	9.04674	9.57709	40.9142	43.9813	22.6204	41.6968	21.8279	17.7021	35.8278
ARHGAP12	241.169	1425.05	2821	2661.91	2626.05	1879.56	2127.12	4847.02	2818.84	668.228	2322.31	2275.71	2818.79	2587.21	2913.16	2673.93	3450.99	2214.37	3810.55	4262.31	1230.08	2432.66	2061.88	1989.37	4880.93	4197.53	2569.41	968.388	1333.64	507.204	1012.91	3150.07	4317.63	1706.21	3047.52	3388.9	1965.08	2470.1
ARHGAP15	25.6105	136.92	238.898	333.633	130.152	490.98	296.26	368.084	296.159	117.083	196.864	272.424	246.629	577.739	234.095	512.152	473.019	411.247	349.844	703.825	138.937	395.962	351.377	294.832	645.039	1010.31	738.574	97.9245	103.59	102.97	169.974	570.062	870.378	533.594	478.055	282.603	248.324	551.412
ARHGAP17	2421.72	859.811	1149.68	2349.15	2270.6	2678.41	2500.98	1796.76	2956.59	808.399	1779.08	1433.98	2607.45	2662.85	4988.08	2878.34	3756.66	2343.59	1917.9	2738.24	2679.59	2602.42	2201.56	2342.36	2164.72	3606.18	2866.79	2028.35	1243.7	2124.12	3529.42	3034.09	3997.43	2505.08	2140.18	1828.2	2704.04	2135.03
ARHGAP18	302.089	496.173	844.786	2082.18	1563.86	946.31	854.223	1525.65	1046.48	474.491	1104.4	1640.77	1371.05	1025.79	2193.38	999.929	1138.52	1051.13	2266.62	2592.96	527.155	1325.63	968.493	901.809	1486.21	2934.66	1344.45	302.581	394.42	202.953	428.796	1723.61	2465.24	1282.3	2479.45	1301.11	951.232	2317.49
ARHGAP19	88.6837	34.653	64.0402	238.332	194.139	187.015	149.636	138.161	121.117	63.0536	122.533	171.052	248.009	260.01	490.677	176.482	334.01	140.31	83.5263	180.153	138.977	141.585	159.912	208.223	165.839	298.506	192.022	88.102	114.189	87.1946	155.022	200.813	187.918	162.813	283.869	152.926	227.56	228.252
ARHGAP20	73.8268	176.431	67.1613	229.987	271.343	110.244	86.8391	146.34	197.092	92.7818	55.1365	109.529	170.735	221.434	340.337	86.4581	298.667	166.392	175.65	259.578	121.962	267.458	182.842	172.917	104.667	268.179	175.031	72.3924	127.844	76.9307	88.014	103.08	204.395	91.1712	88.6055	130.817	91.5807	85.476
ARHGAP21	37.8794	182.815	312.317	674.919	216.921	537.923	563.8	786.377	756.652	115.947	536.306	419.63	450.02	436.015	1112.55	424.72	578.158	403.233	421.381	961.001	257.027	660.045	333.962	431.446	685.336	1014.18	563.497	145.543	221.481	67.0574	179.326	515.226	1324.53	469.454	745.147	509.901	578.461	618.542
ARHGAP22	482.733	308.224	328.856	607.578	973.659	885.145	574.51	325.067	633.803	266.418	427.723	487.337	1243.47	1859.67	1147.43	532.897	1272.84	1070.32	940.366	993.247	1769.23	1610.32	1479.9	1288.41	803.726	1326.29	1227.2	1022.45	1036.55	2391.97	1349.13	1271.51	638.236	949.297	1470.25	1993.53	697.4	1062.39
ARHGAP23	6905.26	3917.78	4614.71	4808.99	3490.33	4807.71	4059.93	5300.86	7926.73	1408.3	3057.04	2772.4	3127.43	4028.33	4111.66	3416.73	3351.17	3184.35	6242.17	7728.37	5519.93	6023.81	4505.42	4380.63	3577.09	7581.57	3955.23	4001.9	2876.75	2802.22	6324.16	3161.21	8587.24	4312.33	4077.71	5806.46	2355.41	3195.92
ARHGAP24	91.7361	143.136	218.503	345.859	338.371	353.408	380.593	586.243	308.185	62.6594	441.767	315.324	443.331	515.055	714.14	345.8	671.828	273.403	311.691	640.751	197.078	276.573	291.539	351.763	343.194	502.136	359.603	125.671	217.635	74.509	147.519	360.268	617.922	363.641	562.047	438.734	316.817	334.648
ARHGAP25	1433.84	481.339	703.345	2306.22	1539.24	1761.34	1291.54	992.659	1372.35	667.306	904.751	1633.47	1761.85	3130.15	2700.16	1459.93	1483.21	1401.34	919.571	1649.82	1702.82	1518.34	2031.05	1831.61	1374.33	2967.18	1453.35	1086.36	535.149	741.039	1853.12	1359.93	1095.69	1121.78	1325.8	1039.24	821.174	1220.16
ARHGAP26	228.939	227.385	436.719	528.556	344.811	375.65	325.795	296.927	715.785	107.942	189.39	379.528	259.094	289.223	437.134	686.146	460.64	277.408	166.215	337.173	326.289	308.254	284.074	390.78	498.424	423.24	262.842	406.686	213.748	320.822	218.555	883.434	473.426	227.976	469.154	577.544	554.353	456.269
ARHGAP27	711.308	189.031	333.147	626.273	623.823	541.546	497.306	108.471	476.453	166.099	286.589	327.248	711.882	738.399	1546.95	511.596	625.783	451.25	114.835	212.324	946.954	399.038	382.267	668.751	209.962	917.74	612.19	556.971	203.326	341.772	710.252	737.223	448.01	445.332	553.238	467.567	606.213	425.881
ARHGAP28	10.9397	18.9412	14.4678	190.375	113.249	93.056	76.3937	102.973	57.7039	28.6334	62.6119	97.053	124.551	81.7933	225.091	132.089	154.74	177.044	60.9495	204.954	73.708	124.158	86.493	120.948	145.017	260.191	209.71	16.1275	81.5556	67.5852	50.4986	107.184	279.698	110.941	134.221	83.0438	113.204	65.3128
ARHGAP29	25.1646	227.865	185.511	943.48	420.785	482.364	573.21	629.725	505.115	76.3616	415.613	317.136	523.635	403.835	1577.28	412.333	412.081	341.798	284.024	821.847	152.502	280.266	242.163	400.776	332.522	792.066	379.665	97.2292	114.06	58.7599	91.6532	411.45	536.708	236.625	256.63	221.155	293.764	193.935
ARHGAP30	649.703	345.194	450.587	668.107	652.998	786.933	521.241	281.647	1090.67	299.543	223.597	657.738	869.425	1853.1	1205.37	832.106	719.573	902.728	284.605	523.277	1231.15	742.192	1051.09	973.372	583.031	1567.89	1067.6	913.981	339.997	469.476	1685.29	1279.26	898.551	733.303	707.003	654.281	672.734	590.709
ARHGAP4	25128.3	10680	16143.6	32659.2	23146.1	27353.7	19578.3	14879.4	22371	5874.75	13368.8	15896.9	27645.1	33093.6	32022	37927.4	35938.1	19816.7	12436.3	27745.4	21396.6	16697.5	18735.3	21620.5	20142	28610.9	21062.6	11758.5	5741.74	14015.3	16842.6	38163.1	25548.8	19945.3	18274.1	20180.6	17166.8	19712.1
ARHGAP5	20.1103	88.084	198.155	415.883	260.436	234.854	236.338	577.181	312.721	99.7855	212.597	302.924	301.169	264.815	675.927	278.746	383.146	187.024	203.446	569.809	116.171	265.435	145.908	328.374	426.597	571.474	285.055	98.6834	126.874	54.8959	75.4047	278.052	512.046	250.853	432.298	295.749	287.317	341.656
ARHGAP6	80.3666	51.654	108.683	264.8	100.83	96.3718	199.346	245.922	201.502	34.3221	196.537	144.497	141.494	100.28	330.015	150.999	257.216	112.087	118.608	308.392	82.1726	164.217	144.008	142.966	180.886	183.224	148.635	57.7074	79.7021	34.7187	101.345	193.273	398.516	108.78	146.986	109.411	102.982	85.2028
ARHGAP8	16.0351	6.35534	15.5935	28.7046	7.68801	35.3134	33.2931	10.6621	23.0059	3.26886	93.3251	22.8515	20.5583	32.0531	65.7951	11.7318	81.8712	19.179	3.86501	27.7903	48.4742	19.5255	17.7977	41.5065	12.1054	17.5282	26.7795	24.4256	30.9452	9.60651	11.4322	55.2787	32.9897	19.7493	86.296	99.1879	25.567	29.0584
ARHGAP9	2692.11	962.495	2346.06	2940.47	1780.1	3507.69	1789.33	916.083	2548.1	1092.68	952.4	4024.43	2204.01	5344.32	2511.04	3592.43	3796.56	2538.41	983.599	2823.46	3012.67	2595.9	3650.88	2566.38	2571.8	6379.95	3128.06	2438.32	906.588	1776.33	4842.71	4924.1	3530.65	2644.24	2299.16	2511.58	1256.97	2914.29
ARHGDIA	1149.56	206.481	470.76	777.827	762.904	863.246	736.174	271.649	926.042	515.81	334.755	377.064	791.184	1011.07	1364.33	987.32	1000.32	855.799	196.671	356.236	1438.81	636.546	623.795	907.497	462.504	1101.86	798.257	1010.36	435.203	889.027	1704.48	1276.25	858.517	950.394	666.257	831.363	1025.19	554.853
ARHGDIB	19852.8	6422.55	12682.2	18135.8	14655.6	24628.1	11803.6	16856.8	25667.2	9416.61	7487.8	18406.7	18681.9	33359.8	18519.4	18171.1	22070.7	14527.6	16618.5	23157	20300.8	22230.3	25421.4	18875.9	24450.5	31655.3	20949.9	15427.5	11847.6	13917.5	27205.5	31623.2	25197.3	16168.6	13082.1	18188	15542.1	16327
ARHGDIG	19.7635	8.77172	26.5127	19.7914	28.1528	77.4436	23.1096	10.3786	39.0171	17.9701	21.0127	16.9926	38.0067	87.6182	17.6953	27.0726	23.0334	16.416	18.2012	36.6327	37.1782	11.031	20.0732	24.2446	46.3255	72.3038	36.6809	9.52553	20.0346	37.2616	39.4825	70.5553	40.047	34.9066	51.5186	53.0217	23.1452	21.1143
ARHGEF1	589.009	151.749	279.516	594.513	702.317	548.42	623.701	283.995	482.983	325.813	484.898	527.783	803.488	890.773	1305.57	588.97	833.848	689.833	184.118	351.735	727.111	453.505	346.159	639.358	394.863	931.432	692.021	470.117	322.529	423.737	664.278	744.294	534.538	682.802	501.748	531.916	602.034	388.69
ARHGEF10	1141.24	1661.65	1565.44	3359.49	2134.77	921.276	1332.11	3036.88	2149.3	735.747	1416.57	2063.87	2939.17	1499.76	2384.14	1683.92	1383.21	1324.73	1877.59	2572.35	1029.3	1090.63	1160.33	1623.21	1497.19	2249.84	1736.16	860.873	946.558	479.959	1443.86	1741.05	2075.4	646.078	935.546	1061.38	1925.9	619.658
ARHGEF10L	6915.63	3393.48	2617.14	3023.28	6067.53	3219.43	3697.44	3577.06	6162.39	1604.22	3632.72	2644.1	6115.68	7687.48	5958.91	8400.08	8393.12	5343.13	5400.54	8583.07	10353.6	7088.1	9841.87	4516.21	5359.07	8394.62	6162.28	4875.79	3784.78	7893.96	9982.33	6592.79	8671.95	5272.9	7372.03	7164.28	4523.74	5748.85
ARHGEF11	434.676	56.2467	100.713	337.111	286.79	292.997	334.97	195.736	248.012	117.24	306.171	378.989	328.688	408.793	1188.18	277.755	417.112	324.489	182.253	315.469	466.972	279.934	213.042	380.317	326.009	719.299	430.883	321.422	166.418	186.509	719.299	413.122	584.26	373.775	603.2	329.933	416.723	420.306
ARHGEF12	79.5555	262.064	491.35	918.285	711.573	661.495	851.214	1308.32	914.882	142.395	721.463	569.74	674.777	644.843	1871.74	869.014	964.444	578.335	545.262	1614.08	341.481	676.391	468.046	690.291	871.458	1330.82	688.005	237.398	372.652	160.262	267.499	832.998	1363.01	588.006	1143.13	713.343	707.987	633.591
ARHGEF15	809.189	171.552	257.515	978.658	872.262	940.283	400.262	211.21	878.591	174.59	355.914	323.945	889.429	815.832	1390.75	480.024	529.141	505.739	157.815	351.864	777.036	401.129	451.084	677.173	280.821	734.759	509.048	482.253	235.408	559.491	694.236	412.196	804.922	332.552	387.284	345.733	292.351	182.95
ARHGEF16	1669.22	387.688	705.605	866.107	2066.58	1149.69	1106.77	612.232	867.476	465.38	904.734	902.497	1540.46	1737.63	1859.96	599.473	2416.53	1158.61	797.52	966.273	1966.88	1196.87	928.147	1302.86	720.165	1421.31	1232.44	1963.02	1853.44	2667.85	1368.91	1398.99	1009.79	1433.72	2026.75	3299.45	1461.97	1447.92
ARHGEF17	4954.5	1799	1798.31	3541.53	4095.07	3358.53	3382.91	2422.22	3711.55	1541.64	3276.34	2482.85	5104.2	4927.53	6700.39	2778.32	5883.1	3353.22	3055.72	4748.07	6296.57	3499.55	1318.51	4408.51	2559.37	5236.95	4544.74	2756.16	2692.38	3441.61	4690.73	4180.96	6646.57	2916.47	3952.39	4729.05	4694.7	2824.85
ARHGEF18	6779.46	2317.01	3606.02	5277.44	6771.61	5255.3	5922.11	7978.33	5550.56	1444.19	4095.78	4275.33	6553.68	10343.5	6874.65	3807.38	9197.13	4813.49	6844.95	10821.5	11545.2	6504.65	8701.03	5234.28	7802.59	8573.42	5772.32	5842.09	5209.16	5108.24	10183.3	6376.86	7840.09	5502.27	8610.79	8621.23	5522.79	7318.43
ARHGEF19	1640.83	173.439	499.25	1023.15	1585.96	1291.6	977.051	475.102	634.177	311.127	991.81	842.08	1438.75	1862.11	1885.38	1834.6	2306.28	1235.99	579.111	1410.19	1850.32	1393.79	1264.91	1725.51	1078.36	1540.33	1633.54	1691.87	2005.18	2316.48	2300.01	1725.65	1497.11	1707.06	2161.12	2893.97	1292.85	1735.62
ARHGEF2	6355.13	466.541	624.814	1957.51	2410.89	1574.37	2257.53	1257.41	1088.92	985.516	4653.08	2791.41	2899.38	2797.41	10382.3	1978.63	2028.22	1955.02	836.957	2059.02	3930.48	1545.19	1437.19	2338.55	1561.65	4675.21	3333.36	2401.14	1078.33	1331.41	6323.76	2152.27	3270.48	1576.86	2090.78	1500.7	3053.75	1439.6
ARHGEF3	585.198	579.579	596.511	2318.04	1523.73	1499.06	1737.49	1489.82	1691.9	551.251	790.524	1023.39	1516.32	1724.48	3634.72	1304.61	1448.99	946.043	705.957	1406.1	924.42	1151.98	998.979	1391.14	1359.95	2984.77	1584.16	920.667	431.459	496.719	1310.5	1995.18	1976.68	914.819	1458.54	1064.83	1121.57	1098.44
ARHGEF4	987.211	224.616	403.603	1433.15	1923.63	532.483	413.759	1230.15	591.798	358.665	1538.86	815.15	1810.34	806.179	1942.52	245.088	931.201	308.86	710.852	1273.31	935.475	842.615	655.884	866.737	400.081	443.745	330.903	522.202	456.263	903.72	527.873	314.945	310.111	826.225	1152.93	1426.08	682.008	1080.77
ARHGEF5	2176.63	306.188	896.892	641.14	1159.96	839.271	1091.14	669.631	911.447	271.629	667.674	445.709	902.703	950.285	1358.7	495.534	907.108	526.74	404.611	863.187	1096.88	632.903	741.152	774.19	480.492	941.547	678.436	1149.62	518.994	1000.12	1225.63	900.358	811.987	806.244	1120.97	999.271	983.478	734.115
ARHGEF6	31.8942	35.3428	61.7368	220.379	111.484	146.007	114.086	96.1456	125.021	47.087	87.9632	92.866	154.261	123.162	365.66	90.9654	117.634	93.7641	62.8932	150.934	78.1074	105.355	86.062	149.502	102.082	248.047	133.792	34.2662	34.4473	42.3518	60.9805	157.456	182.534	119.378	157.039	80.6108	105.728	115.623
ARHGEF7	469.143	219.181	425.742	773.733	657.173	991.727	861.738	684.386	865.641	247.131	942.274	477.488	762.452	891.239	1713.8	870.279	1369.18	622.091	621.954	949.501	695.387	723.641	469.16	804.353	897.902	1444.88	951.116	658.863	437.889	469.468	913.632	1066.29	1367.34	959.36	1515.1	768.827	1318.7	947.074
ARHGEF9	184.891	60.6617	120.184	355.059	246.489	334.288	329.64	201.205	228.931	99.7219	236.911	180.478	301.276	341.093	544.079	331.256	419.904	289.537	185.527	356.358	278.329	353.341	248.733	311.457	300.373	481.681	383.849	201.125	241.102	200.45	288.467	348.971	496.431	424.391	443.021	271.374	470.736	298.697
ARID1A	730.12	110.844	194.16	492.593	483.372	449.651	508.192	729.019	410.851	170.891	573.84	617.959	448.021	523.62	1347.88	452.966	586.494	371.291	559.538	1023.02	503.876	480.736	342.608	506.329	838.52	1231.46	631.6	556.005	422.093	424.374	991.465	470.999	803.366	538.691	1240.94	494.933	518.569	765.636
ARID1B	229.633	164.179	310.014	375.623	402.472	578.599	312.058	278.479	485.924	240.553	287.524	268.128	393.856	548.96	432.399	407.465	800.442	354.97	290.88	574.24	402.71	425.834	592.765	406.305	356.837	661.985	465.43	340.985	408.788	420.604	682.262	556.073	748.054	529.365	591.683	561.862	372.519	658.11
ARID2	36.2838	149.794	206.146	485.558	281.415	380.118	287.124	478.669	425.614	100.375	280.533	214.522	319.531	320.605	478.947	431.364	590.72	219.072	261.316	594.029	144.361	290.515	225.497	278.158	366.268	560.351	386.185	121.496	181.872	60.0895	99.4643	383.944	488.005	248.727	455.725	342.136	288.321	319.924
ARID3A	477.403	141.284	196.157	436.477	534.991	530.519	347.683	258.739	392.803	190.327	231.438	420.596	693.36	848.505	906.698	648.696	663.414	473.81	99.8941	227.313	677.316	392.659	604.289	599.367	291.286	663.52	460.1	451.522	278.187	421.589	1061.78	639.006	380.819	431.226	346.98	541.341	419.709	568.669
ARID3B	2111.65	841.332	1749.94	2211.39	1860.23	1663.43	2217.86	2150.9	2253.01	752.065	1425.37	2273.68	2164.99	2696.36	2220.77	2058.21	2799.81	1310.18	1791.69	3195.78	1716.23	1571.12	2634.47	1971.61	1809.07	3066.69	1487.33	1171.73	1000.98	819.65	2582.2	2788.2	2564.15	1501.34	1458.97	1898.55	1343.69	1834
ARID4A	7.04167	55.3131	87.7839	255.209	163.149	153.138	264.527	332.69	215.932	44.5704	190.194	205.099	221.83	222.114	432.346	239.293	383.984	135.079	103.281	426.826	67.5761	130.468	119.85	177.531	324.947	379.822	183.548	44.7805	58.8465	30.3293	47.3021	263.639	365.306	139.421	295.806	198.982	184.657	202.368
ARID4B	45.4419	334.778	648.407	718.367	487.758	672.079	623.079	1256.07	861.55	209.391	687.345	503.497	603.871	702.189	941.79	826.001	1144.53	494.793	761.705	1478.55	250.549	631.377	479.026	491.843	995.2	1225.72	668.777	203.608	294.424	120.512	196.929	820.73	1652.03	580.78	1173.74	819.884	582.221	923.733
ARID5A	11337.8	3084.82	6683.9	4962.76	3585.64	7731.25	6837.7	1774.5	9139.28	5455.02	1376.27	1392.33	2805.66	3580.05	2069.21	5644.22	5253.76	1923.07	1408.3	1183.53	2764.37	1976.27	2190.96	3527.86	2920.88	5033.73	3228.43	5000.97	2171.6	3463.91	8409.88	6215.98	12569	3513.22	2895.66	2428.52	3580.63	2579.34
ARID5B	464.13	748.466	1783.08	1196.37	696.834	3232.9	1297.96	1212.62	3350.15	694.288	899.221	682.421	784.402	1135.97	1114.83	2030.32	2424.25	726.539	908.239	1559.8	657.541	1176.15	833.572	1023.18	2435.19	2066.82	1251.64	1338.06	1144.81	486.011	1743.39	2404.66	8067.03	2185.74	2843.78	1829.8	1520.82	2017.16
ARIH1	61.2957	124.513	276.796	360.828	259.157	428.793	274.223	223.813	426.945	100.242	189.658	203.476	252.39	312.909	534.349	298.763	429.642	195.218	164.664	330.082	169.599	282.721	226.383	297.052	277.609	581.476	322.78	172.24	194.351	100.514	218.469	431.148	552.122	318.722	535.833	373.997	331.933	360.575
ARIH2	3787.92	1954.03	2949.87	4877.28	5722.49	4626.61	3673.7	4203.02	4431.65	1642.39	3854.71	3726.31	5402.51	5624.89	5345	4555.06	5571.89	3595.68	4062.46	4892.68	4678.77	4504.99	4481.72	4380.66	4491.45	5784.74	4344.92	3449.4	3521.78	3374.5	3955.19	5382	5024.58	4104.21	4930.36	6061.69	4282.4	3810.74
ARL1	301.603	539.943	1032.14	1281.77	1152.11	1479.18	958.958	1835.93	1486.74	508.724	707.506	955.981	1287.86	2015.58	1387.39	1696.56	1919.19	1355.77	1913.85	2917.7	663.993	1675.4	1328.09	1214.24	2113.06	2390.64	1370.7	839.871	1083.5	709.126	785.478	1826.17	2000.96	1610.15	2500.78	2219.2	1687.06	2385.29
ARL10	5.75383	5.9727	11.219	13.3025	10.573	13.023	8.42241	6.95083	10.1315	9.88153	7.8845	9.97733	13.9575	17.963	12.4702	6.93803	10.5305	14.3726	5.1493	9.08757	14.6063	16.9572	8.42795	9.06765	3.34559	12.7793	13.5464	10.1677	6.23872	8.78873	6.45999	13.7717	7.92252	14.2462	9.63736	16.9381	6.81259	10.874
ARL11	109.389	27.7401	49.359	46.2238	72.7058	66.0125	43.2584	51.5111	121.344	26.9277	18.1268	123.967	88.958	160.215	151.427	119.642	105.968	103.188	49.4524	76.3868	211.398	91.7977	172.839	136.083	77.9691	109.828	131.509	109.349	41.9158	71.2042	156.903	148.918	107.595	65.3573	141.249	117.075	95.7191	78.5593
ARL13B	152.341	191.093	475.705	806.621	688.648	533.029	325.058	858.977	793.802	270.352	369.391	385.635	400.149	442.75	603.481	467.675	429.414	519.092	445.077	613.678	245.483	387.391	298.477	441.671	831	936.767	452.53	236.899	213.439	153.617	248.502	483.312	758.378	589.543	528.301	495.508	599.452	399.276
ARL14	5.07402	5.57957	11.1321	4.29975	4.93855	23.3703	25.708	6.55093	25.3497	2.92236	27.2058	3.94968	6.50124	7.18939	6.15596	5.17879	8.52137	11.6644	2.79542	15.1232	3.13114	2.71489	4.24295	10.3611	14.3309	33.001	7.95648	6.19583	2.88204	7.89717	7.25947	36.5743	37.2318	9.70781	7.34569	7.40773	7.3407	6.47056
ARL15	6.46443	9.14456	11.4934	32.4611	11.7176	33.9558	24.2619	16.0394	39.1895	3.39612	21.1941	26.1314	13.0121	21.3459	30.697	28.7797	26.3595	20.7148	22.1133	38.536	7.10208	20.3063	21.1348	21.4171	33.3457	41.605	34.8062	15.3094	15.4903	9.40404	8.4679	46.309	40.2696	32.0123	34.5971	23.5044	23.4942	28.7079
ARL16	2968.68	946.293	1352.72	2837.16	3079.18	2921.79	2970.1	2492.32	2472.87	845.687	3376.82	2250.73	3025.64	3628.92	4643.38	3891.38	4107.11	2189.63	1875.15	4282.94	2643.16	2659.09	2468.56	3220.77	2655.4	2770.29	3864.01	1479.2	1787.48	2862.1	2655.09	3543.07	3422.8	3119.83	3555.05	1827.77	3574.15	3289.04
ARL17	22.9769	32.398	66.4989	177.113	195.184	144.427	124.668	125.324	94.5978	45.1837	208.932	141.037	212.386	134.674	377.864	158.072	321.091	151.615	123.207	192.712	102.027	116.365	146.317	174.699	188.762	295.543	229.007	62.0818	66.2447	122.988	81.9411	219.55	246.093	150.195	239.391	173.135	226.292	254.106
ARL17P1	237.45	138.775	434.737	551.124	583.971	507.347	210.569	294.798	306.766	282.008	958.355	350.644	626.566	703.666	664.642	1135.11	549.732	423.709	301.065	319.363	577.906	399.734	756.074	964.937	380.287	582.971	424.829	358.425	423.342	262.277	329.894	1051.72	319.933	376.58	521.142	1279.59	630.225	785.71
ARL2	12589.1	1325.69	1545.38	4746.34	7042.48	4978.57	3680.28	4538.77	3535.17	3083.93	2087.61	4184.82	5298.71	5459.09	7379.21	7910.44	7903.42	4433.81	2726.92	3976.34	9104.88	3791.02	5217.43	6257.3	5359.73	6320.91	5435.05	6718.92	3869.22	8328.68	11520.4	5407.86	5253.29	4496.84	5914.12	4389.55	6046.29	3849.09
ARL2BP	1616.06	1316.93	2028.4	2971.49	2567.13	2262.71	1663.25	3838.77	3233.21	1018.16	1819.45	3180.55	2347.48	3643.52	2179.09	2069.05	1742.82	2293.77	4285.18	4687.93	2254.97	4110.19	3422.42	2398.07	3865.75	4014.68	2651.85	2103.46	3258.42	1426.45	2417.03	2742.02	3682.27	2043.28	3071.87	3708.94	1843.94	2120.7
ARL3	3054.36	1201.88	1927.34	2976.21	3856.65	3366.72	2007.54	2669.78	2625.49	1612	1697.87	2870.1	3521.88	3847.22	3341.61	3850.88	7555.84	2765.9	5470.63	4606.43	2662.74	4122.5	3627.7	3015.84	4389.6	4434.98	3575.52	2808.81	3599.38	3552.69	2609.9	3278.94	4790.6	3967.55	6745.53	6012.58	3212.67	6134.16
ARL4A	36.9497	46.3369	170.325	151.945	83.4372	146.188	158.194	249.738	445.97	31.9861	125.82	119.422	85.3354	117.003	185.811	143.244	155.341	109.867	339.679	379.941	118.783	207.109	166.211	118.841	371.25	324.233	133.436	115.524	99.4166	77.546	225.137	215.454	620.585	226.467	360.869	216.073	132.185	355.464
ARL4C	1263.08	826.337	1378.01	2377.47	1917.42	5495.21	685.464	246.129	4728.85	699.441	407.661	956.325	1500.41	3216.52	1311.23	2277.47	1702.55	1835.42	195.23	349.055	2014.43	1920.58	1709.36	2599.08	660.765	3300.97	1854.87	3079.69	1133.15	1979.7	1544.28	3584.09	769.385	1190.68	741.773	2391.8	1031.47	830.744
ARL4D	1918.86	545.845	647.481	447.177	693.08	561.122	425.602	79.2817	937.698	364.284	155.423	190.906	575.226	462.425	379.864	624.116	587.625	440.463	134.162	190.769	959.266	760.733	599.826	725.595	230.608	458.612	521.526	1072.61	390.214	890.179	975.228	673.386	645.969	478.176	372.097	1216.35	775.864	350.352
ARL5A	110.169	461.24	577.931	897.708	852.282	846.055	575.486	750.244	1070.95	286.428	378.883	822.074	701.791	951.682	1117.26	661.282	931.551	701.701	464.888	994.252	340.622	811.622	658.829	726.16	848.896	1382.99	792.059	376.991	399.701	184.436	298.95	1119.58	1106.03	802.009	793.781	987.013	729.359	796.199
ARL5B	18.2802	9.71847	69.5465	42.9778	27.4375	101.557	86.2346	14.3114	65.7474	9.22714	19.2395	16.6432	40.2384	54.4672	38.3934	49.2071	44.75	21.1327	20.4734	35.807	12.316	21.3357	21.5258	41.8101	50.5054	80.6858	32.6733	13.5671	31.4972	14.8217	19.6086	113.257	146.004	33.8169	55.2507	38.9311	35.1434	45.7852
ARL6	13.5384	29.426	15.3656	53.8892	32.4827	33.6047	48.9009	24.3095	28.9446	13.9467	27.2131	55.2327	38.112	47.5149	97.9848	32.3359	104.826	27.5866	99.6913	91.0127	25.6308	36.8093	19.5629	30.3307	57.4125	77.2362	46.3336	6.07353	22.2509	19.0024	21.4645	57.1951	55.3212	62.7074	152.257	79.2504	47.075	210.924
ARL6IP1	1628.82	1826.35	3737.77	5278.99	5354.73	4296.67	2013.14	4115.63	5739.73	1857.21	1556.61	2319.86	4358.1	6958.03	4857.94	4401.87	4860.74	3029.94	2128.98	3912.91	3276.82	3720.8	4926.38	4958.29	4862.51	5163.07	4287.39	2974.95	3662.26	3349.56	3444.35	5760.9	5146.1	2776.26	5094.36	6829.07	4455.01	3112.14
ARL6IP4	48802.7	8541.27	11825.7	18936.7	30348.7	23796.1	23924.9	20180.1	17922.5	12997.7	14997.1	17602.7	29534.9	30120.4	28724.6	29426.8	36046.7	19691.5	16330.6	24184	36997.8	20309.5	29602.2	25631.1	24391.5	27389.7	23856.5	23440.6	16823.9	33520.7	41456.9	25976.2	27680.8	27124.5	29014.6	29259.9	29298.8	24886.5
ARL6IP5	1452.98	2276.51	3681.1	3499.14	3745.18	3362.34	2794.73	7105.66	7482.15	1248.07	2371.47	3331.33	3486.48	6305.94	3992.12	6264.89	4763.89	4923.03	6182.49	12896.7	4240.93	6724.83	6931.01	4100.67	7550.9	9408.37	5303.42	3022.62	2992.42	1933.76	4492.05	5810.41	11108.9	3575.44	5852.57	4084.41	3093.21	4954.75
ARL6IP6	374.104	302.791	604.559	915.255	727.436	693.554	688.821	1159.62	1081.1	234.111	617.96	630.569	700.308	1052.53	1119.7	888.969	1034	586.235	959.773	1644.15	548.528	808.024	874.825	594.754	1050.77	1363.12	724.769	471.62	544.231	227.136	549.731	954.768	1483.51	543.406	1216.05	885.646	676.266	769.782
ARL8A	14454.9	3391.9	4592.39	4625.84	6506.87	4550.84	5868.58	6950.63	5807.05	1730.57	4709.46	5159.57	6809.74	7127.79	8220.99	6669.89	8820.15	4294.37	6799.93	7813.59	8708.27	4485.2	5855.72	6400.08	6203.41	8760.57	5906.7	6225.87	2422.63	3690.22	10866.7	6705.59	8824.2	5512.41	8130.32	7481.78	6578.34	6095.44
ARL8B	304.089	1701.87	2311.77	2590.98	2353.4	2466.86	2213.69	3847.5	3636.03	780.603	1558.02	2137.22	2224.32	2965.96	3138.8	2951.65	2607.84	1868.23	2691.81	3912.37	1141.9	2902.27	2289.91	2169.43	3636.58	3712.73	2377.94	1290.35	1891.49	578.294	1122.35	3416.09	4032.6	1833.2	3316.73	3259.67	2421.23	2060.83
ARMC1	75.1246	168.217	336.42	855.463	607.666	576.532	479.122	1023.99	516.018	182.138	540.804	561.879	629.423	772.598	1138.42	649.641	789.271	660.68	745.96	1200.57	339.438	689.771	498.936	603.564	1195.74	1595.64	996.632	326.469	327.437	267.624	455.862	705.574	1050.34	872.691	1198.37	862.865	688.915	847.77
ARMC10	325.527	353.513	536.862	599.825	578.567	679.608	467.096	472.575	834.248	303.923	358.881	526.405	572.727	875.548	624.96	866.943	1038.88	757.643	714.318	876.154	562.993	1117.13	880.913	602.087	624.944	911.028	807.641	653.488	643.855	392.268	489.246	869.012	964.215	696.726	973.748	1058.56	604.501	765.282
ARMC2	8.25005	29.9419	33.1607	84.3421	106.538	346.481	48.954	113.425	73.4353	31.989	181.294	47.4835	63.092	73.3323	209.694	108.93	796.432	37.3813	357.745	268.306	83.9167	158.904	88.9445	44.1748	140.773	200.537	69.1455	42.36	96.3183	56.5148	21.0849	112.801	184.37	419.341	1205.64	523.963	185.609	1078.07
ARMC3	51.9654	85.6475	36.2177	190.875	993.274	1106.92	24.3501	6.41418	105.159	135.959	306.385	21.0396	112.692	74.6236	297.512	104.373	3296.54	8.91573	4179.13	1782.73	426.286	1057.73	470.452	50.1023	320.345	520.673	81.0267	148.268	486.36	608.297	3.46944	174.763	161.205	2353.73	5694.39	3156.09	481.154	6669.95
ARMC4	9.08566	21.7343	11.9456	54.9126	166.15	271.045	18.7545	12.1952	37.4417	24.2771	86.6393	18.5043	24.0824	45.4395	69.4257	22.3675	842.554	6.19248	793.238	507.385	112.681	348.02	164.332	23.0128	95.485	133.36	24.7151	23.0697	130.255	110.113	7.06676	31.6145	135.455	488.544	1000.65	519.804	69.558	1015.7
ARMC5	5757.87	976.757	1948.7	1572.18	2919.16	2787.3	2261.58	783.656	2279.39	898.331	1262.91	889.37	2613.18	2495.22	2317.95	1094.45	1533.04	1574.5	630.665	1201.86	2891.54	1539.94	1542.59	2007.98	1366.75	1854.29	1586.39	2003.58	1449.25	2254.03	2743.84	2629.24	1878.14	1961.11	1846.65	2424.45	2321.34	1362.93
ARMC6	1588.55	376.694	519.004	760.209	1161.58	1277.43	595.371	270.888	967.396	440.09	418.098	611.658	786.268	1470.69	1061.74	629.377	747.595	815.763	470.153	516.464	1875.82	1006.34	1013.57	980.187	564.642	1435.59	972.098	1365.1	824.03	1320.53	2065.38	1574.71	893.759	964.15	1014.48	1512.55	1157.51	883.183
ARMC7	1962.83	454.316	791.982	1150.18	1641.34	686.768	655.427	490.754	1197.81	408.539	434.916	517.604	1240.33	1195.07	1482.75	672.739	808.118	892.053	355.717	590.88	1812.88	913.45	1144.91	878.04	508.813	1063.25	1278.67	1702.5	505.688	1004.35	1758.72	940.326	629.836	692.227	755.232	1136.32	1381.94	617.969
ARMC8	108.995	380.816	701.333	676.412	476.594	723.374	558.658	795.642	1041.03	233.278	422.959	427.133	549.921	548.095	749.665	1112.39	750.967	482.092	711.425	899.814	290.134	561.198	540.058	505.851	794.877	927.673	662.752	294.752	382.008	153.134	279.926	1048.02	1254.72	591.723	818.795	843.668	762.836	618.269
ARMC9	971.554	330.347	436.666	367.103	777.403	432.964	600.081	956.975	751.409	197.505	591.18	1109.9	852.546	825.881	600.675	728.003	1159.56	772.078	659.501	795.49	1486.93	611.806	744.418	888.083	462.464	859.683	600.475	468.473	418.271	536.517	1342.31	979.583	957.295	676.252	1149.29	860.222	774.115	999.512
ARMCX1	916.921	425.001	653.798	1976.45	1560.42	1199.65	1741.99	1674.75	989.694	478.905	1203.05	1250.2	1545.07	1502.54	2294.85	2156.12	2969.46	1361.58	1789.64	2915.69	1364.1	2313.3	1695.96	1463.53	1594.82	2127.15	1816.13	769.485	1068.78	519.272	1329.36	1324.06	3543.93	1426.23	1631.2	1538.88	1211.69	1336.24
ARMCX2	1020.71	1539.82	1757.14	2351.87	3255.66	1453.39	1342.32	2176.71	1224.94	968.375	1650.22	1180.64	2550.28	2478.98	3095.79	4142.13	4118.67	2846.08	4459.84	5691.32	1413.79	2665.63	2799.36	1860.25	2641.72	4230.06	2958.34	1196.6	1752.65	1496.11	2157.81	2533.11	4234.23	2078.42	2460.1	3064.95	2404.08	2576.9
ARMCX3	26.4001	96.734	243.723	326.123	186.38	241.96	296.822	337.263	297.64	65.6257	243.681	245.448	215.543	267.582	394.047	315.994	370.446	260.444	300.339	690.346	165.935	391.704	254.196	232.224	404.672	683.264	391.927	112.274	154.675	73.0877	201.024	362.732	706.309	342.022	345.317	295.298	280.083	475.082
ARMCX4	5.05082	5.79408	5.64861	3.29803	4.89841	6.6812	2.75766	6.2716	2.7308	2.69018	5.53786	2.68695	6.00973	6.67931	5.97334	4.05367	4.95681	2.78612	2.74789	2.79408	3.09884	2.8807	4.04683	2.68899	2.72086	2.72386	2.79646	5.79042	2.91107	7.37311	3.2739	5.48064	2.98343	2.91067	6.89571	44.68	5.86111	6.01808
ARMCX5	80.7775	248.576	437.219	535.88	528.885	529.884	452.188	1040.58	435.196	183.438	478.975	406.818	572.548	776.29	728.027	797.352	846.894	488.031	1087.04	1340.55	357.899	691.226	631.389	516.744	960.924	971.72	721.639	224.085	479.962	228.592	357.942	581.363	918.229	661.825	1010.91	742.946	442.253	736.04
ARMCX6	3847.13	797.481	1457.59	2402.03	3711.99	2260.45	1898.3	1843.86	1816.01	1198.43	1772.01	2335.85	3265.15	4281.4	4033.08	2837.42	3311.97	2798.17	1918.14	2816.26	4050.15	3141.21	3417.82	2687.83	2443.17	3982.27	3031.95	2807.8	1675.32	3463.56	4485.34	3585.41	2583.09	2556.2	3004.1	3219.44	3314.58	2270.97
ARMET	19846.6	11477.2	16156.5	15094.9	22889.5	27918.5	12467.1	9881.55	16495.4	10311.1	10960	13646.4	15753.8	24981.6	14589.9	28437.2	21952.6	21251.1	28241.3	24542.3	21320.2	25321.3	28589.5	19428.3	25533	35746.7	24151.7	43802.5	20453.6	30631.8	34033.5	38560.2	23031.2	31151.2	27420.8	47474.4	27035.1	37951.1
ARMETL1	5.2213	5.62067	5.27191	22.2427	8.71229	28.1136	21.6028	20.8427	9.94042	2.85711	15.6911	12.2149	14.6402	16.3413	30.6309	17.5109	65.6399	8.32382	37.0043	34.8305	11.5504	28.9274	20.5875	17.6993	24.9909	32.4536	14.6427	6.02153	22.3159	14.3481	5.96202	9.12546	26.9612	41.0752	41.2032	33.8101	12.1088	47.3132
ARNT	694.925	315.94	268.709	455.71	600.21	463.193	753.465	950.66	499.787	190.317	652.65	447.845	603.871	500.718	908.369	743.315	969.898	439.18	728.72	1484.01	679.792	733.994	830.607	507.167	700.179	816.447	692.279	402.686	283.853	252.103	768.97	494.404	1334.46	659.852	700.211	636.605	528.956	490.243
ARNT2	1066.54	277.637	375.74	1247.56	797.756	489.301	863.818	675.297	945.84	188.369	1038.97	384.364	2189.96	2472.4	1142.88	541.96	1530.32	905.034	505.576	2167.07	1388.13	1685.21	2331.44	520.455	892.906	2000.74	958.372	490.745	550.568	571.244	2575.16	1342.91	1222.87	905.151	835.527	1059.3	325.589	568.398
ARNTL	125.828	613.005	564.038	428.437	337.346	869.882	731.402	880.784	1584.32	52.1038	1108.05	629.394	352.076	869.428	1486.06	1242.47	1914.46	476.085	973.319	665.463	302.114	436.055	1207.04	393.688	308.356	666.742	823.66	868.434	860.5	372.887	521.399	1818.19	3494.02	1200.29	2424.11	1712.44	608.585	1390.98
ARNTL2	12.4397	88.8044	103.391	50.3316	50.9462	154.565	58.7371	45.266	242.219	21.8276	47.5302	29.7644	49.525	197.682	32.4376	405.903	194.21	185.072	164.24	232.736	94.5655	215.76	122.176	59.0421	230.295	370.306	188.308	266.819	71.9224	64.3009	57.4127	329.586	291.614	182.282	310.625	198.485	207.539	164.884
ARP11	184.391	51.4236	171.863	94.4643	174.221	122.908	201.847	163.288	202.038	44.4036	115.811	167.998	146.317	306.978	207.976	69.9259	105.873	156.622	151.745	239.946	269.178	156.355	186.256	194.172	209.136	282.094	146.519	149.484	129.089	129.36	309.882	221.101	231.836	142.249	272.9	247.386	216.973	244.094
ARPC1A	7035.59	1061.49	1799.28	4661.6	5203.83	5125.77	3931.7	4904.7	3813.65	1961.79	3233.06	4666.53	6449.93	6451	9639.25	4466.16	7477.52	4441.13	4905.1	6419.54	6180.89	5185.65	4476.63	5360.39	5253.86	6598.6	5374.56	5412.85	2996.27	5691.01	7636.2	5368.03	7035.35	5912.51	10090.3	6193.78	6789.95	6771.49
ARPC1B	15206.5	5646.63	8073.62	10423.3	13592.1	14738.4	8816.87	10547.1	18745	7027.94	3603.47	12337.8	15453.7	31565.3	15975.3	20261.4	15737.9	17430.8	6885.92	11131	29035.2	14011.6	21658.1	18173.6	13672.8	22591.1	20010.3	26760.4	9283.14	18927.2	33316	28062.1	15302.2	16431.2	16462.8	18503.2	18236	10950.6
ARPC2	31164.1	13723.6	26801.1	30876.1	46401.1	38900.8	28126.1	30620.3	43037.5	19094	21685.5	27883.3	48787.2	59024.8	36859.1	58752.9	37036.8	36695.1	21226.4	32508.7	50122.9	36285.3	46656.6	38273.5	34080.9	42790.3	36459.1	40622	24349.9	36044.8	33567.4	62983.6	38916.1	29526.5	39711.4	39551.7	41501.1	18569.9
ARPC3	6607.84	8334.66	17669.7	14926.8	17162	17921.7	12272.8	26943.2	24312.1	9385.89	10846.5	21280.7	15361.8	23114.2	12994.7	22922.9	18407.8	17875.8	21902	28429.1	13904.4	23761.4	23620.8	13422.6	24456.6	30934.7	22002.3	11438.6	14674.9	8893.7	15882.5	23307.2	32584.9	16832.8	22420.3	23431.2	13496.1	18823.2
ARPC4	831.63	88.8981	155.485	255.762	262.712	323.611	269.419	236.193	321.955	197.901	137.432	348.036	302.329	508.065	563.729	377.166	402.639	324.222	230.373	390.166	611.197	302.195	339.984	322.06	422.055	631.7	419.507	391.772	192.107	314.515	883.968	476.571	488.969	416.716	536.809	319.04	357.494	389.173
ARPC5	5203.14	5247.68	8352.49	11827.6	15708.5	8433.67	7354.12	11393.3	13047.7	6144.95	4225.7	11816.1	13935	22388.4	15566.8	14840.4	8928.84	11310.3	6760.78	11763.9	10217.1	8712.28	16226.6	11257	12631.2	17143.8	11277.6	10233.6	7612.09	10817.2	11635.6	15092.5	13336.4	7912.57	13464.6	13056	13370.3	7879.96
ARPC5L	4301.87	1481.85	2522.53	2176.07	2972.44	3172.68	2355.51	2867.07	4418.01	1320.19	1186.48	1729.32	2464.59	4188.11	2341.94	3361.09	3328.04	2680.86	1617.83	2845.78	2759.26	2133.23	2704.5	2440.02	2956.84	3892.65	2618.85	4519.07	1441.16	2960.57	3502.52	3562.41	3171.91	2439.55	3320.24	3583.24	3469.45	2570.67
ARPM1	66.5807	23.3466	44.8613	55.3809	82.8314	63.5664	59.452	30.9585	59.7177	34.5476	24.1579	31.3635	98.7826	89.044	73.3225	42.3605	28.747	58.3197	38.5265	57.6406	55.5665	64.306	62.0498	53.7024	83.0032	75.1785	62.2866	58.156	45.7231	48.3049	63.5206	81.5901	62.273	55.9038	70.6062	77.5664	67.1183	35.5855
ARPP-19	409.867	1024.75	1406.79	1657.96	1210.33	1357.4	1176.07	1765.49	2001.83	643.31	629.624	1083.64	1223.17	1617.94	1787.18	1392.68	1921.46	1031.54	1261.82	1772.34	677.202	1370.33	1306.9	1387.88	1745.2	1911.25	1251.53	874.098	1146.46	359.971	746.427	1757.67	1964.66	1097.21	1757.29	1667.1	1354.19	1298.57
ARPP-21	5.2692	6.17569	5.9753	3.48622	4.9768	6.93058	2.85265	6.34258	2.81973	2.73939	3.03537	2.78443	6.69581	6.8551	6.02679	4.1093	4.95003	2.83884	2.82808	2.82725	3.21635	2.98076	4.1032	2.79277	3.35456	2.85685	2.87659	5.91531	3.05905	7.54343	3.36342	5.75412	3.07398	3.36582	7.00091	7.42619	6.03449	6.13839
ARR3	7.3696	7.3297	9.07694	7.91032	7.58374	9.75935	11.2011	8.83214	13.2117	6.63094	14.9742	4.98069	32.6529	58.5479	14.8063	8.38551	7.81708	6.49379	12.0493	12.2096	10.1118	7.39509	14.6646	10.6283	28.2064	11.7472	20.4145	7.37661	9.15429	26.756	5.91623	10.2273	26.2291	14.3881	55.4304	10.9226	12.1412	8.48051
ARRB1	1393.47	162.264	273.782	1116.59	881.521	422.693	612.951	130.408	643.682	241.715	273.256	488.3	997.067	988.268	1270.12	341.78	370.989	385.989	145.328	284.611	1566.81	409.051	801.07	943.611	249.8	652.123	566.715	419.291	266.556	527.669	1066.53	738.892	423.415	365.869	394.884	575.912	560.485	202.43
ARRB2	6547.79	1408.18	2813.86	4095.17	5111.99	4784.05	3423.35	3836.52	6765.2	3121.05	2021.54	4431.41	6066.33	8307.66	7781.84	9712.89	6090.43	4966.96	2171.16	3539.41	9252.44	3807.48	5790.49	5948.34	5223.95	6309.66	6855.87	6395.56	2725.58	5712.2	11889.8	10169.6	6909.78	4430.56	6074.05	5798.62	5089.89	3971.49
ARRDC1	857.315	281.524	622.989	1179.41	1448.79	1047.68	989.38	293.611	1009.23	593.948	803.134	545.889	2008.57	2032.88	2152.09	777.14	1507.23	921.986	242.362	389.434	2142.57	964.082	1113.9	1344.37	424.062	989.763	1082.31	1380.9	914.598	1503.94	1209.29	1742.33	640.97	1213.08	1181.08	2044.41	1441.97	829.505
ARRDC2	4420.27	928.785	2930.39	8327.98	4829.58	2508.92	2473.94	3847.23	2634.18	662.673	5657.45	1680.72	3951.55	3684.92	3518.52	3294.66	4619.47	2039.55	925.181	1618.79	2801.64	2109.03	1946.27	2850.76	2528.76	2604.99	2110.64	2669.57	1662.77	1963.98	3421.18	6494.82	2713.78	3006.12	2698.02	3888.86	5543.17	2279.92
ARRDC3	129.902	618.361	1278.03	935.408	404.306	690.008	909.947	974.012	739.702	192.516	449.682	622.838	585.592	558.715	644.62	962.862	394.297	437.648	881.788	1653.49	325.825	575.146	565.262	563.774	929.178	2042.42	1027.43	314.461	458.566	92.519	281.659	879.583	1974.84	362.449	722.427	661.84	317.879	705.756
ARRDC4	124.287	572.27	703.733	596.704	549.882	506.248	613.561	1011.78	1521.63	164.732	508.978	784.235	776.139	976.018	1061.64	1622.18	481.304	1108.21	1970.43	2554.93	690.674	1362.88	1503.66	681.32	1090.36	1861.47	1055.36	347.594	453.654	183.018	389.834	782.33	2131.55	597.138	888.375	623.03	440.296	647.318
ARRDC5	46.5105	13.5239	27.0384	79.0685	73.2046	119.055	44.1692	19.8686	40.7472	23.7728	30.724	42.599	67.0831	161.154	79.7257	99.2559	117.819	57.1916	26.4964	44.289	64.8084	53.3913	77.8025	114.961	73.4801	161.334	81.3291	64.3103	43.5789	45.3145	108.104	144.675	81.0772	101.032	122.553	84.0787	63.3116	76.1103
ARS2	3533.66	1593.16	2469.81	1667.63	2566.26	3309.7	2397.47	2764.11	3307.39	893.459	2919.56	2039.26	2367.2	3403.24	3000.35	2562.21	2659.11	2289.23	3468.73	4620.74	2625.22	3102.12	2703.16	2331.45	2964.37	4581.13	2881.14	2458.45	1963.2	2031.64	3158.16	2962.84	3668.93	2860.07	3575.92	4562.69	2290.35	3379.41
ARSA	1248.74	260.977	561.924	820.7	1210.49	1686.47	697.139	217.273	1354.12	650.488	465.192	563.511	1224.34	1798.49	1518.01	1105.39	704.164	1181.57	448.22	403.701	2396.58	1063.91	1786.39	738.815	591.455	1613.75	1352.35	1471.08	916.357	1299.16	3497.8	1289.46	705.818	1852.11	1867.1	1994.32	1572.87	899.62
ARSB	82.3674	40.7024	90.4662	79.6867	106.404	169.837	72.1304	55.3504	118.955	35.821	28.9804	56.1126	111.768	213.901	146.663	273.074	214.09	141.758	51.4883	57.7663	179.072	81.6027	162.608	119.106	82.6384	158.745	146.107	162.699	76.8448	107.393	245.25	281.625	208.191	118.036	122.203	178.121	169.562	138.496
ARSD	111.982	52.1935	129.951	223.948	161.839	287.375	154.825	100.436	188.875	91.5658	205.668	76.3082	214.318	185.278	342.388	113.077	109.586	71.3611	55.0603	141.033	206.372	172.433	116.829	215.107	105.555	295.738	116.839	76.3734	108.776	159.074	117.925	318.305	228.703	236.932	150.91	320.713	220.333	163.398
ARSE	116.33	12.5287	75.8028	53.5722	136.591	108.897	170.327	46.9299	75.0801	63.9856	46.9083	83.376	150.198	168.801	82.078	24.8881	58.28	155.026	33.6731	94.244	491.959	41.7097	180.481	151.275	89.1433	191.267	99.8973	189.838	56.3635	81.8595	658.978	309.762	191.77	66.3393	90.6677	87.5184	310.273	22.3303
ARSF	17.0835	5.76904	20.0879	22.1737	31.9984	71.6989	28.9795	11.7264	41.0743	32.4444	17.3171	16.418	58.8664	50.9783	11.5753	18.7912	15.1787	22.8632	17.574	30.8416	35.0207	20.1204	34.0957	29.7506	45.899	53.4089	37.3343	10.6414	16.8112	30.9382	77.2796	63.3332	26.3876	52.6714	46.3286	35.2298	5.58345	47.8697
ARSG	143.699	33.6573	70.9105	151.921	100.021	251.966	97.2096	59.9347	198.497	33.3373	59.4745	94.6743	109.197	129.67	141.6	230.797	131.945	100.345	62.6937	155.004	179.52	132.634	146.336	157.75	142.093	211.266	155.497	108.469	102.284	127.163	202.686	275.741	178.682	197.56	211.014	177.43	140.114	165.235
ARSI	1144.8	256.858	162.698	387.778	428.902	361.068	177.667	198.52	488.669	221.877	182.921	152.779	449.455	422.697	423.672	298.949	467.363	629.097	222.295	380.552	919.837	245.91	319.513	364.224	244.51	755.031	492.311	328.62	178.47	395.421	586.667	367.927	511.71	255.977	288.655	225.345	492.212	141.486
ARSJ	114.324	359.986	315.754	431.907	422.057	504.681	274.554	430.828	713.812	115.599	277.04	313.657	362.708	411.398	802.154	496.421	443.727	393.24	563.263	669.639	323.188	363.697	408.499	291.958	482.947	668.635	449.502	643.315	304.727	278.467	285.322	599.498	757.734	335.973	812.165	698.343	573.816	441.083
ARSK	5.05329	15.5417	20.0058	54.6324	25.3469	20.0418	58.2177	95.3516	51.9394	6.94519	63.588	73.049	15.4183	17.0457	80.5245	74.9535	140.892	31.3571	47.04	131.902	19.2479	54.7807	29.9122	42.2396	77.0839	85.2888	58.865	17.1323	31.8281	7.81669	32.9771	54.7562	166.806	49.4497	80.8853	51.2769	29.6747	90.0508
ART1	5.17245	6.13985	14.5605	4.71773	11.4146	8.57713	8.75544	6.24449	12.7785	7.12006	4.18953	5.26399	12.0913	36.0651	9.38655	12.3313	5.64116	11.7218	13.7334	26.3138	14.5427	2.96867	6.68568	8.24378	29.1049	41.9541	39.748	5.86588	8.12711	7.37528	3.44151	14.5002	29.7686	17.1811	29.7449	29.0771	5.88904	6.01639
ART3	10.7181	5.96648	14.8729	10.3044	24.7107	6.98425	2.90494	6.79846	4.7482	6.32508	10.9029	15.6315	13.1591	13.4482	21.196	10.9762	25.4986	3.01705	24.8014	21.1806	3.57312	10.0032	6.31886	10.2674	4.90528	2.91483	3.3583	6.41798	18.3649	8.57196	3.57744	13.9344	25.1465	23.7081	12.0085	13.3397	15.3614	7.16366
ART4	121.215	57.578	137.014	367.56	104.073	154.277	141.765	175.388	138.45	97.0242	77.6367	145.579	244.075	199.252	177.526	182.916	201.211	78.4228	114.365	267.07	81.019	101.864	57.5599	342.632	241.564	119.223	213.587	24.1649	116.638	79.1808	165.269	170.567	281.769	101.243	216.532	92.6844	269.287	259.518
ART5	64.955	5.739	37.4061	97.427	229.102	97.3746	106.781	90.1844	139.82	71.691	38.7807	159.532	88.3661	60.7358	66.6475	41.8437	118.535	58.9635	57.6572	111.702	99.3586	130.257	137.107	142.485	57.3633	135.814	115.097	137.568	150.145	51.2796	190.314	116.408	119.809	113.468	39.3156	90.5504	24.7687	54.8495
ARTN	80.8438	62.0667	161.246	189.378	200.921	212.433	151.001	73.4732	372.201	283.231	64.1161	97.012	270.308	483.564	134.441	147.387	184.636	151.082	77.1462	90.0206	254.894	250.902	168.772	234.791	220.318	221.15	242.281	251.618	451.272	532.738	166.371	292.539	161.369	221.857	292.093	308.791	171.534	123.675
ARV1	123.666	136.513	285.91	555.559	530.935	599.295	443.689	862.453	510.774	254.203	418.831	654.945	681.166	882.214	873.835	465.663	539.702	579.397	871	1127.37	339.859	707.47	473.054	682.233	847.679	954.553	615.72	299.505	514.22	232.496	368.516	683.743	716.49	558.922	1019.99	819.684	676.654	660.856
ARVCF	485.396	83.8338	109.385	244.844	319.956	219.577	192.83	87.341	286.547	106.48	215.988	211.485	410.363	424.912	394.125	142.387	292.297	227.844	96.2535	244.357	412.88	438.756	248.829	365.477	109.223	489.432	269.737	145.341	205.5	331.429	202.344	256.354	286.094	260.559	315.993	315.077	322.047	272.513
ARX	19.0487	13.1539	38.5615	33.4569	55.523	116.776	12.2126	13.9915	65.3097	20.4157	48.301	30.4916	27.4826	113.184	33.9531	26.2343	128.983	11.687	31.4342	63.5675	40.3348	47.5788	58.0408	28.0762	20.6659	89.3742	27.0565	27.4008	63.1246	60.0695	28.5625	100.806	63.0849	79.71	190.295	159.527	40.6342	103.295
AS3MT	12.2935	6.85061	6.54274	40.4878	13.2822	8.44247	22.0548	38.013	24.6567	3.12511	12.2806	32.0646	7.19097	8.0607	23.707	11.9737	32.6523	9.97693	17.7853	65.343	12.1533	15.2532	11.2112	24.1552	31.4578	35.8907	18.5861	6.88587	4.06995	8.74442	13.0849	6.84206	42.7014	15.2877	56.2215	9.14602	19.2379	11.2806
ASAH1	243.694	1090.1	2813.58	1974.5	1420.24	1796.78	2764.53	3202.34	4099.8	759.694	1400.1	3134.54	2531.7	4462.52	5361.6	1818.62	3161.85	1170.12	1146.23	4056.55	1225.85	1692.43	2836.29	2629.15	3048.44	3611.53	2209.87	877.805	1576.27	485.685	1024.25	3856.33	4948.89	1750.49	4080.31	3515.19	2763.88	2084.46
ASAH2	6.3096	16.2131	18.8972	38.757	33.083	34.6572	37.0806	17.1478	40.9751	27.9491	55.6525	38.6366	62.9507	61.1246	30.4936	45.0547	53.8851	35.8041	35.4927	47.318	35.2979	36.462	48.0407	28.1196	39.0511	57.8874	44.9909	27.4581	39.5109	42.3333	25.3169	57.2467	48.559	38.043	66.8778	84.5845	33.3379	47.0014
ASAM	97.4212	77.0996	160.139	306.433	222.99	772.12	287.655	141.588	471.991	124.45	188.758	263.762	372.559	443.292	427.725	1818.57	1176.58	1156.67	609.054	707.96	437.912	815.802	566.909	471.506	1030.33	1911.45	1448.36	386.369	417.897	213.877	595.688	793.572	1922.7	1134.67	1014.17	720.653	964.415	774.868
ASAP1	48.5639	179.442	240.037	304.043	112.963	472.422	302.702	365.988	562.116	72.5108	226.482	231.516	223.586	269.734	448.178	502.216	427.689	239.33	224.623	373.006	141.005	239.343	217.681	239.274	375.294	586.774	336.964	158.343	111.043	97.3949	226.92	525.289	826.971	290.424	500.922	307.972	321.3	273.03
ASAP2	59.4885	410.694	324.042	635.773	642.772	499.494	354.016	407.457	422.023	186.344	261.577	325.991	496.443	355.428	750.273	536.563	643.83	413.673	353.053	457.903	230.722	542.153	349.903	551.98	392.887	524.238	395.423	143.788	338.393	131.459	219.231	436.645	652.387	446.499	408.784	403.396	382.145	274.862
ASAP3	1628.22	224.083	375.006	1064.09	1119.31	910.744	1099.24	718.856	771.667	328.754	930.519	892.484	1375.27	1503.8	2118.88	1102.95	1921.95	1123.37	697.327	1378.87	1943.28	1330.21	787.376	1494.41	980.505	1923.25	1475.31	1163.51	794.899	1140.8	2398.37	1209.95	1645.72	1339.33	1741.19	1321.78	1174.7	1308.11
ASB1	698.008	159.073	309.591	488.171	544.537	727.664	428.636	301.094	554.919	228.446	400.212	301.453	512.889	627.672	713.899	661.051	1100.59	473.076	290.402	393.584	630.359	546.768	500.957	569.334	419.591	632.036	514.053	570.273	443.164	609.442	896.051	731.291	671.376	694.544	779.44	730.568	622.815	571.276
ASB10	23.1081	25.1734	63.5462	53.0307	72.6202	116.796	25.3985	26.1797	97.7424	30.0051	46.2022	36.5994	61.9564	59.2153	38.8724	42.3372	38.424	37.244	25.2097	60.8305	50.9616	53.0807	56.1424	47.8391	50.1566	97.9592	49.757	23.7604	50.626	55.1554	35.1683	147.253	78.5166	33.6344	47.1121	104.955	42.8685	23.6271
ASB11	5.48829	5.83656	7.23796	3.29171	5.10853	6.77231	2.85875	12.0155	2.97221	3.0609	3.22551	2.81027	6.90651	17.5798	6.41731	6.99898	5.18693	2.96954	2.96469	2.96297	3.46054	2.9647	4.57793	2.8497	3.23878	3.1785	4.61718	6.19854	3.2336	8.42779	3.52824	10.7547	4.51849	3.16369	15.6034	7.91008	6.58724	9.35178
ASB12	16.958	7.40422	20.1102	21.0196	30.0683	21.5513	24.0316	12.7615	28.4495	18.4681	21.8385	23.4008	36.7241	44.6243	22.6222	26.1341	30.534	14.3958	18.6431	18.7857	35.483	21.1092	27.298	22.6755	37.9969	33.6765	39.2394	11.0503	25.9634	30.6873	20.0673	26.4697	32.4776	33.6701	48.6124	25.6994	20.1759	17.6516
ASB13	672.739	163.871	309.8	574.871	542.042	735.02	535.97	354.189	745.909	178.55	421.372	398.553	697.427	1016.28	1343.93	1236.32	1290.93	674.152	456.658	720.796	1298.48	954.078	860.417	942.264	787.987	1046.14	857.365	746.757	595.07	729.19	1363.35	1052.48	1034.17	1135.63	1225.27	852.719	977.24	909.706
ASB14	4.96556	5.32673	5.05939	13.0544	38.4039	65.714	2.81679	6.45352	12.2033	6.0492	21.9694	2.56694	6.28321	7.14555	6.23082	4.03258	146.806	2.777	29.5962	43.0745	21.3023	40.1807	13.4275	8.33474	8.82665	28.5875	6.64924	5.73734	35.276	7.63755	3.3403	5.18879	7.3616	172.139	158.619	147.592	27.635	183.715
ASB16	134.305	83.1261	123.863	72.4753	143.956	138.216	147.707	126.17	271.263	146.634	107.053	170.001	156.803	420.248	100.16	71.5803	76.7862	87.8294	86.2246	138.537	282.016	146.482	210.256	117.966	173.597	258.178	133.324	120.985	237.247	141.585	294.471	220.564	196.929	130.255	190.366	217.367	112.223	105.308
ASB17	5.09723	5.57994	5.27318	3.19736	4.87932	6.5745	2.89063	6.22619	2.78831	2.80738	3.09916	2.74019	6.21079	7.1243	6.14856	4.7023	7.93164	2.85356	2.8991	5.12505	3.23901	2.85057	4.19624	2.71246	2.96191	2.80403	2.8937	5.86669	2.89346	7.47875	3.33836	23.1994	3.61485	3.02693	7.28932	7.29946	5.93466	7.22784
ASB2	1977.97	301.191	294.106	976.227	1998.58	1226.93	504.916	162.512	458.786	965.894	496.146	213.263	964.12	2857.89	829.04	1143.23	2112.78	857.813	2333.95	2879.07	2021.72	4335.75	2135.54	998.176	538.392	2479.72	1319.03	706.218	2291.79	5382.22	1977.74	1075.9	2266.81	3131.57	1453.84	1689.38	1481.96	1601.93
ASB3	328.348	311.4	614.252	1611.02	1423.28	1339.7	1319.68	1342.31	900.855	470.512	1447.09	1581.03	1865.73	2068.69	2940.3	1430.4	2555.7	1039.3	1010.43	1958.56	1099.54	1374.83	1249.58	1562.73	1925.08	2322.1	1726.16	629.793	1188.69	528.542	945.392	1760.53	1982.33	1323.58	2418.21	1956.57	1503.9	1741.49
ASB4	43.2652	25.7253	28.6156	59.0928	51.5319	43.0154	50.0754	29.4587	56.3084	55.8184	23.3235	33.4439	64.4072	124.908	38.6112	35.898	41.4326	34.3197	36.2824	51.3948	63.5234	32.587	57.9157	40.501	77.6747	58.5505	67.8692	30.8651	63.6007	58.8318	48.3572	38.8945	67.0805	61.2346	91.2367	57.6054	36.5925	32.272
ASB5	9.00936	6.71084	6.69482	9.66533	36.9285	27.2039	9.63343	12.5202	20.2739	8.21643	15.0028	4.48325	10.2625	29.1487	13.6026	13.4137	24.2989	5.36323	292.556	133.82	14.2713	105.63	26.5155	7.053	36.031	50.8638	15.2858	6.78461	32.6628	23.069	12.2065	32.2997	69.7319	63.3377	43.4058	44.0631	16.1186	81.4112
ASB6	1526.13	280.921	373.611	650.579	922.274	924.239	613.974	253.521	745.843	291.053	507.255	418.35	866.323	984.436	1133.91	920.075	665.231	642.716	402.931	472.534	1215.95	681.107	678.419	881.233	516.581	973.922	847.726	970.434	495.237	1135.19	1296.62	931.024	689.747	674.971	1006.76	815.003	818.713	555.205
ASB7	61.0079	42.3566	75.9158	98.6699	93.9252	118.866	72.8637	40.1307	142.736	36.8654	36.6374	42.4824	73.5974	114.854	109.636	100.35	78.883	83.6114	71.5456	108.582	65.2586	77.1888	97.4052	103.253	81.5111	141.315	112.017	93.0439	43.265	60.3539	110.119	114.495	102.885	79.1064	103.441	114.365	92.7676	91.8504
ASB8	481.349	67.193	97.913	350.142	290.272	258.997	201.391	243.607	196.199	94.6129	165.112	303.71	268.293	345.43	676.4	267.505	331.227	274.748	159.667	316.758	365.028	293.087	297.903	367.02	343.716	463.071	382.797	248.718	181.603	278.463	550.816	261.658	324.68	319.961	541.487	274.668	327.744	338.667
ASB9	434.163	230.686	244.814	653.96	347.617	238.088	182.332	686.206	286.435	85.231	410.02	228.822	334.405	342.337	427.63	212.758	184.871	214.019	292.879	515.171	287.386	261.524	336.656	322.621	311.54	424.597	237.059	152.756	142.865	222.898	288.076	256.777	465.639	160.615	271.189	232.353	195.004	230.603
ASCC1	296.214	117.658	235.233	523.737	308.451	591.127	538.821	851.443	464.479	190.692	333.028	446.935	473.624	501.755	784.339	890.489	1025.52	403.335	547.724	1057.96	353.807	477.096	388.216	530.23	822.587	887.756	702.983	308.374	364.769	337.099	608.194	771.976	1053.73	672.165	1190.22	533.425	758.658	786.739
ASCC2	1501.79	269.997	452.424	766.732	995.622	1111.09	735.271	348.993	910.622	395.944	546.521	568.519	949.276	1062.97	1591.53	957.052	1179.06	870.632	346.629	488.458	1721.31	890.462	820.269	969.791	625.542	1532.43	1143.25	1220.4	488.846	1065.95	2028.04	1537.52	993.697	1173.41	1448.2	1107	1371.33	1149.53
ASCC3	53.1165	246.136	399.445	569.286	599.817	553.76	314.257	427.117	592.644	219.832	252.533	301.243	550.983	647.568	487.228	524.085	841.279	595.004	585.039	883.739	302.506	612.567	397.268	468.399	664.939	961.243	678.927	273.607	321.522	320.374	254.979	769.578	796.022	510.619	743.082	808.95	615.898	684.968
ASCL1	10.9708	8.85964	17.13	18.5225	26.3951	39.2317	32.3854	13.6281	25.1218	13.48	8.41468	12.3072	7.58735	28.9954	13.5064	13.2388	13.157	9.93798	30.057	27.0024	13.5028	21.3246	26.8537	42.5148	17.4448	37.5922	10.1801	12.667	22.7771	9.67902	19.225	45.2468	30.0915	23.3896	45.3311	57.6721	12.4057	58.7823
ASCL2	240.11	40.3276	61.4463	319.051	284.419	144.293	109.677	93.2357	104.845	65.9063	155.899	211.238	387.908	835.317	431.418	184.744	252.302	193.253	263.918	384.385	397.036	291.912	404.101	282.799	225.335	369.025	228.669	212.489	154.893	252.062	242.49	450.847	202.213	207.312	260.678	546.032	101.145	243.027
ASCL3	5.62955	6.25028	6.07239	3.4726	7.74467	7.48142	2.84951	6.71603	7.07428	2.82876	3.22659	2.92797	6.43429	21.8896	6.3601	4.29831	6.63714	2.95238	45.7425	2.92908	7.97855	3.12759	4.35271	2.83126	4.40163	7.36038	3.19047	6.3996	3.10822	11.013	5.02088	6.07681	3.11165	49.3729	41.5089	23.3447	6.30361	19.3474
ASCL5	64.7246	29.2388	54.4017	85.8441	158.586	130.916	122.897	91.7033	150.533	143.716	86.8231	109.493	150.678	241.966	106.658	106.521	83.1714	64.835	90.088	70.0693	172.877	134.761	112.982	104.509	164.865	142.286	172.99	64.4547	232.68	136.03	182.665	251.421	106.847	162.491	196.918	212.033	81.652	93.6582
ASF1A	103.289	72.8056	86.6137	303.413	251.828	222.175	212.803	290.268	205.941	113.43	140.749	282.839	274.729	452.136	543.015	180.252	323.427	230.034	281.271	481.32	164.47	285.905	277.252	255.546	367.413	600.053	316.851	158.956	130.368	120.182	180.098	272.173	285.533	176.085	406.936	266.895	214.693	281.643
ASF1B	125.144	61.0301	145.435	110.511	193.558	255.828	126.879	81.0183	188.98	105.375	101.575	128.702	188.716	501.862	221.794	153.216	125.257	179.625	85.0533	155.294	363.322	154.7	245.521	160.538	219.831	344.273	299.789	214.717	156.958	473.386	467.959	349.291	244.49	227.968	410.515	310.462	207.027	208.445
ASGR1	3821.21	1448.78	1193	1019.27	2946.85	2484.97	1864.33	1780.1	3590.44	1049.45	1092.29	1706.3	1603.44	3715.4	2212.33	4326.56	1574.58	3075.12	2270.01	2771.66	4563.14	2233.31	4629.99	2376.49	2619.6	2366.52	3600.21	2661.23	834.239	3562.79	5010.07	3171.65	2908.39	1776	2061.82	2390.8	1953.42	1256.01
ASGR2	347.49	177.394	313.777	185.36	247.033	322.405	147.788	173.234	376.399	215.245	93.5594	579.865	221.68	389.458	169.211	842.286	123.459	181.038	180.681	255.706	425.136	182.398	387.3	195.579	240.253	563.01	456.349	257.789	108.198	386.763	403.314	452.501	279.192	200.086	199.538	400.879	110.832	217.45
ASH1L	40.1955	149.952	265.085	384.038	455.263	309.204	123.943	86.2752	309.279	112.261	110.719	88.3224	347.494	284.785	297.09	298.358	375.046	317.49	64.5569	96.7144	189.553	312.03	394.883	311.112	140.368	270.796	270.771	124.903	168.771	291.083	105.051	315.835	186.808	327.611	171.855	391.563	315.484	153.879
ASH2L	2381.05	581.362	814.433	2472.77	2186.69	2457.6	1870.14	1706.18	2094.39	808.637	1389.78	2092.49	2255.29	2943.49	4296.96	1710.08	2536.7	1665.19	1640.57	2702.83	2184.23	2456.1	1835.09	2369	2574.91	3618.46	2394.17	1992.71	1385.36	1786.62	2682.99	2737.26	2632.67	2155.68	3531.64	2324.19	2687.89	2541.81
ASIP	4.62146	5.73338	20.1846	7.97015	17.8442	29.9902	17.609	7.03129	31.3373	6.40236	17.04	4.47725	16.5177	65.8715	7.79698	10.9564	7.44341	7.1764	15.0283	24.5559	14.2629	10.0675	18.4245	9.99694	8.95916	47.3043	22.0075	26.1058	17.7633	8.74258	12.8606	43.5763	45.4417	22.1786	48.4013	23.5039	5.47745	5.55643
ASL	4558.46	709.207	1903.25	1692.93	3116.98	3476.21	3028.99	1332.86	2722.4	870.874	1868.49	1571.42	3417.07	4005.48	4001.23	2076.49	3934.27	2035.81	1161.24	1942.56	6071.49	2157.09	2414.35	2913.06	2246.11	2582.95	2347.47	3371.68	2064.13	3014.19	4310.1	3628.42	2580.25	3252.77	3590.04	3753.71	5281.98	2598.14
ASMT	43.3531	37.7849	64.601	89.792	29.6387	96.7935	69.3603	58.7601	55.756	16.0902	93.7359	28.0861	102.406	55.389	89.5345	50.5988	78.6259	36.8706	54.9545	61.2048	37.1145	30.3528	36.6529	53.5296	43.7272	47.8541	35.7076	29.8821	48.286	19.9911	27.9766	64.9317	76.4805	30.045	52.8889	82.1664	81.3119	71.0786
ASMTL	4189.36	880.869	1286.09	2495.18	3082.18	3189.04	1862.9	1204.93	2146.63	1121.45	1451.31	1322.68	3023.29	3068.31	3354.53	3566.88	4867.82	1763.17	1367.43	2092.6	5018.39	2728.48	2884.38	2715.73	1985.12	2888.92	2481.64	2502.81	1970.58	3401.73	5479.21	2806.63	2580.91	2805.48	1978.64	2933.58	2250.79	2357.29
ASNA1	1552.18	279.446	686.069	1207.61	1384.7	1624.37	792.742	627.481	1539.21	881.72	327.957	708.762	1526.62	2458.39	1723.1	1429.73	1643.56	1703.11	538.83	815.243	3910.01	1279.77	1362.59	1584.4	1016.27	1657.25	1804.71	2453.48	1017.64	1838.19	2913.74	2238.95	1204.37	1614.57	1623.18	2050.85	2027.26	1249.56
ASNS	1356.24	1582.54	2272.51	2331.14	3022.78	2679.92	2024.63	3186.1	2672.3	794.895	2149.07	2375.58	2832.48	3145.82	2273.1	4173.73	4046.92	2491.7	2502.92	3252.33	1878.7	2475.3	2128	1923.85	2770.01	3677.36	2198.1	1729.17	1540.37	1186.79	1833.23	2700.52	3071.02	2481.72	2935.69	3954.72	2365.14	3354.27
ASNSD1	378.799	1210.39	1866.45	3332.8	2866.79	3284.56	2570.69	4699	3188.56	1225.31	1949.62	3415.18	3231.93	3377.73	5035.87	3525.97	4698.78	2751.31	3165.91	4483.46	1312.22	3401.95	1761.35	2961.36	4951.8	5171.43	3429.56	1428.34	1605.07	909.726	1364.96	3188.16	4729.98	2960.32	4774.48	3630.66	3647.54	3827.97
ASPA	56.6063	56.2116	126.352	430.633	267.654	286.023	296.471	367.671	277.416	105.824	164.231	255.478	251.165	265.505	277.465	308.5	237.229	223.345	418.327	718.833	135.349	348.387	182.795	236.706	540.875	453.543	263.541	88.034	219.455	80.3754	87.2071	310.859	634.205	217.288	435.006	203.284	321.715	180.55
ASPG	1261.9	64.9814	559.502	157.626	675.993	181.202	487.723	365.085	448.451	567.726	493.945	458.598	1423.11	146.964	705.015	147.044	75.163	82.997	79.978	64.2677	508.051	75.8104	116.006	663.712	203.781	315.241	150.684	262.361	85.2837	283.194	134.87	109.287	56.7462	198.284	176.667	170.38	492.127	72.427
ASPH	117.399	314.012	598.585	578.945	670.876	939.269	747.426	1057.75	954.343	235.486	446.899	766.405	635.594	926.883	938.079	800.788	896.354	721.231	470.616	1180.63	448.724	845.77	494.684	849.88	1099.01	1420.95	832.721	458.313	499.299	522.109	481.563	969.591	1305.08	784.616	1079.26	907.462	932.674	709.625
ASPHD1	811.214	196.133	298.215	96.5814	278.68	476.53	269.919	139.238	580.404	141.14	456.328	245.344	281.651	397.568	199.04	545.383	331.188	695.104	215.809	526.778	1305.69	580.923	344.264	325.623	523.117	854.03	748.34	1182.6	194.997	682.66	1895.08	1615.43	891.93	443.455	623.781	998.976	788.006	268.973
ASPHD2	93.1669	45.6711	50.317	80.7504	135.082	199.314	88.8736	47.8652	164.971	47.7614	45.3715	72.958	140.348	381.901	141.411	187.237	183.637	131.578	88.19	129.248	260.55	161.763	238.545	153.184	125.251	322.248	168.275	340.665	68.8886	225.36	289.585	188.549	94.1084	209.616	211.839	274.335	119.602	240.353
ASPM	6.23031	15.2423	23.6391	33.1293	60.9164	78.9111	41.3103	46.026	52.9034	12.2893	67.7719	44.2377	48.4955	130.656	39.8754	109.667	47.2787	100.843	58.8013	140.21	31.1305	86.9132	74.1322	23.8184	100.053	137.848	154.462	18.6717	19.9637	33.5273	23.688	151.653	108.102	71.3513	160.501	88.4048	54.4436	139.317
ASPN	236.712	130.407	507.954	760.76	374.188	785.005	241.744	785.929	1121.48	291.535	373.363	102.002	454.973	286.063	436.498	1668.94	1034.34	3252.12	3614.28	3804.7	717.237	1548.54	294.995	498.496	2604.76	3716.65	3396.95	638.949	587.418	271.089	1423.25	3496.1	4050.43	1571.01	3773.6	1294.18	1934.84	2419.27
ASPRV1	1674.19	384.393	572.572	1138.97	825.941	797.518	391.476	1074.3	639.14	332.057	436.665	769.702	912.504	903.523	891.774	619.026	939.939	626.836	1049.59	1112.93	1030.29	917.384	1019.37	764.32	1343.1	845.96	677.38	521.094	909.87	929.64	1391.64	796.123	1088.11	772.994	1010.85	1042.15	808.695	990.739
ASPSCR1	958.315	160.631	346.197	523.88	841.782	520.446	526.485	118.224	467.179	293.315	372.79	386.155	783.798	722.694	852.781	432.29	627.658	587.999	170.71	245.201	1157.01	501.459	549.958	735.904	270.106	660.608	642.47	629.709	445.883	735.151	1244.65	663.544	495.994	625.817	626.914	765.42	745.536	432.024
ASRGL1	2426.74	1754.24	1962.21	3765.68	2911.94	1301.19	1523.12	2619.84	3217.01	1155.29	1565.57	2234.04	2591.47	3209.14	1953.2	6137.73	1640.03	1694.23	1353.41	2049.72	1748.8	1277.91	1790.14	2398.71	1527.03	2361.77	2328.03	2150.39	594.932	812.339	1824.09	4078.99	2140.03	1153.46	1411.6	1751.43	1764.56	486.282
ASS1	2110.48	169.059	590.993	639.73	879.443	987.365	717.113	405.642	785.43	338.489	347.853	698.109	854.072	1094.32	825.545	1463.6	1923.83	706.164	460.36	989.13	2337.32	1662.04	870.278	1065.82	1223.13	1336.39	1238.73	1567.86	1078.15	2429.22	1801.25	1208.1	1038.05	1214.12	1913.08	1794.51	1365.21	1280.57
ASTE1	97.6651	61.0303	103.18	387.458	220.004	281.97	227.411	284.716	191.851	69.5594	238.329	176.063	333.039	406.922	878.694	180.593	315.603	263.753	282.344	467.08	221.831	353.395	233.609	357.472	354.928	700.438	392.395	160.261	105.23	105.33	235.721	252.872	266.188	396.572	488.506	277.199	209.09	344.915
ASTL	65.673	56.4993	65.756	100.683	88.2098	91.7429	99.9133	80.2512	136.409	97.4535	70.4693	91.1742	132.856	232.643	111.855	68.2219	88.1435	84.4145	60.8182	91.6068	131.259	112.946	89.7821	90.39	125.118	171.371	118.306	95.5259	144.983	183.005	100.521	102.44	120.084	103.457	190.671	113.448	109.43	100.605
ASTN1	5.04525	5.85658	6.12879	13.6189	6.73437	28.1117	10.4792	9.61236	10.2769	4.50877	5.3403	6.91723	15.6793	26.0958	45.4737	7.19933	12.579	9.30751	11.4884	16.5367	10.6439	40.6767	19.0927	13.1105	25.1392	18.9171	12.7777	30.9731	30.3226	7.57472	59.7404	16.5106	33.4772	25.6387	27.4096	34.9179	8.31151	13.2341
ASTN2	641.673	382.488	623.828	486.285	655.649	584.344	565.545	453.08	1090.01	494.648	617.048	1134.91	461.027	926.199	411.72	475.924	660.128	438.831	951.018	1179.16	911.644	1286.55	814.479	540.991	692.022	1610.88	607.084	481.424	1039.03	627.868	880.004	689.892	1505.61	1164.24	1286.76	1005.43	342.424	1181.17
ASXL1	2242.27	620.141	1681.32	2141.64	1682.5	2829.32	2048.71	1195.36	2935.66	744.598	1425.69	1020.54	1839.23	1833.5	3400.72	2140.89	2476.53	1447.38	833.258	1583.66	1722.27	1189.42	1302.93	2141.05	1282.3	2948.28	2104.01	1868.81	799.765	1000.68	2257.17	2488.73	2698.55	1806.5	2288.86	1765.36	2222.2	1883.59
ASXL2	205.133	287.629	499.983	1198.24	886.485	1179.98	669.893	1374.85	1055.07	264.504	666.465	945.603	1157.35	1614.9	1875.09	874.26	1371.82	1080.75	1222.82	1918.17	789.076	1302.46	947.63	1179.09	1626.12	2662.35	1393.04	474.707	567.222	454.348	963.472	1280.16	1507.98	1379.06	2365.91	1454.14	1201.43	1945.02
ASXL3	20.3256	13.0317	5.61285	17.1345	6.61546	16.1007	11.6374	12.9211	11.5232	3.86375	17.6783	7.41789	12.9026	13.4762	41.5228	19.6028	44.6636	16.6855	33.0081	39.6607	14.1844	18.2802	18.5778	17.3499	25.6876	24.8162	43.6206	14.1955	18.3145	8.67521	7.75219	17.1932	69.7699	33.0876	50.2281	24.1172	21.7353	36.2733
ASZ1	4.83964	5.89692	9.82923	3.39922	4.69579	6.21304	2.82139	9.54088	4.05797	2.67499	2.83454	7.23174	5.87378	6.63984	5.77577	3.96751	4.75994	5.96997	8.1954	32.1815	3.58561	5.40737	3.84558	3.69597	12.0983	15.2038	9.26948	5.37441	2.92373	7.10255	4.61885	5.28417	25.7747	2.90461	6.71019	7.02352	11.5097	5.93238
ATAD1	182.686	835.931	1092.16	1552.04	1341.5	1070.19	776.144	2048.29	1380.21	330.16	768.243	873.576	1274.42	1492.1	1579.15	2044.87	1886.26	1323.24	1432.41	2524.62	654.334	1521.2	1309.01	1057.13	1940.46	2483.25	1369.86	517.145	876.584	461.913	687.092	1650.69	2185.23	1174.06	1848.04	1520.78	1300.64	1458.22
ATAD2	7.30864	13.2066	56.5074	67.1977	35.7421	81.3481	79.1098	134.621	87.0917	17.2534	137.442	51.9368	42.3771	80.1319	130.058	115.044	159.346	65.081	69.6263	218.235	30.5703	82.5813	59.9749	49.513	212.763	210.588	123.487	26.0279	43.2064	12.9881	34.135	242.017	258.464	97.2004	220.744	107.75	103.777	114.441
ATAD2B	49.716	269.411	332.927	456.154	539.181	386.553	314.09	237.837	432.735	175.117	297.051	221.96	391.664	439.712	330.873	486.442	542.122	389.266	340.21	433.752	244.643	419.64	470.76	361.893	414.431	599.929	454.132	173.568	295.876	124.595	111.639	527.424	495.843	367.238	347.336	608.261	386.824	322.215
ATAD3A	2186.34	827.418	1046.48	927.189	1594.53	1485.51	745.697	444.361	1669.24	530.497	736.888	703.908	1229.59	1601.26	1256.42	1274.03	1567.66	1444.57	477.632	604.85	1927.53	1304.21	1271.15	1283.23	742.93	1586.83	1203.12	1744.39	1161.19	2384.73	2009.74	1757.19	803.131	1485.17	1643.78	2079.38	1505.89	1276.61
ATAD3B	506.23	169.573	281.829	226.481	352.676	457.211	250.193	88.2074	459.708	99.8376	234.689	150.677	285.415	339.412	404.447	297.088	395.528	321.481	70.6882	143.25	321.077	282.266	221.419	289.469	159.63	382.366	295.662	427.847	200.924	280.312	307.941	488.855	162.415	387.628	291.257	528.935	406.958	236.785
ATAD3C	857.844	454.913	744.751	1121.99	1611.19	1206.47	803.488	637.764	1577.12	2582.5	542.446	947.245	1414.53	2298.56	1114.64	793.243	966.781	1214.69	556.7	849.333	2640.07	2425.12	1226.86	1301.6	1010.48	1437.71	1256.54	1498.5	4328.77	3382.45	2235.02	1436.3	1325.95	1541.85	1378.55	1809.87	1393.22	1107.58
ATAD4	2289.75	1141.49	2531.58	2448.2	7269.19	1881.47	3039.15	13349.9	2587.74	971.59	8357.8	3206.92	5171.06	11824.4	2609.89	1427.85	3932.94	2289.04	3304.56	11342	6369.41	2629.86	4419.41	5668.9	10144.1	1496.51	1487.95	7260.26	3639.45	3782.61	11027.1	3399.9	4634.73	4351.14	5021.86	8342.03	7002.21	2714.59
ATAD5	6.39133	11.7246	7.59869	31.5949	21.9997	20.6632	16.2447	11.6102	17.663	4.87249	17.0683	16.7442	18.3005	22.63	28.8128	26.1339	31.7223	28.8466	9.23921	29.049	11.7479	28.1065	29.3684	20.7187	24.6458	39.36	28.9354	7.90235	14.5833	9.11533	5.60276	34.1444	29.8408	23.1211	26.7583	28.7476	15.5013	18.8511
ATCAY	27.6182	34.3054	35.487	31.1388	47.768	92.1672	30.0107	34.028	68.2596	45.6638	20.4309	28.044	49.1027	89.1714	34.2102	33.6122	43.7457	23.0237	93.2749	61.331	50.4791	50.9521	63.53	29.4825	49.3104	66.8646	42.1446	56.5859	83.3803	79.4893	35.7851	55.0131	45.7554	62.5779	83.4716	105.699	38.6305	36.9
ATE1	7.05759	18.093	38.7964	52.1493	21.1721	24.9507	41.8222	43.0337	58.0366	12.8491	24.9964	29.2734	28.594	48.852	34.8735	61.2441	57.2011	28.6555	37.3369	81.5481	17.3098	55.855	44.379	27.7543	49.1023	83.8648	57.2739	13.0335	22.1929	9.65363	18.3998	50.0362	126.629	35.4808	48.6527	50.5107	23.1218	63.2691
ATF1	102.156	278.43	519.629	429.745	298.84	387.173	544.39	702.825	564.762	220.679	224.746	482.852	373.144	513.775	874.386	554.456	1203.81	330.948	535.02	1063.96	170.734	318.156	311.01	418.619	822.801	993.867	495.233	208.022	215.724	104.825	266.406	590.899	1003.25	470.617	794.57	613.147	477.765	789.884
ATF2	75.8689	271.888	502.793	676.498	312.424	547.155	374.158	789.922	765.684	115.005	354.731	333.629	415.202	568.389	580.974	641.708	701.529	412.72	689.946	1085.51	281.196	716.637	489.107	395.645	705.112	883.531	598.18	245.566	304.56	103.528	181.735	673.236	1042.07	434.53	771.293	678.447	469.813	655.081
ATF3	16411.7	2819.95	14074.5	10229.2	2887.03	11126.2	20838.9	1326.64	11486.5	4212.9	2718.29	993.373	7947.52	2987.7	6663.94	2864.7	3100.28	1789.68	2252.76	4428.82	8520.53	735.902	3566.79	4621.39	6555.1	16756.9	5327.03	3959.56	3446.33	4029.95	8370.76	15932.7	24428.8	4113.31	5457.1	3444.98	4906.88	8612.18
ATF4	36404.9	23633.5	37585.9	36261.8	33987.8	36431	33699.9	32806	35366.9	22341.8	32568.6	25753.5	32849.8	32731.7	34551.8	34762.4	35011.6	32662.7	31932	32426.2	31498.4	32742.6	32175.4	32621	32005.2	34638.7	32375.6	29411.7	22631.2	32575.6	35483	35456.7	33917.7	33511.1	33060.7	33260.5	33763.6	33336.8
ATF4C	1012.1	326.75	1044.04	936.432	661.189	1298.62	848.316	610.539	1722.27	397.896	813.429	514.454	745.907	812.714	992.812	1014.53	1281.82	884.138	349.478	717.558	833.212	996.749	880.242	590.957	532.018	1061.15	854.258	941.671	532.086	497.072	1368.62	1206.21	1116.49	1080.7	777.426	863.711	783.917	1104.6
ATF5	1089.26	288.617	303.243	404.842	541.129	661.507	373.09	253.709	396.198	221.924	299.966	225.852	437.059	640.065	505.147	380.467	411.646	477.841	276.179	344.138	750.466	504.373	426.785	602.61	362.548	682.664	448.563	591.978	198.674	784.781	1077.63	554.103	232.332	640.191	429.927	529.724	358.936	669.262
ATF6	2807.41	1202.68	2702.17	1774.81	2046.46	2733.45	1556.72	2342.42	2788.14	1444.52	834.651	1864.73	1792.38	2419.39	2712.73	3031.09	2006.85	1594.69	1966.94	2101.02	2038.25	1919.52	2165.46	2140.22	2839.49	3265.78	2355.49	2679.99	1635.4	1646.92	3208.06	3275.53	3037.01	2191.28	2707.52	3328.38	2588.93	2403.97
ATF6B	402.166	114.156	150.017	629.887	452.005	452.71	250.453	248.788	369.658	180.804	294.746	245.449	577.549	679.465	560.968	376.633	695.52	369.624	163.337	265.692	393.592	300.205	296.29	496.86	315.671	503.843	515.031	223.988	323.786	341.192	396.574	571.26	334.666	474.308	595.156	600.623	488.518	347.033
ATF7	16.2762	43.3538	94.3009	57.5657	45.7143	65.9457	68.9367	103.645	106.554	36.303	74.1475	64.6766	72.6193	122.531	53.4926	54.0603	39.9039	39.0545	58.4195	104.701	52.6972	81.1255	85.0025	46.1377	82.4861	94.6964	64.2516	38.5625	64.9385	35.1064	49.0533	66.2409	140.381	54.9135	101.634	95.4136	58.0895	71.0985
ATF7IP	47.955	62.2099	127.326	341.295	200.531	257.356	174.345	155.033	166.435	85.0969	118.333	187.951	240.796	361.478	468.019	290.037	376.514	253.057	182.671	351.521	173.746	204.803	245.055	245.901	359.183	493.889	341.059	112.902	125.472	184.157	221.572	379.781	330.908	248.704	382.495	241.747	264.783	372.355
ATF7IP2	75.4408	48.6972	95.3129	263.155	250.356	430.487	194.43	210.38	222.302	97.8913	230.207	212.395	321.839	279.475	446.868	309.754	758.537	263.489	399.602	459.413	155.35	264.306	313.624	178.558	277.55	457.134	275.438	140.104	122.758	113.346	102.283	454.658	272.21	493.27	732.283	474.579	233.959	668.09
ATG10	75.2082	28.8213	73.26	186.048	127.808	102.875	86.7782	132.327	101.004	54.0566	49.8418	130.872	148.504	185.894	200.932	103.29	205.577	99.473	83.7702	183.597	118.869	98.843	134.151	166.299	132.334	150.023	158.01	91.2021	108.164	72.7085	70.9803	201.746	195.478	85.9398	222.975	182.879	182.621	146.037
ATG12	573.16	518.705	986.296	1206.79	1248.99	1232.8	1047.71	1475.01	1452.02	479.014	830.314	1146.26	1153.88	1828.75	1390.77	2234.36	2240.72	1170.31	1460.32	1858.85	764.296	1285.93	1259.55	1117.96	1835.74	2406.89	1815.96	868.994	720.492	640.525	828.288	1712.28	2177.22	1351.65	1810.05	1522.53	1270.71	1497.65
ATG16L1	708.225	320.447	356.552	696.824	879.135	796.201	434.187	259.203	607.671	283.301	391.445	413.716	766.964	791.69	924.123	537.604	662.416	564.214	270.622	350.052	773.119	521.845	568.151	680.503	408.664	857.619	572.538	902.779	509.777	653.028	752.197	930.796	437.121	610.551	745.603	950.147	806.033	636.054
ATG16L2	5918.58	3831.58	7821.42	7654.5	8106.43	4540.95	6258.16	8123.32	8067.16	1834.68	7163.84	9096.29	8951.4	12487.4	9068.82	12309.1	11949.7	6292.6	6373.94	14508.8	6538.84	5458.92	7314.31	6222.06	9139.91	10192.9	9487.87	2541.47	2895.74	2714.3	5996.04	11106.1	13921.4	6673.32	8539.01	8111.86	5557.42	6735.06
ATG2A	1284.65	236.414	573.117	773.094	831.603	888.152	685.191	289.354	827.738	291.273	471.328	397.413	1039.67	948.306	1438.07	1215.62	1152.75	643.433	208.256	391.542	1368.94	669.939	684.327	895.503	508.821	946.222	837.302	946.869	507.781	964.376	1542.86	1480.64	970.816	912.67	998.761	993.678	965.768	726.509
ATG2B	20.8125	79.2256	149.146	344.47	211.326	276.403	298.639	261.488	255.97	84.765	359.572	253.042	304.7	270.546	526.539	394.452	514.46	253.78	289.45	602.823	145.892	379.345	187.787	237.066	322.775	617.905	408.125	104.987	141.153	71.3754	164.14	360.392	586.721	361.019	563.544	415.98	333.256	473.825
ATG3	183.878	261.849	444.018	714.783	478.211	733.961	573.748	1081.31	928.55	252.086	328.481	798.029	455.76	1012.7	1011.87	883.938	874.732	628.974	887.275	1306.92	397.921	767.569	554.376	714.456	1111.82	1533.42	946.889	449.003	322.797	223.063	556.895	950.101	1478.36	771.722	1203.55	771.065	741.869	1006.73
ATG4A	199.444	296.358	646.571	978.376	806.149	812.414	904.008	773.618	1136.13	323.726	599.05	679.945	862.865	1186.56	1199.27	904.935	826.382	794.691	713.97	1116.87	548.511	832.291	792.357	785.538	919.489	1285.46	1010.3	495.515	539.826	484.243	538.377	1374.48	1084.99	859.307	1421.03	1120.32	1206.39	943.168
ATG4B	1226.02	608.829	920.394	1258.58	1209.14	1064.42	1000.11	771.826	1151.27	309.068	1010.07	522.1	1111.82	1436.43	1212.77	1010.38	1578.25	1064.57	918.489	1601.11	1614.86	1443.22	1484.1	1005.49	875.181	1458.78	1202.98	980.629	906.187	962.318	1641.23	1329.24	1546.44	1091.29	1038.96	1529.14	1064.07	1075.43
ATG4C	9.99715	38.7652	41.6868	262.359	126.306	190.479	152.485	211.67	172.568	64.9445	124.561	212.307	210.803	278.841	298.186	218.531	326.155	197.67	251.192	486.947	95.5289	261.209	188.656	202.733	335.377	453.391	340.104	62.7931	127.85	45.0106	112.95	284.414	406.35	230.97	374.047	246.427	213.504	369.932
ATG4D	334.712	85.946	152.073	221.291	316.704	84.9669	240.6	87.9005	233.741	109.528	166.355	199.267	288.603	257.571	269.029	170.297	296.862	231.026	111.304	103.138	508.439	196.619	87.4483	245.017	108.284	236.316	211.129	242.035	187.595	252.052	185.748	201.733	228.278	156.56	215.11	283.606	220.725	71.969
ATG5	72.8699	269.656	443.798	519.091	412.323	502.363	435.101	797.586	697.824	123.66	347.361	367.673	399.232	497.48	577.051	654.153	678.407	421.183	739.271	1142.8	224.982	656.33	490.529	381.623	693.018	882.995	497.741	211.743	306.401	104.023	186.595	623.865	957.485	481.562	750.023	664.402	391.671	665.299
ATG7	333.916	129.311	185.354	419.128	411.485	360.707	256.721	249.028	449.799	129.846	211.525	246.336	394.962	591.38	595.362	337.12	393.43	383.352	254.012	380.117	507.697	407.823	490.935	415.291	313.189	554.58	432.248	343.758	266.829	373.279	543.211	529.617	486.84	387.07	549.342	488.187	450.739	356.509
ATG9A	2344.32	406.532	566.117	1577.9	1834.41	1399.64	1383.29	732.52	1159.74	539.377	1131.05	1015.73	1884.05	1820.29	2941.21	2092.69	2694.95	1328.83	603.473	1261.1	2658.47	1298.84	1083.19	1757.4	1181.38	2097.34	1953.24	1815.4	997.222	2130.8	4290.04	2008.82	2208.85	1629.6	2074.82	1504.55	1901.53	1505.9
ATG9B	5.02623	5.84289	5.62242	4.90147	13.0196	12.7296	5.4235	6.2447	7.80098	4.04416	6.75222	2.67637	6.06033	17.4517	41.1529	6.38607	32.8789	3.44631	6.96062	15.8511	7.99651	12.3432	4.05153	5.14009	9.92325	18.9391	10.4849	5.73193	3.91842	7.42835	6.91403	14.2131	14.1773	29.6692	24.7002	16.2865	17.8901	50.1941
ATHL1	2726.86	377.044	2285.23	5284.26	4965.92	4423.08	3458.63	573.692	2988.83	1041.28	5319.53	3468.76	6003.06	1889.38	10660.5	3304.72	7724.39	1942.38	774.937	2110.87	1363.72	2006.66	1742.81	2665.22	2174.43	4240.2	2912.66	1298.42	1539.56	1430.74	1171.48	5942.43	2161.06	3750.42	4487.37	5149.55	2468.22	2892.79
ATIC	1428.5	488.831	1049.23	1165.41	1433.18	1624.19	1015	1157.82	1350.11	542.925	1034.31	1262.42	1612.38	2505.81	1583.34	1638.61	2681.28	1818.96	1568.47	2083.45	2833.6	2354.64	2070.49	1642.4	1961.52	3020.78	1855.12	2055.24	1606.43	2170.61	2983.11	2489.12	2164.86	2060.12	2411.97	2721.59	1959.48	1889.97
ATL1	236.918	148.256	279.05	614.461	620.977	660.263	436.021	999.392	576.348	269.039	434.986	500.6	782.332	636.522	1548.22	574.452	920.993	540.41	894.546	1292.22	475.523	586.382	516.29	640.517	1103.16	1074.06	813.445	337.262	429.96	391.527	578.646	679.019	1205.87	743.11	1311.35	796.838	865.308	959.215
ATL2	149.366	366.424	1195.34	974.526	902.992	1563.23	1301.47	1619.4	1216.44	373.891	1106.93	942.636	875.881	968.867	1516.24	1016.34	1604.37	708.439	1369.91	2360.71	481.367	1335.81	695.645	751.501	1585.44	1695.23	1066.29	357.036	729.153	325.987	387.97	1504.38	2016.88	1220.61	2008.58	1303	860.156	1250.22
ATL3	397.986	199.644	346.947	245.941	246.363	413.377	294.738	282.136	638.53	101.069	147.175	267.166	225.917	447.689	276.632	1007.85	495.525	374.414	254.273	383.345	530.762	430.991	489.971	340.845	418.745	627.933	484.127	602.029	309.037	315.125	727.592	711.931	967.699	426.505	519.201	474.783	310.774	381.595
ATM	12.9763	37.9822	76.7955	202.958	129.358	189.951	273.049	275.618	209.703	43.1391	196.29	262.358	115.512	103.115	304.241	88.5566	461.378	189.393	122.108	523.973	117.67	160.279	209.464	224.148	299.548	271.497	168.29	39.1363	66.2192	18.4713	51.5317	242.555	339.675	233.778	282.615	198.376	176.915	298.305
ATMIN	80.3258	134.871	214.316	348.88	243.651	454.256	350.204	423.804	383.871	106.638	267.957	252.363	326.417	381.428	662.193	373.185	329.124	309.075	291.488	559.885	251.241	456.172	352.362	334.647	372.526	621.014	431.337	205.721	199.778	126.88	239.68	365.149	579.282	475.364	576.61	422.413	373.623	416.164
ATN1	695.532	245.243	452.542	763.494	804.923	726.436	790.235	809.152	963.633	777.751	631.021	722.179	824.528	1290.39	1229.5	628.85	991.696	574.371	518.582	750.192	950.896	823.558	794.812	764.669	1117.38	1091.69	1001.51	638.498	1209.16	965.914	1049.47	769.214	1254.26	938.998	1202.87	798.89	766.201	864.894
ATOH1	5.74408	31.3157	5.546	3.44871	5.14541	7.16221	2.94794	6.65214	7.42125	3.03362	3.81345	3.0107	6.84847	7.61827	6.4575	4.19341	5.11825	3.0214	3.04957	2.99673	3.67139	3.15492	4.61149	2.9063	3.43471	5.33395	3.33338	6.55269	3.31619	8.47216	3.55997	9.84423	3.18612	4.33244	7.75873	8.17892	6.60023	6.6085
ATOH7	20.0238	16.1707	50.2639	35	50.5992	85.9269	24.7056	21.252	62.8523	27.9252	29.7909	27.6453	39.5421	88.5031	30.1576	48.9443	47.2297	22.8676	20.5618	41.718	33.7616	31.1125	39.3162	28.2121	36.3683	75.0342	40.236	21.4715	40.3813	54.7609	41.8551	113.609	56.4885	30.7547	81.0796	66.5546	30.8916	33.3167
ATOH8	3692.31	283.05	921.434	3322.88	3197.62	1421.97	2799.13	1295.97	1032.16	948.219	2133.85	2641.71	3927.93	1920.34	4126.19	880.877	2033.34	992.835	501.098	924.604	3774.16	1695.5	2116.47	3677.51	1626.22	1314.66	1321.74	2118.77	3420.56	1991.6	3133.22	1944.9	1537.73	2104.27	3282.52	6849.44	3106.25	1190.82
ATOX1	2761.03	522.557	815.377	1659.21	2408.09	2094.94	1515.96	1850.73	1614.02	1059.58	898.114	1027.8	2620.54	3311.47	2702.46	2702.28	2404.16	2127.75	2125.53	2163.86	2654.8	1829.9	2064.78	1808.31	1880.83	2180.84	2047.25	2208.5	1140.81	3050.07	3652.78	3134.11	2124.39	2275.25	2184.81	2200.47	2591.31	1684.61
ATP10A	1113.67	890.872	967.638	592.193	969.381	410.955	735.003	1194.21	1467.14	312.913	1342.06	783.564	961.241	1059.56	1183.89	492.639	336.071	724.487	1474.26	1270.98	1571.17	690.769	809.516	1044.68	1090.33	1720.64	787.555	977.825	617.602	400.686	1119.71	1483.17	1157.2	542.634	1019.29	1310.04	1259.02	503.499
ATP10B	5.59377	5.85232	5.42621	3.30128	5.22452	7.17673	3.04537	6.59687	3.06372	3.00217	3.33571	2.97675	6.70057	7.75134	6.58661	4.24295	5.30759	3.05206	3.09828	4.1506	3.54312	5.89656	4.58043	2.84913	4.06083	2.94923	3.14034	6.475	3.05967	8.06114	3.54823	14.8076	3.22163	3.21977	7.90781	8.01969	6.37866	14.9551
ATP10D	32.9525	219.028	284.035	659.284	351.145	404.631	295.271	318.162	612.983	202.297	266.516	296.665	451.298	617.364	716.805	451.218	589.552	431.848	232.639	494.12	253.221	394.659	387.916	392.989	471.521	664.971	526.459	431.619	407.673	217.641	199.283	781.519	913.176	408.7	662.6	593.255	908.519	448.892
ATP11A	413.611	461.508	1448.41	734.661	1059.95	744.497	1657.46	1438.24	1535.25	214.42	1457.4	993.831	960.532	1474.69	1632.88	562.619	492.96	1175.84	604.195	2125.1	981.63	1259.55	1222.59	816.821	1112.99	2323.29	970.898	660.132	605.758	158.693	1352.7	1322.44	1935.01	704.217	667.522	907.306	1122.51	369.098
ATP11B	20.771	126.693	230.848	285.741	219.699	333.182	287.539	338.393	392.351	105.04	204.201	261.206	231.059	322.4	492.181	438.772	494.427	221.451	211.635	456.983	109.391	228.801	209.985	260.74	412.224	574.489	259.344	101.359	169.36	63.2648	94.7725	445.456	514.389	313.287	564.743	394.096	366.049	421.42
ATP11C	18.7983	162.808	178.28	193.039	155.588	347.26	140.274	192.847	408.924	70.4786	90.4827	110.378	137.311	181.707	176.571	397.267	339.349	128.685	195.14	266.621	64.2681	265.132	133.141	154.864	247.092	332.469	186.143	95.7145	119.997	41.0761	60.5244	296.159	436.355	216.102	243.353	238.035	167.376	239.987
ATP12A	18.6195	9.93196	20.7576	48.6559	114.951	60.0134	35.5556	5.6368	40.2379	25.6673	19.7608	3.15826	18.1705	39.8242	61.848	19.825	80.2049	5.59136	1028.79	133.668	430.488	205.514	153.806	12.1942	37.7008	104.668	217.882	311.008	347.295	1566.35	23.1042	94.9048	35.4419	702.84	2310.84	514.302	143.223	1720.62
ATP13A1	1027.85	235.311	478.31	831.875	878.966	1589.82	684.103	208.355	1115.28	313.844	559.282	474.291	1007.92	1591.71	2165.08	1247.59	1577.25	1151.4	370.735	532.656	1991.81	1068.33	911.284	1127.09	638.736	1969.51	1463.93	1564.84	634.031	1177.5	2223.22	2047.63	1278.32	1562.51	1955.92	1565.18	1517.72	1811.44
ATP13A2	316.418	132.347	200.578	404.849	530.5	418.949	333.539	114.047	461.687	195.529	161.789	233.48	477.087	654.473	960.107	303.276	469.013	558.668	131.387	225.458	773.804	372.716	321.306	396.58	205.871	559.525	402.541	508.168	259.286	531.389	609.443	834.386	372.559	513.847	416.806	541.25	502.482	323.029
ATP13A3	169.855	2184.01	2965.56	1962.82	1695.47	4044.73	1326.72	3007.05	4510.68	893.581	1124.73	1584.91	1492.66	2092.98	1371.91	3666.48	2137.26	1990.94	4130.96	3484.23	822.162	2139.2	1509.21	1282.86	2883.68	4395.3	2417.58	1070.15	1161.32	412.423	837.841	3356.54	5611.45	1588.57	3718.46	3717.64	1931.29	2742.9
ATP13A4	39.1121	43.6131	77.6376	172.171	236.646	108.034	136.937	103.536	87.6265	40.9306	211.588	161.299	242.54	248.901	449.495	37.9764	153.933	93.9473	51.5881	175.617	124.111	115.311	123.364	195.624	116.504	193.922	166.066	124.725	119.961	29.439	87.62	159.129	110.042	99.8403	192.72	196.508	264.96	56.8362
ATP13A5	6.50527	6.32495	5.85962	3.48904	5.74953	8.00933	3.14439	7.27953	3.35924	3.22597	3.6959	3.2098	7.39942	8.34347	7.10476	4.63806	5.76232	3.31434	3.32902	3.2602	3.94712	3.33499	5.26076	3.11364	3.55662	3.11089	3.69302	7.20943	3.47373	9.45032	3.89886	6.84337	3.6809	3.51577	8.39943	9.11664	7.12128	7.09323
ATP1A1	45018.2	7127.35	25065.6	18143.1	35248.8	31028.3	25210	17548.6	29092.6	12022.5	14635.9	16803.8	27070.9	32554	37180.5	23383	29983	16870.2	9098.62	13904.9	39125.1	20703.4	23839.8	28645.4	21310.3	28953.7	24172.5	51515.2	21818	33736.4	49980.8	37889.8	27360.5	27479.9	41563.4	37151.8	50481.8	23829.5
ATP1A2	2183.24	353.483	364.277	1655.04	1573.34	1282.37	702.049	1166.33	1030.9	780.878	915.219	707.275	873.538	993.779	743.819	1172.5	3849.52	579.978	4901.85	6057.49	1658.78	5025.87	1523.96	583.998	2975.49	1289.94	1729.74	2251.61	6679.3	2201.66	2460.46	1400.58	7835.34	3616.05	2895.63	1906.82	2749.96	2396.48
ATP1A3	6264.67	1244.78	4409.82	3406.16	5423.32	5073.38	4715.35	2696.59	5609.63	1722.17	2232.91	2662.34	4438.12	5967.94	6755.12	3915.47	5472.17	3018.16	1304.33	2244.9	7611.68	3618.89	3795.81	4897.21	3900.29	5073.92	4351.28	10496	3551.07	5163.6	8920.83	6890.77	4942.37	4992.46	7231.25	6392.72	9201.98	4185.4
ATP1A4	925.079	220.434	853.25	581.058	486.609	1034.69	981.485	469.211	1681.9	278.542	377.867	854.653	493.516	1032.92	1108.07	507.834	788.742	469.47	220.45	600.206	1568.81	1265.32	607.82	871.565	760.321	1376.28	865.183	1880.6	1103.99	625.681	1652.35	1333.25	1385.27	1051.9	1510.6	1254.56	1288.08	929.93
ATP1B1	3648.57	8501.04	18439.6	6848.53	21366.9	12567.5	10915.4	15102.7	12634.6	4603.01	8767.91	8297.89	14126.4	20051.9	13198	3108.51	12688.7	10733.4	12978.8	16391.3	11407.5	16785.9	23241.5	8564.9	16419.8	16266.3	10195.4	9033.7	24824.5	14895.6	11275.5	13968.3	14590.7	14482.9	21661.4	33884.9	12667.7	13467.1
ATP1B2	359.939	108.057	198.718	655.743	448.147	700.712	280.35	209.88	554.744	388.423	134.404	142.54	458.147	455.699	197.528	420.173	706.193	472.21	219.556	368.038	631.066	591.454	454.226	588.381	585.645	667.172	683.398	384.088	369.21	1278.69	951.903	611.068	535.523	492.933	467.202	488.526	94.3307	255.331
ATP1B3	17758.4	13656.2	41795.2	12028.2	14111.5	52808.5	24504.6	18989	53155.3	4576.38	11612.7	7938.67	13060.1	19115.6	9704.06	31195.1	13763.8	14051	11627.8	12479.4	14539.3	16894.3	21160.1	15008	17673.7	26200.3	17676.2	22660.3	24072.1	10079.7	17182.4	53296.6	37158.7	14552.7	13381.1	22202.8	11629.5	7189.03
ATP1B4	6.19172	6.48288	6.1214	3.53635	5.76575	8.07087	3.14391	7.21585	3.93942	3.13531	3.53053	3.16788	7.153	8.13083	7.03474	5.5258	5.61778	3.23148	3.21596	3.21755	3.71286	3.26983	4.85606	3.45349	5.59768	5.19524	5.31863	6.86044	3.26423	8.69331	3.80761	6.66099	4.5325	4.97214	8.26835	8.87753	6.92303	7.06202
ATP2A1	6.16458	6.10133	6.06647	5.22676	10.8549	19.4475	12.9736	5.97463	8.04291	6.23998	6.61805	4.66177	5.70355	24.0461	35.3854	5.1302	15.7666	6.27286	5.09814	12.2371	8.94836	4.81852	3.83723	9.60472	9.93301	15.6291	16.1321	5.51977	6.28322	7.02928	7.15216	19.7346	11.9511	14.6902	18.5441	6.87573	5.82706	10.9066
ATP2A2	317.004	219.982	506.616	358.522	421.038	827.546	415.921	419.228	942.727	156.198	325.894	242.926	307.871	516.915	761.66	641.394	904.656	429.243	688.46	1378.31	638.451	1097.84	652.238	351.423	567.28	1189.94	636.543	614.29	610.001	565.635	802.638	793.566	1590.02	1036.84	1155.3	813.577	598.865	1092.64
ATP2A3	340.165	96.1159	130.263	518.517	292.636	653.438	201.904	68.2922	250.024	115.224	147.903	142.969	332.543	603.407	646.69	334.928	548.295	346.518	62.4343	129.331	494.93	337.591	438.763	285.735	95.252	466.553	272.61	244.202	178.08	648.435	579.595	495.994	180.203	579.636	524.773	461.672	267.241	513.249
ATP2B1	43.7392	176.841	353.202	388.3	234.948	775.727	402.264	454.574	917.93	140.685	229.638	279.557	272.612	393.865	771.439	409.938	365.52	318.619	158.317	419.237	201.778	331.787	271.533	342.551	409.8	1118.07	456.564	134.8	88.5779	50.9842	267.369	558.336	712.817	448.224	516.737	357.395	388.879	445.48
ATP2B2	7.35246	7.39995	7.00629	3.84616	7.84041	9.83756	3.74615	9.70854	3.81253	3.93509	4.55051	3.48536	9.48286	10.7559	9.24498	6.24087	7.6159	4.00615	3.84789	3.96693	4.22113	3.47933	6.19034	3.86566	3.77646	3.7205	4.12324	7.07884	3.60423	12.5418	4.76697	8.06779	3.9542	4.02819	10.4632	11.5312	9.07269	9.27538
ATP2B3	46.929	28.198	40.3247	69.0853	61.4477	113.017	49.1159	34.3624	63.9891	42.4768	30.3484	44.7595	55.9277	109.967	40.6528	53.3389	61.9327	42.4742	48.9665	86.551	71.6268	59.5009	45.5133	54.235	92.8337	77.3476	73.4985	33.6186	64.238	53.6463	47.1059	68.6542	100.278	66.3743	103.423	80.6736	40.9424	36.4361
ATP2B4	1073.25	1820.65	2775.66	2400.84	2232.59	1889.05	2388.59	4523.93	3538.57	406.379	2234.19	1631.97	1170.07	2937.9	2527.41	1950.67	2626.36	2003.83	3339.36	5864.51	1881.34	2802.71	2549.13	1583.3	3154.92	4371.99	2396.73	1251.67	1508.46	1079.63	2213.2	2633.56	4937.96	1989.34	2435.02	1946.8	2106.11	2319.28
ATP2C1	294.395	1328.17	2181.69	2306.25	2302.51	2113.77	2586.56	3383.06	3610.96	868.647	2052.06	3271.46	2943.01	3581.95	4460.09	2446.17	2652.89	2319.21	2736.63	4925.79	1854.26	2603.96	3106.69	2574.55	4035.41	5061.02	2975.53	1333.16	1753.07	726.405	1865.7	4584.42	4975.36	2015.94	4088.83	3602.24	3386.43	2629.59
ATP2C2	3266.51	356.623	1602.93	941.746	3209.17	1135.35	2756.65	1330.31	1400.41	882.818	1899.86	1731.62	2388.97	3422.09	4362.54	539.888	2049.84	1010.32	1566.38	1392.51	2356.61	1196.18	1218.68	2460.01	898.802	2521.59	1025.64	1256.49	868.842	1815.12	1453.11	1785.27	1466.95	3023.9	5302.79	2851.03	2801.97	5340.05
ATP4A	4.95145	5.84947	27.4992	5.2013	14.6696	23.1285	15.1262	6.2395	26.5343	5.42464	41.2573	7.58977	14.4652	68.4318	14.6518	10.55	12.3495	3.60927	7.91105	16.8312	4.72516	7.64663	15.509	8.87804	15.7062	28.1079	10.9924	5.65028	18.0873	11.5016	5.0871	35.3862	24.7999	12.8243	50.6992	21.4228	27.3418	6.6381
ATP4B	6.66093	7.03741	6.76276	4.95811	12.9817	8.84986	3.12333	7.51917	7.53451	6.43606	8.53012	3.32069	7.3058	13.068	7.13588	4.79176	15.7494	3.43968	12.3949	9.32287	4.26803	7.20842	4.95263	3.44539	9.494	13.3662	10.9515	7.2174	7.8124	9.10521	3.87402	7.11736	9.37625	29.7961	8.71416	14.0256	7.1386	10.1142
ATP5A1	10716.1	3942.61	7482.88	15267.1	13702.6	16495.3	11930.4	13441	14937.4	5174.43	6854.36	12620.4	15125.3	22203.2	20052.4	16474.1	23268.1	11619.8	10617.6	18711.4	14494.5	16962.8	13110.5	15076.6	15721.6	23577.8	16328.1	16621.9	10891.2	14284.6	18479.8	20452.3	20024	18383	23465.5	19149.8	13645.8	18621
ATP5B	14419.8	1717.38	3220.55	5634.38	5435.12	6490.47	4853.77	6405.66	6241.3	2718.85	3115.73	5928.43	5432.41	9978.77	11856.9	6643.97	8418.67	4539.62	4136.26	7531.94	9452.92	5337.18	5382.4	6572.38	7162.51	10526	7421.33	9428.6	3848.43	7314.4	15729.2	7573.28	9234.2	7727.09	13983.1	7737.37	8046.83	9885.94
ATP5C1	1469.39	396.232	950.924	1626.88	1218.94	1676.64	1253.33	2506.24	1724.97	637.408	845.897	1440.55	1485.81	2444.7	1698.9	1952.83	1857.88	1444.62	2258.76	2846.64	1783.44	1847.16	1399.53	1319.96	2566.06	3164.59	2011.61	1257.61	906.478	933.311	2418.4	1798.14	3371.07	1741.68	2769.76	1771.44	1599.71	1933.71
ATP5D	3304.35	821.469	1390.52	2852.69	4303.02	3249.78	2736.66	1124.95	2618.88	1656.84	1400.07	1409.43	4590.61	4572.99	4657.8	4346.56	7011.75	3893.61	1313.28	1564.32	6467.88	2983.58	3495.42	4025.38	1451.58	2550.55	3571.54	3482.53	1913.55	5498.8	4841.44	4499.95	2650.31	4157.91	2771.94	3805.01	5037.99	2431.89
ATP5E	20525.8	11325.5	22463	20706.3	19619.2	25489.6	17809.1	14377.1	26585	9005.39	11904.7	16679.4	20416.4	27196.5	14836.3	27256.1	26610	26502.2	21065.4	23393.5	16904	29239.3	26800.4	18276.1	21857.2	30421.7	24192.3	25866.2	21747.1	19418.8	16018.4	26591.5	30060.7	24307.7	24411.6	26049.2	23289.7	19852.8
ATP5F1	596.859	900.894	2145.41	2719.7	2088.7	3149.43	2409.13	3430.6	3499.32	954.16	1588.57	2405.88	2512.68	4550.66	3100.93	3135.33	3631.63	2849.61	4035.18	4706.78	1738.79	4387.82	2717.21	2565.32	3468.15	5582.94	3546.31	2013.99	2099.72	1597.94	2512.18	4088.34	5825.42	3857.97	5137.35	4285.99	3011.95	4485.01
ATP5G1	3875.4	1509.43	2294.57	3556.27	4354.96	4000.56	2346.26	1073.36	3114.16	2356.78	899.471	1317.68	4382	6210.31	2576.85	4523.9	3490.42	4117.73	1395.27	1221.79	6406.77	4080.25	4352.6	3843.31	1659.82	3761.93	3841.66	4503.69	4176.67	6954.83	6252.16	4945.1	2514.99	3910.64	3010.71	4777.19	5006.8	2243.53
ATP5G2	22052.6	10445.5	15720.6	19964.7	26992.2	25787.9	16384	10951.1	18071.1	11934.7	8070.93	10668.1	28814.1	39907	23184.3	29190.5	46360.2	20916.9	11214.1	13158.5	36948.2	18314.8	29391.7	25973.4	13755.8	19391.9	20877	25097.2	19842.9	41148.3	38726.9	28307.3	17421.5	25642.2	24456.7	35702	25067.3	17876
ATP5G3	15428.3	6052.68	10056.7	8483.4	10304.1	11840.6	6951.52	11150.7	12998.8	4681.92	5347.27	7379.31	10611.7	18191.7	10151.9	15867.9	13529	10034.1	10580.6	14717.6	18333	14635.3	20037.8	9920.5	13135.1	16148.8	11857.6	11140.6	8271.95	14881.9	22280	15868.9	16394.5	12141.5	15955.3	17396.8	9847.98	10952
ATP5H	18955.7	11325	16816.8	20444.1	32179.2	20968.6	16393.6	20278.1	19411.5	12074.8	10814.4	12767.3	26580.3	27974	16639.5	41534.7	28810.4	20474.5	22820	19680.7	25840.1	22664.8	24509.1	20847.7	18851.1	19047.8	20955.9	21314.1	19918	31102.9	23992	26189	21163	15816.6	17056.5	28784.8	22661.5	13518.2
ATP5I	5565.84	4366.75	7359.69	10679.2	13738.3	10936.4	7705.75	4001.95	11365.9	5342.25	4450.45	2984.85	13012.4	15307.4	6392.35	13032.5	16527.6	10863.9	4314.61	4967.18	10638.5	12047.4	16495.6	9143.87	3939.68	6247.42	8676.34	10315.2	8060.93	16037.5	7108.35	13659.2	7634.73	9700.93	5520.77	15856.6	11743.7	5829.98
ATP5J	3099.04	3872.62	7276.99	14042.9	14459.2	11630.7	3897.48	3567.91	11707.3	5712.81	1910.04	2965.34	12144.7	14045.9	5017.29	11854.8	12294.7	9352.77	4207.45	4275.74	9449.68	11990.4	9446.45	8783.04	4183.21	5738.06	6119.98	9622.65	13294.2	9616.49	4815.11	14778	5334.41	6031.27	4650.13	16780.3	8068.77	3903
ATP5J2	7034.52	1199.19	2710.05	3059.94	4257.81	3911.24	3810.23	5271.27	3943.53	2307.23	2148.45	3149.13	4350.62	6291.06	4785.69	4668.7	5183.88	3796.75	4621.27	5359.16	7451.43	4315.1	5185.85	3696.16	5087.83	5281.47	4601.1	5521.68	3198.89	4906.43	6680.7	5392.45	4957.03	4622.6	6847.19	6167.33	5434.6	5070.16
ATP5L	11867.6	11248.1	16989.6	18158.5	26346.1	25566.2	12475	6382.8	27192.8	13357	5062.39	7430.91	24913.2	28490.4	10826.3	27955.5	28266.5	20643	8575.25	8153.06	28747.6	25117.5	27500.5	20691	7878.71	12537.2	16794.4	26392.6	20067.4	26654.2	18608.5	27683.2	12926.3	18784.4	10861.7	27335.6	20156.6	10894.9
ATP5O	11149.5	14053.2	21550.6	23540.2	38566	29235.7	18150.4	21759.7	27776	14868	11667.3	15605.5	30552.8	33565.8	19956.2	36834.9	39505.9	28096.3	21477	21691.1	16620.2	30638.5	32537.3	23885.6	19843.3	25726.4	23783.2	20688.9	22670.5	20777	18440	32734.8	25909.5	22682.5	23661.8	38016.2	23681.7	17311.6
ATP5S	365.846	129.009	329.062	588.625	463.422	568.605	405.361	497.015	500.842	168.316	325.369	466.021	532.194	781.739	478.698	410.096	501.826	338.763	335.688	363.021	445.746	441.202	413.879	495.94	478.589	523.764	471.167	289.804	302.103	350.123	460.533	537.978	617.004	480.638	566.575	642.679	454.805	420.177
ATP5SL	5284.37	1794.61	2786.32	4333.33	4254.56	2587.16	2849.77	3516.85	3639.46	1083.52	2363.09	3188.13	4555.58	5956.48	4857.73	3517.06	4095.01	3066.27	2605.44	4279.53	5505.15	3662.89	4762.59	4049.07	3443.67	4000.44	3611.02	4174.92	2699.64	3242.36	6342.51	3780.53	3837.42	2518.01	3036.22	4429.99	3477.58	2386.88
ATP6AP1	9037.69	2217.91	4867.12	5231.62	15138.6	5534.26	4057.92	3608.98	7631.88	2188.4	2444.62	3937.49	7344.07	10416.4	7367.81	6475	7779.72	5184.74	2801.51	4063.26	13330.9	5711.03	7951.14	7907.87	4257.72	6149.75	6810.47	9391.07	4979.16	8413.76	13098.8	9988.3	7177.54	6173.07	8500.52	10716.5	8176.55	5080.13
ATP6AP2	456.534	1278.01	2558.15	3159.68	2314.57	3442.38	1923.57	3582.89	4370.66	894.39	1292.34	2013.28	2260.23	3812.2	3427.74	5680.42	4301.47	2760.27	2408.09	4823.95	2010.81	3579.82	4214.82	2746.37	3838	5042.69	3731.95	1663.8	2022.85	1410.27	2856.76	4901.12	7500.95	3096.34	4541.35	3833.41	2875.17	3263.57
ATP6V0A1	17926.9	7042.03	13092.6	12525.6	14837.9	12893.3	16170.3	14048	20055.1	3379.89	10211.8	9729.62	18425	24366.8	20170.3	14088.7	20028.8	13320.4	12122.2	19717.4	17511.1	14143.1	17447.4	16294.9	13146.3	16130.9	14198.2	11660.6	6799.73	9354.39	23909.6	18769.6	23651.7	12559	15038.3	16408	16721.7	11680.6
ATP6V0A2	695.476	454.627	554.868	714.004	514.002	812.942	705.531	495.694	987.473	251.796	369.863	526.658	588.666	975.899	962.212	1013.68	1215.43	678.933	583.299	897.652	818.475	797.273	658.62	749.371	930.7	1753	931.141	940.918	364.204	361.755	996.516	1208.91	1109.29	869.324	1186.82	808.187	887.914	937.552
ATP6V0A4	30.6109	22.7188	163.994	77.0593	110.67	42.722	345.587	64.2636	262.892	59.5538	87.2959	299.225	202.647	16.1131	86.286	32.2338	170.06	416.513	194.542	307.964	787.418	170.107	210.207	132.211	98.7978	106.181	170.103	253.356	74.9927	93.1743	783.443	107.541	351.596	186.379	215.915	117.719	155.523	703.45
ATP6V0B	6714.17	4444.15	7453.16	5326.57	8643.56	8546.49	6098.37	2194.31	13440.7	4759.59	1846.08	4097.47	9709.48	15741.5	8320.04	12276	10517.7	9600.26	2329.3	3375.74	23105.7	8746.64	13240.6	9654.31	3478.29	7834.45	9378.71	15261.5	6507.42	11674.2	16064.2	16533	7420.92	9587.64	7310.53	13345	12438.4	5333.77
ATP6V0C	29724	22040.1	31693.3	27755.7	29496.3	29863.2	23086.9	16561.6	30978.3	11678.2	11359	15334.8	30130.7	31223.8	30349.8	29832.1	30080.9	30437.9	23181	21087.7	33157.4	31034.4	30591.5	31318.6	21003.6	31922	30765.3	31127.5	22917.6	30405	32100.9	31554.1	31558.5	29596.2	30635.7	30347.8	30408.1	26205.7
ATP6V0D1	5311.85	1323.16	2738.4	3128.5	3713.68	4794.44	4143.19	1401.45	6387.14	2038	1442.18	2955.08	4256.56	7804.01	8215.07	4687.77	4381.99	5443.16	2045.27	2329.92	11348.1	4800.39	5348.69	5029.6	2734.73	6175.95	5966.26	7670.64	3112.08	6592.9	12546.2	8933.35	5053.27	6963.36	6690.16	6215.56	7367.48	4151.2
ATP6V0D2	5.36521	12.5343	72.5372	6.50044	4.93175	6.81163	23.143	7.93263	37.7795	4.06334	7.62935	7.128	16.0021	11.8959	10.6218	4.07562	13.7303	12.1749	5.85402	17.4411	3.77535	21.9668	43.6428	41.1002	12.6962	29.2805	19.1193	29.6264	37.2376	16.7789	20.1826	39.9842	96.0046	19.1966	151	103.665	17.8896	6.26096
ATP6V0E1	4183.13	2111.98	4483.8	5230.52	6495.09	6537.07	4648.22	3170.57	7902.91	2933.45	1675.54	3760.29	7718.91	13292.6	5084.91	8068.84	9141.77	6081.33	2944.8	3550.22	8540.27	5664.85	8240.94	7543.57	4912.14	7133.79	6205.6	8544	4178.7	6628.51	10072.5	10481.9	6416.16	5255.72	6250.6	11254.1	9573.79	4474.36
ATP6V0E2	147.046	27.074	57.6593	130.168	143.077	125.102	103.67	27.663	138.77	39.7826	64.8673	44.2962	173.303	389.808	206.191	90.0728	259.538	151.329	31.1212	100.425	312.134	181.759	259.769	207.954	72.1281	192.987	143.755	142.592	83.8858	216.776	417.585	193.36	151.843	154.591	205.483	222.477	178.533	134.41
ATP6V1A	718.385	1437.2	2047.13	2774.02	2271.96	3233.82	2227.99	2983.18	4220.66	843.672	1348.57	2671.08	2584.65	3983.96	3478.76	3680.53	3270.66	2821.62	2667.29	4487.12	2195.41	3347.87	3684.15	2932.16	3985.49	4665.62	3325.16	1744.42	1833.09	1268.6	2532.55	5147.22	3895.31	2387.22	4876.88	4116.82	3205.11	2659.88
ATP6V1B1	33.0846	10.8357	37.479	24.363	40.3971	41.2664	35.9811	15.4741	14.7931	25.1191	21.8031	8.64846	82.7196	37.2794	62.407	31.3858	38.3521	19.6795	14.8016	19.0611	25.9672	40.2131	17.8477	46.6813	20.1797	29.7561	39.535	27.0073	29.4499	33.0247	21.535	43.7586	37.7547	61.5049	68.1984	38.5083	42.5828	22.105
ATP6V1B2	3460.88	2163.94	2564.7	3237.21	2891.35	3455.16	3062.68	2470.59	5251.23	1522.45	1285.48	3583.55	3866.9	6078.59	6893.45	4884.84	4453.7	2727.94	1601.05	3660.37	4357.82	2821.07	5459.61	4126.92	4268.65	5730.96	4702.69	5410.61	2459.64	2158.8	6189.22	8893.69	6030.8	3009.53	3532.28	5161.64	4375.37	2759.22
ATP6V1C1	58.1321	287.528	506.809	478.768	385.057	515.09	394.083	464.923	815.547	149.508	237.867	505.97	419.822	570.395	624.771	879.442	707.459	438.965	590.504	933.154	240.868	575.327	548.168	476.09	999.914	976.105	659.449	293.385	307.224	134.711	307.714	1199.58	1263.86	446.005	1226.01	1083.83	550.465	732.195
ATP6V1C2	28.4452	8.57997	50.7236	18.3103	27.5274	51.486	10.683	16.1549	17.4291	13.2244	13.4789	16.9946	16.9097	22.4061	49.6316	12.2161	90.8897	9.9259	24.2123	36.964	24.8429	44.2861	20.2308	11.9692	34.4938	19.5858	15.3685	13.5921	69.0978	29.1222	9.11371	22.8765	22.8558	24.2857	69.0448	70.5746	13.5555	44.7361
ATP6V1D	406.298	795.971	1600.88	1932.02	2596.89	2032.95	2180.34	3458.32	2805.47	900.868	1683.98	3086.87	2188.1	3676.03	4230.87	2232.64	2965.74	2305.89	3342.9	6262.77	1145.56	2180.24	1900.19	2122.31	5693	5355.45	3207.7	1515.98	1413.69	1195.63	2018.41	3455.78	5998.31	2703.9	10119	4098.56	3390.82	6222.87
ATP6V1E1	3177.38	348.232	772.876	1843.87	1550.1	1763.2	1720.62	2977.16	1757.83	829.499	1071.19	2037.47	1579.76	2268.38	3979.42	2922.69	2054.42	1306.79	1908.83	3201.9	1632.83	1595.41	1336.78	2098.68	3714.12	4120.7	2411.3	2109.93	1042.72	1390.83	4018.37	2342.71	4018.34	1735.23	4182.79	1680.01	2692.06	2238.01
ATP6V1E2	270.955	61.9941	94.8783	156.059	190.673	290.832	145.561	193.679	234.267	64.2172	212.712	265.548	259.174	463.705	287.352	208.226	394.413	131.733	236.712	556.936	292.991	391.433	403.177	228.122	301.581	429.824	232.923	298.805	271.915	172.578	231.93	370.233	469.167	351.101	546.005	471.638	321.013	503.272
ATP6V1F	16255.6	5972.86	10773.1	11791.1	18447.7	12232.1	10195.4	8621.53	18752.6	8281.74	3597.39	7045.36	18092	23842.2	12540.5	18632.5	18882.2	14958.3	8475.12	9976.15	27452.8	12218.5	22256.2	16086.2	11843.3	12159.8	15264.2	23628.7	12668.3	22280.1	25373.7	27516.6	15246.3	12841.7	12993.5	20669.2	18005.8	7761.93
ATP6V1G1	5004.77	4598.53	4740.34	7900.22	8256.78	8755.72	6909.94	13864.7	12098.1	3662.19	4969.05	9121.17	8585.57	11627.1	9039.03	8866.46	9343.47	7827.06	10908.4	12696	5553.46	10514.7	6811.28	8533.31	12863.8	15248.7	9585.44	6129.05	5592.26	5557.03	8036.94	11366.2	14012.3	8497.21	15775	13901.9	8590.24	11721.4
ATP6V1G2	135.78	77.1908	74.4459	106.966	158.274	225.116	104.563	211.045	143.146	54.415	115.914	151.131	194.844	163.426	140.727	143.026	231.535	72.321	113.188	191.106	134.609	109.093	140.177	114.665	151.788	217.45	197.184	58.639	98.0321	187.04	139.073	183.874	270.065	104.937	121.442	225.687	138.12	144.871
ATP6V1G3	5.11478	5.65153	5.36408	3.25495	4.86941	6.61189	2.89904	6.16202	4.98058	2.81207	3.1056	2.84889	6.18208	7.10968	6.10548	8.41901	11.0477	6.15705	3.43841	2.88018	3.27872	2.8865	4.20336	5.83346	11.9021	3.16257	4.04063	5.87832	3.32556	7.56	3.34445	13.4356	4.84314	5.25377	8.17741	7.32818	82.6065	11.0783
ATP6V1H	598.233	333.461	736.111	1093.77	1022.51	1066.61	1079.08	1247.1	1517.25	326.802	758.254	827.826	1009.82	1466.96	1257.88	1459.69	1627.65	982.022	1090.73	2081.56	1104.19	1509.95	1725.48	981.866	1292.82	1718.75	1222.77	997.39	838.152	699.955	1403.97	1673.54	2250.77	1041.38	1674.72	1636.63	1177.47	1225.98
ATP7A	53.3351	40.6662	80.4814	245.165	133.922	161.461	151.633	291.755	149.38	59.3636	176.296	158.507	158.965	158.202	244.082	154.431	124.405	120.624	238.966	296.749	97.8415	198.423	108.903	181.741	215.657	330.146	205.177	36.1749	112.47	26.5369	90.5822	125.682	268.674	148.561	221.099	139.69	118.349	119.983
ATP7B	651.663	148.643	197.444	742.999	424.745	387.437	713.128	921.824	408.569	242.651	871.357	552.873	733.785	594.625	1550.34	475.074	866.113	326.979	827.346	518.859	666.379	457.685	380.448	695.88	626.929	807.145	729.838	419.186	456.548	660.732	703.938	747.624	737.708	1062.33	2699.56	1040.74	752.193	1457.74
ATP8A1	14.2367	28.9657	137.341	88.1367	140.044	101.075	119.69	91.2682	119.937	35.6931	85.5797	82.1583	130.505	211.668	150.553	83.6309	85.8906	106.194	42.4355	122.324	75.0958	87.7035	99.7106	80.7307	113.754	167.83	100.582	39.8032	68.4788	32.0142	43.1454	209.972	138.309	95.5544	99.2062	133.307	147.375	96.4257
ATP8A2	422.717	126.331	275.678	558.371	991.039	233.818	373.08	414.519	431.126	413.266	294.007	1087.67	748.631	936.506	628.08	311.932	912.343	347.133	179.946	542.803	570.703	391.741	594.199	609.856	320.533	542.842	485.829	230.643	275.277	239.028	534.048	588.433	476.633	248.957	193.529	202.544	430.733	95.8381
ATP8B1	7.4589	18.1695	55.025	65.9911	61.7122	78.7449	58.9745	24.6495	81.2035	15.9909	38.8344	18.3366	53.6933	72.1979	89.0846	126.427	167.837	65.1967	34.4259	72.2306	53.9492	73.0738	49.7006	69.6554	59.2382	82.9431	97.5612	51.5626	61.614	46.1802	41.6482	103.565	121.399	131.236	173.468	121.163	84.1163	130.78
ATP8B2	2029.7	1028.86	862.544	1646.46	1754.85	2245.89	1159.92	1128.22	1751.06	718.837	1159.55	723.378	1975.39	1918.59	1865.57	2693.67	4167.62	2509.75	2113.91	2652.27	2361.4	2188.59	2218.65	1684.23	1661.28	3042.53	1784.08	1765.06	1892.36	1629.95	2749.21	2175.42	3332.59	2645.93	2231.87	2510.01	2211.85	2216.29
ATP8B3	240.326	67.0475	56.1542	99.8981	151.77	102.263	93.9561	98.1955	218.716	31.0365	130.784	108.778	166.81	180.037	109.788	187.677	131.758	182.903	127.5	265.412	285.335	145.455	233.61	143.978	247.526	196.621	240.69	60.4624	61.3688	152.257	334.423	149.638	260.289	92.3162	125.546	171.306	173.297	169.73
ATP8B4	6.28373	102.898	95.8328	113.553	33.1	143.802	60.6841	112.366	109.248	33.9664	37.7419	151.952	84.2679	180.644	79.7415	208.404	354.308	107.417	229.932	203.699	60.0129	321.473	196.538	66.3885	419.129	238.494	253.71	44.5669	98.8191	14.2675	42.9886	149.276	286.259	212.14	161.114	108.451	83.6682	252.475
ATP9A	1853.4	1886.3	2763.37	3218.61	4022.03	2733.75	2466.38	4784.62	2920.11	900.657	2234.4	2193.87	3806.91	3617.92	4012.81	3056.44	5708.41	1946.9	7309.71	7496.21	3922.09	4867.7	3880.53	3278.95	5744.58	4484.62	2935.42	2647.14	3839.83	2811.66	3132.51	2788.16	4892.68	4087.26	7491.03	6205.6	3231.91	5606.94
ATP9B	347.808	135.028	291.179	411.498	371.852	436.826	402.675	300.522	556.094	66.0173	296.689	204.255	357.711	495.925	596.415	439.118	519.798	371.182	370.523	583.761	587.091	568.2	684.422	411.432	435.966	632.23	480.265	349.714	287.933	291.196	702.738	685.836	800.631	465.845	569.403	572.495	442.067	512.428
ATPAF1	373.61	192.753	340.774	469.625	367.428	620.652	587.754	362.428	586.699	206.595	302.646	408.67	562.926	836.186	987.11	613.402	1115.45	461.866	316.046	908.463	557.286	745.73	658.573	613.807	639.227	942.868	703.445	476.255	479.325	433.501	620.68	778.731	1085.61	783.349	1003.13	760.574	751.667	974.793
ATPAF2	1144.07	199.527	325.067	778.19	1384.52	936.187	662.336	360.679	714.296	499.672	391.15	561.738	1267.74	1975.21	1267.58	1079.29	1969.47	897.591	494.93	622.642	1441.48	833.541	911.896	1131.14	594.525	1065.51	1086.03	1295.92	761.638	1873.58	1951.01	1401.41	852.324	1016.98	1421.47	1064.67	1289.73	1030.12
ATPBD3	214.619	85.9657	122.764	119.029	195.069	182.75	85.5139	26.1747	207.375	91.1952	44.3697	61.017	192.598	241.038	151.935	157.868	171.93	162.36	30.3037	46.1057	284.791	147.733	164.651	168.198	52.3755	114.04	121.414	351.808	96.3453	194.374	186.207	181.764	102.108	194.306	129.482	246.365	205.537	84.8547
ATPBD4	49.4931	46.0522	106.62	160.622	152.941	190.041	123.359	195.891	155.092	68.1848	83.6094	88.8762	169.829	227.831	157.769	197.21	209.94	145.211	180.237	189.319	75.5975	144.335	122.137	164.739	205.455	224.033	157.975	83.8541	115.275	73.4203	111.137	212.273	241.856	170.816	190.268	163.818	177.48	152.081
ATPGD1	62.6411	19.4429	28.9278	97.1917	64.5599	104.249	65.2048	9.6416	51.7286	44.0483	256.138	28.9421	75.2482	81.1403	176.194	68.1192	98.8983	37.7057	32.1868	54.2178	55.1122	135.974	40.3115	115.749	50.4302	95.4778	45.2152	32.2296	33.1023	63.0643	180.157	70.6908	64.847	101.01	88.4474	237.315	42.4903	56.1142
ATPIF1	16876.3	8422.88	15812.9	25190.4	40902.1	26617.3	16418	20171.1	20685.9	13132.9	13809.9	15527.1	33524.8	35930.9	20676.7	24177.9	42476.5	20305.7	39006.8	25620.1	24395.8	32472.1	29247.4	22599.2	20526.9	23687.6	25149.2	19436.5	22832.1	22023.4	23302.7	27087.2	23054.1	30870.8	34357.7	46107.4	25557.3	30305.4
ATR	61.9741	390.219	547.78	897.686	695.075	1173.62	747.952	1247.07	1251.9	271.5	815.643	688.643	858.08	1098.38	1404.67	1221.05	1492.13	977.983	1496.29	1915.85	453.01	1072.15	693.534	719.317	1489.6	2103.31	1252.14	312.412	527.098	252.548	361.14	1674.7	1521.23	1295.04	2211.25	1759.3	1053.63	1828.23
ATRIP	185.179	57.4252	77.3731	217.669	190.452	177.238	119.785	24.2913	159.309	68.8789	62.4339	88.5301	199.222	210.516	187.446	144.549	173.99	144.282	44.5552	85.167	259.195	176.947	173.939	197.282	84.5871	226.426	192.458	194.599	146.977	208.682	279.275	219.523	135.671	185.495	150.452	189.915	185.919	140.312
ATRN	266.602	162.192	265.72	621.828	441.193	831.212	497.661	684.05	672.706	150.094	387.279	524.007	609.647	834.236	1154.99	900.232	763.44	703.083	542.879	1208.97	761.301	808.111	675.787	713.991	821.923	1247.13	876.876	622.002	451.248	467.234	902.537	898.24	1049.58	780.478	1294.88	744.548	835.772	770.212
ATRNL1	14.0557	6.13633	5.87845	3.78282	5.37341	8.49438	3.02183	6.76054	3.05322	2.99095	3.50133	3.34727	6.7204	8.21359	6.55542	4.3859	5.41352	3.08891	4.41138	3.3706	4.31512	4.03548	4.73261	2.96925	3.49563	3.74541	3.26841	8.39367	3.20222	8.4392	3.6441	7.72262	3.27254	3.80385	7.74648	8.20273	6.51908	6.60321
ATRX	28.3462	91.8804	191.558	434.146	267.392	333.773	262.987	530.752	303.23	122.77	297.594	335.307	312.604	389.205	484.752	300.596	551.042	294.486	306.243	663.705	139.529	303.431	232.514	287.312	484.563	756.978	384.459	111.158	175.154	96.0863	114.487	429.025	701.323	348.695	630.041	375.301	353.406	445.538
ATXN1	75.9042	160.579	196.521	355.499	369.796	473.07	341.089	282.936	433.779	150.995	288.22	235.818	446.402	481.199	592.052	378.035	586.956	321.113	236.282	503.692	269.967	405.147	372.401	378.496	386.214	550.512	391.416	177.9	249.402	143.831	233.633	480.993	462.922	400.531	503.341	375.317	425.437	415.465
ATXN10	578.309	527.185	898.035	1166.59	901.475	1722.32	1348.1	1615.17	1767.37	342.335	906.788	1270.09	906.763	1412.43	2377.23	1242.09	2376.76	991.761	1513.1	2859.34	934.863	1714.87	1115.54	1272.6	1844.92	2922.15	1488.99	807.356	774.49	690.308	1159.31	1881.34	2751.95	1783.75	2933.59	2194.46	1667.45	2398.85
ATXN1L	25.2608	5.77796	30.2336	32.9957	56.9668	96.7196	47.588	24.9768	103.725	55.0414	45.9555	41.5918	71.9996	125.406	41.0656	37.9172	43.1778	29.6223	38.8836	67.1085	58.5812	45.7549	44.0078	40.4652	79.0994	131.284	72.7273	29.1533	64.1032	67.0901	46.3582	119.253	43.1303	60.6459	104.367	86.6132	41.6186	40.0823
ATXN2	1919.74	1077.97	1232.21	3337.25	3805.7	2195.41	2443.41	3332.88	2427.72	1044.87	2666.14	2438.55	3999.86	3656.79	5636.78	2956.37	4921.29	2341.86	3346.26	3412.98	2885.95	2508.38	2224.69	2931.24	3180.23	4305.23	3034.73	2080.41	1779.74	2231.77	3129.85	3093.18	3380.76	3171.82	4532.37	3379.79	3328.86	3374.74
ATXN2L	17168.7	7657.13	12258.7	14524.5	14046.1	13298.4	11185.8	15174.4	13830.1	2841.46	13459.9	8632.27	15237	17298.7	17436.7	19241.5	20673.4	12541.1	14526.4	21094.7	13889	12169.4	11625.6	13732.2	18149.9	21827.1	16758.6	12666.7	6647.6	11243.8	20008.2	18181.7	22313.1	12542	20826.7	16845.7	16204.2	15843.7
ATXN3	14.1598	106.104	159.334	281.762	159.379	178.719	152.221	145.046	256.904	81.796	137.234	170.956	188.651	255.648	236.996	215.256	251.041	225.214	185.38	334.61	107.708	222.996	198.292	194.376	252.281	314.148	316.297	63.5045	122.203	39.8867	89.8964	349.476	408.76	206.864	301.413	221.994	181.312	232.886
ATXN3L	5.82696	6.10708	5.78124	6.3354	5.25627	7.42054	3.00343	6.59891	3.15309	3.04382	3.38351	3.05099	6.79764	7.78378	6.51372	4.23726	5.22098	3.06796	3.14004	3.0384	3.72853	3.17541	4.77843	2.92259	3.50169	3.01193	3.3219	6.65928	3.31028	8.52217	3.6439	6.43754	3.25682	3.26475	7.89323	8.36658	6.57708	6.57465
ATXN7	110.545	73.7332	192.867	424.093	424.874	564.084	406.364	183.625	303.483	108.638	436.526	188.561	550.423	546.231	826.322	217.948	369.323	327.865	112.115	222.835	246.453	220.159	184.193	462.158	266.143	726.302	395.157	138.92	258.957	291.058	142.262	557.057	361.968	518.174	497.324	343.536	413.003	305.894
ATXN7L1	51.2927	12.5533	25.9845	67.8717	100.797	80.5263	45.9995	106.174	60.3792	26.9419	104.683	64.5179	79.5863	107.81	160.05	80.6957	99.7312	72.3287	74.1523	148.205	62.7	68.7939	64.9525	81.2349	121.515	129.505	84.3388	39.8644	37.5044	42.4713	85.5793	98.3525	131.911	96.4468	113.95	67.0847	97.6176	113.616
ATXN7L2	281.355	111.909	167.844	309.165	451.009	427.721	357.438	150.262	369.29	214.312	234.942	245.923	365.482	516.713	398.526	265.643	313.348	324.035	211.673	279.315	454.611	355.19	284.965	355.277	376.46	453.791	426.366	276.693	320.742	490.154	381.383	484.416	418.516	450.755	502.564	511.543	349.091	330.861
ATXN7L3	1240.35	139.213	252.946	514.781	548.031	587.604	536.292	297.313	456.952	259.941	552.554	552.001	587.761	675.455	1025.63	514.483	601.448	603.087	392.057	478.697	901.683	622.864	388.117	645.837	519.688	1214.72	871.1	739.922	371.656	629.616	1261.89	625.648	802.716	672.858	1078.04	642.799	613.366	697.87
AUH	242.336	236.258	552.729	1194.84	1018.51	938.847	1031.64	1856.54	1045.1	380.186	1017.85	1115.06	1081.1	1392.89	1878.78	1884.11	2192.62	784.717	1251.63	2354.18	548.896	1262.31	879.245	919.296	1623.49	1916.87	1490.64	497.508	713.15	332.916	747.059	1256.02	2585.88	1175.12	2203.37	1647.53	1060.03	1756.97
AUP1	3940.19	1199.39	2186.34	3474.65	4265.44	4025.74	2074.53	1037.1	3708.16	1672.13	1534.63	1500.78	4339.24	5417.66	3778.17	4039.54	5742	2873.61	872.064	1279.75	6873.16	2956.27	3574.14	3591.81	1589.77	3485.38	3940.94	5064.48	2086.63	4333.48	5988.71	5994.2	2694.52	3587.45	3712.71	6354.86	5197.07	3032.44
AURKA	46.0826	34.7977	90.3777	113.4	85.1703	193.238	131.075	37.3216	165.977	32.6479	67.6308	126.184	118.798	243.171	251.124	205.708	125.588	214.999	46.5296	175.751	156.202	196.61	190.386	146.422	157.991	475.701	299.109	194.635	99.6506	158.73	332.93	475.303	175.658	163.672	284.358	165.49	170.733	223.046
AURKAIP1	23134.9	3792.11	5507.65	9196.34	15040.6	9975.41	10200.2	7500.43	9214.18	5665.28	7185.92	7387.24	12909.8	12523.1	12368.6	11949	15044.9	10636.2	8169.94	10338.2	21361.2	10066.8	14902.6	9993.67	9428.01	12034.2	10469	14589	6791.95	21288.3	21868	14081.1	10298.4	12710.4	11484.6	14675.3	12222.5	10771.5
AURKB	8.04885	7.45972	11.6498	10.198	21.3606	29.7237	18.726	8.70046	26.2047	6.58524	14.7149	16.8617	24.691	52.509	15.7014	43.1531	25.3225	36.8472	11.7038	37.3215	45.024	23.0271	50.6647	13.8537	29.0033	41.2914	45.352	29.6165	15.56	58.6815	74.9816	59.9645	32.9471	34.3069	55.8128	29.4411	19.7294	34.443
AURKC	68.8908	14.0776	13.8477	47.387	34.5014	77.0554	25.1342	18.9729	38.1948	18.6553	27.0783	29.4121	32.4143	125.007	43.3768	70.8098	65.7865	24.3734	24.4383	24.2494	43.7632	28.5004	30.8466	30.6183	28.1262	67.6911	33.6845	69.3191	17.8406	32.4136	71.3543	51.2324	49.2524	43.024	49.8105	27.5215	32.638	34.1389
AUTS2	702.263	515.001	930.38	935.638	1165.34	933.263	1242.33	2579.16	1192.33	282.5	1559.92	1179.93	1210.95	1302.11	1217.7	655.081	1471.2	784.328	2414.47	2755.33	936.843	1515.96	1035.75	837.288	2050.82	2064.46	857.06	663.972	1223.5	709.729	1582.19	1076.57	2146	1673.35	2580.98	2421.72	673.213	1706.04
AVEN	1471.1	488.925	786.957	1058.79	998.245	1279.26	700.259	875.086	1025.07	452.542	543.799	776.42	926.373	1376.79	1160.17	1398.86	1650.91	1151.95	1383.43	1760.47	1326.84	1201.05	1263.31	994.475	1403.35	1654.18	1418	1606.47	950.308	1271.65	2043.07	1712.16	2092.73	1608.19	1765.35	1703.86	1453.51	1753.45
AVIL	49.5506	109.899	190.07	275.092	328.417	441.404	295.966	240.048	395.686	145.65	389.983	373.541	460.116	343.953	657.164	348.288	138.331	357.595	376.962	391.485	169.143	337.623	226.658	232.929	573.426	734.915	745.08	306.848	208.913	107.263	98.3215	444.825	702.473	313.278	744.001	683.769	324.281	440.978
AVL9	49.1129	17.8673	67.8735	82.4227	85.0607	100.173	81.6381	61.4441	136.564	36.6504	30.6573	55.9698	56.357	94.9838	105.306	116.2	153.661	65.6121	48.1169	66.9544	81.9164	76.6874	68.5582	64.4869	71.2705	139.787	92.6693	104.101	53.9958	65.8401	114.697	151.789	184.81	112.855	163.161	90.6233	80.3876	134.996
AVP	29.0057	29.0668	61.9213	106.73	120.015	81.0597	51.94	73.7712	179.844	158.662	20.7464	34.41	61.0148	132.919	20.7984	49.2266	47.5539	52.3391	47.6498	51.7861	403.698	195.475	60.3475	84.8174	51.0971	55.2268	68.5677	61.39	319.161	174.881	70.1111	90.0784	38.3103	51.5786	55.8166	143.708	47.5547	31.6036
AVPI1	6084.82	852.984	2443.48	3103.65	4541.28	3259.07	4779.9	2765.96	3769.32	2074.24	2378.86	2408.39	4921.16	4472.33	5503.44	3810.5	3699.78	2324.79	1757.64	2411.85	6701.12	2080.4	4106.81	6039.76	3740.33	5444.45	3616.58	2567.86	2799.68	3033.8	7482.31	10278.8	4780.58	2989.06	3129.91	4975.12	3168.02	1638.88
AVPR1A	159.141	5.69915	11.2358	3.17776	26.8574	131.252	42.9489	6.69142	25.5519	2.92968	4.15856	42.7628	6.54336	7.26727	6.2943	4.23361	10.4498	6.33563	19.6616	14.7022	6.99148	22.4898	5.13432	17.4187	33.9175	20.3219	4.72189	15.9394	27.6114	49.7587	134.706	14.2551	39.3409	24.407	77.0842	16.2399	20.5895	31.9987
AVPR1B	10.2166	41.9564	29.8432	11.3919	25.3947	44.7401	13.9216	9.25363	30.698	7.19499	15.1613	9.95705	18.6016	43.1532	11.4634	25.9639	13.1579	5.73198	10.6169	18.8169	9.2701	11.0999	12.7375	9.24723	17.8337	31.5335	23.9404	6.08921	12.0124	9.93265	20.7507	56.576	32.8263	14.6736	44.2022	34.8658	24.1122	6.29245
AVPR2	269.088	23.3429	25.4864	162.625	151.907	126.027	82.6953	56.4538	52.6352	58.5515	48.1559	49.9122	142.015	165.916	197.383	56.2139	39.5986	63.7857	71.7545	83.001	321.089	208.132	177.194	124.357	107.811	118.104	137.264	23.4612	118.43	191.647	158.275	68.6778	57.1308	76.5971	68.3412	139.318	44.3535	58.1543
AXIN1	1398.34	189.558	532.682	706.089	677.677	823.316	662.302	310.75	909.341	294.388	459.462	438.441	698.918	589.418	868.174	455.3	948.065	620.069	234.957	401.176	1125.08	616.327	590.5	781.558	433.175	1159.72	612.631	809.45	335.505	635.644	1613.1	832.378	850.227	660.124	853.791	905.674	704.513	720.764
AXIN2	424.057	328.961	310.29	937.736	1071.08	350.917	373.266	1005.11	457.891	144.05	940.958	557.306	838.899	887.953	1075.08	1424.37	762.129	668.59	470.289	1172.38	817.138	884.479	816.115	836.697	843.381	779.716	817.301	1128.79	839.92	543.282	1151.02	643.59	1144.93	770.959	1449.57	1065.3	1515.59	789.308
AXL	4328.54	3214.97	2478.61	2245.62	2408.75	5041.34	2659.95	6356.15	6822.02	1258.05	1801.38	1953.68	2953.86	4476.49	4384.95	4904.15	3935.13	2906.16	3529.14	6094.35	4478.05	2822.41	3403.59	3890.39	4024.72	4169.16	3495.99	4151.56	2977.17	2032.47	7030.37	4072.39	6460.57	2583.97	2527.27	2587.07	2711.67	2309.76
AXUD1	17000	1661.95	7767.72	7754.69	2461.96	9533.5	12358.3	932.273	8802.51	3840.58	2351.75	1038.36	4646.25	2468.06	4012.5	1992.41	1744.85	528.751	626.793	1184.74	4672.86	366.503	1517.85	6293.95	1996.48	6128.15	2975.22	2923.85	2467.86	3060.31	13344	9638.48	7193.66	2979.89	1998.05	2802.07	3147.88	3097.82
AYP1p1	31.5752	19.5129	80.0788	54.0902	40.8244	60.5127	47.9082	60.0726	108.414	31.0505	37.8412	79.4201	50.853	125.294	56.8946	41.1804	36.6037	58.0163	49.9092	87.2956	97.7634	112.336	105.947	56.4136	86.2849	92.8982	58.9135	47.4445	81.7973	34.5311	61.8417	56.6146	97.2592	66.7239	86.3965	99.1962	34.0708	77.9917
AZGP1	386.335	278.339	1083.84	346.341	690.832	387.305	3268.85	304.089	1631.42	1123.99	257.366	1529.15	179.317	872.609	2005.15	113.266	1449.53	292.104	506.702	163.092	1022.62	309.649	891.653	1706.65	970.09	556.588	393.828	1487.84	1170.49	1312.1	228.273	293.752	886.094	397.583	6623.65	3505.28	1949.26	1547.61
AZGP1P1	6.15864	6.77589	6.55547	3.69002	6.97645	8.06073	3.172	7.45868	4.78021	3.10312	10.0282	4.28088	7.17168	14.0087	7.15886	4.7851	5.75634	3.20669	3.17382	3.2524	3.59715	3.24112	4.74162	3.15411	7.07562	5.05325	5.11336	6.54338	3.34655	8.70936	3.82973	10.5507	3.44427	4.72774	11.771	8.88442	7.10149	7.17655
AZI1	4635.86	1129.06	1533.22	4226.02	5277.09	3501.75	2498.64	2797.15	2263.02	967.079	3090.57	2052.72	5562.13	4381.71	4991.41	3554.83	8098.23	3744.9	3790.85	5162.23	4042.55	2878.13	3987.14	3646.5	3150.84	4328.1	3858.77	2592.27	2177.06	4511.4	3414.63	3867.83	3791.26	3972.33	5369.24	4953.85	3183.27	4918.34
AZI2	53.4227	414.319	877.851	986.793	558.337	982.535	841.586	1207.55	1372.21	199.835	738.366	742.486	574.865	694.412	931.105	1931.49	1468.7	763.161	936.337	1919.06	400.848	1413.54	792.254	631.883	1687.46	1502.29	1055.37	329.167	522.474	176.658	364.225	2006.33	3443.16	1040.85	1555.04	1472.21	852.869	1153.23
AZIN1	494.751	386.308	956.905	719.707	687.966	970.727	575.94	978.222	1070.1	218.604	459.395	641.132	452.739	825.875	776.924	1441.1	1615.61	691.541	1522.11	1835.02	850.757	1366.02	1323.43	612.706	1471.05	1772.1	1052.47	771.832	694.009	377.899	922.171	1582.94	2147.6	1042.82	2426.72	1416.37	682.615	2186.96
AZU1	49.9144	21.4517	37.1759	69.3728	42.5851	40.1976	45.5464	40.3853	51.8382	35.4779	28.582	99.7092	58.5387	98.8501	47.6051	64.5508	70.3996	72.4859	43.346	77.5384	78.7095	46.4613	49.1619	38.2597	75.1796	83.8761	69.6219	42.4215	37.8374	42.9079	42.1817	35.7961	78.0806	66.324	88.6978	61.0894	27.4324	39.9477
B2M	59176.8	38993.8	58142.2	59534	59907.5	60098.9	57717.2	59609.4	60414.3	57698.7	50152.9	59819.8	59961.8	59952.1	60030.6	59175.3	59210.6	59268.5	59651.2	59936.5	55139.9	60052.7	59988.3	59351.5	61158.9	59981	60202	60001.9	46965.6	48093.1	59257.6	60620.3	59686.2	59093.2	59940.8	60550.9	59289.5	59587.8
B3GALNT1	192.774	218.133	263.81	1124.52	1053.77	428.099	736.909	1413.61	469.528	380.845	836.637	1391.55	1549.16	676.089	2621.06	394.827	292.841	456.977	778.954	1189.56	291.373	406.215	364.336	680.456	658.915	862.262	520.245	148.262	217.765	165.942	220.348	710.914	577.423	403.689	549.54	360.032	523.288	387.649
B3GALNT2	27.1709	44.1701	148.064	208.916	196.804	227.89	81.3975	63.658	183.656	61.7969	99.7571	61.8371	179.186	241.575	221.715	156.511	178.989	193.581	70.0366	141.508	90.2714	181.636	134.893	139.39	136.364	248.056	206.436	131.503	139.036	134.055	95.9348	297.214	246.316	263.015	221.759	280.663	323.887	183.275
B3GALT1	5.13515	5.62421	5.08711	3.18698	4.94445	6.37612	2.78426	6.55058	2.78526	2.95776	3.07566	2.6271	6.59594	8.15661	6.1821	4.11509	5.08536	2.87578	2.83386	12.6757	3.22703	2.97841	4.31955	2.76675	3.71267	4.63505	3.0786	5.74627	2.94863	8.01594	3.40897	5.5718	3.04204	3.04791	7.44548	7.49784	6.32041	6.52222
B3GALT2	8.63943	6.4564	6.27807	40.5686	15.3707	15.6895	14.5214	36.9773	15.8763	12.0935	8.36527	14.8062	36.8736	49.2819	116.881	13.2173	16.4615	20.2449	19.2426	59.1066	10.3853	9.76461	20.3379	27.488	24.3784	45.3027	26.7951	6.25075	13.3239	10.6674	10.2435	15.464	55.371	12.7422	33.9339	11.5069	36.9814	10.302
B3GALT4	5772.46	1907.32	2148.05	4084.49	5808.22	2874.81	2706.11	2862.83	3264.22	1624.75	2244.37	2621.2	5470.36	6981.25	4546.23	3647.76	4215.18	2873.94	3421.81	4382.19	8324.42	3611.33	6976.24	4324.77	3263.41	4251.02	3208.38	4194.22	3704.44	5094.39	7416.15	3607.92	3806.61	3428.97	4790.94	4712.79	3125.82	3648.46
B3GALT5	4.90782	5.93905	5.71824	3.40125	4.70494	6.39865	41.4807	6.0548	3.04357	2.67089	3.69702	2.63983	29.2519	6.6241	5.76314	3.94224	4.75319	2.7359	3.88531	2.74323	3.09721	2.838	3.91372	2.71639	3.78399	3.89106	3.27419	5.53966	4.72136	7.21167	3.24828	5.41177	3.11891	3.2507	6.75731	8.53389	5.79451	5.91525
B3GALT6	6871.84	2815.78	3910.3	2226.53	2998.67	6548.95	2764.8	1397.21	5979.71	1581.69	1262.07	1418.8	3500.3	4192.44	2607.52	5049.45	3459.56	3633.2	1946.26	2932.63	7390.95	4759.16	6084.68	3821.4	2359.07	4113.5	2769.59	5505.17	2658.38	3858.32	7120.52	6354.83	4462.86	3658.35	3482.24	5628.58	3745.54	2865.08
B3GALTL	39.8294	177.42	204.069	225.244	223.235	235.444	215.154	322.086	301.695	88.104	150.254	208.368	184.429	372.795	318.846	252.002	201.955	246.354	250.051	408.687	128.771	249.474	250.958	269.6	272.995	323.871	235.887	122.126	229.136	74.0198	91.8935	255.537	341.274	223.162	269.805	400.558	183.98	193.139
B3GAT1	110.011	17.9553	37.7103	183.105	85.0975	119.081	79.2208	31.1905	87.9633	30.1554	90.5566	41.1586	133.016	286.394	110.444	132.56	94.1502	50.4762	74.6934	238.899	158.879	87.6994	147.95	58.7917	216.538	288.346	104.511	211.61	65.4918	127.308	94.9535	277.58	128.521	142.264	366.043	268.231	158.379	302.079
B3GAT2	12.5871	19.6038	16.3837	23.151	60.8504	28.2247	13.04	20.4848	27.8223	16.8807	13.4304	22.3308	51.1498	52.2162	21.8055	21.9064	13.2023	25.286	16.6458	16.6083	23.276	24.7769	24.5022	23.2884	23.3509	25.1218	30.8093	25.1896	23.4872	71.8699	5.52588	29.8665	17.0754	24.9616	29.1042	34.5597	31.5775	18.0766
B3GAT3	678.648	189.298	287.716	550.604	810.212	743.131	438.491	153.923	574.452	306.701	253.039	267.405	647.484	849.327	766.966	790.16	1019.32	764.312	178.506	245.235	1099.72	561.336	639.061	740.753	244.657	714.663	747.865	856.65	450.036	1041.32	1000.01	923.827	539.64	783.923	576.399	874.845	858.312	559.473
B3GNT1	641.841	134.528	171.742	753.383	573.283	296.926	426.055	639.736	422.144	133.576	412.997	606.581	712.06	654.987	800.086	340.782	655.51	495.562	511.714	1227.89	1132.04	785.688	845.68	537.954	509.334	722.466	468.21	292.815	439.37	399.888	1028.45	415.215	822.279	416.384	341.935	403.195	409.747	474.491
B3GNT2	35.6433	94.757	134.848	229.677	202.754	128.009	294.3	282.345	213.689	38.2617	177.418	196.518	234.148	213.478	364.378	114.268	134.724	150.634	188.57	502.86	115.517	242.332	259.985	220.58	199.072	495.22	196.681	76.3277	112.152	55.1325	137.165	177.646	364.651	137.286	297.632	181.139	95.5554	177.943
B3GNT3	165.3	145.853	236.419	53.2062	422.743	176.694	78.4588	45.5968	306.033	79.8651	144.794	55.6421	128.486	273.282	565.062	324.05	1235.08	193.728	1184.83	501.699	2102.89	840.632	554.438	41.2524	786.61	904.331	1003.74	2440.44	1334.3	4601.13	452.151	593.438	423.103	1145.65	3681.49	2999.29	210.037	1826.24
B3GNT4	13.9278	6.21617	16.4183	13.8202	21.3748	24.7762	10.7653	7.09136	24.76	14.8451	9.8592	11.35	21.9458	12.4291	22.5692	8.13564	28.2734	7.18941	9.88561	16.0199	25.3614	14.0523	14.5482	15.6928	11.966	27.7329	15.9189	9.84406	12.5206	22.4217	15.6321	32.5095	22.36	20.597	13.2685	27.4786	12.7216	15.6048
B3GNT5	677.772	649.263	3233.03	838.641	637.479	3616.02	1976.78	1132.61	4021.99	571.346	808.363	666.534	895.298	838.693	1316.57	1117.21	1215.24	666.114	2872.43	3146.76	806.609	1144.6	1244.18	956.152	1735.34	2227.69	1147.43	716.28	789.194	214.205	689.156	3697.3	7599.9	1693.73	3690	1738.74	842.417	3161
B3GNT6	40.8121	17.9192	34.1562	38.5894	47.9243	55.4146	59.4699	25.7699	94.5532	55.2799	33.4749	32.7769	68.7071	164.927	36.6697	34.8396	59.4915	30.5415	38.0181	24.8153	64.9947	46.5958	52.1131	40.3775	92.887	49.0208	85.4156	38.7889	74.8208	110.275	61.079	95.331	91.723	106.335	153.237	77.8442	40.8932	59.9969
B3GNT7	28.5093	22.5919	58.1207	57.6337	94.7905	146.871	26.6351	23.362	73.4145	42.3755	29.048	37.6404	91.8243	120.468	82.238	32.7655	36.2188	35.963	22.5523	37.5539	66.3488	43.6238	30.938	46.4194	30.8177	69.7139	40.7704	44.5133	58.0309	94.9359	63.9443	124.596	56.5898	47.9781	121.254	93.8197	52.1715	33.2496
B3GNT8	7024.33	1442.27	1639.38	1544.5	8878.9	763.32	4314.15	1990.51	2415.59	1559.7	2328.64	3472.01	5188.86	3732.98	3090.11	1666.14	1009.16	2866.06	898.005	2216.9	7670.81	1972.52	3172	5067.66	1608.69	2768.69	2390.09	2237.5	1331.46	1978.96	7703.41	3664.32	2064.87	1733.87	1419.71	2955.47	3547.5	491.772
B3GNT9	2467.79	659.93	1193.1	1709.22	1892.89	2741.08	1337.55	1478.27	1679.59	646.7	1022.71	933.747	1960.16	2560.07	1429.34	2174.09	3193.79	2767.37	2195.88	3313.44	3795.42	2253.57	2421.67	2381.66	2910.45	3395.63	2815.59	2377.54	1755.05	2338.52	4130.45	2590.25	3826.61	2174.33	2546.59	3200.52	3506.77	2241.26
B3GNTL1	123.032	53.1431	85.2431	109.157	235.774	278.015	85.4196	39.4335	171.027	99.0128	79.4237	91.6141	209.476	355.81	140.115	225.771	346.655	193.261	140.816	92.3091	339.786	274.032	221.518	183.93	112.888	248.683	232.975	313.676	194.371	369.785	269.155	307.588	159.233	329.796	351.528	445.834	240.213	350.219
B4GALNT1	40.9732	33.2269	62.5706	36.7509	59.5128	80.2148	31.0437	21.2287	55.0964	24.6509	35.5438	29.5397	45.6974	58.693	51.635	77.7441	73.592	50.9808	34.1439	39.7409	57.7429	39.5852	32.7218	37.0682	35.1503	81.0857	59.8919	32.8098	37.9469	62.749	79.0684	98.6617	84.1798	58.6425	46.5079	69.9272	51.0821	41.9195
B4GALNT2	19.0833	5.99017	26.3537	22.4765	39.6901	49.5817	50.0376	26.4737	68.9763	31.8058	98.3852	49.4278	46.6773	116.464	16.0873	16.326	16.2027	24.4049	32.7742	40.4084	89.8796	36.8528	56.8257	21.1407	80.4265	47.9519	56.6363	10.5426	56.7805	75.0378	50.1498	76.7287	41.737	51.0545	66.369	61.858	25.3186	38.51
B4GALNT3	383.512	73.1501	167.302	53.7881	221.994	139.5	142.752	127.477	238.592	26.7069	176.993	95.7198	132.698	134.601	198.622	54.2368	329.434	176.855	80.4234	142.714	615.946	185.3	167.76	158.781	199.64	414.309	191.864	337.805	124.586	282.791	370.694	355.474	173.939	279.396	424.409	326.796	270.146	331.597
B4GALNT4	115.796	18.331	49.5093	66.124	110.221	119.745	63.5589	15.8244	55.9236	58.6271	61.4897	45.4505	99.3104	116.751	50.3695	58.893	147.739	85.723	102.046	87.5174	105.246	114.747	62.4396	64.5935	58.165	104.268	93.3665	74.7416	69.7104	182.378	170.528	64.627	88.7344	154.827	227.515	182.538	55.0824	357.907
B4GALT1	22688.8	4247.78	14958.7	4476.86	8700.79	13561.8	11578.3	17913.2	10594.6	3715.31	5804.4	4534.72	5206.38	7476.42	5628.45	12566.9	11444	6680.83	10075.8	14462	6956.85	8459.84	5621.38	5924.06	15766.8	9885.06	10808.9	11204.1	5163.68	8332.88	14081	10738.3	17753	12045.2	12062.2	13838.7	8607.13	10752.3
B4GALT2	804.443	154.447	276.495	388.065	502.166	779.44	525.658	286.029	633.819	212.988	327.216	250.95	554.919	653.749	575.217	623.941	800.876	739.718	291.546	553.802	1358.86	760.868	406.248	648.703	520.458	989.975	729.588	704.33	441.43	986.507	887.293	895.337	711.878	809.472	641.562	709.189	991.562	622.308
B4GALT3	2846.66	757.112	1415.08	1894.82	1934.31	3114.49	1971.89	489.953	2060.53	775.073	1134.74	971.998	1671.32	2231.49	2459.03	1456.44	2395.56	1274.85	773.722	1230.49	2321.53	1608.19	1730.77	2034.76	1179.05	2492.5	1518.95	2210.92	1153.88	1662.12	3166.43	2881.37	2127.67	2032.76	2147.62	2638.61	2161.16	2276.57
B4GALT4	71.648	67.4366	146.066	212.29	145.665	283.957	205.166	195.579	279.754	67.0612	210.094	252.139	158.926	209.13	234.597	303.787	317.725	211.507	354.03	445.484	158.663	387.374	177.37	216.014	329.11	555.282	383.365	234.704	203.272	148.197	179.963	334.07	491.294	364.098	580.463	434.777	143.159	561.5
B4GALT5	2598.06	1068.74	3068.75	1492.64	1759.75	2960.17	2179.67	1644.6	5446.97	1004.98	905.16	1010.04	889.968	1577.33	1511.22	2087.99	2038.7	1007.47	1203.98	1490.28	1461.59	1810.14	1149.45	1520.29	1523.47	2627.32	1778.89	3167.75	1205.86	2070.92	2057.84	3050.26	4359.48	1856.79	3664.71	2443.41	2061.57	2014.54
B4GALT6	6.12187	14.6515	8.0438	7.66577	5.95936	23.2824	9.37267	10.8752	4.73057	3.12872	5.36604	3.34922	9.17279	8.85339	13.2956	4.79775	7.63874	5.2062	6.72978	21.0986	4.58203	4.7533	4.82709	6.14926	7.34637	13.8889	10.4019	6.43743	4.11607	8.8062	3.86923	8.57859	20.3949	5.15688	8.18357	11.185	7.65252	7.19146
B4GALT7	617.191	178.467	306.809	465.438	682.934	832.52	404.918	127.533	495.907	317.882	192.749	259.486	513.531	879.134	647.046	768.124	672.059	793.145	227.514	217.032	1360.84	711.215	724.489	732.28	251.418	718.883	701.132	904.797	574.622	1136.17	1282.2	846.814	399.723	752.524	653.8	1012.65	885.817	665.558
B9D1	675.721	95.962	194.836	296.915	860.625	974.919	370.732	260.084	269.868	277.43	315.842	314.433	429.572	626.535	447.758	371.066	2061.74	424.213	1251.18	972.938	1395.68	873.615	563.565	397.275	567.261	657.816	389.368	517.385	647.613	1578.06	870.988	555.549	430.099	2063.52	2871.64	1606.09	856.771	3537.59
B9D2	4335.62	1420.54	1523.74	2430.87	5174.25	3693.37	1343.09	2427.13	2038.19	1427.45	1303.69	1469.59	3078.55	3094.91	2551.13	2268.99	5478.01	2239.45	4571.53	3060.75	4155.91	2902.91	3154.8	2067.31	2414.07	2660.63	2381.97	2709.75	2339.95	5921.62	4296.27	2263.6	1845.81	3863.33	6211.51	6310.98	2663.63	6819.01
BAALC	3897.64	3840.96	6608.52	10298.1	20238.3	12568.3	3884.53	1875.12	12909.8	31657.6	1058.14	2762.41	11615.3	15477.9	2971.99	10155.7	10296.8	9037.07	1813.24	2137.37	23758.4	20889.5	7141.88	12733.8	2427.97	5012.57	7199.92	19793.3	35200.7	29461.1	9574.19	20399.5	3348.22	9033.99	2678.76	18704.2	7011.22	3245.86
BAAT	6.52735	6.3135	16.3367	5.71615	11.2017	40.8981	8.95431	7.66847	41.9335	3.44013	19.6872	3.83269	18.2998	44.4038	10.9687	33.2241	44.8928	142.346	70.5493	80.8057	70.5796	143.71	89.4097	27.6092	147.807	134.99	118.208	143.137	113.682	115.683	60.7536	193.741	39.3567	97.6515	79.4125	167.525	101.749	22.7138
BACE1	3980.95	4705.51	5475.82	7885.76	9254.38	8562.3	5074.54	11147.1	9776.12	2427.45	5213.51	5830.47	8597.12	7361.62	8797.61	17983.3	10102.3	13585.8	15979.6	18503.7	6569.76	7697.68	10984.6	7865.46	10233.2	10988.1	13615.9	5693.71	5889.9	5350.91	9794.67	10942.5	18038.1	7049.31	7581.83	9087.07	12480.6	6449.95
BACE2	2907.87	1335.6	958.554	1623.82	1679.81	8111.02	1537.92	880.562	4248.14	745.839	722.038	541.056	1367.36	3079.34	1172.21	6388.01	4633.11	2416.86	2098.24	2516.97	7562.86	5941.94	5949.14	2336.91	3075.03	4250.36	2455.96	4318.44	2923.63	9162.05	5435.95	4770.48	2938.96	4711.18	5263.63	8120.66	3993.64	3296.48
BACH1	422.638	700.202	856.876	1023.19	486.543	1277.83	661.895	1264.48	1576	321.493	410.807	660.342	639.436	735.987	1197.57	1405.97	874.993	504.21	890.706	1320.75	386.988	561.414	617.541	633.978	1116.74	1484.89	876.28	414.634	279.429	122.986	347.598	1027.27	2756.55	606.478	1365.69	699.048	661.241	717.585
BACH2	44.0832	78.4891	119.571	284.835	137.049	213.884	117.445	195.905	357.876	45.0926	112.388	131.326	161.51	104.585	318.71	175.62	269.636	109.617	112.62	152.504	44.9193	125.794	98.2109	153.637	147.045	224.414	123.138	165.172	60.8768	29.4864	139.184	139.527	250.05	154.198	187.262	124.276	107.787	106.332
BAD	12376.9	1884.6	2954.41	5988.43	10462.6	6279.81	6491.84	3548.76	5219.5	4362.54	3374.93	4175.73	9808.64	9837.03	10451.7	9360.68	11159.7	7330.99	3716.06	5069.27	18050.9	6988.18	8651.99	7947.29	4324.09	8088	7288.34	7540.24	5746.71	12688	14966.9	7576.66	7014.76	8427.2	7036.99	7838.9	9232.98	6541.8
BAG1	37252.9	9995.78	16922.1	17839.6	30881.4	19259.9	15342.1	23759.6	20158.4	11536	11111.6	15352.5	24136.2	28029.7	24798.2	24150.6	27590.6	16015.7	19138.3	22153.2	29273.1	21175.3	28115.1	20950.6	19895.2	24028.2	19227.6	27525	19437.5	30346.6	28763.1	21383	20789.1	22646.3	30969.1	38876.7	20783.2	20137.7
BAG2	148.845	389.86	284.492	627.187	585.319	645.017	496.855	810.107	849.566	248.964	247.983	604.569	493.83	739.233	837.759	1276.13	989.847	810.194	1719.35	1706.09	399.848	1181.58	603.778	684.586	1198.97	2103.52	1268.41	405.559	539.066	170.508	567.767	808.736	2434.99	803.83	1060.61	745.466	569.891	803.497
BAG3	2682.99	857.847	3041.01	978.213	594.486	2311.4	1384.66	591.545	5404.08	602.462	586.759	360.693	456.916	1027.08	619.583	1176.4	1168.6	604.485	462.302	960.395	1272.81	1406.46	821.809	867.471	2262.8	1487.51	1107.47	2820.79	848.259	860.464	2098.73	1264.08	12233.9	1242.25	1412.42	1893.6	1105.62	1286.79
BAG4	7.59934	15.5774	22.3729	23.2414	13.6206	28.4755	38.7035	48.3511	60.548	4.00853	35.2457	32.1387	9.77239	34.1815	30.1701	18.0569	22.42	23.9108	45.691	125.515	21.4872	69.1106	57.9337	30.4404	48.1304	95.8805	41.0119	17.8428	19.4178	15.8498	19.8295	38.8635	114.192	27.027	51.1728	37.8168	20.4123	52.3893
BAG5	166.77	206.381	404.108	535.284	435.566	526.637	433.464	510.397	779.858	141.383	243.994	322.856	365.541	499.419	725.978	378.516	416.362	403.749	347.277	611.454	276.441	526.741	442.715	416.798	413.211	645.766	403.919	257.39	290.671	196.424	336.569	485.656	602.818	572.223	610.637	548.604	391.138	477.61
BAGE	544.777	380.914	627.17	1378.2	1110.43	954.968	825.563	1047.1	1164.36	362.392	917.942	867.346	1019.75	1236.71	1536.12	980.648	1504.7	1186.04	950.012	1538.96	1009.83	1227.63	1132.35	1046.27	1177.17	1567.68	1238.81	890.531	804.676	983.735	1019.97	1291.36	1631.97	1189.75	1738.96	1654.3	1266.48	1343.58
BAGE4	6.23658	6.18044	10.1113	12.6081	5.74556	8.6051	7.38504	13.1683	28.9128	4.51369	13.3347	23.2943	7.30524	14.4127	7.02641	4.57375	5.68286	3.31625	3.31152	20.6802	3.91833	15.3005	11.472	9.57516	13.3466	64.1513	16.6601	7.11415	14.0783	9.11667	6.7567	6.84189	44.9177	14.7333	36.3025	10.0981	7.01502	27.4004
BAHCC1	442.313	109.999	123.282	421.549	404.236	545.679	304.851	204.695	342.073	109.7	381.655	262.221	472.878	424.934	958.405	267.517	625.26	363.72	247.068	332.864	515.838	398.854	205.528	422.825	251.165	695.79	472.583	232.905	204.379	462.401	470.413	276.894	471.4	369.933	491.088	375.499	312.782	323.154
BAHD1	11844.2	2542.95	4520.22	4423.36	5804.11	4134.22	3899.13	3271.83	7163.73	2047.18	3718.84	3213.53	6325.83	6295.49	5556.32	3819.51	6364.3	4372.91	2393.95	3997.68	8672.01	4651.1	6039.97	5073.4	3262.2	6012.55	4669.34	6991.82	2892.46	4640.06	9005.18	6455.61	4818.07	3797.12	4652.41	5768.01	5919.78	3189.32
BAI1	187.158	60.9004	115.761	219.372	325.935	387.982	371.35	171.5	224.012	196.451	225.764	160.467	372.805	390.82	460.324	179.717	409.469	210.239	167.036	252.634	227.526	271.375	152.544	364.458	277.781	342.542	293.209	143.344	186.334	276.886	280.627	334.981	317.036	416.617	420.774	267.497	249.144	434.709
BAI2	86.1836	30.4715	19.7497	43.0031	61.8496	152.254	37.6889	20.4156	82.6814	37.1807	34.075	25.6497	74.5598	56.2802	60.7785	111.797	218.274	128.665	99.0768	104.972	176.414	173.233	84.6933	55.207	68.4197	134.234	197.024	91.7188	118.492	211.703	144.357	152.866	124.178	239.83	235.702	182.503	133.016	233.254
BAI3	35.939	48.0207	70.8813	382.362	157.15	69.9101	148.969	466.609	164.841	49.0196	66.0162	267.285	207.009	194.608	586.553	202.786	220.992	83.252	163.838	380.627	68.4211	185.728	69.4097	173.947	161.667	239.505	148.743	43.5148	111.998	24.0851	52.7489	148.729	293.925	150.435	266.104	80.0708	251.191	141.238
BAIAP2	2353	298.137	932.592	1677.73	1525.64	1104.31	1270.73	1397.07	1059.5	444.699	1942.64	1053.37	1656.72	1392.72	2552.82	403.166	805.152	684.459	641.013	896.495	1539.63	775.161	782.512	1069.93	878.173	1342.17	882.63	1001	989.169	984.545	1490.45	1830.4	1388.28	1132.86	1716.12	2082.88	1425.94	1087.59
BAIAP2L1	214.708	41.3021	92.0313	92.5874	166.24	138.368	94.1872	46.4582	160.432	50.5012	77.315	62.7714	93.4905	161.527	322.743	75.0579	277.222	79.2606	63.4629	70.8648	207.462	118.495	81.0235	95.9011	73.5537	202.226	147.864	322.569	80.3148	197.161	177.508	175.806	121	220.507	455.306	212.215	183.534	393.655
BAIAP2L2	33.2998	28.6743	50.2482	89.5907	89.33	143.485	85.0422	67.2593	79.6846	24.7052	121.859	75.7395	117.195	116.043	123.638	100.636	213.759	70.1788	69.6201	161.724	52.1539	114.653	89.6202	86.6989	88.7439	106.79	90.1492	44.9584	86.4052	74.3674	56.6851	121.634	151.697	107.31	129.871	159.601	96.7888	112.968
BAIAP3	314.893	53.3316	98.9336	248.166	459.031	191.993	94.0626	36.5559	154.294	89.2108	158.174	94.2841	202.325	133.09	344.891	102.219	1800.17	79.7833	158.578	125.932	331.875	311.066	193.329	104.009	77.3866	262.058	83.8443	149.127	269.893	635.358	134.009	142.512	78.6352	764.211	733.597	1115.43	172.865	2276.96
BAK1	2073.16	550.082	718.545	844.665	1474.05	1242.88	617.89	301.773	1466.91	578.779	426.136	517.322	1568.94	2040.61	1489.59	1077.18	1014.53	1433.07	389.178	525.778	2115.36	1163.14	1366.9	1238.82	647.348	1570.35	1260.13	2385.15	742.436	1958.57	2238.66	2065.07	808.903	992.145	1074.11	1403.36	1503.03	815.765
[truncated: 18,457 more rows]
