# Supplementary material for: Identification of Hub Genes and Pathways Associated With Idiopathic Pulmonary Fibrosis via Bioinformatics Analysis
Source: Front Mol Biosci. 2021 Aug 12;8:711239. doi: 10.3389/fmolb.2021.711239 (PMC8406749; doi:10.3389/fmolb.2021.711239)
Supplement: Supplementary file 4 [file Table5.XLS]

geneNames	GSM1302047	GSM1302054	GSM1302056	GSM1302057	GSM1302070	GSM1302072	GSM1302073	GSM1302075	GSM1302033	GSM1302034	GSM1302035	GSM1302036	GSM1302037	GSM1302038	GSM1302039	GSM1302040	GSM1302041	GSM1302042	GSM1302043	GSM1302044	GSM1302045	GSM1302046	GSM1302048	GSM1302049	GSM1302050	GSM1302051	GSM1302052	GSM1302053	GSM1302055	GSM1302058	GSM1302059	GSM1302060	GSM1302061	GSM1302062	GSM1302063	GSM1302064	GSM1302065	GSM1302066	GSM1302067	GSM1302068	GSM1302069	GSM1302071	GSM1302074	GSM1302076	GSM1302077	GSM1302078	GSM1302079	GSM1302080
1/2-SBSRNA4	0.1023	-0.0792	0.1856	0.1379	0.2269	0.1319	0.2635	0.0945	0.1779	0.2562	0.077	0.0148	0.047	0.2457	0.0162	-0.1305	0.1702	0.0086	0.0128	0.2205	-0.0475	0.1779	0.1713	0.145	0.098	-0.0943	0.2064	0.1467	0.0433	0.0826	0.1104	-0.2876	0.0484	-0.0519	0.2197	0.1266	0.1372	0.1233	0.2	0.1957	0.133	0.2505	0.0887	0.0973	0.2654	0.1991	0.1035	0.0761
A1BG	-0.2467	-0.25845	-0.2801	-0.0465	-0.3741	-0.4174	-0.2257	-0.21	-0.37535	0.14575	0.05305	-0.0373	0.02315	-0.222	-0.26355	0.16205	0.13795	-0.2475	-0.13865	-0.34195	-0.1359	0.10725	-0.0304	0.11015	-0.2617	-0.2441	0.1393	0.0029	-0.19555	-0.06795	0.0606	0.3134	0.1494	0.32245	-0.033	0.0172	-0.01355	0.0373	-0.08265	0.04525	0.03865	-0.01645	0.0964	0.01705	0.28425	0.13705	-0.25485	0.49855
A1BG-AS1	-0.1917	0.4009	0.1303	0.3811	-0.3788	-0.5879	0.129	0.1375	-0.2985	0.113	0.1278	-0.1573	-0.0531	-0.1623	-0.1519	0.313	0.0032	0.1096	0.2427	-0.3317	-0.2304	0.134	0.6018	0.3817	-0.3122	-0.0495	0.1725	0.9034	0.2407	0.303	0.1487	0.9055	0.241	0.3487	-0.4563	-0.3554	0.3642	0.1489	0.0533	-0.4567	0.4653	0.6018	0.3696	0.1603	0.1874	0.3831	-0.1084	0.8482
A1CF	-1.974	-1.4364	-1.7485	-1.76055	-1.8882	-1.5879	-1.7367	-1.6274	-1.84875	-1.30745	-1.62775	-1.4918	-1.597	-1.47235	-1.7277	-1.6383	-1.57575	-1.6462	-1.4914	-1.3956	-1.7104	-1.6176	-1.8103	-1.7928	-1.4849	-1.37265	-1.65825	-1.6347	-1.8449	-1.65705	-1.69085	-1.6083	-1.586	-1.5794	-1.318	-1.3323	-1.55185	-1.61965	-1.9197	-1.64505	-1.6774	-1.7401	-1.7084	-1.71595	-1.9027	-1.74685	-1.6146	-1.5029
A2LD1	1.0468	-0.4627	0.7321	0.341	1.0198	0.4434	0.1753	-0.054	0.6298	-0.2936	0.9308	0.1386	0.574	0.3061	0.3108	0.7374	0.9587	0.3056	0.4725	0.2195	0.9565	1.0695	0.745	0.1616	0.7294	0.4118	0.2222	-0.1271	0.201	1.0233	0.9862	0.3668	0.3001	0.5149	0.149	0.6113	0.0952	0.5462	0.6815	0.3742	0.9454	0.7118	0.2738	0.226	1.0436	0.8358	0.6897	0.6604
A2M	3.4107	3.3997	4.5336	4.0066	4.7219	4.6998	4.1377	4.6901	4.5722	3.0517	4.0558	4.6703	4.4937	4.6686	4.5046	3.9786	4.543	5.1443	3.6003	4.5218	4.927	4.9505	4.5406	4.9985	4.5669	3.6627	4.3624	3.6418	4.3124	4.4249	4.3764	3.9307	4.5125	4.7865	2.9979	4.0553	4.1494	5.0363	4.227	4.5308	4.7917	4.0695	4.6985	4.6355	4.8993	5.3607	3.1231	4.564
A2ML1	0.8441	0.862	1.0294	0.981	0.5485	0.3654	0.5327	0.3294	0.6661	1.463	0.4887	0.851	0.563	0.6893	0.4005	0.8092	0.6084	0.6986	0.9875	0.6773	0.4468	0.5919	1.1504	1.0963	0.5937	0.7296	0.5121	0.8243	0.4963	0.893	0.3129	1.2305	0.7866	0.5477	1.058	0.3889	1.403	0.6746	0.4201	0.5827	0.4412	0.4702	0.7275	0.821	0.8501	0.5465	0.8773	1.0062
A4GALT	0.2504	1.0724	0.6724	0.7462	1.1351	1.0606	0.6973	1.3528	0.4077	0.8486	0.8485	1.5554	0.5601	0.9675	1.3574	1.0118	1.3349	1.689	0.8692	0.4974	0.7196	0.8014	1.0401	0.7632	0.5097	-0.0125	1.9582	1.6738	0.6077	1.1636	1.3441	0.6327	0.9808	1.4066	0.5816	0.7487	0.6617	0.8573	1.3832	1.2606	0.508	0.7213	1.4015	1.3355	1.1965	0.6956	0.8789	0.7103
A4GNT	0.2298	0.3023	0.2905	0.454	0.265	0.2901	0.2708	0.046	0.1837	-0.1246	0.1722	0.3649	0.1576	0.3064	0.0069	0.2119	0.1878	0.0442	0.0131	0.2931	0.1796	0.3153	0.2244	0.1507	0.2732	0.2955	0.2577	0.2963	0.0929	-0.1678	-0.0905	0.0685	0.1688	-0.0076	0.0921	0.4113	0.2325	0.1833	0.174	0.1074	0.234	0.4134	0.3103	0.2597	0.0872	0.3422	0.0938	-0.1159
AAAS	-0.9077	-0.6072	-0.7463	-0.7343	-0.7881	-0.7242	-0.829	-0.9085	-0.9499	-0.8274	-0.9814	-0.8447	-0.8933	-0.7979	-0.8027	-0.811	-0.909	-0.5015	-0.8243	-0.8349	-1.0473	-0.9688	-0.797	-0.7013	-0.7546	-0.7191	-0.9921	-0.7808	-1.0628	-0.7475	-0.9948	-0.8947	-0.9421	-0.9778	-0.8711	-0.9783	-0.7645	-0.8226	-0.7956	-1.1766	-0.8054	-1.0462	-1.0004	-0.999	-0.8335	-0.8798	-0.8383	-1.0473
AACS	-0.4688	-0.943	-0.8412	-1.259	-0.1219	-0.3859	-0.6085	-0.4823	-0.6304	-1.2362	-0.8888	-0.7787	-1.0425	-0.8169	-0.8307	-1.1917	-0.9078	-0.7346	-1.0852	-1.2308	-1.0383	-0.8676	-1.0286	-1.0045	-1.0379	-0.8747	-1.2016	-0.4612	-0.801	-0.8888	-0.8854	-1.1474	-0.9209	-1.1714	-1.0765	-0.99	-1.0649	-0.9771	-0.6708	-1.0796	-0.6815	-0.8036	-1.1265	-0.9101	-0.983	-0.7046	-0.968	-0.962
AADAC	1.7474	1.6922	1.315	1.8327	1.0957	0.8512	2.3782	1.9391	2.1199	3.8345	3.0489	3.3999	1.1923	2.191	2.7085	4.3773	3.7835	3.8182	3.7841	1.8417	2.6697	1.946	0.6538	1.1736	1.8016	2.2507	3.317	1.9924	2.3204	2.1467	1.8714	1.0713	3.6655	0.9994	2.0122	1.3504	3.0763	1.1875	3.5702	2.9482	3.236	2.268	2.918	2.2822	4.1958	2.8856	3.0536	1.0543
AADACL2	0.0417	0.0731	0.0405	0.1272	0.189	-0.253	0.125	-0.0413	0.1885	-0.0593	0.2453	0.1909	0.2016	-0.0015	0.1541	0.2346	0.1455	0.0741	-0.102	0.2775	1.2381	-0.0716	-0.0363	-0.2008	-0.2649	-0.0204	0.2343	0.4689	-0.0861	-0.2114	-0.1298	-0.0754	-0.0212	-0.0557	-0.1029	0.022	0.1362	-0.1791	0.0789	0.0358	0.2334	1.0967	0.2674	0.2487	0.2197	-0.1285	-0.0228	-0.097
AADAT	0.1577	-0.0407	-0.4908	-0.4302	-0.153	-0.3	-0.5326	-0.3559	-0.3868	-0.7331	-0.4544	-0.3978	-0.2742	-0.2237	-0.2079	-0.366	-0.4047	-0.6376	-0.4755	0.0148	-0.0935	-0.0147	-0.4082	0.0696	-0.1998	0.0595	-0.6829	-0.1864	-0.4021	-0.5043	-0.5463	-0.2695	-0.3937	-0.7175	-0.3311	-0.8795	0.0055	-0.2021	-0.384	-0.397	-0.2232	-0.9018	-1.0857	-0.6181	-0.429	-0.2344	-0.3953	-0.5145
AAGAB	-0.1712	-0.1476	-0.5139	-0.4857	-0.3142	-0.3701	-0.6099	-0.4936	-0.2932	0.0944	-0.3043	-0.074	-0.3069	0.0013	-0.159	-0.2859	-0.3484	-0.0706	-0.0988	-0.5729	-0.1711	-0.0817	-0.2477	-0.1226	-0.2968	-0.3008	-0.4851	0.1072	-0.1759	-0.149	-0.2276	0.0952	-0.1125	-0.3482	-0.0029	-0.3455	-0.5502	-0.0912	-0.2697	-0.6032	-0.2751	-0.2522	-0.2939	-0.3045	-0.277	-0.0819	0.0072	-0.2892
AAK1	0.198633333	0.300166667	0.189866667	0.114266667	0.236266667	0.155766667	0.1705	0.3083	0.236866667	0.132933333	0.2407	0.1213	0.184033333	0.030633333	-0.003666667	0.178233333	0.149633333	0.010333333	0.1379	0.091566667	0.1501	0.148733333	0.2776	0.307333333	0.2544	0.203333333	0.125966667	0.209733333	0.2172	-0.069533333	0.113033333	0.025933333	0.193433333	0.172333333	0.1241	0.155566667	0.173833333	0.266666667	0.156533333	0.253566667	0.1473	0.1609	0.337466667	0.1709	0.140733333	0.279866667	0.100133333	0.190433333
AAMP	-0.9691	-0.4515	-1.1559	-1.0186	-1.0766	-0.8577	-0.6445	-0.6629	-1.0327	-1.0547	-0.8948	-1.1084	-1.0717	-0.9704	-0.9584	-1.0163	-0.9667	0.2339	-1.1943	-1.0955	-1.0083	-1.1869	-0.8738	-1.3807	-1.0108	-0.7714	-0.9703	-1.0236	-1.0782	-0.9501	-0.9613	-1.2376	-1.2427	-1.2445	-1.2374	-1.0619	-0.8941	-1.0895	-0.8998	-1.0671	-0.8322	-0.737	-0.874	-1.0857	-0.7535	-0.9185	-1.2414	-1.0603
AANAT	0.3696	0.3421	0.1023	0.3448	0.1855	0.2085	0.2651	0.1701	0.1917	0.6787	0.3292	0.1355	0.394	0.3276	0.0953	0.3049	0.3318	0.1145	0.3594	0.0505	0.0489	0.3365	0.3924	0.3262	0.1989	0.3605	0.1943	0.1305	0.2687	0.1137	0.0861	0.447	0.3819	0.338	0.3733	0.2574	0.1622	0.1141	0.1227	0.3912	0.2888	0.3761	0.3778	0.2147	0.1162	0.214	0.4937	0.3406
AARS	-1.698	-1.6796	-2.1039	-1.8375	-1.2984	-1.7191	-1.6737	-0.9435	-1.8575	-2.1356	-1.8501	-1.8419	-2.0933	-1.8601	-1.8966	-1.9581	-1.9887	-1.2257	-2.0594	-1.7358	-1.668	-1.8978	-1.8656	-2.0404	-1.7318	-2.02	-2.1008	-1.65	-1.7921	-1.8303	-1.7868	-2.0043	-1.8977	-2.0482	-2.016	-1.6337	-2.1256	-1.9791	-1.8193	-1.8465	-1.8509	-1.721	-1.8589	-1.6941	-1.6416	-1.5509	-2.1761	-1.8174
AARS2	-1.1496	-0.7494	-1.1518	-0.9555	-0.8913	-1.0488	-1.3537	-0.9357	-0.9975	-0.7701	-0.9354	-1.0239	-1.2647	-0.7933	-1.0228	-1.093	-1.3813	-0.7888	-1.091	-0.9547	-0.6086	-1.1404	-1.0753	-0.8191	-0.7774	-1.2482	-1.1831	-1.2063	-1.1169	-0.8949	-0.92	-0.973	-1.1429	-1.5199	-0.9809	-1.1135	-0.4116	-0.7764	-0.9478	-1.0277	-0.8582	-1.2044	-1.1712	-0.9004	-0.792	-0.8227	-1.1458	-1.0186
AARSD1	-0.71345	-0.58055	-0.71165	-0.7182	-0.55185	-0.77005	-0.7838	-0.39115	-0.6685	-0.7796	-0.5948	-0.3321	-0.50905	-0.38755	-0.3319	-0.52675	-0.30765	-0.33275	-0.80395	-0.5973	-0.44615	-0.5875	-0.6517	-0.6147	-0.8405	-0.6896	-0.2819	-0.0466	-0.68045	-0.2369	-0.4406	-0.70025	-0.43855	-0.59535	-0.54085	-0.55595	-0.6021	-0.54335	-0.3194	-0.4099	-0.5464	-0.77385	-0.5253	-0.39585	-0.493	-0.5201	-0.56195	-0.48135
AASDH	0.2199	0.162066667	0.088766667	0.064166667	0.105166667	0.136566667	0.194333333	0.1485	-0.060566667	-0.1003	0.160233333	-0.0414	-0.1112	0.308133333	0.070266667	-0.136666667	-0.059833333	-0.0772	0.0917	0.047933333	0.202033333	0.1216	-0.049466667	0.113266667	0.121766667	0.1892	-0.1151	-0.015333333	-0.020166667	0.008866667	0.3008	-0.031733333	0.014133333	0.0346	-0.1856	0.004333333	0.0576	-0.2357	-0.054133333	-0.076966667	0.144266667	-0.001633333	0.057566667	0.309733333	0.023933333	0.0951	0.130266667	-0.035433333
AASDHPPT	-0.7417	-1.125666667	-0.523366667	-0.834933333	-0.862933333	-0.936133333	-0.745533333	-0.914333333	-0.6615	-0.876066667	-0.624	-0.4364	-0.798266667	-0.819866667	-0.8811	-1.0035	-0.7609	-0.789466667	-0.5817	-0.819433333	-0.798133333	-0.791633333	-0.893366667	-0.783333333	-0.776166667	-0.761866667	-1.102366667	-0.6931	-0.586766667	-0.6568	-0.682766667	-0.9416	-0.5284	-0.6737	-0.8205	-0.766933333	-0.808266667	-0.898833333	-0.605233333	-0.7857	-0.7516	-0.4955	-0.6789	-0.663266667	-0.752233333	-0.809233333	-0.5945	-0.809466667
AASS	0.7476	1.1212	0.7589	1.3963	1.1257	1.0218	0.8137	1.1242	-0.2309	0.5432	-0.2805	0.211	0.1555	0.5616	0.6334	0.3201	0.5945	-0.0636	0.363	0.153	-0.0501	0.0492	1.049	0.7888	0.0772	0.5827	0.1551	1.0571	0.4443	0.4568	0.6293	1.6427	0.0613	1.1496	0.9259	0.1003	-0.0273	0.4877	0.209	0.1793	0.5204	0.1695	0.4037	0.3038	0.6307	-0.4177	0.6015	0.5868
AATF	-1.0155	-0.9049	-1.03075	-0.87035	-0.82305	-1.0057	-0.8186	-0.5965	-1.0176	-1.0576	-0.94995	-1.0932	-1.02205	-1.16305	-0.9319	-1.0584	-0.89195	-0.4665	-1.0821	-0.85645	-0.9446	-1.06955	-0.866	-1.21935	-0.85405	-0.99705	-0.76345	-1.03475	-0.9211	-0.98995	-0.9143	-1.19415	-0.9837	-1.14715	-1.2271	-0.91755	-0.6092	-0.96055	-0.92115	-1.01735	-0.88315	-0.51445	-1.04515	-0.9428	-0.77845	-0.79405	-1.2163	-0.77085
AATK	1.1193	1.733433333	0.8568	1.422966667	1.087	1.584066667	0.805333333	0.9138	0.878266667	0.6702	0.755466667	0.161633333	1.1069	0.463433333	-0.211066667	0.740033333	0.687	0.558933333	0.4671	0.678866667	0.746433333	0.927366667	0.463933333	0.654033333	1.129366667	1.121066667	-0.044866667	0.0995	0.763233333	0.332666667	0.228566667	0.713133333	0.385766667	0.3721	0.612633333	0.279266667	0.428333333	0.923633333	-0.073	0.310166667	0.713766667	0.4998	0.578333333	0.1135	0.359966667	0.3289	0.209666667	0.7279
ABAT	-0.7211	-0.75635	-0.56075	-0.60405	-0.53165	-0.46515	-0.85595	-0.76915	-0.7969	-0.92505	-0.63635	-0.6717	-0.70445	-0.7772	-0.5526	-0.97865	-0.2816	-1.04965	-0.59155	-1.16075	-1.124	-0.72215	-0.7817	-0.71625	-0.6913	-0.8543	-0.9425	-0.80485	-0.7832	-1.03365	-0.7418	-0.7656	-0.6347	-0.35545	-1.023	-0.8617	-0.70665	-0.6983	-0.65435	-0.7352	-0.6156	-0.8974	-1.00705	-0.8468	-0.61445	-1.0613	-0.3997	-1.06585
ABCA1	1.314866667	1.033833333	0.302366667	0.935866667	-0.0803	0.483533333	0.8178	0.854	0.702833333	0.607666667	0.681266667	0.5694	0.943766667	0.605466667	0.3661	0.806233333	0.8775	0.6037	1.026466667	0.771366667	0.244833333	0.4571	1.095133333	0.8255	0.808266667	0.8249	0.568133333	0.274	0.579566667	0.6275	0.6887	1.123533333	0.769666667	0.728166667	0.544433333	0.585333333	0.624533333	0.9205	0.585766667	0.724566667	0.7692	1.095	0.867866667	0.7641	0.924766667	0.538333333	0.708166667	0.7166
ABCA10	0.1745	0.1026	0.3723	0.5435	0.3293	0.4983	0.1452	-0.2529	0.1965	-0.2313	0.2025	-0.1542	0.0452	0.0641	0.4888	0.1985	0.045	-0.2863	0.2005	0.047	0.4086	-0.0482	-0.0163	0.3439	0.0645	-0.4313	0.0436	-0.0321	0.0114	-0.1139	-0.0209	-0.0029	0.1158	-0.0086	-0.1603	0.126	0.4929	0.1205	0.2714	0.3379	0.0414	-0.0483	0.1636	0.5643	0.0181	0.0627	0.1392	-0.017
ABCA11P	0.0846	0.8432	0.7975	0.6708	0.5625	0.8117	0.493	0.575	0.7339	0.0913	0.3331	0.1336	0.2131	0.6627	0.901	0.2303	0.3664	-0.5418	0.1592	0.224	0.5243	0.229	0.2411	0.8323	0.6067	0.2807	0.3673	0.3751	0.1142	0.2956	0.3044	0.1827	0.5297	0.188	0.3399	0.0461	1.054	0.6983	0.6615	0.2626	0.6308	0.0823	0.2755	0.5372	-0.0058	0.5645	0.5864	0.278
ABCA12	-2.1231	-1.8537	-2.2036	-2.1364	-2.2579	-2.4608	-2.169	-2.1485	-2.1348	-1.5466	-1.6933	-1.2369	-1.7138	-1.3429	-1.8154	-1.6353	-1.1895	-1.5988	-1.4107	-2.0115	-2.0236	-1.9823	-1.7922	-1.6615	-2.1607	-1.6249	-1.9361	-1.1161	-1.8572	-1.5913	-1.7388	-1.5894	-1.7721	-1.354	-1.7649	-1.4919	-1.8487	-2.1621	-1.7166	-1.6422	-2.1783	-2.1718	-1.7398	-1.6902	-1.4988	-2.2185	-0.8056	-1.7437
ABCA13	0.2522	0.1053	2.1253	0.2626	0.7713	0.9376	1.2607	-0.2423	2.2832	1.4132	2.0414	2.5924	0.4496	1.2371	4.0947	1.1522	0.5674	0.7307	1.7331	0.1109	0.7366	1.7503	0.7324	1.607	0.3635	0.8267	2.9289	3.6421	1.7522	2.6565	2.503	0.4319	3.0949	3.007	0.842	2.771	3.4245	1.4641	3.7237	1.5298	1.069	0.5468	2.0303	1.3082	1.253	1.8675	2.5878	0.5772
ABCA2	-1.0357	-1.1195	-0.8915	-0.959	-1.0757	-0.9998	-0.9785	-0.9852	-0.8343	-0.8905	-0.6773	-0.6895	-1.0017	-0.7131	-1.0513	-0.8506	-0.851	-0.641	-0.7652	-0.6502	-1.0526	-0.8608	-0.9933	-0.8363	-0.7626	-0.751	-0.9292	-0.8059	-0.8375	-1.0733	-0.988	-0.9035	-0.9239	-0.9256	-0.8441	-1.109	-0.9176	-0.9594	-0.642	-0.9607	-0.8144	-0.8641	-0.7591	-1.116	-1.1432	-0.9318	-1.1808	-0.7996
ABCA3	4.3858	4.4665	4.2358	3.8128	3.7611	3.8143	4.6579	4.8807	3.7017	1.8637	2.8994	2.1773	3.9863	3.0787	1.1104	3.8445	2.6188	3.8098	4.0687	3.6854	3.3556	3.2438	3.6327	2.5609	3.586	4.6277	0.2843	1.1089	3.7977	3.5692	2.6561	3.8743	2.6288	1.9256	4.8961	2.5677	1.9288	3.1126	1.0731	1.3156	3.5696	4.0595	1.8965	1.2742	2.2144	3.5268	2.0998	3.0643
ABCA4	0.0387	-0.5768	-0.3376	-0.4106	-0.3584	-0.3152	-0.4543	-0.5081	0.6116	-0.1286	0.2522	0.006	0.3548	0.3753	0.211	-0.1677	0.0582	0.4855	0.1999	-0.0556	0.6748	1.3313	0.7708	0.2507	-0.0154	0.7363	-0.0955	0.1716	0.423	0.6947	0.4589	0.0468	0.0223	0.1169	-0.0039	-0.004	-0.3573	1.1535	0.4315	0.1912	0.5354	-0.2463	0.2911	0.1776	-0.1279	1.5965	0.1951	0.5451
ABCA5	0.24255	0.88785	0.9368	0.4752	0.34385	0.7068	0.5371	0.44445	0.6766	0.69225	0.14515	0.5394	-0.02945	0.64505	1.06485	0.61985	0.0438	-0.7242	0.83115	-0.0268	0.22265	0.0576	0.63655	0.71785	0.72745	0.1324	0.6782	1.30835	0.232	0.7834	0.6483	0.515	1.0692	1.00935	0.7315	1.04355	1.8788	0.722	0.8727	0.4228	0.6515	0.07655	0.61575	0.609	0.4302	0.5505	0.8832	0.34505
ABCA6	3.7796	2.0877	4.4415	4.89075	4.4687	4.9773	4.0142	3.54085	3.5146	1.23495	3.2611	2.41565	2.79485	2.8202	3.2601	2.6613	3.24895	3.02055	2.8066	3.1428	3.157	2.49595	3.4744	3.8702	3.9877	2.025	3.5289	3.0498	2.5149	2.6536	2.91765	2.9825	2.9222	3.4305	2.36715	2.5338	4.6863	4.27405	3.72655	2.55915	3.613	2.4035	3.04915	3.7755	3.73895	3.69635	1.5251	2.8248
ABCA7	-0.0539	0.0988	0.2883	-0.0314	-0.6	-0.1155	-0.3238	-0.1911	-0.097	0.557	0.0155	0.4452	-0.1003	0.5223	0.204	0.3088	-0.0076	0.3454	0.5662	0.0081	-0.2555	-0.2018	0.3033	0.2535	0.1576	-0.1733	-0.2987	1.2612	0.0059	0.2248	0.3226	0.2212	0.2864	0.4523	0.513	-0.0165	-0.4207	0.3078	0.0304	0.3145	-0.1244	-0.547	0.34	-0.6523	-0.0213	-0.5451	0.5252	0.0819
ABCA8	1.6604	1.8823	2.3294	2.872	2.416	2.8909	2.6671	2.5065	2.3953	1.095	1.8772	0.976	2.012	1.8552	2.8256	1.6428	1.9561	1.9718	1.4327	2.0874	2.032	1.7898	2.6798	2.3213	2.0161	1.8046	2.779	1.939	1.5448	1.4564	1.9301	1.6129	1.6853	2.0224	1.0815	1.3927	2.7702	2.9798	2.3612	2.9354	2.4937	2.0792	1.9474	2.5902	2.7385	2.1187	0.6891	2.13
ABCA9	1.08135	0.72905	0.8897	1.25765	1.28795	1.72175	1.40415	0.58635	0.91225	0.4094	0.79415	0.7265	0.6764	0.5553	1.6	0.95515	0.9499	0.60035	0.53725	1.01915	0.85685	0.2621	1.42105	1.2217	1.26265	0.74255	1.8573	1.32465	0.60375	0.3571	1.1435	0.5727	0.44685	0.7361	0.5077	0.63945	1.59065	1.8239	1.29975	1.1729	1.1479	0.9861	0.91955	0.98225	1.24905	1.1112	0.34215	0.8363
ABCB1	-0.5765	-0.488	-0.638	-0.4928	1.667	0.8981	0.0767	-0.0977	-0.0261	-0.0403	0.3252	0.9902	-0.092	-0.0322	0.0403	0.4259	0.2782	0.6209	-0.2271	0.074	0.9544	-0.3593	0.6377	0.1192	-0.3178	-0.492	-0.0018	0.1731	-0.5067	-0.1983	-0.0101	-0.3501	-0.1516	0.3446	-0.2282	0.2767	0.5656	0.0256	0.2351	0.3189	-0.0035	-0.1454	0.4316	0.3158	0.5904	-0.0015	-0.3438	0.119
ABCB10	-0.53555	-0.618525	-0.4167	-0.59145	-0.465575	-0.605625	-0.51875	-0.58235	-0.460475	-0.60355	-0.524025	-0.61125	-0.4035	-0.609475	-0.5603	-0.54735	-0.6889	-0.604825	-0.692575	-0.5063	-0.4583	-0.52915	-0.63165	-0.636675	-0.6471	-0.629475	-0.779575	-0.658275	-0.6147	-0.478625	-0.59575	-0.553175	-0.49435	-0.528025	-0.47205	-0.6365	-0.4416	-0.560425	-0.593475	-0.6231	-0.5419	-0.624175	-0.661425	-0.633375	-0.62635	-0.638775	-0.652175	-0.768775
ABCB11	0.21	-0.0263	-0.2266	0.0394	0.0043	-0.1471	0.0724	0.0585	0.4512	0.1752	0.1777	0.0196	0.1113	0.0783	0.2141	0.0834	0.0304	0.0307	-0.0142	0.3324	-0.0021	0.0342	-0.1764	0.048	-0.0842	-0.2276	0.2183	0.2595	0.0467	0.0253	0.1117	-0.0865	-0.0007	0.0375	0.0253	-0.1907	0.0564	0.0664	0.1397	0.109	-0.0851	0.0913	0.0544	-0.0641	0.0603	0.0477	0.1142	-0.0677
ABCB4	-0.3401	-0.2099	-0.1348	-0.3305	-0.351	-0.2001	-0.2852	-0.3403	-0.3375	-0.2074	-0.1007	-0.1225	-0.2517	-0.4801	-0.069	-0.0314	-0.2084	-0.4267	-0.2216	-0.0613	-0.4734	-0.2376	-0.4563	-0.2582	-0.241	-0.0556	-0.1732	-0.1957	-0.3003	-0.0632	-0.2935	-0.2595	0.0037	-0.1716	-0.3837	-0.4454	-0.2402	-0.251	-0.4128	-0.114	-0.2932	0.0338	-0.1033	0.141	-0.3316	-0.2619	-0.0887	-0.2037
ABCB5	0.061	0.0894	0.0145	-0.1621	0.116	0.2091	-0.0538	-0.2778	0.1011	0.0527	-0.0576	0.0861	-0.1	-0.0162	0.0953	0.1217	0.1474	-0.1454	0.0356	0.1078	-0.1431	0.0069	-0.1016	0.0883	0.0058	0.2427	-0.062	-0.1599	-0.1711	-0.0284	0.2994	0.0134	-0.0445	0.3535	0.0478	0.1799	0.2969	0.2069	0.1639	-0.126	0.1721	0.0277	-0.0773	-0.0212	-0.1306	0.1538	0.1481	0.1122
ABCB6	-0.67535	-0.14	-1.2287	-1.005	-0.0854	-0.89475	-1.1188	0.4039	-1.8659	-1.1944	-1.5868	-0.81575	-1.54555	-0.9835	-1.18795	-1.4835	-1.6462	-1.35955	-1.42605	-1.6051	-1.2122	-1.338	-1.59315	-1.3482	-1.6636	-1.6521	-1.69345	-0.50625	-1.62125	-1.386	-1.3987	-1.68005	-1.4129	-1.0489	-1.6153	-1.4769	-1.5052	-1.75215	-1.3173	-1.1777	-1.6451	-2.34535	-1.5336	-1.319	-1.31935	-1.3163	-1.14175	-1.60515
ABCB7	-0.1436	-0.4847	-0.2044	-0.2706	-0.5097	-0.3934	-0.1925	-0.9649	-0.2775	-0.144	-0.2714	-0.6643	-0.2945	-0.3164	-0.7122	-0.6241	-0.4894	-0.9993	-0.1377	-0.5824	-0.6473	-0.4372	-0.8244	-0.1433	-0.4077	-0.5407	-0.856	-0.6472	-0.482	-0.7119	-0.4295	-0.466	-0.4613	-0.0562	-0.6172	-0.4543	-0.5485	-0.5485	-0.4922	-0.615	-0.3936	-0.0918	-0.1777	-0.4557	-0.8513	-0.7059	-0.2647	-0.5631
ABCB8	-0.1678	-0.309	-0.3878	0.0012	0.0193	-0.1859	-0.2079	-0.146	-0.2442	-0.6664	-0.0864	-0.0175	-0.17	-0.4576	-0.485	-0.2104	0.1249	0.1591	-0.1424	-0.1407	-0.2449	0.0514	-0.3945	-0.2903	-0.3134	-0.3458	-0.2973	-0.2961	-0.2105	-0.3617	-0.3819	-0.2449	-0.058	-0.551	-0.238	-0.4628	-0.5749	-0.6159	-0.1225	-0.2079	-0.1145	-0.3132	-0.1309	-0.419	-0.1764	-0.2576	-0.2439	-0.3184
ABCB9	-0.18625	-0.0661	-0.22305	-0.25695	-0.3025	-0.2941	-0.16535	-0.1982	-0.3131	0.0897	-0.12355	-0.25725	-0.1997	-0.19645	-0.23895	-0.05955	0.0559	-0.1498	0.01905	-0.0371	-0.1807	-0.119	-0.2275	-0.1805	-0.28185	-0.1045	-0.2671	-0.06355	-0.22405	-0.18855	-0.27295	-0.1325	-0.0561	-0.1589	-0.1089	-0.15325	-0.2222	-0.1759	-0.23635	-0.13705	-0.19985	-0.3449	-0.10225	-0.0297	-0.14305	-0.1171	-0.24915	-0.1596
ABCC1	-1.6516	-1.8883	-2.2217	-2.0612	-1.6852	-1.6701	-1.8149	-1.518	-1.7995	-1.3629	-1.9077	-1.6177	-1.5599	-1.6538	-1.8022	-1.6476	-1.7622	-1.7192	-1.6605	-1.7929	-1.9013	-1.6875	-1.871	-2.035	-1.8402	-1.8928	-1.9264	-1.9696	-1.6044	-2.2226	-1.9271	-1.3568	-1.9248	-1.9071	-1.8608	-1.778	-2.117	-1.7578	-1.9762	-1.6454	-2.2738	-1.7627	-1.6348	-2.1403	-2.0301	-1.9475	-1.5484	-1.9489
ABCC10	-0.3134	-0.528	-0.466	-0.4933	-0.3852	-0.3611	-0.3063	-0.4486	-0.3219	-0.2098	-0.2428	-0.2516	-0.491	-0.2116	-0.4949	-0.5127	-0.335	-0.3977	-0.4168	-0.3997	-0.5348	-0.6537	-0.6439	-0.486	-0.298	-0.5396	-0.515	-0.4019	-0.3241	-0.5938	-0.5332	-0.5191	-0.4367	-0.5407	-0.473	-0.4736	-0.5943	-0.5521	-0.3135	-0.4928	-0.3891	-0.32	-0.4195	-0.5105	-0.6472	-0.3967	-0.3676	-0.5667
ABCC11	-0.184	-0.0926	-0.3277	-0.1118	-0.005	-0.2538	-0.0691	-0.1219	-0.1083	-0.1311	-0.1956	-0.0715	-0.2576	-0.3391	-0.1378	-0.0819	0.0464	-0.0817	0.0239	-0.2823	-0.277	-0.2462	0.0095	-0.0893	-0.2578	-0.4762	-0.3446	-0.1347	-0.2866	-0.5827	-0.2438	-0.0624	-0.0736	0.0303	-0.2343	-0.0955	-0.3612	-0.1832	-0.2861	-0.2392	-0.286	-0.1888	-0.118	-0.1055	-0.2697	-0.2449	-0.0235	-0.2328
ABCC12	0.2031	-0.0201	0.1153	0.1861	0.0708	-0.008	-0.1818	-0.0979	0.157	-0.0314	0.1413	0.1114	-0.0213	0.0026	-0.0886	0.1469	0.2235	0.0631	0.0763	0.0467	-0.1252	-0.0603	-0.038	0.0403	0.1847	0.2427	0.1146	0.2142	0.0119	0.1979	0.0811	0.2384	0.0519	0.0096	0.2506	-0.0654	0.0337	0.2314	-0.1052	0.3279	0.0238	0.0512	0.0945	-0.0539	0.2205	-0.001	0.4126	0.1695
ABCC13	0.6265	0.762566667	0.228666667	0.223533333	0.520866667	0.530166667	0.648033333	0.302833333	0.092933333	0.0637	0.082066667	-0.0229	0.1217	0.0289	0.051966667	0.0519	0.156666667	0.123166667	0.227066667	0.216366667	0.0573	0.1529	0.028766667	-0.0649	0.092966667	0.1037	0.018466667	0.173833333	0.054833333	0.0259	0.047133333	-0.017533333	-0.005866667	0.137533333	0.2158	0.16	0.250333333	0.232233333	-0.039533333	-0.048166667	0.031133333	0.184066667	0.092066667	0.0894	0.0029	0.088833333	0.085933333	0.2382
ABCC2	-3.484	-3.28205	-2.9747	-3.25005	-3.1676	-3.4093	-3.21785	-3.45025	-3.50075	-2.2623	-3.31225	-2.87295	-3.3942	-3.10035	-2.655	-2.95335	-2.9907	-3.40345	-2.99935	-3.3573	-3.5173	-3.3459	-3.3821	-3.259	-3.3751	-3.05345	-2.99245	-2.56375	-3.53795	-2.97175	-3.06985	-2.6473	-2.76175	-2.91225	-2.63725	-2.81345	-2.93965	-3.1745	-2.97975	-3.0964	-3.2981	-3.52655	-3.1507	-3.35365	-3.1878	-3.1071	-3.0628	-3.18895
ABCC3	1.8957	-0.0614	-0.1528	0.5316	-0.3395	0.2439	0.6678	0.4967	1.6693	0.1456	2.0179	0.7677	1.7887	1.4292	0.8011	1.34	1.2983	1.7261	1.2958	0.9805	1.2861	2.1277	1.6499	1.247	1.4086	2.0432	-0.2529	0.5907	2.0263	1.7322	0.7939	2.0189	1.0491	0.5853	1.5687	0.1674	-0.221	1.5953	0.4698	1.4406	1.7216	1.7029	0.8498	0.6228	1.1014	1.5907	1.2465	1.353
ABCC4	0.1025	-0.3406	-0.158766667	-0.077266667	-0.0903	-0.2164	-0.1509	-0.070433333	-0.252233333	-0.149166667	-0.1115	-0.120633333	-0.014233333	-0.103166667	-0.472866667	-0.266233333	-0.038366667	-0.113333333	-0.199966667	-0.149666667	-0.012	-0.308166667	-0.339	-0.395966667	-0.317066667	-0.2275	-0.353	-0.182133333	-0.3022	-0.249966667	-0.242966667	-0.132566667	-0.116433333	-0.385366667	-0.276533333	-0.093566667	-0.1313	-0.401766667	-0.412333333	-0.268066667	-0.319266667	-0.190933333	-0.237866667	-0.3092	-0.197533333	-0.310966667	-0.3291	-0.1199
ABCC5	0.08305	-0.6015	-0.1025	-0.41885	-0.2702	-0.09475	-0.35845	-0.4228	0.197	-0.3313	0.2556	-0.00355	-0.2399	0.4781	0.68795	-0.00725	-0.1491	-0.14125	0.1537	0.05135	-0.0754	-0.0456	-0.1797	0.47255	0.0887	-0.364	0.2108	0.3461	-0.2377	0.11775	0.26105	0.07285	0.1851	0.0731	-0.34925	0.1911	0.75995	0.28695	0.3633	0.0834	0.21975	-0.57375	0.01225	0.21015	0.22515	0.0058	0.4201	-0.37455
ABCC6	0.808366667	0.944833333	0.7382	0.611866667	0.4427	1.111166667	1.101333333	0.881466667	0.491633333	-0.156766667	0.757633333	0.351633333	0.506833333	0.36	0.337233333	0.701433333	0.861733333	0.3357	0.7019	0.344133333	0.5253	0.532066667	0.1424	0.524333333	0.8116	0.993533333	-0.244	0.2114	0.607666667	0.701133333	0.3167	0.744833333	0.783333333	0.252333333	0.809633333	0.4424	0.620166667	0.690966667	0.485166667	0.365766667	0.528066667	0.416133333	0.265966667	0.055033333	0.559933333	0.3232	0.502933333	0.3349
ABCC8	2.9616	4.0866	3.8638	3.43	0.0571	0.8947	3.8021	3.9006	1.0632	0.4341	0.7027	0.8763	1.9295	1.5549	-0.2833	0.038	0.7465	0.0594	0.7394	0.1684	0.3624	-0.1009	0.3567	0.7321	0.3255	2.0832	-0.0706	0.3359	2.4426	0.4906	0.1694	0.6622	0.6774	1.0672	0.3785	0.691	0.4664	0.3324	0.2984	0.1814	0.7454	0.5232	-0.0234	0.5353	0.9367	1.2914	0.3734	1.2731
ABCC9	1.086533333	0.7539	0.907366667	1.083066667	0.7116	0.921633333	1.192233333	1.075066667	0.7887	0.5276	0.733733333	0.9497	0.953866667	0.82	0.966133333	0.849633333	0.982633333	1.113166667	0.796066667	0.740833333	1.172133333	0.940266667	1.199233333	1.3897	1.172933333	0.8338	1.1911	0.997566667	0.980833333	0.7191	1.052833333	1.094833333	0.795366667	0.829433333	0.951066667	0.851233333	0.8794	1.075533333	1.239833333	1.0142	1.027066667	0.938066667	0.9079	1.223166667	1.062	1.0485	0.5936	1.077633333
ABCD1	0.1703	0.0366	-0.2601	-0.1873	-0.1073	-0.1443	-0.4465	0.1487	-0.3201	-0.5153	-0.2779	-0.2391	-0.2628	-0.248	-0.5228	-0.0232	0.0481	-0.0564	-0.0608	0.0052	-0.2558	-0.1609	-0.2559	-0.349	-0.1395	-0.1764	-0.1815	-0.3487	-0.2736	-0.0609	-0.0453	0.2721	-0.2263	-0.363	-0.0349	-0.2585	-0.4534	0.0146	-0.3901	-0.213	-0.3645	-0.0195	-0.3958	-0.217	-0.0965	-0.0938	-0.3597	-0.1829
ABCD2	0.0099	-0.0902	0.11	0.2296	-0.1721	-0.0125	0.1757	0.2335	0.1704	0.1837	0.1498	0.1516	0.1804	0.0454	0.163	0.1235	0.3087	0.179	0.0956	0.1089	0.0792	0.2223	-0.0559	0.1692	0.0894	0.1279	0.1416	0.0881	0.1066	0.3271	0.268	0.1638	0.0602	-0.1019	0.2311	0.4014	0.4847	0.2237	0.3303	0.2435	-0.1725	0.0226	0.2495	0.2141	0.1998	0.2681	0.1842	0.0774
ABCD3	-0.10305	-0.36455	-0.21185	-0.40985	-0.31005	-0.3276	-0.14085	-0.5195	-0.24695	-0.6569	-0.20785	-0.44705	-0.3194	-0.43145	-0.26665	-0.239	0.00675	-0.5222	-0.1758	-0.33395	-0.34705	-0.31185	-0.70755	-0.39695	-0.45405	-0.12855	-0.05005	-0.34205	-0.43315	-0.20695	-0.4376	-0.5042	-0.183	-0.1808	-0.3521	-0.24605	-0.1834	-0.602	-0.51005	-0.28045	-0.42055	-0.23925	-0.3763	-0.4837	-0.3765	-0.28245	-0.21785	-0.44765
ABCD4	0.4489	0.5734	0.4402	0.601	0.5224	0.6487	0.3567	0.409	0.6769	0.6771	0.4051	0.5615	0.4879	0.6787	0.6822	0.6227	-0.0284	0.6067	0.7655	0.7945	0.6607	0.5001	0.8878	1.2255	0.6944	0.7373	0.3042	0.477	0.1564	0.5495	0.5936	0.7257	0.468	0.1744	0.7654	0.4634	0.9499	0.8826	0.4863	0.3848	0.8246	0.2684	0.5373	0.6962	0.5497	0.8001	0.4792	0.7347
ABCE1	-0.59305	-1.01395	-1.03185	-1.1584	-0.76795	-1.03565	-1.01015	-0.84495	-0.9423	-0.33975	-0.871	-0.36965	-0.57935	-0.78645	-0.8622	-0.8505	-0.74255	-0.3482	-0.602	-0.9987	-0.62735	-0.86565	-0.4079	-0.97305	-1.1229	-0.5548	-0.5322	-0.6905	-0.6992	-0.60735	-0.7468	-0.51635	-0.8654	-0.8103	-0.4739	-0.724	-0.84815	-0.91655	-0.7388	-0.59645	-0.90815	-0.52605	-0.54235	-0.83405	-0.66265	-0.84755	-0.7863	-0.7488
ABCF1	-1.058	-0.6632	-1.3032	-1.2893	-0.9437	-1.0294	-1.1304	-0.4194	-1.2745	-0.4215	-1.1335	-0.9419	-0.9443	-1.1341	-1.1152	-1.2722	-1.0491	-0.3519	-0.9145	-1.2352	-1.3015	-1.1746	-0.6687	-1.2062	-1.1122	-0.716	-0.7041	-0.9398	-1.0707	-1.1106	-0.9569	-0.8832	-1.2291	-1.3309	-0.7386	-1.2557	-1.4965	-0.9482	-1.1367	-1.0165	-1.1454	-0.7912	-0.9011	-1.4761	-1.0746	-0.8774	-1.0565	-0.9181
ABCF2	-1.3615	-1.3378	-1.7398	-1.56625	-1.2511	-1.4066	-1.47825	-1.2174	-1.6089	-1.04205	-1.531	-1.291	-1.21615	-1.26445	-1.4747	-1.6559	-1.45645	-0.4234	-1.41915	-1.53025	-1.4428	-1.38235	-1.2855	-1.53945	-1.7853	-1.35745	-1.379	-1.40255	-1.44405	-1.6231	-1.64705	-1.4636	-1.38205	-1.50775	-1.36085	-1.5134	-1.71805	-1.59355	-1.45085	-1.3195	-1.4514	-0.9748	-1.21575	-1.5689	-1.3834	-1.27465	-1.58715	-1.66175
ABCF3	-0.0484	0.1933	-0.0901	0.0625	-0.2403	-0.065	-0.3244	0.036	-0.1568	0.3351	-0.246	-0.2509	-0.1905	0.0185	-0.1016	-0.0627	-0.3558	0.4716	0.0004	-0.2073	-0.2134	-0.2428	-0.0152	-0.1888	-0.1101	0.0748	-0.2972	-0.0086	-0.2648	-0.0702	-0.162	0.0906	-0.231	-0.2572	0.1412	-0.3328	-0.0851	-0.0803	-0.1461	-0.3473	-0.2176	-0.0352	-0.1364	-0.1869	-0.222	-0.0894	-0.2089	-0.1542
ABCG1	1.8938	1.0238	1.4351	1.8556	1.2333	1.1274	1.4031	1.6858	1.8788	-0.2356	1.1666	0.3081	2.3967	0.3371	0.172	1.0637	0.741	0.4653	0.758	1.7515	1.667	1.4763	1.2708	0.4913	1.5286	1.6568	0.1371	-0.5303	1.373	1.1887	0.8138	1.2604	0.634	0.4751	0.8956	0.57	0.2856	1.4228	0.2292	0.1931	1.3512	1.7155	0.8062	0.7058	0.4581	1.4847	0.7916	0.8605
ABCG2	-0.6949	-1.2156	-1.4786	-0.8155	0.1239	0.2323	-0.8699	-0.4512	0.112	-1.193	-0.1446	-0.5912	-0.0459	-0.9561	-1.0863	-0.6379	0.1724	-1.2587	-1.1545	-0.075	0.5	-0.3605	0.3858	-0.2302	-0.1436	-0.3848	-0.7785	-1.1197	-0.5701	-0.2786	-0.7185	-0.0335	-0.6858	-0.3807	-0.7692	-0.9039	-0.228	0.0502	-0.7611	-0.9423	-0.0191	-0.4515	-0.7047	-0.6996	-0.6529	-0.4948	-0.8812	-0.4831
ABCG4	-0.1198	-0.473	-0.4929	-0.2272	-0.1239	-0.3568	-0.1871	-0.3404	-0.2917	-0.3003	-0.2879	-0.1362	0.0246	-0.3053	-0.4185	-0.0825	-0.4548	0.0843	-0.2526	0.0387	-0.4081	-0.1001	-0.0648	0.3896	-0.2918	-0.2782	-0.436	0.412	-0.156	-0.1573	0.027	-0.31	-0.3617	-0.1393	-0.1137	0.0976	-0.2486	-0.1971	-0.1419	0.0422	-0.0576	-0.5271	-0.1579	-0.0838	-0.2015	-0.046	-0.5569	0.0498
ABCG5	-1.9126	-1.9058	-2.0809	-1.9131	-1.7878	-1.8209	-1.7708	-2.0443	-2.1344	-1.5506	-1.7821	-1.4729	-1.8877	-1.7032	-1.9133	-1.8513	-1.7725	-1.8673	-1.9077	-1.7608	-1.7657	-2.0761	-2.1546	-1.9125	-1.957	-1.6303	-1.8047	-2.0776	-2.0215	-1.9209	-1.7021	-1.6664	-1.9108	-1.5749	-1.7143	-1.6404	-1.4528	-1.7538	-1.8269	-1.8502	-2.1438	-1.8732	-1.7612	-1.891	-1.8917	-1.7629	-1.8898	-1.6969
ABCG8	-0.1023	-0.0279	-0.0297	-0.1435	-0.1192	-0.0542	-0.3032	-0.2124	-0.1132	-0.0425	-0.0115	0.2507	0.1648	-0.0335	-0.0827	0.0774	-0.054	-0.0159	-0.112	-0.0615	-0.0789	-0.0479	-0.1841	-0.055	0.0687	0.2222	-0.0987	-0.2212	0.1804	0.0243	-0.0971	-0.2155	-0.0562	-0.2876	-0.0397	0.1391	-0.0953	-0.1453	-0.1144	-0.0268	0.1766	-0.0874	-0.1054	-0.0836	-0.0839	-0.0348	-0.0087	0.0069
ABHD1	-0.0096	-0.14075	0.02275	-0.0775	-0.19	-0.04475	-0.1041	-0.1519	0.04695	0.09565	-0.06485	0.0451	-0.03645	-0.0332	-0.12775	-0.05115	0.01565	-0.07655	0.05115	-0.10805	0.03095	-0.0633	-0.1043	0.03395	-0.054	-0.13105	0.02465	-0.14035	-0.02795	-0.12995	-0.1538	-0.00775	0.11785	-0.1726	-0.10735	0.2461	0.2231	-0.01775	-0.09	0.0582	0.11135	-0.0259	0.12805	0.0619	0.0149	-0.0568	-0.1683	-0.0268
ABHD10	-0.2312	-0.206766667	-0.265633333	-0.233533333	-0.366966667	-0.448333333	-0.275333333	-0.431366667	-0.216133333	-0.662133333	-0.197666667	-0.150866667	-0.446833333	-0.1393	-0.172	-0.3023	-0.211366667	-0.4515	-0.227966667	-0.142033333	-0.047266667	-0.137933333	-0.493633333	-0.3446	-0.278566667	-0.4794	-0.368233333	-0.219466667	-0.306333333	-0.069	-0.2955	-0.284966667	-0.088733333	-0.3273	-0.363766667	-0.218066667	-0.003233333	-0.343366667	-0.136933333	-0.2829	-0.1018	-0.3057	-0.308033333	-0.167366667	-0.178866667	-0.2147	-0.2029	-0.291633333
ABHD11	-0.2903	-0.755733333	-0.833966667	-0.6301	-0.594233333	-0.470333333	-0.370166667	-0.6435	-0.507066667	-0.635833333	0.045233333	-0.215	-0.803466667	-0.157	-0.1851	-0.556	-0.271733333	-0.689133333	-0.906566667	-0.567266667	-0.7103	-0.7022	-1.160166667	-0.7368	-0.6972	-0.5086	-0.273066667	-0.0627	-0.452666667	-0.310333333	-0.5387	-1.1403	-0.5191	-0.422033333	-0.718833333	-0.480033333	-0.729533333	-0.8552	-0.056566667	-0.386633333	-0.463966667	-0.414766667	-0.4093	-0.6279	-0.4318	-0.616166667	-0.325033333	-0.7683
ABHD12	0.3585	-0.1637	-0.32815	-0.39425	0.3737	-0.3536	0.2545	0.3924	-0.14145	-0.70445	0.70875	-0.1764	0.1947	-0.0413	0.10665	-0.21865	-0.02555	-0.2469	0.1301	-0.4033	-0.61525	-0.688	-0.35855	-0.8419	-0.22135	-0.15725	0.1973	-0.5756	-0.5316	-0.0398	-0.52755	-0.2238	0.08785	-0.28025	-0.25455	-0.76775	-0.60425	-0.5552	-0.0169	-0.1904	0.1496	0.35135	-0.68635	0.0917	0.0339	-0.21435	0.0225	-0.6988
ABHD12B	-0.1903	-0.0555	0.0505	-0.1769	-0.3292	-0.1776	-0.0603	-0.031	-0.1601	-0.0275	-0.1451	0.0714	0.1206	0.1367	0.4871	-0.3032	-0.1138	-0.2863	-0.0583	-0.0593	-0.1747	-0.0822	-0.2544	-0.2866	-0.125	0.0062	0.0847	0.5362	-0.1491	0.2868	0.0104	-0.0775	0.1779	0.0618	0.0861	-0.0812	0.2545	0.0212	0.5793	-0.0142	-0.2207	-0.0652	0.0831	-0.0838	0.0995	-0.0897	0.1196	0.0085
ABHD13	0.552866667	0.3371	0.312733333	0.345166667	0.476233333	0.407166667	0.3388	0.3691	0.273633333	0.1765	0.513833333	0.715433333	0.4671	0.324666667	0.227166667	0.3928	0.730766667	0.692166667	0.418633333	0.408966667	0.383	0.564366667	0.508266667	0.266166667	0.150666667	0.4046	0.6408	0.2367	0.5589	0.383	0.387066667	0.3291	0.328033333	0.348066667	0.429	0.350633333	0.161033333	0.4611	0.6164	0.689333333	0.343366667	0.651966667	0.523233333	0.435033333	0.394133333	0.339466667	0.2622	0.560833333
ABHD14A	0.2334	0.5856	0.0952	0.2176	0.3566	0.1908	0.2792	0.2196	0.3831	-0.1137	0.8202	0.4003	0.4108	0.5366	0.577	0.5389	0.5099	0.7634	0.1876	0.2912	0.2933	0.3375	0.1367	0.3271	0.3763	0.2978	0.3795	0.2123	0.2191	0.3351	0.3804	0.2015	0.5096	0.201	0.427	0.5853	0.6332	0.4249	0.7087	0.3606	0.5611	0.2994	0.36	0.7248	0.7066	0.1962	0.4628	0.4692
ABHD14B	0.0865	0.0113	-0.19315	-0.11065	-0.2354	-0.06995	-0.09655	-0.225	-0.3257	-0.03615	-0.1126	-0.3419	-0.32905	-0.23515	-0.1697	-0.3125	-0.4931	-0.4099	-0.3223	-0.4075	-0.296	-0.16555	-0.43705	-0.24555	-0.182	0.0583	-0.06825	-0.22865	-0.368	-0.2658	-0.15645	-0.42395	-0.31845	-0.13575	-0.2191	-0.17395	-0.15095	-0.3108	-0.26225	-0.3427	-0.20585	-0.35175	-0.1149	-0.30325	-0.2731	-0.33315	-0.29505	-0.25305
ABHD15	0.5884	0.1238	0.0744	0.3531	-0.1509	0.1238	0.1542	0.0245	0.289	-0.4943	0.2745	-0.3496	0	-0.1249	-0.0605	0.1376	0.1315	-0.2353	-0.1428	0.2846	0.1957	0.2634	-0.1561	-0.1433	0.2545	-0.2487	0.0689	-0.2196	0.0712	0.0246	0.13	-0.2623	0.0174	0.0273	-0.3195	-0.0659	-0.205	0.0965	-0.1753	-0.0141	0.1333	0.2855	-0.6178	0.1604	0.0884	0.2453	-0.2725	0.2782
ABHD16A	-0.5266	-0.4716	-0.5376	-0.2704	-0.4522	-0.3492	-0.2167	-0.0426	-0.3965	-0.9983	-0.3294	-0.4192	-0.0998	-0.3883	-0.5864	-0.4178	-0.1752	0.3578	-0.2708	-0.3301	-0.4777	-0.4977	0.0415	-0.7631	-0.3051	-0.6189	-0.259	-0.4541	-0.3594	-0.0542	-0.3054	-0.0735	-0.5321	-0.7453	-0.5157	-0.2276	-0.7779	-0.4347	-0.0736	-0.6999	-0.2272	0.1568	-0.3767	-0.2187	-0.1029	-0.2012	-0.4705	-0.2212
ABHD16B	0.0516	-0.0073	-0.2159	-0.1648	-0.1379	-0.2297	-0.1594	-0.1398	-0.1388	0.1849	-0.0878	-0.0702	0.0983	-0.2169	-0.1226	0.03	0.0857	0.2015	0.0577	-0.2528	-0.016	0.1077	-0.0025	-0.1543	-0.0641	0.0628	-0.0976	0.0301	-0.1884	0.162	0.0082	0.0786	0.052	0.0634	0.0896	0.0124	-0.0953	-0.0725	-0.039	-0.108	-0.1402	0.0936	-0.0424	-0.1773	-0.0198	-0.1828	-0.0065	-0.0074
ABHD2	0.10768	-0.13458	-0.22838	-0.15326	-0.24916	-0.12242	0.0081	0.25758	0.23458	-0.30074	0.1492	-0.13254	0.03106	0.01722	0.08914	0.14838	0.1479	-0.0449	0.03006	-0.10564	0.05498	0.07156	0.07862	-0.22858	0.04826	0.38334	0.18812	-0.04236	0.20448	0.20768	-0.14106	0.04814	0.09366	-0.18466	0.22458	-0.05786	-0.10672	-0.1397	-0.16076	-0.1623	0.02342	0.167	-0.0549	-0.151	0.01162	0.11634	0.14946	0.1021
ABHD3	-0.1691	-1.0208	-0.3845	-0.6105	-0.5607	-0.4039	-0.4929	-0.6952	-0.4621	-1.4409	-0.8412	-0.4132	-0.4766	-0.5876	-0.852	-0.7033	-0.5993	-0.8649	-0.5992	-0.4995	-0.6379	-0.6345	-0.5774	-0.9271	-0.5965	-0.9053	-0.9551	-1.078	-0.5161	-0.6113	-0.7965	-0.5573	-0.5807	-0.8739	-1.0644	-0.2801	-0.4962	-0.4906	-0.7966	-0.9377	-0.4788	-0.247	-0.799	-0.4724	-0.6575	-0.9158	-0.9443	-0.8644
ABHD4	0.626	0.5037	0.0819	0.3661	0.3072	0.5113	0.4864	0.6148	0.1592	0.8032	0.4389	1.2248	0.0722	0.3586	0.0735	0.0949	0.2054	0.9236	0.5545	0.3056	0.3496	0.2573	0.1043	0.7333	0.4466	0.285	0.2304	0.3115	0.2479	0.3043	0.3342	0.5281	0.4008	0.3965	0.7083	0.4086	0.4194	0.5277	0.3902	-0.0071	0.2131	0.0154	0.1873	0.4636	0.4841	0.1884	0.1765	0.1676
ABHD5	0.5605	-0.4293	0.2709	0.6745	0.4496	0.5583	1.003	0.2332	0.4175	-0.404	-0.3474	-0.0633	1.3502	-0.6063	-0.4866	0.193	0.2228	0.1676	-0.1136	0.039	0.3296	0.6427	0.5213	-0.4039	0.2629	0.5974	-0.0707	-0.4706	0.5	-0.2787	-0.2386	-0.0109	-0.3102	-0.1206	-0.1176	-0.0232	-0.8154	0.0729	-0.3099	0.0314	0.0961	0.7106	-0.354	-0.6218	-0.2975	0.0715	-0.2974	0.2341
ABHD6	0.5581	1.4345	1.2048	0.8771	0.362	1.3358	0.6678	0.9703	0.96	-0.3266	0.6649	0.9678	0.5065	0.4574	0.5735	0.1961	-0.0919	0.1823	0.3287	0.2892	0.5974	0.3493	0.0079	0.2133	0.1907	-0.2882	0.0933	0.6389	0.4111	0.6602	0.2487	0.5041	0.7324	1.1291	-0.3263	0.4231	0.9811	0.4434	0.9395	0.1233	0.5151	-0.0481	0.289	0.6154	0.2125	0.1324	0.9505	-0.3454
ABHD8	0.3592	0.2653	0.0124	-0.0738	-0.2317	-0.1518	-0.2286	-0.1239	-0.0154	-0.3122	0.0373	0.5023	-0.0043	-0.5491	-0.2779	-0.2583	0.0158	0.2658	-0.0633	-0.1297	0.0729	0.2258	-0.6324	-0.1446	0.2266	0.4028	-0.2353	-0.2376	-0.1416	0.0318	-0.2359	-0.0715	-0.0032	-0.4008	-0.1865	-0.3043	-0.2972	-0.1264	-0.0752	-0.3459	0.1644	-0.1491	-0.0797	0.0033	0.1403	0.1092	-0.0604	0.0563
ABI1	0.7808	0.37475	0.7672	0.6438	0.44795	0.58915	0.7906	0.38795	0.86	0.7797	0.6803	0.8079	0.7326	0.4904	0.7396	0.769	0.62055	0.64	0.78365	0.6239	0.5642	0.63405	0.87965	0.65345	0.708	0.6924	0.921	0.60145	0.68045	0.91505	0.7271	0.98965	0.8368	0.8927	0.551	0.8622	0.798	0.8259	0.66095	0.66945	0.7887	1.14215	0.7825	0.7187	0.816	0.55535	0.87	0.57075
ABI2	-0.7268	-0.36015	-0.53285	-0.6865	-0.38525	-0.56375	-0.67095	-0.56015	-0.44825	-0.46865	-0.33995	-0.1948	-0.36245	-0.26685	-0.195	-0.65435	-0.44405	-0.3385	-0.5545	-0.33745	-0.3275	-0.48145	-0.16155	-0.2479	-0.42295	-0.5861	-0.3971	-0.0831	-0.2888	-0.23525	-0.32245	-0.4009	-0.34365	-0.5363	-0.4533	-0.4107	-0.01655	-0.3164	-0.2483	-0.4103	-0.50535	-1.00285	-0.48165	-0.463	-0.355	-0.2741	-0.2721	-0.35205
ABI3	1.9081	2.4521	2.3303	2.4609	2.4213	1.8591	2.2014	2.1213	2.0886	1.8345	1.8921	1.8218	2.7009	1.9226	1.2737	2.3027	2.0654	2.5772	2.3816	2.5769	1.9356	1.9527	2.1163	2.0146	2.0395	1.4703	1.6702	1.6599	1.9911	2.2867	1.92	2.5683	1.9435	1.5663	1.7843	1.9249	1.8845	2.0557	1.7208	1.8476	1.8343	2.9968	2.0133	1.9348	2.1967	1.464	1.487	2.2964
ABI3BP	1.66355	1.9918	2.14165	2.11875	2.54455	2.3748	1.9559	1.86555	1.8264	1.69015	1.75375	1.46325	1.64245	1.7541	1.83335	1.622	1.8577	1.8907	1.6892	1.98375	2.2097	1.87105	2.48875	1.93825	2.0493	1.5362	2.52475	1.66965	1.8877	1.5454	2.03985	1.8284	1.7302	1.6323	1.74635	1.54965	2.3056	2.1554	1.9326	1.98385	1.93665	2.0128	2.02275	2.05625	2.10725	1.8407	0.9301	2.21085
ABL1	-0.195	-0.21156	-0.40744	-0.30992	-0.25074	-0.2175	-0.3242	-0.30112	-0.40656	0.06918	-0.30594	-0.13354	-0.11102	-0.38584	-0.14896	-0.14408	-0.13694	-0.04894	-0.27432	-0.38908	-0.29484	-0.3702	0.0137	-0.32876	-0.4378	-0.21224	0.01544	-0.1533	-0.25986	-0.47112	-0.27348	-0.14238	-0.46086	-0.26094	-0.11448	-0.1445	-0.33174	-0.17804	-0.40798	-0.08064	-0.3773	-0.02832	0.01222	-0.3162	-0.30276	-0.37336	-0.34136	-0.03528
ABL2	0.012033333	-0.331333333	-0.4254	-0.299366667	-0.318366667	-0.329633333	0.039433333	-0.0565	-0.1876	1.2345	-0.074866667	0.781966667	0.585266667	-0.077666667	0.073866667	0.123033333	0.6872	0.127	0.185133333	-0.2657	-0.380566667	-0.153333333	1.370966667	-0.0704	-0.551666667	0.423266667	1.207333333	1.0013	0.6552	-0.1999	-0.080766667	0.816933333	-0.250466667	0.180733333	0.489433333	0.6748	-0.395633333	0.078633333	-0.0725	0.944066667	-0.191866667	0.790333333	1.0763	-0.2527	-0.0005	-0.007833333	0.122333333	0.603233333
ABLIM1	1.4966	2.2842	1.3439	1.7532	1.8181	2.1139	1.9965	1.7461	1.7588	1.532	1.7928	1.2834	1.5792	1.5299	1.8241	1.4345	1.3828	1.2557	1.5754	1.7992	1.7343	1.7054	1.2656	1.3726	1.7239	1.8679	2.0199	1.3332	1.8254	1.4886	1.293	1.5655	1.5077	1.6859	1.9524	1.2511	1.5815	1.572	1.2947	1.3994	1.4835	1.3186	1.0908	1.4162	1.3304	1.3331	1.6226	1.5212
ABLIM2	1.2419	2.5586	1.9705	2.5805	1.6016	2.0954	2.1949	3.2722	1.8709	1.7689	1.7097	1.997	2.3029	1.4648	1.9513	1.8271	1.8296	2.8843	1.4907	1.7084	2.7241	1.8867	1.8013	2.1438	1.9286	1.8104	2.0226	2.5517	2.1205	1.614	2.4496	1.9441	1.6947	2.1323	2.0127	1.3967	1.9911	1.8616	2.1092	2.2887	2.4071	1.5835	1.5727	2.3773	1.9159	1.9953	1.2805	2.0593
ABLIM3	0.6244	0.9228	0.5808	0.6666	1.15075	0.6001	-0.0382	0.86175	0.18945	0.2206	0.312	0.4433	0.56	0.2934	0.59095	0.0771	0.58975	0.59655	0.09685	0.87545	0.6476	0.3154	0.86405	0.16735	0.4076	0.48235	0.7127	0.2689	-0.28255	0.27345	0.26395	-0.008	0.32415	0.37915	0.11655	0.06825	0.3243	0.27865	0.393	0.58175	0.45925	-0.23835	0.0799	0.58625	0.53495	0.56165	-0.21735	0.6509
ABO	0.2182	0.2606	0.1991	0.1122	0.232	0.1699	0.0858	0.0904	0.072	0.0647	0.172	0.0078	0.0188	0.0885	-0.2082	0.1899	0.1576	-0.0454	-0.1849	-0.084	0.3164	0.2592	0.2306	0.1636	-0.0398	0.1862	0.0942	-0.1197	0.1437	0.0327	0.1184	0.2237	0.1933	-0.0139	0.0923	-0.0672	0.1297	-0.0883	0.0553	0.1047	0.1749	0.1408	-0.0213	0.2837	0.1257	0.1862	-0.0935	-0.0253
ABP1	0.0733	0.0022	-0.0705	-0.0155	0.1573	0.2634	0.1418	0.0353	0.2556	0.5307	0.4334	0.3817	0.0036	0.5371	0.1014	0.3896	0.205	0.2507	-0.0353	0.0701	-0.0871	0.1138	0.0109	0.3434	0.2259	0.0707	0.4721	0.515	0.1189	0.1559	0.3775	0.0239	0.1904	0.0415	0.1257	0.0965	0.0228	0.0332	0.4465	0.2028	0.4278	-0.0434	0.4147	0.5095	0.5502	0.2129	0.3614	0.1545
ABR	1.5285	1.6571	1.7046	1.5315	1.0276	0.9945	1.3904	1.292	1.3031	1.0179	1.129	0.7963	1.2398	1.4021	1.0457	1.0807	0.8849	0.8969	1.4126	1.3936	0.7303	1.3725	1.2423	1.2271	1.2384	1.4653	0.7417	0.8945	1.2891	1.11	0.8494	1.384	0.9402	0.8361	1.3285	0.6698	0.7796	1.1928	0.7845	0.9143	1.2903	1.4838	0.6783	1.0641	0.8613	1.2217	1.4719	1.1933
ABRA	0.1346	0.1587	0.11	-0.0373	0.165	0.2394	-0.0996	0.3268	0.0707	0.0393	0.162	0.8636	0.4025	-0.1066	-0.0426	-0.0602	-0.0626	0.3943	0.0841	-0.2527	0.0079	0.1021	-0.009	0.2341	-0.2754	0.2296	-0.0173	0.5641	0.0166	0.2994	0.3424	0.1539	0.0857	0.1918	0.0539	0.1654	0.1426	0.3026	0.2312	0.3651	0.0253	0.308	0.3978	0.1548	0.0411	-0.04	0.2733	-0.0827
ABT1	-0.2382	-0.1522	-0.4598	-0.0664	-0.3272	-0.137	-0.3908	-0.2201	-0.2549	0.7719	0.0186	0.1405	0.1485	-0.0097	-0.0266	0.3478	0.2807	0.2599	-0.0413	-0.2791	0.0387	-0.0424	-0.3793	0.005	-0.3711	0.198	0.1693	-0.6533	-0.0272	-0.0268	-0.4096	-0.0174	0.1093	-0.072	0.179	-0.0739	-0.117	-0.2443	-0.1606	0.0033	-0.1474	0.1186	-0.126	0.0045	-0.0768	-0.3193	0.2111	0.3886
ABTB1	0.77255	1.37355	1.15575	1.57995	1.12975	1.3558	1.2776	1.3689	0.74895	0.7439	0.7058	0.5897	0.50725	0.6288	0.59745	1.05465	0.78315	1.2087	0.6639	0.7987	0.7189	0.5164	0.82635	0.7597	0.92555	0.8692	1.0159	0.6007	0.529	0.7737	0.7511	0.91345	0.5564	1.0626	0.69475	0.7853	1.17695	1.0003	0.5491	0.7591	0.76855	0.7162	0.80875	0.80645	0.87365	0.55555	0.57205	0.81225
ABTB2	0.0473	-0.0309	-0.6673	-0.6762	-0.6889	-0.4556	-0.4964	-0.1003	-0.5381	-0.5021	-0.6206	-0.8147	-0.1466	-0.5872	-0.6165	-0.5312	-0.2053	-0.6652	-0.8704	-0.7666	-0.1227	-0.1899	-0.5054	-0.5252	-0.7722	-0.0762	0.093	-0.5951	-0.0971	-0.5319	-0.6808	-0.55	-0.4719	-0.6063	-0.2998	-0.7316	-0.8063	-0.6911	-0.9478	-0.2018	-0.4766	0.138	-0.9229	-0.3994	-0.6588	-0.2297	-1.048	-0.1714
ACAA1	0.86965	0.45175	0.5153	0.41635	0.4186	0.5477	0.72245	0.9666	0.61445	-0.40175	0.4819	0.0697	0.4915	0.42285	0.0137	0.4023	0.47915	0.63145	0.3918	0.35285	0.41845	0.46295	0.40955	0.17955	0.34535	0.594	-0.2052	-0.2131	0.3936	0.4795	0.40355	0.49665	0.1404	0.0828	0.12015	0.0557	-0.09375	0.601	0.1612	0.1249	0.3574	0.6753	-0.00685	0.1459	0.42005	0.62225	0.12585	0.648
ACAA2	0.7998	0.0145	0.08	0.0977	0.2249	0.2166	0.5543	0.2193	0.3584	-0.9147	0.3558	-0.0815	0.3977	-0.099	-0.579	0.2304	0.3465	0.0046	0.1112	0.2378	0.4854	0.3586	0.0193	-0.1496	0.2505	0.4025	-0.315	-0.7496	0.006	0.1852	-0.2744	0.2968	-0.2065	-0.5036	0.0161	-0.1125	-0.0521	0.0781	-0.1761	-0.0768	0.1446	0.7159	-0.1745	-0.2732	0.029	0.2169	-0.2359	-0.0179
ACACA	0.0016	-0.47725	-0.43365	-0.5716	-0.3248	-0.21765	-0.2461	-0.28545	-0.5892	-0.73685	-0.55605	-0.3781	-0.39825	-0.4097	-0.55075	-0.30685	-0.4872	-0.4568	-0.47975	-0.43855	-0.49035	-0.3853	-0.74275	-0.62885	-0.6889	-0.22115	-0.77445	-0.56675	-0.43715	-0.36855	-0.7129	-0.56085	-0.48445	-0.41125	-0.38865	-0.49595	-0.69245	-0.7383	-0.67575	-0.6406	-0.53105	-0.42235	-0.62565	-0.73325	-0.61535	-0.6401	-0.5	-0.63935
ACACB	0.4315	0.8007	0.6912	0.6774	0.9306	0.8899	0.608	1.2436	0.8071	0.052	0.324	0.3115	0.5097	0.1952	0.6301	-0.2212	0.3295	0.2632	0.0805	0.1375	0.5576	-0.1827	0.3674	0.1873	0.7717	0.2724	0.5005	0.511	-0.0417	0.3405	0.4885	0.1772	0.3632	0.5972	-0.0544	0.2539	0.9114	0.1697	0.228	0.9416	0.2176	-0.0079	0.2799	0.5203	0.4315	0.4773	0.3265	-0.296
ACAD10	-0.3287	-0.321666667	-0.396366667	-0.413133333	-0.429433333	-0.5125	-0.3809	-0.396133333	-0.5429	-0.2424	-0.259533333	-0.560133333	-0.3716	-0.434166667	-0.299333333	-0.298366667	-0.3651	-0.210966667	-0.294733333	-0.394033333	-0.5681	-0.3183	-0.482633333	-0.428033333	-0.283233333	-0.314266667	-0.604466667	-0.283066667	-0.5144	-0.2868	-0.4471	-0.286133333	-0.403266667	-0.5274	-0.387266667	-0.309566667	-0.326866667	-0.395233333	-0.380266667	-0.4876	-0.388233333	-0.391433333	-0.296466667	-0.452166667	-0.376333333	-0.3915	-0.487466667	-0.464466667
ACAD11	-0.2557	-0.3633	-0.1345	-0.1066	-0.0354	-0.0982	-0.0964	0.2151	-0.0256	-0.1476	-0.2693	-0.1689	-0.1525	0.114	-0.1878	-0.2108	-0.3349	-0.5442	0.0686	0.2923	-0.1639	-0.0709	0.0831	0.3196	0.1186	-0.3051	-0.3142	0.2557	-0.2873	-0.3176	0.0339	0.0059	-0.0351	-0.1922	0.0073	-0.0577	0.0505	0.2589	0.213	-0.1592	-0.0584	-0.1957	-0.3203	0.0757	-0.0074	0.0297	-0.3823	0.0869
ACAD8	0.35135	-0.0143	-0.2863	-0.161	-0.19585	-0.0117	0.0575	-0.34855	-0.13785	-0.17365	-0.26545	-0.13775	0.22715	-0.0045	-0.15995	-0.2057	-0.22755	-0.1707	0.04975	-0.21515	-0.32525	-0.2746	-0.19325	0.10625	-0.1935	-0.0156	-0.68505	0.3927	-0.31445	-0.08515	-0.23005	0.01245	-0.19845	-0.0897	-0.06615	-0.2933	-0.27775	-0.2846	-0.0771	-0.24035	-0.0556	-0.35865	0.04575	-0.24825	-0.36495	-0.0473	0.0323	-0.1946
ACAD9	-0.03605	-0.18845	0.14805	-0.2951	-0.25195	-0.34845	-0.33105	-0.30205	-0.30565	-0.10345	-0.32185	-0.5073	-0.32255	-0.06105	-0.72275	-0.7636	-0.4681	-0.70165	-0.42	-0.3126	-0.61725	-0.42165	-0.16575	-0.3191	-0.40705	-0.566	-0.69985	-0.6772	-0.4992	-0.72205	-0.35155	-0.6771	-0.55615	-0.73195	-0.76475	-0.74025	-0.53865	-0.624	-0.40245	-0.65005	-0.33555	-0.23455	-0.40615	-0.38365	-0.74235	-0.31635	-0.3657	-0.56215
ACADL	2.0396	2.6326	1.9994	2.0388	2.0741	2.8247	2.2763	1.5516	1.2829	-0.2535	0.6026	0.4514	1.1484	0.7079	0.5308	0.8805	0.5348	0.5269	0.6442	0.8026	0.7678	0.645	0.5572	0.5016	1.2325	2.343	0.3973	0.3523	1.1743	0.3535	0.5822	0.4379	0.3246	0.4044	1.3402	0.3746	1.0082	0.9962	0.6264	0.1478	0.9589	0.7873	-0.0015	0.4333	0.2904	1.0327	0.4561	0.6984
ACADM	0.3734	-0.3218	0.1538	-0.1942	-0.0487	0.0101	-0.0078	-0.0865	0.0759	-1.0524	-0.065	0.2962	-0.2815	-0.2665	0.0035	-0.2	-0.017	-0.3197	-0.3283	-0.1105	-0.0734	-0.1726	-0.247	-0.3079	-0.1347	-0.2649	-0.2039	-0.1069	-0.258	0.0542	-0.0643	-0.1506	0.1703	0.0657	-0.3891	0.2054	0.2657	-0.143	0.2308	0.0485	-0.1522	-0.2832	-0.11	-0.1611	-0.0977	-0.3081	0.0134	-0.2426
ACADS	-0.3726	-0.5349	-0.3285	-0.3513	-0.6139	-0.678	-0.4252	-0.2915	-0.4513	-0.8584	-0.1897	-0.4693	-0.5522	-0.8401	-0.683	-0.1435	0.0857	0.4265	-0.3688	-0.4418	-0.373	-0.4625	-0.8185	-0.9346	-0.6723	-0.3538	-0.5326	-0.5683	-0.6418	-0.0597	-0.6633	-0.3663	-0.5028	-0.3605	-0.6312	-0.8221	-0.624	-0.5985	-0.2993	-0.4111	-0.6087	-0.2715	-0.8139	-0.7333	-0.2717	-1.0364	-0.767	-0.7045
ACADSB	1.0352	0.1117	0.230966667	0.0395	-0.2027	-0.019866667	0.097933333	0.046933333	0.066666667	-0.011733333	0.5448	-0.227233333	0.090233333	0.260666667	0.065	0.2439	0.478233333	-0.311033333	0.4354	-0.262566667	-0.0941	-0.194	0.074366667	-0.1869	-0.083066667	0.488033333	3.33E-05	0.419833333	-0.215566667	0.249466667	-0.1621	0.514833333	0.375566667	-0.018033333	0.1196	-0.326733333	0.374	0.1401	0.0484	-0.071966667	0.5872	0.262033333	-0.0359	0.225133333	0.4617	-0.052533333	0.3357	-0.103
ACADVL	0.5741	0.3574	0.1538	0.2894	0.0559	0.0139	0.333	0.5161	0.3049	0.7654	0.1555	0.1089	0.52	0.4093	-0.0739	0.1981	0.1819	0.3216	0.3402	0.2183	0.1035	0.2437	0.6707	0.3746	0.1344	0.6063	-0.2587	0.0473	0.2956	-0.2815	-0.1406	0.1632	-0.2801	-0.5373	0.0759	-0.4559	-0.2623	0.2905	-0.0944	0.0973	0.4248	0.2652	0.3113	-0.1112	-0.2757	0.3612	-0.0094	0.2787
ACAN	0.2815	-0.1263	-0.1182	0.0089	0.3693	0.5964	0.5941	0.5741	1.696	1.5799	1.2348	1.4057	1.4871	2.3612	0.7414	1.877	1.5359	2.5064	2.1833	1.3875	1.0898	2.5432	1.4539	2.7681	0.7994	0.6506	2.8597	2.4951	0.6494	1.7533	1.8811	1.9166	1.3757	2.1699	1.3528	1.4724	-0.2735	0.6307	1.6752	2.619	2.2367	0.3037	0.9319	1.9282	1.3433	2.5619	1.2783	2.4699
ACAP1	0.11365	0.4867	0.61115	0.51265	0.34125	0.35765	0.4015	0.3974	0.6678	1.0488	0.7176	0.25125	0.17945	0.29895	0.5973	0.8852	0.8601	0.6978	0.6753	0.51825	0.68735	0.2968	0.62215	0.82625	0.85025	0.3168	0.5306	0.27225	0.5426	0.44405	0.85065	0.65035	1.0676	0.7284	0.8426	1.23265	0.8347	0.7923	0.56475	0.76485	0.71825	0.68005	1.09935	1.0149	0.9472	0.75475	0.515	0.71035
ACAP2	0.4227	0.6925	0.51075	0.8388	0.56465	0.45775	0.83815	0.786	0.56845	-0.1172	0.2615	0.29775	0.51105	0.19585	0.3859	0.53185	0.48485	0.55455	0.4463	0.69795	0.62075	0.46245	0.5641	0.433	0.66445	0.3562	0.6591	0.39155	0.4121	0.53845	0.6321	0.50755	0.30055	0.45525	0.2977	0.56715	0.64305	0.6496	0.40175	0.78185	0.58685	0.93485	0.38325	0.4389	0.49445	0.5987	0.1181	0.78785
ACAP3	-0.310075	-0.280325	-0.4731	-0.253075	-0.275125	-0.3021	-0.3469	-0.283875	-0.31795	0.038925	-0.287325	-0.3546	-0.21855	-0.3573	-0.1078	-0.247575	-0.155375	0.002075	-0.185475	-0.21795	-0.32345	-0.225875	-0.077775	-0.109525	-0.35915	0.0839	-0.33035	-0.2976	-0.31575	-0.504275	-0.38015	-0.1425	-0.2404	-0.410325	-0.181925	-0.341075	-0.396925	-0.24195	-0.27045	-0.21105	-0.31365	-0.34345	-0.219525	-0.34375	-0.205775	-0.3042	-0.3495	-0.324975
ACAT1	0.11785	-0.3142	-0.16065	-0.23955	-0.3176	-0.2152	-0.1867	0.0278	-0.63885	-1.2679	-0.76295	-0.59935	-0.56605	-1.0109	-0.89755	-0.67525	-0.80995	-0.98575	-0.91185	-0.4659	-0.637	-0.73425	-0.85315	-0.9462	-0.766	-0.77055	-0.98655	-0.64935	-0.90475	-0.5894	-0.9147	-0.78235	-0.77655	-0.9131	-0.67395	-0.8933	-0.6767	-0.6303	-0.7872	-0.92885	-0.5024	-0.7119	-1.00075	-0.9183	-0.63435	-0.8262	-1.05845	-0.7867
ACAT2	-1.15915	-1.29895	-0.8722	-1.87755	0.5569	-0.75755	-0.92325	-0.33295	-1.73025	-2.09065	-1.71645	-1.45555	-1.67165	-1.7079	-1.6099	-1.5317	-1.48085	-1.9901	-1.6322	-1.66435	-1.00505	-1.3644	-1.5636	-2.1183	-1.56545	-1.70655	-1.6486	-1.03955	-1.8412	-1.44035	-1.4927	-1.64455	-1.8132	-1.82925	-1.4343	-1.49335	-1.816	-1.6583	-1.91015	-1.76885	-1.69065	-0.9241	-2.2015	-1.81685	-1.73415	-1.6546	-1.3752	-1.53
ACBD3	0.2832	0.18065	-0.1385	-0.1318	0.0402	-0.04285	0.06235	0.02135	0.18165	0.24875	0.35945	0.5818	0.24505	0.14905	0.12745	0.45465	0.6215	0.46185	0.29525	0.10735	0.2016	0.43865	0.27645	0.01135	0.04825	0.40735	0.562	0.00965	0.434	0.2077	0.0852	0.51825	0.26155	0.2213	0.30525	0.462	-0.0644	0.139	0.2623	0.46745	0.20855	0.504	0.36675	0.079	0.25735	-0.0305	0.48655	0.20025
ACBD4	-0.0921	0.06745	-0.1035	0.032	-0.0596	-0.04795	-0.08725	-0.0867	-0.158	0.2408	0.10685	-0.0965	-0.33895	0.013	-0.1258	0.14	0.2233	0.1545	-0.06235	-0.01485	-0.0733	-0.16075	-0.1912	0.0094	0.1018	0.16725	0.1035	0.12115	-0.2027	0.121	0.15675	0.15855	0.222	-0.16485	0.2439	0.08765	-0.1847	0.0188	-0.04675	-0.0495	0.07	-0.1302	-0.0411	0.03525	0.2468	-0.0329	-0.0791	-0.06655
ACBD5	0.396	0.2091	0.27045	0.24785	0.1496	0.1642	0.36825	0.30455	0.2639	-0.20295	0.3587	0.2682	0.2975	0.2115	0.18335	0.0364	0.06515	-0.1127	0.40595	0.1113	0.2165	0.2285	-0.09775	0.08995	0.2936	0.1667	-0.1076	0.11935	0.32455	0.21495	0.23615	0.04955	0.3229	0.22495	-0.1523	0.26385	0.0593	0.2436	0.14155	-0.02855	0.08735	0.62455	0.03085	0.30965	0.15075	0.0471	0.3481	-0.05085
ACBD6	-0.2971	-0.5009	-0.6592	-0.6412	-0.2444	-0.5383	-0.5507	-0.3168	-0.6396	-0.7683	-0.5285	-0.7987	-0.7151	-0.8373	-0.6539	-0.4418	-0.3627	-0.4703	-0.871	-0.6636	-0.5613	-0.4411	-0.6525	-0.4911	-0.8176	-0.5053	-0.3854	-0.2566	-0.6156	-0.5819	-0.3346	-0.7002	-0.5714	-0.5483	-0.5512	-0.4708	-0.776	-0.7473	-0.4389	-0.2845	-0.615	-0.7039	-0.4965	-0.5849	-0.3804	-0.326	-0.8414	-0.3869
ACBD7	-0.1527	0.5668	0.0584	0.1069	-0.1225	0.0115	-0.1186	-0.0356	-0.1286	0.4698	-0.2	-0.3261	-0.0906	0.003	-0.0895	-0.115	-0.1913	-0.083	-0.1926	0.0454	-0.086	-0.0929	0.2791	0.0808	0.195	0.2686	-0.0742	-0.0205	-0.0561	-0.2367	-0.169	-0.0181	-0.305	-0.1953	0.4672	-0.218	0.2166	0.1467	-0.2172	-0.2184	0.0466	-0.2004	0.1035	-0.1667	-0.2037	-0.0993	-0.3328	0.0987
ACCN1	0.2121	0.2154	0.2004	0.1206	0.177	0.2089	0.1296	0.1055	0.0711	0.4109	0.3033	0.187	0.2812	0.5143	-0.106	0.0936	0.3854	0.2805	0.2506	0.4115	-0.1003	0.3711	0.2871	0.2781	0.256	0.0257	0.3275	0.2501	0.3263	-0.0664	0.0945	0.2423	0.1758	0.1491	0.2888	0.2149	-0.0071	-0.0238	0.2384	0.3254	0.2702	0.3277	0.3023	0.2362	0.1442	0.227	0.2242	0.2805
ACCN2	-1.0948	-2.0729	-1.5589	-1.7398	-1.5748	-1.9941	-2.3833	-1.5393	-0.9477	-0.821	-0.8078	-0.0185	-1.4088	-0.6927	-0.0905	-0.2787	-0.4242	-0.583	-0.9721	-1.0984	-1.0651	-0.922	-0.8704	0.0035	-1.1928	-1.1833	-0.0847	0.3426	-1.5209	-0.0606	-0.2706	-0.8085	-0.1729	-0.5806	-1.1998	-0.6069	-0.7626	-1.1945	0.0574	0.0026	-0.7825	-1.9474	-0.2661	0.051	-0.1124	-0.8464	-0.1566	-0.8647
ACCN3	-0.351	-0.2459	-0.3803	-0.3724	-0.6606	-0.5597	-0.4171	-0.4701	-0.5775	-0.3156	-0.3589	-0.3577	-0.3438	-0.426	-0.4183	-0.2971	-0.4649	-0.458	-0.4647	-0.3532	-0.3649	-0.3338	-0.3276	-0.5008	-0.6047	-0.3368	-0.3931	-0.239	-0.4006	-0.5519	-0.5271	-0.3067	-0.3508	-0.4831	-0.4478	-0.2824	-0.5933	-0.3404	-0.5351	-0.3164	-0.3574	-0.6293	-0.4256	-0.5881	-0.6964	-0.4799	-0.5562	-0.3624
ACCN4	-0.5498	-0.0757	-0.5531	-0.2449	-0.4942	-0.4952	-0.316	-0.686	-0.6694	-0.4213	-0.4118	-0.0416	-0.4643	-0.4626	-0.283	-0.2162	-0.4281	-0.3835	-0.613	-0.2438	-0.4639	-0.4254	-0.355	-0.4352	-0.4421	-0.5314	-0.4696	-0.6334	-0.5205	-0.6054	-0.3665	-0.2641	-0.5466	-0.2973	-0.411	-0.3951	-0.4576	-0.4579	-0.4629	-0.6085	-0.3724	-0.2564	-0.4932	-0.5447	-0.4753	-0.3435	-0.3376	-0.337
ACCN5	-0.0065	0.133	0.1429	-0.0228	0.1169	-0.0222	0.0523	0.2519	0.0344	-0.0603	0.1835	0.0178	0.1995	0.095	0.4702	-0.0056	-0.1175	0.041	0.2328	0.2566	0.0156	0.0062	0.1706	0.1033	0.2909	-0.0056	0.0362	-0.0194	-0.1115	0.0301	0.1507	0.3435	0.0101	-0.0682	-0.4299	0.2907	0.2244	0.1555	-0.0508	0.0356	-0.0922	0.1695	0.1961	0.0134	0.1667	0.0846	0.0095	0.2468
ACCS	0.9193	1.8741	1.4281	1.0761	0.4005	1.4726	0.9567	0.4132	0.3656	0.171	0.2399	0.1662	0.3985	0.5886	0.3956	0.6739	0.1085	0.5879	0.7688	0.6691	0.7411	0.3738	1.0277	1.3138	0.7083	0.8504	0.1752	0.2981	0.0281	0.7704	0.3135	0.7853	0.391	0.1742	0.5446	-0.0161	0.4366	0.5197	0.5169	0.1426	1.3016	0.5081	0.2362	0.2558	0.3387	0.3906	0.3874	0.1399
ACD	-1.0967	-0.6361	-0.7592	-0.6424	-0.5899	-0.7504	-0.8135	-0.8167	-0.7876	-0.4488	-0.7864	-0.8204	-0.8337	-0.7397	-0.6065	-0.8236	-0.7421	-0.7775	-0.9189	-0.6088	-1.0363	-1.0637	-0.6727	-0.5635	-0.6695	-0.7883	-0.6064	-0.825	-1.0263	-1.2028	-0.8473	-1.1665	-0.8482	-0.7618	-0.9021	-0.8601	-0.5943	-0.8356	-0.8472	-0.8136	-0.6768	-0.8136	-0.7947	-0.7648	-0.9827	-0.715	-0.939	-0.6701
ACE	0.906133333	0.836566667	0.8396	0.8561	0.972133333	1.159366667	0.630266667	0.807166667	1.368033333	0.543866667	1.019333333	0.867966667	1.297566667	1.0519	0.6124	0.988633333	0.903566667	1.0605	1.115433333	1.126633333	1.0497	1.004733333	1.347733333	0.830566667	1.6227	1.218066667	0.581166667	0.414933333	0.887766667	0.8651	0.677166667	1.097133333	0.619733333	0.453733333	1.498133333	0.5663	0.6597	1.224533333	0.844733333	0.807666667	1.159266667	1.101233333	0.726766667	0.854966667	0.8259	1.2554	0.808733333	1.426466667
ACE2	1.8772	1.4301	2.1469	2.3568	1.8943	4.1488	2.3104	2.5456	1.1471	0.3025	1.5052	1.4341	1.8638	0.8259	1.2811	1.3505	1.0972	1.0926	1.2604	1.1365	0.8337	1.0918	0.9021	0.7358	0.9271	1.1743	1.0058	1.6395	1.1488	1.6641	1.0012	1.1692	1.0781	1.2684	1.4314	0.8534	0.8701	1.0315	1.3907	0.6169	0.784	1.2115	0.6731	0.7392	1.2277	1.1862	1.3519	0.9315
ACER1	0.575	0.3887	0.2033	0.1912	0.3088	0.4515	0.3038	0.3292	0.301	0.6856	0.425	0.4173	0.2177	0.2448	0.3432	0.2644	0.3541	0.4802	0.2638	0.1758	0.3372	0.3584	0.3224	0.2099	0.3974	0.4361	0.3248	0.4494	0.1658	0.4128	0.3829	0.354	0.2963	0.3495	0.4856	0.2103	0.3015	0.3675	0.2479	0.3902	0.2605	0.4259	0.4102	0.2978	0.5057	0.3744	0.3974	0.2304
ACER3	0.8995	0.233833333	0.2239	0.2489	1.057166667	0.950433333	0.437733333	0.466366667	1.086166667	0.417433333	0.5392	0.166933333	0.459666667	0.0683	0.292666667	0.0938	0.556433333	0.222266667	0.245566667	0.322266667	0.757033333	0.620266667	1.152433333	-0.1067	0.386766667	0.772033333	0.456333333	-0.090266667	0.843366667	0.914366667	0.749133333	0.552033333	-0.0032	-0.1616	0.892433333	0.153	0.403933333	0.234833333	0.4974	0.216466667	0.743	0.534266667	0.719133333	0.106266667	0.543533333	0.267866667	0.1433	0.9237
ACHE	0.1427	-0.1117	0.4716	-0.0374	0.0756	-0.0217	0.202	-0.1205	0.5645	1.112	1.0633	1.753	0.2	0.4796	2.0991	0.579	0.3651	0.7684	0.4567	0.0885	-0.0959	0.5584	0.3871	0.8224	0.4265	0.0122	0.7182	2.7476	0.4597	2.048	1.4428	0.36	1.087	1.3414	0.4405	0.9751	1.1459	0.4743	2.8061	0.9586	0.0902	0.0726	1.2435	1.7902	0.4963	0.2308	1.7909	0.4209
ACIN1	0.7189	0.5462	0.6295	0.38	0.5761	0.2821	0.341	-0.2679	0.3462	2.7713	0.2172	1.0491	0.6767	1.5137	0.1647	0.6718	0.0046	0.3486	2.1514	0.0822	0.1328	0.8406	0.7259	1.5965	0.4185	1.2264	0.4202	0.7215	0.5317	0.2166	0.2279	1.7596	1.1396	1.1091	1.7219	0.4654	0.8064	0.5936	0.3621	0.142	0.2844	0.3876	0.7689	0.452	-0.2587	-0.2277	1.5449	0.2357
ACLY	-0.8731	-1.3788	-1.0534	-1.3119	-0.3509	-0.8346	-0.8605	-0.9153	-1.0552	-1.0188	-1.2495	-0.9624	-0.8017	-1.0449	-1.4234	-1.2539	-1.1396	-1.1588	-1.156	-1.1752	-1.1691	-1.0463	-1.3912	-1.1484	-1.199	-1.3641	-1.4397	-1.2637	-1.1519	-1.2121	-1.5073	-1.1731	-1.3718	-1.2781	-1.4736	-1.0148	-1.7829	-1.2713	-1.3177	-1.2608	-1.1614	-1.0044	-1.1388	-1.3566	-1.6641	-1.3284	-1.1924	-1.4712
ACMSD	-0.3048	-0.0113	-0.0305	0.0545	0.0286	-0.0001	-0.1085	-0.3291	-0.0201	-0.01	-0.0819	-0.1951	-0.3007	0.1034	-0.1572	-0.208	-0.1417	0.0142	-0.1571	0.0447	0.0499	-0.0218	0.1094	-0.0521	-0.0318	0.0344	-0.1571	-0.0008	-0.0075	-0.1018	-0.1815	0.0513	-0.022	0.0663	-0.0465	0.2079	-0.1192	-0.2062	-0.141	-0.0819	-0.1166	0.0613	-0.0392	-0.0339	-0.0834	0.0405	-0.0762	0.0553
ACN9	-0.9577	-1.6787	-1.1101	-1.1362	-0.9872	-1.129	-1.3231	-1.0546	-0.9601	-1.8543	-1.0383	-0.9175	-1.5685	-1.3211	-1.0179	-1.1203	-0.9663	-1.3654	-1.5978	-1.2558	-0.9858	-1.103	-1.7604	-1.4321	-1.134	-1.6248	-1.5163	-1.0971	-1.3726	-0.9166	-1.0241	-1.504	-0.6443	-1.23	-1.6191	-1.1757	-1.1787	-1.1988	-0.7479	-1.1501	-1.0932	-1.4711	-1.4755	-0.9744	-0.8234	-1.0748	-1.1287	-1.2958
ACO1	-0.17345	-0.8163	-0.60065	-0.8006	-0.3788	-0.83085	-0.81215	-0.61085	-0.5319	-1.18545	-0.91315	-0.67355	-0.5741	-1.01555	-1.25315	-0.5933	-0.91035	-0.46805	-0.4518	-0.9649	-0.29645	-0.1326	-0.39205	-0.83675	-0.5996	-0.6137	-1.3668	-0.8063	-0.53965	-0.5443	-0.80615	-0.1513	-0.8032	-1.0475	-0.6538	-1.0072	-1.0356	-0.509	-0.9487	-0.92655	-0.49245	-0.50495	-1.1049	-0.9815	-0.95	-0.4058	-1.18215	-0.623
ACO2	-0.34405	-0.35685	-0.61535	-0.4521	-0.4662	-0.61225	-0.50835	0.1405	-0.46015	-0.7468	-0.45665	-0.488	-0.5869	-0.50545	-0.4097	-0.7447	-0.4309	-0.07465	-0.6726	-0.592	-0.63865	-0.6877	-0.2861	-0.73135	-0.48555	-0.65825	-0.50955	-0.23245	-0.5299	-0.4768	-0.4204	-0.6565	-0.5568	-0.69485	-0.57235	-0.47775	-0.83175	-0.58665	-0.39235	-0.7025	-0.3918	-0.18695	-0.52145	-0.55495	-0.43585	-0.27635	-0.5863	-0.42225
ACOT1	1.103	0.1033	0.8991	0.8902	0.5955	1.0091	0.726	0.6698	0.909	-0.1047	0.4465	0.3351	1.1331	0.411	-0.0105	0.7947	0.6558	0.3267	0.7052	0.5884	0.6733	0.5281	0.8277	0.2003	0.2393	1.0209	0.1938	0.5319	0.5526	0.5371	0.4584	1.1724	0.4641	0.6115	0.0839	0.0245	0.2676	0.6801	0.3764	0.5685	0.2936	0.7159	0.1464	0.1362	0.1543	0.4027	0.1461	0.5084
ACOT11	0.5692	-0.141166667	0.3512	0.024966667	0.184333333	0.2767	0.100933333	-0.056933333	0.4045	0.102233333	0.351033333	0.328	-0.1012	0.231533333	0.366066667	0.297966667	0.388866667	0.2935	0.183	-0.1694	0.244166667	0.158666667	-0.0647	0.095233333	0.1469	0.164966667	0.266	0.410733333	0.086333333	0.650666667	0.1582	0.380166667	0.2454	0.240566667	0.0639	0.233533333	0.410033333	0.057566667	0.588266667	0.3003	0.3317	0.094433333	0.175166667	0.206033333	0.556566667	0.163766667	0.5304	-0.036766667
ACOT12	0.0894	0.0685	0.0642	-0.0454	0.006	0.1214	0.1448	0.0837	0.0783	0.1491	-0.0661	0.0322	0.2504	0.0232	0.0937	-0.0205	-0.0167	0.0682	0.1022	0.001	0.1194	-0.1871	-0.0882	0.0009	0.0567	0.1874	0.0269	0.2183	-0.0544	0.0065	0.1685	-0.1424	-0.2204	0.1627	0.1002	0.0397	-0.0249	-0.0186	0.0697	0.0478	0.1284	0.0771	-0.0659	-0.1183	-0.0068	0.0876	0.0686	0.0247
ACOT13	0.0929	-0.6231	-0.5854	-0.8428	-0.5197	-0.6107	-0.4699	-0.6271	-0.4651	-1.9493	-0.4221	-0.6215	-0.4543	-0.8052	-1.1462	-0.9363	-0.4681	-1.1734	-0.2963	-0.7671	-0.6971	-0.4118	-0.9677	-0.8494	-0.6058	-0.7079	-1.0821	-1.0784	-0.3543	-0.6287	-0.7809	-0.8108	-0.6811	-0.8032	-0.7468	-0.6412	-1.1308	-0.913	-0.5322	-0.6089	-0.6452	-0.0557	-1.2076	-0.5685	-0.6694	-0.6907	-0.6424	-0.8132
ACOT2	0.29505	-0.55595	-0.1096	-0.0227	-0.21175	0.1068	-0.13895	0.23925	0.04785	-0.8463	-0.33305	-0.55955	-0.06865	-0.5014	-0.6165	-0.09925	-0.12945	-0.088	-0.25935	-0.188	0.0672	-0.5358	0.20605	-0.80385	-0.4353	0.15295	-0.43515	-0.1587	-0.36855	-0.02985	-0.1443	0.34025	-0.36455	-0.3589	-0.56925	-0.66695	-0.59115	-0.16305	-0.47445	-0.31015	-0.49075	0.0228	-0.73495	-0.6726	-0.3206	-0.11615	-0.7084	-0.0192
ACOT4	0.4584	-0.3087	0.3847	0.3007	0.2644	0.41	0.5273	0.2994	1.0999	-0.9068	0.844	0.9014	0.9068	0.3414	-0.3867	0.1762	0.1765	-0.3036	0.7077	0.6651	0.9409	1.1094	0.3249	0.1638	0.4423	0.2752	-0.157	-0.3535	0.9551	0.9344	0.3306	0.5577	0.1567	-0.1605	0.0068	0.0687	-0.1889	0.2066	0.2674	-0.1352	0.1908	1.0431	-0.644	0.0146	0.3728	0.2791	0.5736	0.1174
ACOT7	-2.1134	-2.6074	-2.6679	-2.4922	-1.7433	-2.3339	-2.2383	-1.8089	-1.7305	-2.2782	-1.7467	-1.6013	-1.9465	-1.7299	-2.669	-2.4011	-1.4583	-1.0135	-2.2134	-2.4013	-2.5541	-2.4889	-2.2102	-2.4143	-2.0003	-2.4348	-2.1574	-2.0521	-2.2899	-1.8289	-1.9927	-1.7012	-2.4114	-2.8142	-2.4066	-2.0546	-2.7416	-2.4671	-1.8219	-2.0646	-1.9377	-1.7975	-2.2834	-1.9289	-1.9479	-1.4406	-1.928	-2.3094
ACOT8	0.3687	0.3332	-0.0877	-0.0589	0.07	0.3403	-0.2103	0.1503	-0.0331	-0.6233	0.1271	0.1126	0.1092	-0.133	-0.0774	0.2823	0.0124	0.1201	-0.1311	-0.091	0.132	0.101	-0.3618	-0.3213	0.0698	-0.2013	-0.1534	0.0063	-0.0447	0.2933	-0.1347	-0.0046	0.0847	-0.2652	-0.0252	-0.1159	-0.069	-0.1755	-0.0164	-0.2424	-0.1099	-0.11	-0.2485	0.0089	-0.0341	-0.0994	0.0161	-0.0969
ACOT9	0.2493	-0.1588	-0.08345	0.115	0.5265	0.0896	0.09315	0.1246	0.09345	0.3459	-0.14945	0.11725	0.4129	-0.1463	-0.25965	0.04805	0.2889	0.25465	0.07575	0.17765	0.0325	0.06475	0.4645	-0.175	-0.152	0.15725	0.13745	-0.19895	0.04775	-0.26675	-0.1432	0.01585	-0.1749	-0.2198	-0.12445	0.0775	-0.7211	-0.2389	-0.1946	0.2202	-0.03605	0.6955	0.2583	-0.14925	-0.24795	0.1475	-0.1982	0.15665
ACOX1	0.528766667	0.0065	0.013	0.125	0.174966667	0.043266667	0.115333333	0.0985	0.283633333	-0.3991	-0.056	-0.020833333	0.24	0.0046	-0.046833333	0.076733333	0.0327	-0.110233333	0.022133333	0.128233333	0.1389	0.2085	0.344866667	0.129466667	0.160066667	-0.061033333	-0.166466667	-0.081266667	0.1912	0.1664	-0.1008	0.150366667	0.020833333	-0.0074	0.002866667	0.0385	-0.1572	0.021766667	-0.0951	-0.030266667	0.195933333	0.3391	-0.0156	0.117666667	-0.006933333	-0.017066667	0.102133333	0.061833333
ACOX2	0.9366	1.3372	0.2177	0.6331	0.9535	0.9821	0.8909	0.5449	1.0948	0.0426	1.2573	0.7536	0.9449	1.1909	1.1182	1.0674	0.8042	0.7366	0.7881	1.3661	1.0017	1.3918	0.3149	1.6768	1.3042	0.4192	0.5055	1.0788	0.8004	0.7357	0.7042	0.6831	0.8763	0.693	-0.0619	0.7221	1.2957	1.2216	1.4622	1.0652	1.1621	-0.1737	0.7122	1.4277	1.0777	1.045	0.5639	0.9007
ACOX3	0.3094	0.42695	-0.1261	-0.06285	0.4059	0.20255	-0.16585	0.29965	0.16705	-0.0235	-0.062	0.15405	0.276	0.0796	0.07915	-0.1421	0.26565	0.3866	0.23095	-0.01875	0.14	0.19045	0.1963	0.229	0.2247	0.14595	0.00265	0.197	-0.10995	0.24665	0.2102	0.14105	0.0967	-0.177	0.1027	-0.09645	0.08045	0.155	0.2152	-0.13765	0.19905	0.2596	0.0593	0.2364	-0.23405	0.09865	0.035	0.05525
ACOXL	0.6847	0.8672	0.6706	0.8257	0.8365	1.4353	0.5619	0.7961	0.5676	0.0457	0.1667	0.15	0.5779	0.5566	0.5076	0.575	0.3365	-0.0082	0.1063	0.4052	0.2611	0.2544	0.4323	0.1015	0.6361	1.4547	0.262	0.2815	0.5335	0.1977	0.1337	0.4722	0.4538	0.0436	0.4987	0.4633	0.5694	0.8574	0.0415	0.2156	0.7281	0.2921	0.1645	0.4263	0.1503	0.8745	0.3721	0.3918
ACP1	-0.39805	-0.62925	-0.36795	-0.5373	-0.5155	-0.42395	-0.225	-0.67565	-0.60115	-0.5936	-0.2975	-0.65545	-0.55695	-0.4904	-0.70885	-0.74855	-0.53155	-0.70685	-0.66635	-0.5203	-0.55705	-0.3898	-0.86635	-0.727	-0.41095	-0.67685	-0.77245	-0.9368	-0.44615	-0.78855	-0.67995	-0.96215	-0.67195	-0.536	-0.8315	-0.6824	-0.75865	-0.90915	-0.4784	-0.74335	-0.51825	-0.512	-0.5536	-0.6464	-0.7163	-0.56545	-0.6169	-0.5234
ACP2	0.5114	-0.3564	-0.38985	-0.24785	-0.20415	-0.107	-0.19595	0.0402	-0.1428	-0.39065	0.284	0.14645	-0.1078	-0.21685	-0.3154	-0.3155	0.2861	0.3135	-0.07895	-0.1494	-0.19315	-0.2653	-0.31885	-0.4098	-0.11765	-0.1319	-0.2182	-0.3399	-0.32665	0.09645	-0.0878	-0.01845	-0.15005	-0.3045	-0.27505	-0.0957	-0.4053	-0.14285	0.0682	-0.40805	0.01605	0.9107	-0.0227	0.01235	0.30035	-0.1002	-0.085	-0.2299
ACP5	6.0175	4.4195	4.9743	5.2057	4.0953	4.3085	5.1859	3.9235	5.0201	3.2223	5.1624	4.3236	5.2015	4.318	3.2241	4.7318	4.6439	3.8544	5.4467	4.4231	4.2987	4.5916	5.2639	3.917	4.9819	5.2935	4.1939	2.2273	4.8485	5.0435	3.9564	5.8582	4.2912	3.8637	4.6639	3.9692	3.8857	4.6002	3.9903	4.5637	4.9414	6.0392	4.1587	4.6883	4.1957	4.7156	5.7623	4.6162
ACP6	-0.5998	-1.0165	-1.1613	-1.1177	-1.0757	-0.934	-1.1976	-1.1073	-0.888	-1.6588	-0.7408	-0.9594	-1.0576	-0.9097	-1.2688	-0.9427	-0.823	-0.9257	-1.1177	-1.5121	-1.0979	-1.1357	-1.4716	-1.1626	-1.1524	-1.1349	-1.5422	-0.6479	-1.8092	-0.8736	-1.1494	-1.0802	-0.6442	-1.1031	-1.3024	-1.1079	-0.9669	-1.2924	-0.6524	-1.202	-0.7897	-1.1177	-1.1534	-1.2278	-0.7822	-0.9457	-1.0368	-1.5523
ACPL2	0.0811	0.2994	0.1017	0.1358	0.1393	0.1372	0.0408	-0.0945	-0.1879	-0.3138	-0.0122	-0.3079	0.1638	-0.0494	-0.288	-0.3769	0.1038	-0.3214	-0.2679	-0.3557	0.1219	0.1716	-0.5577	0.1018	-0.1267	-0.0435	0.1502	-0.1331	-0.3469	-0.376	-0.2271	-0.7734	0.1813	0.0693	-0.687	-0.2871	-0.3638	-0.4297	-0.1292	-0.1392	0.0056	-0.8434	-0.5238	-0.0401	-0.2302	0.3584	-0.2001	-0.0865
ACPP	0.84625	0.1706	0.20595	0.3185	0.555	0.5016	0.73585	0.53605	0.53595	0.0655	0.448	0.40075	0.3836	0.3058	0.1619	0.5252	0.6368	0.27265	0.3037	0.24965	0.353	0.3289	0.0155	0.0336	0.2367	0.6005	0.42055	0.05205	0.2103	0.51355	0.2886	0.1037	0.3339	0.0211	0.31145	0.28695	-0.0166	0.3008	0.12115	0.3978	0.5486	0.53555	0.36795	0.26075	0.46385	0.38485	0.3922	0.16765
ACPT	0.3395	0.0341	0.2721	0.2523	0.3219	0.1972	0.2969	0.2191	0.2282	0.5971	0.1955	0.2505	0.2977	0.2947	-0.0862	0.0963	0.2967	0.1907	0.1659	0.3551	0.1707	0.2266	0.0004	0.4021	0.1648	0.1459	0.0303	0.1117	0.2663	0.0906	0.1727	0.1629	0.3726	0.2176	0.1357	0.2356	0.0116	0.1956	0.3603	0.2328	0.0344	0.1761	0.3457	0.211	0.0274	-0.0783	0.3419	-0.0877
ACR	0.4968	2.1694	0.9389	1.09005	0.62035	1.0074	1.2733	1.0589	0.39795	0.83845	0.42775	0.428	0.41625	0.46765	0.63235	0.66105	0.32565	0.528	0.3553	0.5866	0.25565	0.312	0.7044	0.7349	0.5012	0.98325	0.74835	1.11395	0.31015	0.3912	0.5045	0.3133	0.3378	0.6033	0.86785	0.4768	0.40625	0.63585	0.65765	0.94295	0.39365	0.39505	0.71155	0.4205	0.348	0.38925	0.31765	0.57205
ACRBP	-0.3646	-0.1938	0.2457	0.5705	-0.1104	-0.2249	0.3472	-0.4376	-0.4418	-0.5574	-0.6771	-0.8522	0.5764	-0.7487	-1.3326	-0.6912	-0.8	-0.7205	-0.0168	-0.2434	-0.9039	-0.5678	-0.6298	-0.9251	-0.2355	-0.222	-1.0287	-1.4766	-0.2774	-0.8184	-0.9057	-0.8722	-0.9844	-0.8015	-0.5827	-0.578	-0.8045	-0.4829	-0.7893	-0.8756	-0.9541	0.5705	-0.8015	-0.6711	-1.0911	-0.68	-0.7507	-0.5728
ACRC	0.8533	0.6401	0.8303	0.8593	0.627	1.0913	0.6206	0.6652	0.4751	1.7646	-0.295	0.4331	1.2762	0.457	0.7011	0.9886	0.1716	0.3254	1.1257	1.1024	0.5617	0.6497	1.3664	0.9846	0.5671	0.574	0.8447	0.1552	1.1387	0.0541	0.3333	1.2129	0.5632	0.3831	1.2268	0.6775	0.8476	1.1656	0.2672	0.5641	0.6264	-0.39	0.8573	0.5208	0.3189	0.4683	0.543	0.2944
ACRV1	-0.0453	-0.328	0.0555	-0.4022	-0.2778	-0.1988	-0.2042	0.0195	0.0029	-0.102	-0.1531	-0.2434	-0.0424	-0.1814	-0.1288	-0.1964	-0.1311	-0.3861	-0.1124	-0.0375	-0.0253	-0.2121	-0.1995	-0.2268	-0.0225	-0.4448	-0.1927	-0.0711	-0.0289	-0.2393	-0.0815	-0.0746	-0.1789	-0.2097	-0.1836	-0.0929	0.0116	-0.0627	-0.0588	-0.2839	-0.0604	-0.0107	-0.2476	-0.0553	-0.268	-0.2153	-0.2118	-0.0813
ACSBG1	-0.32855	-0.40795	0.40725	-0.27845	-0.2583	-0.00925	0.0139	-0.3117	-0.0264	-0.29015	0.1503	0.667	-0.3605	0.0402	0.26395	-0.32905	-0.28	-0.1256	-0.1668	-0.39675	-0.21555	-0.30225	-0.424	-0.038	-0.3335	-0.26	0.178	0.7257	0.11925	0.47085	-0.05085	-0.21405	0.4136	0.2153	-0.1733	0.1543	0.75855	-0.193	0.6519	-0.14855	-0.2825	-0.3073	-0.05535	-0.15875	-0.1104	-0.3699	0.425	-0.2384
ACSBG2	0.1342	0.119	-0.1067	0.1681	0.1596	-0.0036	0.2019	-0.1673	0.174	0.1805	0.2732	0.2465	0.0166	0.2135	0.0412	-0.198	0.1451	0.1137	-0.0014	-0.0514	0.171	0.1499	0.1703	-0.0189	0.1607	0.3756	0.2936	0.3067	0.4075	0.0049	0.2249	-0.0043	0.0748	0.2563	0.2081	0.1033	-0.1539	0.0676	0.118	0.0902	0.1532	0.2494	0.1034	0.0915	-0.087	0.1585	0.1144	0.1217
ACSF2	0.7241	1.062	0.4132	0.4071	-0.0868	0.8272	0.9211	0.3318	0.7094	-0.57	0.3836	-0.3553	0.5873	0.4133	0.3124	0.4212	-0.2583	-0.4526	0.5372	0.3468	-0.083	0.1945	-0.0926	0.3155	0.3318	0.8621	0.0582	0.0815	0.5603	0.4013	-0.181	0.4065	0.1188	0.1255	0.4434	-0.1598	0.2805	0.2363	0.1418	-0.0838	0.0665	0.2542	-0.1589	0.0174	-0.0559	-0.0759	0.5771	-0.1744
ACSF3	-0.27695	-0.4819	-0.31205	-0.4737	-0.36305	-0.4749	-0.41125	-0.33315	-0.46145	-0.5226	-0.2887	-0.4247	-0.6672	-0.53585	-0.56915	-0.5967	-0.3832	-0.3171	-0.3208	-0.48995	-0.47	-0.49565	-0.58285	-0.6325	-0.5372	-0.4444	-0.47045	-0.4747	-0.51205	-0.34085	-0.42405	-0.46845	-0.2995	-0.4551	-0.492	-0.2995	-0.65345	-0.56055	-0.38905	-0.5078	-0.41785	-0.28915	-0.48915	-0.42205	-0.4218	-0.3005	-0.3048	-0.48205
ACSL1	3.3143	1.9727	2.7946	2.8004	2.2861	2.5795	3.1162	2.6756	1.9788	1.1454	1.7257	1.5753	2.6615	1.0761	1.2733	2.2571	2.1129	2.0809	2.0546	1.6867	1.5021	1.6541	2.1865	1.0182	1.7761	2.0593	2.0219	1.3209	2.4116	2.0982	1.2404	2.4472	1.4947	1.9405	2.1785	2.0104	1.2934	1.4159	0.9813	2.0189	1.6661	3.013	1.8451	1.3657	1.3479	1.7292	1.8127	1.5396
ACSL3	0.2324	-0.34785	-0.2265	-0.29545	-0.14	-0.16465	-0.1717	-0.099	-0.39465	-0.6306	-0.4763	-0.10665	0.0947	-0.27835	-0.177	-0.27855	-0.5205	-0.1349	-0.17515	-0.20445	-0.3612	-0.13645	0.35015	-0.56475	-0.3774	0.10435	-0.28135	-0.0787	-0.05265	-0.12715	-0.3892	-0.09285	-0.37585	-0.29635	-0.10385	-0.3289	-0.39385	-0.36325	-0.4757	-0.3641	-0.5113	-0.1937	-0.22765	-0.52775	-0.46555	-0.4399	-0.25835	-0.0958
ACSL4	0.5175	-0.2624	0.1962	-0.31	0.1045	0.194	0.2894	-0.0488	0.0909	0.3707	-0.1166	0.4772	0.6786	-0.2901	-0.211	0.0396	0.4088	0.7541	0.4441	-0.0274	0.4037	0.1749	0.8025	-0.0989	-0.1805	0.9468	0.2836	-0.0967	0.4399	0.1579	0.349	0.4586	-0.1439	-0.0029	0.7989	0.3758	-0.4468	0.1074	-0.1346	0.4946	0.4425	1.2111	0.2877	-0.2558	0.2825	0.4408	-0.2078	0.6256
ACSL5	1.1997	0.6792	0.3813	0.4587	0.4591	0.547	0.9001	1.1118	0.8732	1.0301	0.6914	1.1868	0.6816	0.9644	0.8971	1.0056	0.5744	0.7763	1.0942	0.324	0.714	0.0131	1.874	0.4199	0.6688	1.0971	0.6799	0.5664	1.1407	1.0362	0.8928	1.1514	0.7912	0.0873	0.9936	0.5513	1.0019	0.8031	0.3214	0.5623	0.893	1.1253	0.9221	0.7757	1.1156	0.77	1.4529	0.5597
ACSL6	-0.086233333	-0.0373	-0.021333333	-0.008066667	-0.1688	-0.074766667	-0.0211	-0.063733333	0.035433333	0.0271	-0.032233333	-0.063166667	0.1693	-0.063833333	0.057033333	0.0096	-0.055233333	0.156666667	-0.1219	-0.004133333	0.123733333	0.0267	0.0152	0.067166667	0.1372	0.099966667	0.111933333	-0.010066667	-0.043833333	-0.059033333	0.0854	0.041433333	-0.010933333	-0.0047	-0.257133333	0.186866667	-0.017466667	0.131033333	-0.122633333	0.0354	0.049633333	0.216133333	0.1069	-0.081433333	-0.008233333	0.1418	-0.0244	0.0428
ACSM1	-0.5096	0.0257	-0.0377	-0.2521	-0.3735	0.0239	-0.243	-0.348	0.5648	-0.17	-0.1513	-0.4924	-0.0076	-0.1767	-0.4088	-0.325	0.0139	-0.4549	-0.07	0.0957	-0.282	-0.2892	-0.7393	-0.3519	0.2773	-0.3293	-0.6423	-0.1323	-0.4725	0.3788	0.0841	-0.2158	-0.163	1.0711	-0.1061	-0.0648	-0.2161	0.0257	0.5956	-0.2208	-0.0936	-0.2122	-0.5881	0.5538	0.2314	0.0164	0.5248	0.135
ACSM2A	-0.3697	-0.373633333	-0.456433333	-0.302166667	-0.234733333	-0.373433333	-0.4345	-0.309766667	-0.229566667	-0.055966667	-0.315933333	-0.348466667	-0.409433333	-0.296766667	-0.1688	-0.4189	-0.205333333	-0.193633333	-0.292966667	-0.198566667	-0.165166667	-0.3126	-0.3266	-0.3451	-0.4269	-0.491133333	-0.212233333	-0.274533333	-0.338033333	-0.342966667	-0.436633333	-0.332633333	-0.1162	-0.353033333	-0.4268	-0.1307	-0.327366667	-0.281833333	-0.415166667	-0.307633333	-0.159633333	-0.428033333	-0.3266	-0.206966667	-0.124966667	-0.344566667	-0.224666667	-0.1965
ACSM2B	-0.6344	-0.9157	-0.5992	-0.6345	-0.351	-0.6253	-0.7118	-0.4885	-0.6748	-0.4112	-0.4223	-0.65	-0.9654	-0.5693	-0.5679	-0.8771	-0.5696	-0.9169	-0.6093	-0.5852	-0.2438	-0.6831	-0.8526	-0.4838	-0.6156	0.1226	-0.6061	-0.4008	-0.7806	-0.6968	-0.4843	-0.4254	-0.7807	-0.5544	-0.5712	-0.5825	-0.6248	-0.4183	-0.6403	-0.6161	-0.498	-0.6081	-0.7042	-0.4907	-0.2394	-0.4997	-0.8592	-0.518
ACSM3	-2.1133	-2.9916	-2.9926	-3.2463	-2.8566	-2.4979	-2.6141	-2.427	-2.9199	-2.988	-3.0306	-3.3059	-3.0414	-2.9454	-3.0133	-2.7382	-2.8447	-3.384	-2.7322	-3.1705	-2.9598	-2.884	-3.1742	-3.2022	-2.8518	-2.4268	-3.3523	-3.3997	-2.8935	-3.0582	-2.9844	-2.8524	-3.2919	-3.1153	-2.4562	-2.8184	-3.3009	-2.8384	-3.4006	-3.4252	-2.667	-2.7312	-3.5588	-3.5385	-3.1636	-2.9219	-3.238	-2.8214
ACSM5	0.392	0.472166667	0.508666667	0.4023	0.4847	0.789666667	0.370166667	0.678833333	0.296366667	-0.137733333	0.2929	0.2368	0.1398	0.087333333	-0.008633333	0.106266667	0.230066667	0.052266667	0.226866667	0.134433333	0.138766667	0.1137	0.138366667	0.186233333	0.391666667	0.074366667	0.230166667	0.030366667	0.1143	0.243166667	0.205933333	0.106166667	0.137433333	0.725566667	0.048333333	0.144633333	0.134333333	0.276	0.1759	0.050166667	0.2214	0.319466667	-0.0488	0.1874	0.192066667	0.2749	0.064333333	0.2763
ACSS1	0.164166667	0.4592	0.5371	0.455533333	0.3475	0.4999	0.609966667	0.329066667	0.364433333	0.089433333	0.303433333	0.020433333	0.035	0.400366667	0.336533333	0.3785	-0.089	-0.2204	0.200866667	0.3517	0.2318	0.088166667	-0.019166667	0.214133333	0.497633333	0.0385	-0.329366667	0.099766667	-0.003033333	0.123833333	0.033666667	0.2408	0.348833333	0.122933333	0.139433333	0.046766667	0.5138	0.3001	0.023566667	-0.125033333	0.4039	-0.0054	0.352	0.043366667	0.083133333	0.1971	-0.132666667	0.006733333
ACSS2	1.1799	0.8722	0.61815	0.2992	1.50375	0.57955	0.8577	0.87535	0.2348	-0.29305	0.29325	-0.05195	-0.1047	0.2367	0.095	0.26635	0.4003	-0.31485	0.169	-0.04955	-0.0384	0.00325	-0.03935	-0.2997	0.01075	0.0736	-0.39895	0.5511	-0.21085	0.18295	-0.16725	0.07405	0.17155	0.0064	0.0896	0.04945	-0.69765	0.0026	-0.3777	-0.05525	0.13155	0.61675	0.03405	0.01965	-0.1706	0.10175	0.6114	0.1159
ACSS3	0.5784	-0.6075	-0.5631	-0.5146	-0.1956	-0.0064	-0.4439	-0.4269	-0.6139	-1.245	-0.9908	-1.0018	-0.2624	-0.7696	-1.147	-0.8587	-0.6664	-0.5781	-0.3321	-0.5563	-0.7256	-0.039	-0.6737	-0.4961	-0.3393	-0.1659	-1.4397	-0.7405	-0.1829	-0.8019	-0.9411	-0.3725	-1.0127	-0.4108	-0.4703	-1.0262	-1.0554	-0.7269	-0.8274	-1.0581	-0.1624	-0.7901	-1.3609	-1.4446	-1.0651	-0.4561	-1.0898	-0.3
ACTA1	-1.9949	-1.7963	-1.4004	-2.0596	-2.0203	-2.0739	-1.9747	-1.6954	-2.1729	-1.325	-1.353	-1.7958	-1.7296	-1.7642	-1.214	-1.6735	-1.9014	-1.7324	-1.6304	-1.8792	-1.6578	-1.8482	-2.0642	-1.8672	-2.0071	-1.0828	-1.6358	-2.0143	-1.941	-1.6425	-1.2083	-1.9384	-1.9011	-1.4599	-1.702	-1.6151	-2.0984	-1.6925	-1.6336	-1.7033	-1.8884	-2.1514	-1.5175	-1.9584	-1.9074	-1.647	-1.9907	-1.7081
ACTA2	3.6929	4.1261	4.4337	4.3282	4.8506	4.3925	4.2052	5.0394	3.9052	4.6878	4.2253	4.9797	5.3335	5.2989	4.9117	4.5689	4.979	4.7917	3.758	4.3213	4.4076	5.3632	4.4645	5.4654	4.1678	3.8306	5.0396	4.991	4.6587	4.7421	5.208	4.2939	5.29	5.3809	3.8303	5.0375	4.2001	4.3811	4.9514	5.1265	5.1223	3.1969	5.2566	5.3979	4.4037	4.6359	4.2722	4.5301
ACTB	-0.149475	-0.0059	-0.1867	-0.016425	0.362925	-0.0531	-0.272925	0.636825	0.11285	-0.003275	-0.2372	-0.066475	0.374675	0.04175	-0.202725	-0.181125	0.05255	0.246325	-0.24765	0.096525	0.01925	0.4051	0.34455	0.0161	0.117725	-0.06155	-0.21385	0.097975	0.068775	0.0709	0.138875	0.07355	-0.14085	-0.22555	-0.101525	-0.20805	-0.69095	0.1934	-0.248875	0.17555	0.30225	0.4542	0.2245	-0.006625	-0.201825	0.4293	-0.284775	0.136475
ACTBL2	-0.1012	-0.1202	0.4722	0.6256	1.0726	0.147	0.2466	0.8814	0.1951	0.8147	0.4293	1.7309	1.7384	1.1114	1.1099	1.5391	1.7454	1.8755	-0.048	-0.0129	0.5052	0.9496	0.5116	1.247	0.254	0.3278	1.7262	2.4269	0.3885	2.1986	1.6764	0.7667	1.7884	1.2669	-0.0303	0.6947	0.2933	0.6573	1.5924	1.4625	1.4672	-0.1296	1.2525	1.9523	1.3145	1.3182	0.7698	0.8575
ACTC1	-0.81145	-0.90425	-0.55305	-0.4872	-0.22285	-0.51495	-0.65565	-0.3433	-0.73855	-0.2404	-0.5898	0.19975	0.2137	-0.2128	-0.13615	-0.263	0.11665	0.67275	-0.8059	-0.75365	-0.4366	-0.35095	-0.05485	-0.05675	-0.3583	-0.6282	-0.0683	0.478	-0.70015	0.45095	0.9582	-0.59925	0.50135	0.1652	-0.4553	-0.1621	-0.496	-0.30685	0.11745	-0.0014	0.2144	-0.6574	0.1221	0.26885	0.07965	-0.1956	-0.52355	-0.28155
ACTG1	-0.368933333	-0.2347	-1.0308	-0.4407	0.028	-0.0134	-0.3406	0.432266667	-0.143566667	-0.214066667	-0.3894	-0.2898	0.091933333	-0.4069	-0.542166667	-0.460166667	-0.449933333	0.165433333	-0.466933333	-0.230066667	-0.173466667	-0.067366667	0.3026	-0.353733333	-0.2726	-0.119666667	-0.581233333	-0.098766667	-0.178866667	-0.090066667	-0.159533333	0.0064	-0.9093	-0.189866667	-0.2212	-0.384966667	-0.9663	-0.074933333	-0.7072	-0.055233333	-0.231733333	0.2517	-0.043566667	-0.582866667	-0.3293	-0.0037	-0.4477	-0.1293
ACTG2	2.5892	2.6084	3.874	4.0807	4.4165	3.372	3.6472	3.7032	3.4197	5.0836	3.7837	4.9866	5.0214	5.0588	4.5281	4.4439	5.1112	3.8864	3.4628	2.7936	3.801	4.4052	3.8378	5.0722	3.4237	3.8806	4.7315	4.707	3.7966	4.4338	4.4401	3.7224	5.0913	5.07	3.3745	3.9944	3.5605	3.6706	4.7429	4.7164	5.0085	1.6256	4.64	4.9925	3.8904	4.6811	4.5354	3.9536
ACTL6A	-1.1595	-1.1848	-1.2235	-1.3319	-0.9981	-1.2454	-1.543	-1.2505	-1.3283	-1.195	-1.256	-0.9897	-1.5047	-1.1091	-1.0531	-1.4496	-1.3445	-1.265	-1.3007	-1.2666	-1.0082	-1.3119	-1.4349	-1.2496	-1.283	-1.4041	-1.1206	-1.1157	-1.3834	-1.0832	-1.199	-1.4562	-1.1378	-1.4302	-1.1492	-1.2717	-1.1582	-1.3498	-1.1918	-1.2486	-1.3401	-1.5134	-1.4708	-1.1532	-1.2445	-1.0978	-1.1163	-1.3167
ACTL6B	-0.3212	0.077	-0.4452	-0.2707	-0.2634	-0.2168	-0.331	-0.307	-0.4073	0.1937	-0.3582	-0.6287	-0.2965	-0.1677	-0.609	-0.3561	-0.3417	-0.4218	-0.5007	-0.3268	-0.3276	-0.4473	-0.4167	-0.1774	-0.2111	-0.2883	-0.2631	-0.2552	-0.2836	-0.686	-0.2452	-0.5385	-0.4985	-0.4224	-0.188	-0.1213	-0.474	-0.5681	-0.2042	-0.3912	-0.2522	-0.078	-0.1445	-0.4054	-0.4254	-0.589	-0.3981	-0.2833
ACTL7A	0.4584	0.1512	0.2222	0.4259	0.3257	0.3031	0.3606	0.3317	0.061	0.8356	0.398	0.6167	0.116	0.3687	0.1346	0.3299	0.5971	0.4826	0.3066	0.088	0.1185	0.2912	0.3395	0.4845	0.2387	0.2345	0.3192	0.3906	0.513	0.2322	0.3832	0.8574	0.7594	0.2929	0.7451	0.87	0.2763	0.4934	0.2819	0.567	0.3524	0.3017	0.5789	0.4547	0.3611	0.4269	0.6783	0.2387
ACTL7B	-0.552	-0.0964	-0.686	-0.0982	-0.8603	-1.0519	-0.7885	-0.6145	-0.6508	-0.5693	-0.5373	-0.896	-0.8232	-0.3608	-0.9988	-0.3028	-0.6992	-0.2245	-0.4607	-0.1361	-0.7823	-0.5497	-0.2755	-0.4402	-0.4659	-0.8095	-0.8969	-0.4941	-0.4687	-0.5276	-0.7569	-0.5017	-0.3995	-0.6458	-0.5853	-0.3708	-0.6514	-0.6413	-0.6141	-0.3367	-0.8492	-0.6897	-0.3336	-0.1397	-0.1889	-0.7472	-0.6324	-0.229
ACTL8	-2.1122	-2.1207	-2.4879	-2.3476	-2.3939	-2.5152	-2.3078	-2.3738	-2.1872	-1.9761	-2.074	-2.3173	-2.3423	-1.9389	-2.5594	-1.7031	-2.2604	-1.7842	-2.1349	-1.6856	-1.8785	-2.2187	-2.4224	-2.6022	-1.8936	-2.1908	-2.5399	-2.2722	-2.5352	-2.2829	-2.2852	-2.1955	-2.3116	-1.9595	-1.9888	-2.0737	-2.0293	-2.417	-2.5472	-2.0691	-2.4201	-2.2064	-1.7606	-2.1788	-2.3294	-2.44	-1.9327	-2.0834
ACTL9	-0.124	-0.0023	0.006	0.199	0.0934	-0.0459	-0.0069	0.0071	-0.0462	0.1417	-0.0919	-0.1076	-0.1661	0.0105	-0.1604	-0.0981	-0.3232	-0.0092	0.0679	-0.0487	-0.0492	0.0998	-0.0332	-0.084	-0.0817	-0.156	-0.0139	-0.1218	0.1437	-0.2631	-0.1597	-0.1316	-0.1022	-0.0187	0.0502	-0.0221	-0.0163	-0.1797	0.025	-0.0902	0.0128	0.0598	-0.0697	-0.151	-0.0169	-0.0327	0.0755	-0.0281
ACTN1	-0.468866667	-0.8738	-0.996133333	-0.779566667	-0.385433333	-1.065366667	-0.867133333	-0.682466667	-0.708966667	-0.239366667	-0.3381	-0.0912	0.0969	-0.1842	-0.3669	-0.485533333	-0.220433333	0.184666667	-0.184	-0.346266667	-0.522433333	0.106133333	0.0102	0.147966667	-0.680766667	-0.506	0.0016	0.0476	-0.129433333	-0.176366667	-0.0628	-0.147666667	-0.4867	-0.2155	-0.496233333	-0.529966667	-0.999233333	-0.277566667	-0.162766667	0.202	-0.424266667	-0.1856	-0.189933333	-0.190566667	-0.497133333	-0.3281	-0.5706	-0.2237
ACTN2	0.1712	1.7538	2.1229	2.1209	1.8172	1.7002	1.1587	2.2338	1.2495	2.2893	1.1349	1.2269	1.3785	1.3133	2.1287	1.5303	2.7177	2.2256	0.5814	1.0783	1.1972	1.0641	2.518	2.1052	1.35	1.3302	3.0841	2.2542	1.1106	1.5588	2.0335	0.482	1.1391	1.5438	0.6878	1.2165	2.2576	1.9164	2.0707	1.6024	2.0769	0.8533	1.8085	1.4462	2.3336	1.5073	1.0275	1.7381
ACTN3	-0.2806	-0.428	-0.3125	-0.3268	-0.1449	-0.4111	-0.5221	-0.2854	-0.4679	-0.2656	0.0301	-0.0342	0.1049	-0.2642	-0.1442	-0.088	0.0592	0.5206	-0.1126	-0.3994	0.1122	-0.0319	-0.0197	-0.1699	-0.571	-0.3886	0.1253	0.0232	-0.2547	-0.1008	0.1057	-0.4137	-0.2521	-0.0768	-0.7946	-0.2063	-0.2773	-0.4281	0.115	0.1871	-0.2323	-0.0897	0.0903	0.1275	-0.1565	0.0663	-0.3585	0.1519
ACTN4	0.2591	0.4177	0.0181	0.3257	0.51565	0.50335	0.01645	0.1615	0.0604	-0.0304	0.22085	0.03245	0.52965	0.1822	0.0276	0.178	0.15155	0.36295	-0.21125	0.3558	0.1094	0.36805	-0.15435	0.0269	0.0445	0.1853	0.20535	-0.1556	0.07145	-0.09925	-0.0455	-0.28695	0.0308	0.0105	0.0143	-0.2655	-0.469	-0.2027	-0.0218	-0.0215	0.12455	0.0233	0.15585	0.01245	-0.20885	-0.2808	-0.0065	0.087
ACTR10	0.40235	0.0725	0.0526	0.0019	0.19935	0.1334	0.2785	0.5074	0.19815	-0.3431	0.1973	0.25295	0.1492	0.0698	0.25205	-0.00855	0.1974	0.10955	-0.12635	0.32165	0.4106	0.2019	0.14495	0.0355	0.05505	0.3198	-0.1502	0.2281	0.15095	0.49655	0.25665	0.12575	0.14635	-0.18685	0.30385	0.1051	0.12215	0.1656	0.3168	0.2221	0.36065	0.1561	0.0355	0.15945	0.343	0.2935	-0.0347	0.29585
ACTR1A	0.269133333	0.6304	-0.1014	0.280266667	0.5591	0.3117	0.217266667	0.594433333	0.027366667	-0.425866667	0.079933333	0.0328	0.351933333	0.082633333	-0.251433333	0.027433333	0.277766667	1.019033333	-0.104633333	0.048166667	0.162466667	0.1715	0.133466667	-0.033233333	0.097566667	0.1287	0.0146	-0.032766667	-0.022166667	-0.028433333	0.111133333	0.0061	-0.085066667	-0.091733333	-0.016566667	-0.029	-0.375266667	0.0018	-0.004666667	-0.0374	0.121966667	0.340766667	0.121333333	-0.000833333	0.108366667	0.2558	-0.233733333	0.1047
ACTR1B	-0.5389	-0.3508	-0.3547	-0.3523	-0.3898	-0.439	-0.6221	-0.524	-0.4201	-1.1085	-0.4398	-0.6198	-0.6097	-0.5627	-0.3697	-0.6105	-0.478	0.0509	-0.9463	-0.5733	-0.5168	-0.6325	-0.7174	-0.7087	-0.4694	-0.6608	-0.4999	-0.5743	-0.8221	-0.2881	-0.4917	-0.978	-0.7723	-0.8045	-0.9125	-0.713	-0.3382	-0.7117	-0.3217	-1.0167	-0.398	-0.7428	-0.705	-0.5841	-0.3647	-0.7618	-0.6266	-0.5831
ACTR2	0.38015	-0.1615	0.16195	0.50835	0.25405	0.0758	0.34	0.4382	0.4958	0.18555	0.36015	0.3751	0.40575	-0.00315	-0.11105	0.34755	0.49905	0.497	0.3312	0.21445	0.3563	0.4825	0.53565	0.13055	0.5105	0.27405	0.2041	0.1404	0.50375	0.55485	0.5065	0.33385	0.096	0.1909	0.0919	0.4394	-0.12425	0.4805	-0.0381	0.2995	0.31555	1.01475	0.29685	0.36155	0.1619	0.51905	0.2261	0.28975
ACTR3	0.2656	-0.4793	-0.0406	-0.089966667	0.2596	-0.162366667	0.034033333	0.0566	0.298266667	0.3014	0.105433333	0.4594	0.159266667	0.0074	-0.002166667	0.1049	0.279933333	0.289633333	0.3337	0.236	0.4032	0.2974	0.605433333	0.239833333	0.207966667	-0.093333333	0.1317	0.252533333	0.413933333	0.6179	0.389	0.476933333	0.2291	0.0538	0.221966667	0.570033333	-0.174	0.289233333	0.070966667	0.238533333	0.3016	1.022966667	0.2265	0.312066667	0.295466667	0.418666667	0.2887	0.290266667
ACTR3B	-0.85265	-0.93845	-0.8716	-0.99205	-1.12	-1.001	-1.1271	-0.55675	-0.928	-0.6903	-0.87825	-0.72865	-0.894	-0.7611	-0.81325	-0.81255	-1.10475	-0.81005	-0.774	-1.2089	-0.698	-0.90135	-1.19325	-0.91055	-0.90255	-0.7348	-1.0769	-0.6014	-1.0715	-0.70095	-0.95345	-0.8056	-0.6941	-1.00855	-0.7667	-0.87675	-0.58605	-0.9487	-0.67985	-1.0796	-0.63395	-1.1464	-0.93905	-0.9836	-0.799	-0.8302	-0.65065	-0.93395
ACTR3BP2	-0.501	-0.7372	-0.4839	-0.7656	-0.63	-0.6783	-0.4277	-0.4714	-0.5319	-0.8006	-0.5995	-0.5225	-0.6485	-0.5902	-0.7857	-0.5058	-0.7419	-0.5592	-0.4499	-0.6022	-0.651	-0.7353	-0.9054	-0.8275	-0.6128	-0.579	-0.8581	-0.4039	-0.5545	-0.4735	-0.5672	-0.7826	-0.4505	-0.5938	-0.5875	-0.4785	-0.4906	-0.6556	-0.7314	-0.7028	-0.5969	-0.5583	-0.695	-0.7529	-0.7847	-0.8014	-0.4705	-0.5824
ACTR3C	1.0963	0.7509	0.7664	0.431	0.4336	1.1344	0.8305	0.819	0.775	0.2684	0.5968	0.9546	0.7785	0.7266	0.7709	1.1086	0.5168	0.1041	0.5665	0.2231	0.4061	0.8467	0.4102	0.424	0.7966	0.4892	0.149	1.3329	0.7792	1.3381	0.595	0.7443	0.8031	0.1537	0.9013	0.5977	0.8002	0.4284	0.8473	0.4446	0.9072	0.6688	0.6201	0.0588	0.7496	0.9057	0.9975	0.4882
ACTR5	-1.2628	-0.9948	-1.2449	-0.9388	-0.9877	-1.2212	-0.9903	-0.9927	-1.1247	-0.1707	-1.1763	-0.8909	-0.8913	-1.0453	-1.1225	-1.0042	-1.0761	-1.1535	-0.9474	-0.8258	-1.0448	-1.0871	-1.124	-0.9097	-1.0791	-1.2236	-1.0296	-1.1119	-0.9261	-1.4231	-1.1104	-1.1468	-1.1343	-1.1599	-1.0419	-0.8121	-0.9963	-0.9067	-1.0789	-0.9942	-0.9807	-0.8384	-0.8605	-0.9871	-1.1802	-1.1263	-1.0179	-1.1152
ACTR6	-0.1415	0.0726	0.1926	0.0096	-0.0438	0.0888	0.0398	0.0311	0.1237	-0.4055	0.2935	0.4873	0.0745	0.0362	0.2656	0.1568	0.1959	0.4574	0.0128	0.1357	0.1665	-0.0171	-0.2326	0.0001	0.2297	-0.1887	0.1019	0.2834	0.0116	0.5177	0.3402	0.0329	0.3631	0.2213	-0.202	0.2136	0.6591	0.0272	0.4979	0.1733	0.0386	0.1366	-0.0749	0.1747	0.4342	-0.068	0.1357	-0.0496
ACTR8	0.0054	-0.2014	-0.3311	-0.1839	-0.23305	-0.53755	-0.41185	-0.4586	-0.26725	-0.0239	-0.3019	-0.37555	-0.3641	-0.18375	-0.48505	-0.1937	-0.181	-0.10575	-0.16275	-0.21405	-0.06035	-0.0251	-0.19465	-0.15115	-0.279	-0.3021	-0.5577	-0.31205	-0.17235	-0.2127	-0.06225	-0.22235	-0.11685	-0.0073	-0.11355	-0.2739	-0.60175	-0.27165	-0.32445	-0.2159	-0.29545	-0.1196	-0.29475	-0.29915	-0.07125	-0.0882	-0.1736	-0.0058
ACTRT1	0.0149	-0.1038	0.0994	-0.1677	0.1804	-0.0495	-0.0185	0.0369	0.0506	0.2358	0.0524	-0.1789	-0.153	0.1738	0.0104	-0.0388	0.0355	-0.1495	-0.0226	-0.0027	0.1253	0.0226	0.1322	-0.0132	-0.0084	0.1864	0.301	0.3193	0.0835	0.1166	0.0671	-0.1411	0.2744	0.1895	0.2358	0.0509	0.1117	0.2383	0.3138	0.1014	0.0454	-0.0752	0.0907	-0.0443	0.266	0.0025	-0.2031	0.2258
ACTRT2	-0.1727	0.0069	-0.0524	-0.1697	-0.3377	-0.3184	-0.1919	-0.4638	-0.3438	-0.0258	-0.2445	-0.2594	-0.2521	-0.1217	-0.4471	0.157	-0.1263	-0.0168	-0.0914	0.2234	-0.3478	-0.105	-0.0552	-0.0013	-0.1747	-0.2557	-0.2247	-0.2378	-0.2153	-0.3698	-0.2391	-0.1526	-0.4799	-0.1501	-0.1223	-0.238	-0.0411	-0.2306	-0.2438	-0.2277	-0.3496	-0.2713	-0.1166	-0.1166	-0.039	-0.226	-0.3191	0.0327
ACVR1	0.4861	0.1703	0.2658	0.4639	0.5831	0.6585	0.4351	-0.0494	0.6914	0.558	1.0567	0.8001	0.7984	0.8979	0.8809	0.7017	0.9122	0.76	0.5978	0.66	0.7425	1.0261	0.5248	0.9385	0.5648	0.5922	1.0428	0.9301	1.0556	0.9077	0.8673	0.7909	0.97	0.9487	0.5542	0.7418	0.6237	0.5309	0.9602	1.0829	0.627	0.5632	1.0507	0.9974	0.7593	0.8439	0.9849	0.8484
ACVR1B	0.473	0.4827	0.38375	0.4778	0.3662	0.3447	0.34485	0.3597	0.46635	0.62535	0.4182	0.33665	0.5087	0.36995	0.26635	0.55635	0.4375	0.6588	0.38605	0.29075	0.3267	0.49035	0.5296	0.3518	0.4412	0.69865	0.4514	0.3013	0.4466	0.6569	0.4699	0.72355	0.46945	0.46145	0.6005	0.3549	0.3468	0.34335	0.20655	0.3772	0.38985	0.5031	0.41025	0.3758	0.41925	0.3731	0.4791	0.61435
ACVR1C	-0.2158	0.3269	0.41565	-0.04815	0.1005	0.7034	0.45015	-0.21375	0.204	0.19495	0.19265	-0.15765	-0.0786	-0.1755	-0.0279	0.1988	-0.14685	-0.16225	0.19815	0.0301	0.0523	-0.07855	-0.0385	-0.06795	0.0316	-0.22035	0.1998	-0.18185	0.02	0.06335	-0.10085	0.01645	0.00355	0.22665	0.195	0.5077	-0.1323	-0.0837	-0.0066	0.4516	-0.00315	-0.1585	-0.01675	-0.02295	0.05315	0.1485	0.0365	0.0651
ACVR2A	0.0243	0.0948	0.143	0.1976	0.234	-0.0739	-0.0003	0.1358	0.1648	0.4235	0.2198	0.276	0.0639	0.0422	0.346	0.0841	0.2182	0.3247	0.1014	0.2295	0.3307	0.177	0.3269	0.6532	0.108	0.1851	0.6362	0.3731	0.1259	0.3897	0.2575	0.2198	0.2927	0.3092	0.2627	0.1528	0.0617	0.2519	0.1829	0.444	0.2559	-0.014	0.2298	-0.0381	0.1636	0.1653	0.2754	0.2255
ACVR2B	-1.445933333	-0.871333333	-0.9042	-1.014533333	-1.147366667	-1.310766667	-1.207933333	-1.2768	-1.0504	-0.666766667	-1.084166667	-1.185433333	-1.491133333	-0.825666667	-0.9558	-1.1963	-1.418466667	-1.242166667	-1.0007	-0.966966667	-1.154733333	-1.406833333	-1.470366667	-0.9328	-0.9977	-1.163866667	-1.495966667	-1.125533333	-1.3107	-0.9866	-1.194766667	-1.127633333	-1.086433333	-1.195766667	-0.876233333	-1.290133333	-0.6223	-1.058533333	-1.188466667	-1.448866667	-1.035766667	-1.514466667	-1.376833333	-1.0317	-1.065033333	-1.1017	-1.1211	-1.249033333
ACVRL1	4.57085	5.38985	5.551	5.3958	5.04525	5.12035	5.0473	5.4938	4.49215	2.7583	3.71	3.55625	4.83065	4.00025	3.3115	3.54745	3.496	4.52025	4.06355	4.95115	3.828	4.72065	4.33475	4.0676	4.36925	3.75775	3.279	3.4013	4.10685	3.64945	3.5964	3.706	3.5063	3.52955	4.26495	2.9626	3.87	4.2391	3.53545	3.5199	3.5202	4.0209	3.5487	3.872	3.75295	3.75665	2.27065	4.37045
ACY1	-0.4656	-0.6281	-0.9899	-0.8619	-0.686	-0.9626	-1.0262	-1.0399	-0.921	-0.4754	-0.9373	-0.6772	-1.0912	-0.514	-1.2059	-0.9417	-0.9903	-1.1795	-0.9027	-1.2701	-1.3655	-0.9801	-1.2421	-0.7799	-1.0895	-0.9671	-1.4584	-1.0496	-0.9614	-1.3743	-1.2601	-1.2134	-0.9085	-1.0073	-0.9343	-1.3208	-1.2995	-1.1932	-0.8258	-1.1536	-0.7771	-0.9774	-0.9942	-0.9446	-1.1987	-1.0031	-0.7239	-1.1162
ACY3	-0.0113	0.1414	-0.2053	0.0272	-0.148	-0.0207	0.0442	-0.0821	-0.1032	0.2823	0.0023	0.0375	-0.153	0.1461	0.1594	-0.1881	-0.1017	0.1176	0.0599	-0.2882	-0.0909	-0.2157	-0.2342	0.079	0.0678	-0.0199	-0.0774	0.3179	0.0602	0.2405	0.0338	0.0672	0.03	-0.0313	0.0585	0.0918	-0.0291	0.1569	0.0584	0.1759	-0.0899	0.1685	-0.0958	0.0605	0.0963	-0.0378	0.0708	0.1292
ACYP1	-0.7138	0.1161	0.8102	0.519	-0.3203	-0.5123	0.0461	-0.2555	-0.2975	-1.0146	-0.858	-0.0908	-0.6934	-0.2325	0.056	-1.0724	-1.351	-1.6735	-0.6616	-0.6057	-0.8472	-1.0812	-0.8935	-0.4214	-0.4406	-1.5494	-0.8249	0.0945	-0.6467	-0.4519	-0.9594	-1.0268	-0.2252	-0.3141	-1.1545	-0.8938	0.537	-0.4805	0.069	-0.9908	-0.6824	-1.2434	-0.7994	-0.6189	-1.0217	-0.8082	-0.1467	-1.2464
ACYP2	0.305575	0.0867	0.90125	0.518675	0.345125	0.53755	0.568125	0.37565	0.5044	0.0514	0.474225	0.4955	0.2355	0.343775	0.451725	0.41445	0.760975	0.3964	0.3642	0.307375	0.560325	0.673325	0.470225	0.279325	0.589175	0.4229	0.449925	0.467625	0.6115	0.78925	0.457775	0.2548	0.7798	0.666875	0.222625	0.581075	0.557825	0.341425	0.734725	0.3829	0.424475	0.10905	0.245575	0.5693	0.52185	0.40785	0.59355	0.472625
ADA	-2.14	-3.4371	-2.9875	-3.257	-2.8284	-2.7913	-3.1187	-2.9423	-2.8541	-1.488	-3.2156	-2.5457	-2.3404	-2.8953	-2.6669	-2.4149	-2.4659	-2.5493	-2.2425	-2.0018	-2.2345	-2.8869	-2.0702	-2.2379	-2.0997	-2.662	-2.5372	-2.4813	-2.1696	-2.61	-2.2251	-2.3706	-2.7822	-3.0028	-2.2713	-2.0191	-2.9855	-2.2255	-2.6384	-2.4046	-2.5706	-2.039	-2.4878	-2.1411	-2.3281	-2.4045	-3.0867	-1.9168
ADAD1	-0.0936	0.0888	0.1038	-0.2072	0.0259	-0.0505	0.1291	-0.0018	-0.0094	0.4233	0.2332	0.2235	-0.0152	0.0549	0.1334	0.2407	0.6301	-0.1686	0.2245	-0.0948	0.101	0.1974	0.1362	0.1798	-0.0353	0.101	0.132	0.1193	0.2417	0.2653	0.3246	0.0338	0.3898	0.1897	0.2937	1.0343	0.0016	0.1004	0.063	0.4099	0.4098	0.1245	0.7024	0.4106	0.4589	0.5117	0.1857	0.1472
ADAD2	0.2216	0.3489	0.3576	0.1403	-0.0092	0.7401	-0.0591	0.2595	-0.1435	0.9362	-0.0285	0.0419	-0.3084	0.0693	-0.2596	0.0315	-0.1859	-0.0802	0.0735	-0.2965	0.7968	-0.0137	0.4964	1.0091	0.205	-0.1667	-0.0744	-0.0448	-0.0874	-0.3643	-0.0427	0.66	0.0104	1.129	0.2925	0.2564	-0.2207	0.4446	0.3031	-0.0044	-0.3729	-0.1371	0.2814	0.1426	0.2264	0.0459	0.3534	0.0564
ADAL	-0.3301	-0.496633333	-0.550966667	-0.542233333	-0.6287	-0.506833333	-0.6896	-0.458533333	-0.657033333	-0.7868	-0.4237	-0.4159	-0.581766667	-0.4705	-0.423633333	-0.858566667	-0.573766667	-0.7934	-0.4018	-0.534266667	-0.374533333	-0.4434	-0.767766667	-0.441766667	-0.597266667	-0.429866667	-0.689133333	-0.6188	-0.7622	-0.342	-0.4774	-0.944733333	-0.689666667	-0.431066667	-0.7055	-0.4987	-0.324833333	-0.747966667	-0.785166667	-0.549066667	-0.699633333	-0.5344	-0.861366667	-0.7048	-0.589666667	-0.5479	-0.3667	-0.491333333
ADAM10	0.3754	-0.133	0.0232	0.2921	0.2703	0.0513	0.3663	-0.0907	0.5108	0.0203	0.4923	0.3022	0.501	0.3255	-0.3641	0.0955	0.5649	0.0401	0.1908	0.251	0.3391	0.4383	0.4304	0.1396	-0.0135	0.2377	0.1174	-0.1759	0.3312	0.1992	-0.0693	0.3398	0.2912	0.2794	-0.011	0.2698	-0.5768	-0.0653	0.1319	0.5778	0.3732	0.5404	0.4281	0.3412	-0.0169	0.3906	0.657	0.2187
ADAM11	-0.618	-0.4189	-0.3943	-0.41215	-0.4255	-0.38595	-0.3786	-0.35545	-0.5784	-0.002	-0.4106	-0.2481	-0.18635	-0.5445	-0.29285	-0.2985	-0.4116	-0.33	-0.40285	-0.3715	-0.56125	-0.4156	-0.3245	-0.4296	-0.3203	-0.28915	-0.2102	-0.3682	-0.54005	-0.42595	-0.41235	-0.44675	-0.58575	-0.19725	-0.311	-0.4749	-0.54265	-0.36695	-0.6489	-0.39725	-0.50215	-0.37305	-0.2757	-0.41675	-0.439	-0.37925	-0.44145	-0.3627
ADAM12	-0.6912	-1.05375	-1.2355	-1.0171	-0.9633	-1.0352	-1.0055	-0.95465	-0.47525	-0.4498	-0.7938	-0.58485	-0.74815	-0.561	-0.7462	-0.45985	-0.6782	-0.20375	-0.67395	-0.69015	-0.5542	0.3144	-0.46025	0.1117	-0.5307	-0.75665	-0.9257	-0.60025	-0.41185	-0.47625	-0.49305	-0.3394	-0.5307	-0.426	-0.89325	-0.0668	-0.84855	-0.3822	-0.60435	-0.65065	-0.5235	-0.794	-0.566	-0.481	-0.35075	-0.5003	-0.89035	-0.36255
ADAM15	-0.8767	-1.0454	-1.3123	-0.7968	-0.2782	-0.906	-1.3703	-0.8403	-1.1244	-1.2077	-1.0578	-0.6823	-1.438	-1.2155	-1.2279	-1.3223	-0.7471	0.293	-1.1105	-0.8967	-0.9311	-1.3837	-1.5687	-1.2505	-1.2458	-1.3721	-1.1259	-0.5514	-1.4299	-0.7518	-0.7253	-0.8561	-1.5713	-1.0866	-1.2185	-1.4523	-1.3611	-1.258	-0.7865	-1.0556	-1.4849	-1.2715	-1.2355	-1.171	-0.8991	-1.0469	-1.3702	-1.0336
ADAM17	1.275466667	0.8337	0.976666667	1.381133333	0.750733333	0.8014	1.315666667	1.0023	0.697233333	0.6829	0.393066667	0.4841	1.114533333	0.580066667	0.1216	0.577233333	0.795466667	0.4362	0.792333333	0.809333333	0.4756	0.849666667	1.3626	0.2216	0.768	0.957633333	0.776133333	0.340633333	0.5998	0.493733333	0.191633333	0.964233333	0.183666667	0.689033333	0.804666667	0.4232	0.123433333	0.729333333	0.160266667	0.5829	0.746366667	0.721333333	0.432033333	0.3051	0.505733333	0.6583	0.764233333	1.016466667
ADAM18	-0.2617	-0.0336	-0.099	-0.0555	0.1519	0.216	0.0125	0.1706	-0.343	-0.0194	-0.0715	0.0933	-0.075	-0.1539	0.1367	-0.0973	0.0417	-0.0405	0.0339	-0.0798	0.073	-0.0688	-0.0003	-0.1392	-0.2327	0.0375	0.0122	-0.086	0.0891	0.0191	-0.2021	-0.0664	0.1073	-0.2608	0.0415	-0.1345	-0.1303	0.2825	0.002	0.0883	-0.0606	-0.0197	-0.1192	-0.058	-0.0311	0.1847	-0.092	0.0613
ADAM19	0.3865	0.51975	0.4017	0.5611	0.379	0.32805	0.03615	0.93745	0.2696	1.53095	0.37775	0.70765	1.1477	0.8342	0.50695	0.87965	0.9183	1.312	1.11375	0.66905	0.7645	0.9412	1.2222	1.02455	0.64295	0.7567	0.71795	1.0386	1.0411	0.54765	0.82385	0.93635	0.76005	0.38035	0.7931	1.2441	0.6859	0.96335	0.74265	0.93775	0.618	1.14525	1.1073	0.84155	0.6953	0.7379	0.4235	0.85215
ADAM2	-0.1446	0.1945	0.0841	-0.2245	0.0884	-0.0976	0.1117	-0.1844	-0.0441	-0.2443	0.0056	-0.023	-0.0866	-0.1137	0.2035	-0.1762	0.0868	-0.1966	-0.107	-0.0398	0.0746	0.0461	0.1694	-0.1362	-0.198	-0.4067	-0.0947	-0.2083	-0.039	0.0502	-0.0789	-0.1064	0.0682	-0.1771	-0.1109	-0.0391	-0.1028	-0.0576	0.0262	-0.0183	-0.1608	-0.1446	-0.1675	-0.1942	-0.2543	-0.291	0.0403	-0.0492
ADAM20	0.2838	0.6724	0.0328	0.3208	0.203	0.3093	0.5423	0.0842	0.2275	0.1818	-0.0395	0.1152	0.1748	0.325	0.388	-0.034	0.0756	0.3857	0.0131	-0.0425	0.1346	0.2969	0.5208	0.4542	0.4788	0.2399	0.2792	0.3404	0.232	0.197	0.2957	0.0911	0.3155	0.1334	0.4115	0.2461	0.2855	0.2541	-0.0013	0.1181	0.3326	0.1128	-0.1544	0.0689	0.133	0.1245	0.3355	0.1457
ADAM21	0.1745	0.0564	0.0193	0.2284	0.2587	0.2423	0.3105	0.0737	0.0573	-0.0419	-0.03	0.2769	0.2103	0.0902	-0.0329	0.1706	0.0114	-0.0289	0.0096	0.1894	0.07	0.077	-0.0759	0.1292	0.2746	0.0341	-0.0314	-0.0614	0.2929	-0.1437	-0.0789	0.0206	-0.0967	0.1371	0.0176	0.2149	-0.0883	0.1861	0.1503	0.2157	0.0614	0.1342	0.1325	0.0777	-0.2051	0.095	0.0847	-0.1011
ADAM22	-0.360225	-0.4298	-0.19415	-0.274575	-0.350475	-0.24295	-0.396875	0.063925	-0.3845	-0.3535	-0.1761	-0.0048	-0.44925	-0.2169	-0.20505	-0.2175	-0.005025	-0.1788	-0.19065	-0.16365	-0.037625	-0.350775	-0.4676	-0.26695	-0.2817	-0.300325	-0.239475	-0.146975	-0.40595	-0.01715	-0.1835	-0.293275	-0.2455	-0.18615	-0.329075	-0.172275	0.120275	-0.195875	-0.0738	-0.100675	-0.355	-0.19355	-0.2129	-0.16415	-0.090125	-0.286675	-0.26955	-0.10125
ADAM23	-1.9842	-2.0002	-2.0116	-1.71855	-1.21765	-1.8275	-2.2397	-1.39055	-1.53985	-0.87325	-1.3513	-0.9744	-1.8393	-1.43825	-0.92865	-1.18155	-1.03095	-0.2913	-1.4744	-1.8137	-1.02815	-0.97515	-1.3625	-0.8062	-1.3445	-1.715	-1.3302	-0.68575	-1.73845	-1.1187	-0.69375	-1.1929	-1.3677	-0.8947	-1.74185	-1.09625	-1.39045	-0.87925	-1.6363	-0.7644	-1.24425	-1.5531	-1.241	-0.7739	-1.4581	-0.83745	-1.60715	-0.66015
ADAM28	0.48725	0.26285	1.06435	0.82605	0.60195	0.60945	0.61205	0.5525	1.1136	2.39725	0.93205	1.573	0.39045	0.95605	2.1238	1.5243	1.5158	0.69115	1.3478	0.8065	0.44155	0.5513	1.28	1.48755	1.29585	0.43085	1.8472	1.88335	1.06825	1.2324	1.90815	0.9931	1.48605	1.53675	1.13185	1.9287	2.0683	0.90025	1.8878	1.4503	1.11645	1.2915	2.27575	1.67595	1.4102	1.1137	1.7677	1.13415
ADAM29	0.1088	0.0576	0.0693	-0.0236	0.1469	0.1019	0.1395	0.0464	0.0463	0.1847	0.0891	0.2663	0.0551	-0.0223	0.0628	0.3279	0.344	0.0831	0.1498	0.0846	-0.0864	0.2703	0.053	0.0484	0.1889	0.2061	0.3207	0.3023	0.1101	0.1132	0.2081	0.107	-0.01	0.0089	0.2343	0.2279	0.0635	0.1221	0.2254	0.2723	0.1671	0.1676	0.0798	0.1879	0.1065	0.2756	0.1627	0.1205
ADAM30	-0.1801	0.1017	0.0156	-0.0401	0.1899	-0.0205	-0.0869	-0.1179	-0.147	0.3195	-0.001	0.1631	0.1648	-0.0477	0.2156	0.0771	0.0417	0.0875	0.1012	0.045	0.1476	-0.2856	0.2971	-0.2168	-0.1007	0.0043	-0.0017	-0.1289	0.1074	-0.0578	0.2288	-0.0279	0.0118	0.0046	-0.1042	0.0352	0.3204	-0.0986	0.1727	0.0849	-0.0224	-0.0397	0.0332	-0.0212	0.0459	0.1851	-0.0334	0.0841
ADAM32	0.0375	0.1053	0.1006	0.2165	0.4386	-0.0366	-0.1554	0.215	0.1509	-0.0221	0.0317	0.429	0.063	0.0026	-0.015	0.0537	0.4159	0.0025	-0.1081	0.0415	0.5121	0.0682	0.3646	0.0822	-0.142	0.0345	0.13	0.6383	0.0719	-0.029	0.1328	0.0911	0.1205	0.0156	0.3509	0.0828	0.2996	0.0056	0.2384	0.1242	0.2063	0.1653	0.316	0.4693	0.1018	0.3583	0.0029	0.3814
ADAM33	0.47715	0.38935	0.3031	0.45085	0.5416	0.63195	0.42895	0.2488	0.34905	0.7509	0.49425	0.4176	0.5121	0.43425	0.7468	0.85265	0.70345	0.92725	0.47475	0.48365	0.26235	0.2285	0.4128	0.73905	0.43125	0.412	0.86295	0.77765	0.23335	0.29245	0.49665	0.55455	0.5945	0.4487	0.5456	0.7992	0.47915	0.42895	0.61735	0.8287	0.65785	0.4333	0.9147	0.8128	0.69525	0.389	0.36915	0.48195
ADAM5P	0.2591	-0.1497	-0.1485	0.0443	-0.0212	0.0513	-0.0178	0.1965	0.1467	0.1328	0.2573	0.3443	0.4603	-0.2598	0.2312	0.0714	0.1831	0.1054	-0.133	-0.1075	0.0623	0.0124	0.0922	0.1647	-0.0104	0.0345	-0.0272	-0.0665	-0.0291	-0.1121	0.1914	0.0155	0.0934	0.2313	0.19	-0.1426	0.0665	0.056	0.2618	0.2046	-0.0716	-0.0247	0.1434	0.1598	0.1297	-0.0339	0.0291	0.0675
ADAM6	0.08785	-0.071	0.0835	0.3039	0.1747	0.29285	0.2668	-0.0024	0.1403	0.3055	0.2207	0.36665	0.0963	0.0974	0.0382	0.1999	0.08395	-0.02665	0.1304	0.0482	0.05795	0.22635	0.08745	0.3775	0.0618	0.2489	0.22245	-0.0316	-0.0111	-0.1258	0.02975	-0.0331	0.2082	0.373	0.29705	0.1119	0.17395	0.1526	0.22705	0.16875	0.1465	0.1863	0.2357	0.15175	0.0687	0.0627	0.08155	-0.0245
ADAM7	0.1866	0.3085	0.2994	0.3159	0.2349	0.2482	0.1494	0.0792	-0.0222	0.2203	-0.0047	0.0526	0.1718	0.0528	0.0401	-0.1456	0.096	0.0711	0.0033	0.1061	0.0274	0.0185	0.1735	-0.1058	0.228	0.2131	0.1625	0.157	0.2258	0.2727	0.1112	0.2588	-0.1861	-0.0336	0.0857	0.1609	0.2058	0.1879	-0.029	0.3043	-0.0319	0.2094	-0.006	-0.0352	0.1576	0.25	-0.015	0.0069
ADAM8	2.6663	0.8109	2.5	3.2176	1.8338	1.3731	1.7846	2.1712	2.5169	4.2774	2.4502	2.3361	2.6128	2.8317	1.9464	3.3357	3.2836	3.0907	3.3373	2.4034	2.1458	2.6948	3.399	2.9941	2.9179	2.1293	3.1164	2.2705	3.1004	2.7445	2.7727	2.9008	2.7472	2.4573	2.3724	3.4522	1.906	2.8164	2.6232	3.5509	2.8376	3.7918	3.6509	3.1404	2.9333	2.4459	3.304	3.1148
ADAM9	1.20915	0.62795	0.95395	0.89855	1.03675	0.8846	0.7786	1.2393	0.87785	0.71135	0.79585	0.9952	1.1546	0.72205	0.7912	0.88745	1.1047	0.9891	0.5154	0.9307	0.90825	1.1857	1.7785	0.8867	0.97585	1.161	1.3356	1.13	1.1272	0.98405	0.9369	1.036	0.76235	0.69895	0.88345	1.17005	0.4898	0.9861	0.6449	1.11915	0.98455	0.9441	1.06815	0.88655	1.10715	1.27985	0.6422	1.39645
ADAMDEC1	1.9793	0.15	0.9377	0.7923	0.3919	0.5631	0.8926	0.2987	1.1206	1.5949	0.4994	0.9175	0.2051	0.3295	0.2839	1.7028	1.7921	0.908	2.778	0.892	0.1182	0.3931	0.9382	0.6669	1.4139	0.1012	1.0272	0.9275	1.2061	2.9496	2.6875	2.6067	1.9489	2.115	1.7822	2.22	0.7226	0.5623	2.5795	1.145	0.217	2.7432	1.8526	1.5979	1.4076	0.3993	1.7156	0.3997
ADAMTS1	-0.2529	0.47395	0.31445	1.16945	1.7822	0.8754	1.05125	1.6948	-0.86755	1.4555	0.59505	2.1397	1.53725	-0.43085	2.298	0.7779	1.3252	1.3069	0.44375	0.7165	0.0687	1.1823	1.6139	-0.0191	-1.30785	0.92255	2.44405	2.61535	0.67525	-0.0845	1.0938	0.65645	-0.47115	2.05145	0.36705	1.89355	-0.89205	0.96925	0.7139	2.4551	-0.2473	1.7514	2.3577	-0.35585	0.54415	0.49445	-0.12035	1.81205
ADAMTS10	0.2615	0.5157	0.0934	0.0652	0.2044	0.1784	0.2796	0.2493	0.2484	0.0653	0.1316	0.1667	0.4974	0.0322	0.232	0.0281	0.1985	0.5306	0.2135	0.4965	0.1229	0.4874	0.4032	0.4731	0.1529	0.0541	0.1153	0.1874	-0.1231	0.1304	0.1474	0.2742	0.0932	0.0196	0.1761	0.2058	0.0317	0.2355	0.1537	0.1446	0.2125	-0.1794	0.2387	0.3125	0.2269	0.0383	0.1015	0.2871
ADAMTS12	0.129766667	-0.126333333	-0.0063	-0.1216	0.219233333	0.2096	-0.0502	-0.0051	-0.079233333	-0.193166667	-0.110833333	0.020033333	0.1292	-0.0655	-0.051933333	-0.333866667	0.046066667	0.073866667	-0.1604	-0.0758	-0.0595	0.213166667	0.075366667	0.1499	-0.0066	-0.042533333	0.040066667	-0.020233333	0.2957	0.0081	0.153366667	0.034633333	0.0427	0.1281	-0.0775	-0.1265	0.1585	-0.0263	-0.055566667	-0.049366667	-0.073433333	-0.2017	0.136266667	0.003266667	0.0177	0.115266667	-0.173366667	0.231866667
ADAMTS13	-0.1856	-0.148933333	-0.2836	-0.264266667	-0.542466667	-0.378633333	-0.397033333	-0.4758	-0.4102	-0.042566667	-0.3707	-0.182166667	-0.386166667	-0.145533333	-0.440333333	-0.343333333	-0.317333333	-0.362933333	-0.143066667	-0.2701	-0.5277	-0.3847	-0.285433333	0.0293	-0.218266667	-0.112033333	-0.3949	-0.113066667	-0.352633333	-0.442933333	-0.4099	-0.259766667	-0.344266667	-0.458566667	-0.0401	-0.430133333	0.0039	-0.200466667	-0.3005	-0.221766667	-0.287066667	-0.531933333	-0.1896	-0.297266667	-0.3424	-0.4079	-0.230333333	-0.459966667
ADAMTS14	-0.5606	-1.0159	-0.9128	-0.9802	-1.0743	-1.06025	-1.0718	-0.9811	-0.53155	0.50705	-0.37105	0.16825	-0.25475	0.5245	-0.3397	-0.10575	0.2872	0.35345	0.21135	-0.74495	-0.22005	0.03735	0.01365	0.4911	-0.33835	-0.0539	-0.3839	0.71875	-0.4141	-0.1242	0.33995	0.0276	-0.1165	-0.19155	0.1099	-0.14555	-0.5312	-0.33875	0.23185	0.44465	-0.0397	-0.6075	-0.094	0.25215	0.2982	0.1831	0.0535	0.186
ADAMTS15	0.2079	0.3054	0.184	0.2725	0.3094	0.3138	0.1208	0.1217	-0.1235	0.5312	0.2924	0.2885	0.1975	0.3519	0.377	0.1686	0.1524	0.2934	0.2597	0.2109	0.1907	0.293	0.0524	0.1856	0.2332	0.4635	0.3585	0.3678	0.099	0.1659	0.037	0.3521	0.343	0.3105	0.14	0.117	0.2508	0.337	0.2763	0.1493	0.189	0.2699	0.3112	0.0832	0.1857	-0.0048	0.058	0.2725
ADAMTS16	-0.16975	-0.0789	0.0141	-0.1201	-0.07075	-0.20245	-0.02595	-0.08235	0.41655	0.2012	0.2118	0.0659	0.21745	0.20705	0.0515	0.0499	0.0571	0.9421	0.23455	0.02315	0.57675	1.50625	0.48885	1.76285	0.721	0.08935	-0.00755	-0.01375	1.11405	-0.08855	0.41885	0.9018	0.1305	0.0095	0.31185	0.4965	-0.15355	0.8753	0.2055	0.2281	0.2206	0.1878	0.51635	0.2374	0.31355	0.7349	-0.0449	0.97685
ADAMTS17	0.2264	0.0212	-0.1127	-0.0302	0.0808	-0.13	-0.0372	0.199	-0.0984	0.1234	0.0419	-0.1449	-0.1565	0.1047	-0.0195	-0.01	0.2478	0.1161	-0.1807	-0.032	0.3064	-0.0558	0.0155	0.0461	0.1442	0.1775	0.1263	-0.0049	0.2298	0.0854	0.0037	0.0036	0.1609	-0.1535	0.1169	-0.0322	-0.28	-0.2042	0.1164	0.1304	0.1313	0.0663	0.0634	0.2812	0.048	0.0687	-0.2249	-0.0866
ADAMTS18	0.01735	-0.14705	-0.1046	-0.0472	0.03715	-0.04835	-0.0995	-0.00965	0.3181	1.9322	0.07395	0.5218	0.03025	0.1396	0.15515	0.11415	0.38365	0.62475	0.45745	0.02445	0.14365	0.05835	0.1095	0.7485	0.32475	-0.0434	0.84545	0.71575	0.4238	0.2572	0.91235	0.33705	0.0114	0.006	0.0349	0.1877	0.11595	0.12435	0.7866	1.41025	0.3483	0.3969	0.39015	0.2387	0.43425	0.24765	0.27	0.86235
ADAMTS19	-0.6305	-0.4118	-0.5099	-0.3107	-0.3704	-0.4201	-0.3817	-0.197	-0.2317	-0.289	-0.6446	-0.398	-0.2421	-0.4264	-0.2788	-0.2588	-0.2264	-0.5869	-0.3004	-0.2292	-0.3808	-0.3335	-0.4914	-0.5574	-0.5005	-0.3148	-0.1704	-0.0372	-0.369	-0.2877	-0.1168	-0.5248	-0.4298	-0.3236	-0.3121	-0.4345	-0.4765	-0.4533	-0.2708	-0.0791	-0.6091	-0.2511	-0.3948	-0.1954	-0.4742	-0.2542	-0.281	-0.3695
ADAMTS2	1.351933333	0.8753	1.117733333	1.162533333	1.192966667	1.211	1.049366667	1.4716	0.391533333	0.538333333	0.3434	0.310466667	0.4482	0.347966667	0.534166667	0.472766667	0.2634	0.853133333	0.384166667	0.433	0.4712	0.764566667	0.7614	0.796	0.642933333	0.3557	0.548533333	0.496266667	0.574033333	0.4434	0.4017	0.3819	0.2363	0.737766667	0.462666667	0.315066667	0.569633333	0.755033333	0.329566667	0.402133333	0.5391	0.717933333	0.4244	0.350333333	0.398633333	0.6077	0.0634	0.661466667
ADAMTS20	0.07495	0.0717	-0.0183	-0.06945	-0.0325	-0.10715	-0.05765	-0.0424	0.05505	0.3074	-0.08015	0.03835	-0.12755	-0.13115	0.03255	0.08085	0.1296	-0.15775	-0.1673	-0.03315	-0.21055	0.0037	0.0002	-0.102	-0.15195	0.0562	-0.0696	-0.1035	-0.23095	-0.01545	0.04745	-0.1876	-0.0558	-0.01955	-0.1455	0.0552	-0.07145	-0.1682	0.03565	-0.19345	-0.1213	-0.0579	0.05715	0.014	-0.1784	0.0689	-0.04035	-0.05635
ADAMTS3	-0.26955	-0.32045	-0.20035	-0.21285	-0.0053	-0.1183	-0.06695	-0.2605	-0.3641	0.2614	-0.29565	0.1542	-0.0534	-0.13865	-0.09155	-0.41265	-0.3091	0.2951	0.02045	-0.2102	-0.1214	0.19215	0.1096	0.0959	-0.23275	-0.18645	-0.1132	-0.04725	-0.0121	-0.3111	0.22725	-0.1254	-0.1486	0.1964	-0.41665	-0.2355	-0.089	-0.22	0.14925	0.00465	0.01085	-0.1344	0.1575	-0.09435	-0.222	0.0625	-0.2196	0.0694
ADAMTS4	1.15605	0.81045	-0.2211	1.407	0.75455	1.7006	1.75975	2.0006	-0.59355	2.669	0.852	2.311	2.26555	0.0513	2.5664	1.8098	2.05305	2.07925	1.229	1.557	0.56295	1.5296	2.97775	0.4577	-0.042	1.9895	2.9955	2.32205	1.4691	0.5367	1.3678	1.79785	-0.5756	1.8601	1.88805	2.2998	-0.48315	1.895	1.2688	2.41085	0.09275	2.543	2.4718	0.0598	1.73575	0.2554	1.26195	2.42665
ADAMTS5	0.8371	1.3891	2.2984	2.4363	2.0399	1.5418	1.844	1.4899	2.2281	2.8734	1.9313	3.0954	1.7601	2.634	1.7266	2.449	2.4008	2.448	2.2375	2.9902	2.8822	2.3748	2.6085	2.6628	2.3641	1.7125	2.288	3.1603	1.5164	1.8054	2.57	2.4632	2.4044	2.3438	2.7149	2.4545	2.0798	2.1559	2.7322	3.2275	2.5654	0.9835	2.072	3.1015	2.4696	2.2188	1.9838	2.4812
ADAMTS6	0.1103	0.0317	0.25895	0.3683	0.5658	0.0902	0.3199	0.0185	-0.06665	-0.00145	-0.10975	0.47995	0.26835	0.09655	-0.0441	0.32545	0.16665	0.21015	0.1653	0.5277	-0.0529	0.1384	0.3777	0.37695	0.15445	0.22265	0.1803	0.37665	0.0328	-0.001	0.04555	-0.05555	0.1608	0.20105	0.11535	-0.03835	-0.18865	0.34835	0.1336	0.15975	0.14765	-0.18195	0.0321	0.1862	0.1147	0.2308	-0.0638	0.13575
ADAMTS7	0.4366	0.7164	0.4043	0.595066667	0.485566667	0.5156	0.475566667	0.5744	0.6069	1.138133333	0.6165	0.542733333	0.517833333	0.6942	0.597	0.5507	0.530066667	0.670533333	0.717333333	0.611766667	0.5013	0.562666667	0.551433333	0.6495	0.622533333	0.525033333	0.482233333	0.4007	0.455366667	0.5664	0.570866667	0.758733333	0.618633333	0.5951	0.662566667	0.6793	0.633066667	0.467266667	0.4035	0.592866667	0.5484	0.596233333	0.707466667	0.643166667	0.546966667	0.525033333	0.584366667	0.684733333
ADAMTS8	0.992	2.193	2.5584	2.2775	2.5401	2.464	2.0228	3.1403	1.7792	1.4971	1.7766	2.3542	1.7598	1.5351	1.9428	1.5828	2.0148	3.5747	1.0363	0.9231	2.5201	1.6089	2.1915	1.6539	1.0876	1.6175	2.9477	2.5191	1.7334	2.5552	2.1054	1.2306	2.0401	1.3003	1.1249	2.0763	2.3387	1.9271	2.0346	2.4656	2.0152	2.9238	2.8576	1.8031	2.6878	2.574	1.1582	2.9106
ADAMTS9	1.5491	1.323233333	0.9567	1.3981	1.9387	1.941133333	1.563633333	2.1022	0.7712	3.278966667	0.7836	2.793466667	2.542533333	1.058333333	1.8295	1.9393	1.795666667	1.784533333	2.008566667	1.152333333	1.4752	1.640066667	3.241633333	1.406333333	0.9387	2.203666667	2.4492	2.526866667	1.763433333	0.473566667	1.709566667	2.244333333	0.516633333	1.4809	2.370166667	2.0817	0.173066667	1.3945	1.5454	2.457033333	1.109566667	2.395966667	2.619	0.867566667	1.1995	1.552533333	1.272066667	2.396866667
ADAMTS9-AS2	2.0319	3.5262	3.1041	3.2251	1.9051	3.0451	3.1908	2.7776	3.1511	2.4284	1.3373	1.7901	3.2623	2.178	2.2164	2.1761	1.5565	1.4716	2.8076	2.5371	2.7792	1.6378	3.3979	3.372	2.7162	3.205	2.9856	2.1625	2.5002	2.0814	2.3928	2.9521	1.9534	2.3468	3.1885	1.4959	4.0029	3.7315	2.1013	1.5959	3.4808	1.7582	2.4632	2.6524	2.4373	2.7779	1.8213	2.5176
ADAMTSL1	-0.61145	-0.41845	-0.58925	-0.496475	-0.27295	-0.318625	-0.38285	-0.52565	-0.287975	0.20295	-0.2619	0.3305	-0.354225	-0.05405	-0.07905	-0.22535	0.075275	-0.180775	-0.110725	-0.1893	-0.031	-0.29595	-0.217475	-0.1372	-0.208175	-0.300075	-0.26495	0.06105	-0.3948	-0.2813	-0.07185	-0.301175	-0.252625	-0.2234	-0.0496	0.142725	-0.03155	-0.035425	-0.0559	0.162325	-0.22295	-0.3499	0.10405	-0.1078	0.062275	-0.258	-0.387625	-0.2321
ADAMTSL2	1.7205	2.7636	2.881	2.683	2.3883	2.5417	1.7032	2.9896	2.0633	0.9952	1.9555	1.9414	2.5132	2.2708	2.2024	2.1169	1.8354	2.7751	1.473	1.7675	2.781	2.5994	2.4036	2.3826	2.394	1.3518	2.7447	1.9811	2.5622	2.0559	1.4987	1.8271	1.5707	1.7569	2.2851	1.7557	1.8806	2.3679	2.1892	2.0875	1.8363	1.6139	1.6568	2.0577	1.8653	2.7007	1.2623	2.4877
ADAMTSL3	1.433766667	3.1869	2.512733333	3.2168	2.424633333	2.3921	2.458866667	3.222666667	2.382733333	0.806833333	2.043766667	1.582566667	2.498133333	1.9438	1.393133333	1.740933333	1.274333333	1.954966667	1.6062	2.811033333	2.617033333	1.8431	2.104166667	1.465666667	2.2788	2.284033333	1.726166667	1.356033333	1.9882	1.6407	1.4112	1.344533333	1.380233333	1.490333333	2.155366667	0.962866667	2.0675	2.1951	1.5756	1.624066667	1.523233333	1.8077	1.4679	1.8669	1.497433333	1.894066667	1.150066667	2.416566667
ADAMTSL4	0.19675	0.1555	0.3121	0.4277	-0.04395	0.0978	0.2874	0.0192	0.13965	-0.5383	-0.01645	-0.14	0.3258	-0.2107	-0.3348	-0.0482	-0.04155	0.057	-0.1398	0.00615	0.25245	0.2958	0.67835	-0.23525	0.12135	0.2191	-0.07705	-0.4196	0.27365	-0.1079	-0.1718	0.06465	-0.39125	-0.70045	0.25335	-0.28475	-0.29875	0.2834	-0.2733	-0.24805	0.25115	0.5976	-0.23785	-0.1678	-0.2817	0.2129	-0.2677	0.16565
ADAMTSL5	-0.149933333	0.0821	-0.2086	-0.184066667	-0.212033333	-0.224433333	-0.198766667	-0.078866667	-0.1997	0.0471	-0.2754	-0.110233333	-0.264133333	-0.2267	-0.348333333	0.025166667	-0.095666667	-0.1348	-0.076866667	-0.155033333	-0.095466667	-0.296833333	-0.265733333	-0.2084	-0.1598	-0.069566667	-0.149833333	0.002133333	-0.1657	-0.2459	-0.147333333	-0.1777	-0.223866667	0.011866667	0.000766667	-0.2784	-0.1329	-0.143666667	-0.2311	-0.227766667	-0.1776	-0.270233333	-0.189866667	-0.1817	-0.0833	-0.1115	-0.1127	-0.096433333
ADAP1	0.307	0.1093	0.15	0.232	-0.1247	0.0555	-0.0514	0.0298	-0.0245	-0.4051	0.0112	-0.0684	-0.5241	-0.056	-0.0564	0.0072	0.0571	0.2111	-0.0904	0.0112	-0.0293	0.3582	0.0242	-0.4257	-0.0724	0.1413	-0.1352	-0.0572	-0.0005	0.295	0.0507	0.0003	0.0802	-0.1352	-0.1751	-0.1426	-0.0915	-0.0147	-0.0992	-0.0469	-0.0836	0.2407	-0.2854	-0.1063	-0.0941	-0.2242	-0.0867	-0.1828
ADAP2	3.97345	2.6976	3.0527	2.99165	2.99425	2.7762	3.0084	2.642	3.1007	2.5414	3.17375	3.01595	3.00405	3.1911	2.5277	2.95355	3.2699	3.02575	3.69155	1.5148	3.3788	3.4263	3.3072	3.33425	3.4223	2.59905	2.462	2.8347	2.98165	3.669	3.63995	3.2826	3.11075	2.7748	2.8773	3.0671	3.04685	3.49365	3.00145	3.1209	3.52755	3.72775	2.84395	3.56375	3.29	3.3249	3.51815	3.3168
ADAR	-0.2335	0.10925	-0.27695	-0.28155	-0.35265	-0.14865	0.3395	0.1754	-0.0712	-0.27245	-0.2683	-0.2921	-0.0497	-0.08875	0.2398	-0.11325	-0.23665	0.1132	-0.0262	0.46075	-0.02205	-0.01735	0.0379	-0.4102	0.0285	-0.01375	-0.07475	-0.24465	0.03575	0.03985	-0.0648	-0.1815	-0.13565	-0.33465	-0.08145	0.05155	-0.2961	-0.03185	-0.32155	-0.20875	-0.1529	0.4626	-0.12995	-0.1994	-0.09485	0.0087	-0.0837	-0.1508
ADARB1	-0.133833333	0.526366667	0.565433333	0.5498	0.4308	0.552733333	0.3865	0.870766667	0.018233333	-0.259333333	0.047833333	-0.041333333	0.342233333	0.168533333	0.1528	0.077166667	-0.251333333	0.2365	0.054866667	0.435233333	0.180833333	0.1764	0.2047	0.3002	0.082866667	0.014066667	0.386933333	0.006666667	-0.038966667	0.0291	-0.252166667	-0.068466667	-0.015966667	0.1727	-0.141833333	-0.1361	0.247633333	0.135266667	0.001566667	0.1202	0.18	0.077666667	-0.061666667	0.178366667	0.067666667	0.154333333	-0.320433333	0.3593
ADARB2	0.27695	0.72715	0.6396	0.59325	0.6565	0.6	0.6267	0.8772	0.2073	0.1062	-0.00925	0.152	0.19345	0.1581	0.0254	0.1909	0.24505	0.1488	0.1907	0.14455	0.32405	0.30135	-0.0699	0.22685	0.47755	0.0135	0.23145	0.1027	0.23085	0.1507	0.103	-0.1813	0.17645	0.3054	0.0758	0.0661	-0.04175	0.35575	0.19045	0.1816	0.105	0.45685	0.1235	0.05595	0.02265	-0.0727	0.1476	0.01165
ADARB2-AS1	0.1898	0.1274	0.3136	0.0819	0.1349	0.2105	0.2693	0.0092	0.1113	0.1094	0.0965	0.2468	0.1078	0.2929	0.2039	0.3549	0.39	0.3887	0.0796	0.2857	0.2145	0.0226	0.1589	0.095	0.165	0.1742	0.1734	0.1961	0.099	0.2058	0.2556	0.2998	0.267	0.3791	0.4229	0.3974	0.0022	0.0653	0.1152	0.1916	0.3519	0.0083	0.3155	0.4169	0.2201	0.2274	0.3042	0.1971
ADAT1	-0.99885	-1.31385	-1.1526	-1.22765	-1.18525	-1.20545	-1.12845	-0.87775	-0.96995	-1.7867	-0.88205	-0.9658	-1.03285	-1.02755	-1.2011	-1.1114	-0.769	-0.69555	-1.45625	-0.74335	-0.7903	-0.837	-1.45455	-1.38615	-1.21925	-1.35945	-1.3483	-1.30315	-0.6923	-1.10565	-1.1284	-1.6719	-1.1572	-1.35745	-1.6536	-1.17485	-1.3606	-1.4278	-0.9485	-0.9733	-1.0936	-0.8097	-1.09625	-0.97085	-0.97545	-0.95565	-1.39575	-1.14525
ADAT2	-0.49265	-0.0059	-0.71795	-0.4392	-0.93245	-0.83915	-1.19265	-0.862	-0.50385	-0.0254	-0.96235	-1.1371	-0.62195	-0.27055	-0.80285	-0.466	-0.8933	-1.2786	-0.7418	-0.6345	-0.6234	-0.7003	0.16015	-0.2184	-0.24255	0.0519	-1.32515	-0.51875	-0.67005	-0.99675	-0.67625	-0.54235	-0.9257	-1.2647	-0.2729	-0.8943	-0.76165	-0.33785	-0.81595	-0.56835	-0.4959	-0.6403	-0.74265	-0.92665	-0.7512	-0.26255	-0.80485	-0.3653
ADAT3	0.3194	0.1857	0.0988	0.105	0.0168	0.2362	0.1045	-0.1666	-0.0681	0.4057	0.126	0.2908	0.1395	0.0447	-0.041	0.2387	0.1638	0.7246	0.2586	0.0428	-0.0228	0.27	0.2198	0.0888	0.0696	0.4431	0.2227	0.5123	-0.0557	0.2801	0.1605	0.3087	0.0761	0.0737	0.3479	0.1731	0.0735	0.0999	0.3207	0.0988	-0.0353	0.2303	0.1082	-0.053	0.3744	-0.1142	0.2467	0.0672
ADC	-0.05785	-0.15765	-0.20795	-0.11295	-0.23435	-0.29395	-0.1904	-0.53015	0.2422	0.19755	0.2721	0.08045	0.30145	0.1927	0.31605	0.2351	0.1663	0.6252	0.31575	0.2152	0.02365	0.5211	0.3153	0.68185	0.5312	0.38065	0.5041	0.274	0.2476	0.2411	0.32975	0.0371	0.5694	0.31405	0.2169	0.0847	0.26045	0.29795	0.52375	0.18905	0.34985	0.184	0.3629	0.4583	0.29775	0.1843	0.28335	0.423
ADCK1	-0.4033	-0.4837	-0.3867	-0.6529	-0.2763	-0.3646	-0.3725	-0.128	-0.5242	-0.6233	-0.2986	-0.6629	-0.3496	-0.4922	-0.6779	-0.3868	-0.4722	-0.5361	-0.4996	-0.4342	-0.3644	-0.3075	-0.6265	-0.5565	-0.535	-0.434	-0.4616	-0.4847	-0.6595	-0.3546	-0.472	-0.2268	-0.4403	-0.5992	-0.602	-0.448	-0.7682	-0.4262	-0.4866	-0.6122	-0.383	-0.4342	-0.5237	-0.5882	-0.6273	-0.2955	-0.4927	-0.4437
ADCK2	-0.3275	-0.3164	-0.3708	-0.40335	-0.3669	-0.2034	-0.3917	0.00505	-0.33915	-0.7709	-0.3071	-0.4642	-0.35125	-0.48385	-0.7128	-0.4074	-0.35415	-0.3369	-0.4755	-0.36755	-0.4639	-0.35455	-0.6031	-0.6818	-0.16745	-0.55235	-0.5468	-0.75635	-0.4389	-0.2409	-0.53	-0.4544	-0.59815	-0.4619	-0.72515	-0.4381	-0.63915	-0.4939	-0.38615	-0.5756	-0.4126	-0.1241	-0.7498	-0.4178	-0.44035	-0.2829	-0.4044	-0.4133
ADCK3	-0.8913	-0.449	-0.4196	-0.4252	-0.9009	-0.4104	-0.4971	-0.7979	-0.8774	-0.8948	-0.8492	-0.9624	-1.2003	-0.8466	-1.3152	-0.7862	-1.0943	-0.8856	-0.9399	-0.6567	-1.1824	-1.1922	-1.2595	-0.5967	-0.6992	-1.1649	-0.9545	-1.0499	-1.4204	-0.9244	-0.9522	-1.015	-0.906	-0.7366	-1.2525	-1.082	-0.283	-0.9758	-0.6987	-0.9771	-0.6552	-0.7891	-0.6455	-0.617	-1.019	-0.8692	-1.0539	-0.9784
ADCK4	-0.31925	-0.19575	-0.263	-0.11205	-0.1881	-0.3103	-0.1618	-0.0741	-0.27595	-0.3686	-0.0631	0.0092	-0.3484	-0.02565	0.0883	-0.04905	-0.12275	-0.155	-0.0404	-0.2094	-0.19415	-0.2425	-0.4023	-0.37575	-0.23375	-0.27105	-0.11035	0.0309	-0.3102	-0.11255	-0.2507	-0.2407	-0.07105	-0.2079	-0.3222	-0.1296	-0.0507	-0.13255	-0.0022	-0.46315	-0.10225	-0.184	-0.13555	-0.295	-0.1675	-0.22325	-0.0698	-0.23415
ADCK5	0.0944	0.1476	-0.1404	-0.0666	-0.1168	-0.0874	-0.3518	-0.0837	-0.1684	-0.096	-0.2578	-0.1272	-0.1526	0.2323	0.0026	-0.0165	-0.3324	0.0756	-0.0027	-0.1215	-0.1863	-0.084	-0.264	0.2708	0.0514	-0.2133	-0.5216	0.1084	-0.4687	0.1359	-0.1454	0.0793	-0.0011	-0.0916	-0.1867	-0.2216	0.1753	0.0063	-0.3314	-0.2068	-0.0727	-0.7173	-0.3006	-0.1974	-0.0278	-0.2621	-0.1141	-0.2067
ADCY1	-2.0858	-1.7211	-1.79705	-1.6019	-1.6457	-1.68475	-2.0459	-1.5671	-1.8839	-1.23585	-1.80245	-1.48725	-1.68145	-1.91485	-1.88445	-1.77035	-1.7065	-1.51235	-1.644	-1.63445	-1.38215	-1.32505	-1.5149	-1.6423	-1.9112	-1.657	-1.83885	-1.63235	-1.9848	-1.76335	-1.69705	-1.52535	-1.8147	-1.6132	-1.7252	-1.59805	-1.5923	-1.52575	-1.6198	-1.54445	-1.78565	-1.7134	-1.8174	-1.69225	-1.73935	-1.72745	-1.69975	-1.4911
ADCY10	0.2892	0.0027	0.2971	0.2576	0.0069	0.0956	-0.0139	-0.0052	0.2238	0.2086	0.0109	0.174	0.2126	0.1711	0.0715	0.1092	-0.0012	0.047	0.0266	0.0359	0.1879	0.1204	0.2684	0.1789	0.2937	0.5145	0.0066	0.0819	-0.0369	-0.3088	0.0473	0.0678	0.1447	-0.1752	0.1572	0.3319	-0.019	-0.0022	0.2474	0.2025	0.1452	-0.1311	0.0297	0.0574	-0.1351	0.163	0.0938	-0.0422
ADCY2	-0.12835	-0.2299	0.1107	-0.25135	-0.30655	0.09255	-0.1177	-0.03265	0.00555	-0.06855	-0.06135	0.2585	-0.14215	-0.09645	0.2004	-0.05355	0.02645	0.12495	-0.0828	0.02135	-0.0027	-0.1691	-0.26765	-0.0238	-0.18105	-0.08645	0.3049	0.41455	-0.12855	0.29385	0.0131	-0.15405	0.1748	0.0146	-0.0415	-0.0643	0.1421	0.03385	0.3574	0.1114	-0.0416	-0.2269	-0.13965	0.24925	0.03705	-0.1148	0.2358	-0.18575
ADCY3	0.5686	1.0483	0.2266	0.5169	0.787	0.2579	0.414	1.0775	0.4528	0.8943	0.4261	0.8119	0.9158	0.8425	0.658	1.0267	0.5869	1.1061	0.9527	1.1353	0.8816	0.5902	0.9341	1.0857	0.7913	0.9926	0.5227	1.3326	0.6317	0.4549	0.7063	1.1332	0.3991	0.4119	1.4284	0.4619	0.2636	0.8999	0.6067	1.3002	1.0137	1.0624	0.3496	0.9404	0.7001	0.9376	0.7499	1.1388
ADCY4	3.5746	5.2087	4.7894	5.1785	4.5871	4.3583	4.5906	5.0608	4.437	3.9971	3.3695	4.4409	4.4706	4.4253	4.1345	3.804	3.5439	4.1645	4.2287	4.7045	3.9293	4.1017	4.3837	4.6642	3.9971	3.473	3.6243	4.1998	3.8746	3.3301	3.2728	3.8709	3.6539	4.0308	3.9216	3.023	4.1008	4.2384	3.9808	3.9731	4.1261	3.5421	3.7279	4.0653	4.1141	4.144	3.0251	4.7321
ADCY5	0.2784	0.35505	0.1755	0.36055	0.2291	0.11205	0.34645	0.2376	0.14425	-0.07905	0.22895	0.1361	0.43745	0.11135	0.24425	0.0618	0.4345	0.32785	0.0791	0.11315	0.1092	0.22465	0.0846	0.0523	-0.34915	0.12855	0.1691	0.1083	0.04245	0.1727	0.13015	-0.02585	0.11485	0.0733	0.02485	0.1587	0.01835	0.0842	0.11525	0.23765	0.487	0.0854	0.103	0.1496	0.275	0.255	-0.08275	0.2461
ADCY6	-0.397	0.1708	-0.4248	-0.3243	-0.2099	-0.0028	-0.1895	0.1819	-0.136	-1.0065	-0.1974	-0.2832	0.1097	0.0948	-0.004	-0.2578	-0.6013	0.2491	-0.3868	0.2221	-0.0697	0.0065	0.2664	0.1326	-0.0517	-0.2735	-0.5724	-0.2816	-0.2635	-0.3568	-0.1638	-0.3856	-0.5382	-0.6221	-0.4907	-0.4794	-0.2588	-0.0168	-0.143	-0.2219	0.0305	-0.7668	-0.3557	-0.1718	-0.1322	0.082	-0.4241	-0.0654
ADCY7	0.84815	0.5387	0.71425	0.5036	0.2334	0.63305	0.8857	0.448	0.91355	0.51695	0.8009	0.35505	0.8337	0.5872	0.0705	0.6918	0.5706	0.36655	0.92595	0.9621	0.78335	0.82385	0.8487	0.7354	1.0317	0.9893	-0.06145	-0.5468	0.87255	0.6056	0.3818	0.88415	0.52475	0.0115	0.7153	0.52	0.59085	0.93505	0.2839	0.2892	0.9602	1.22615	0.31495	0.6699	0.4423	0.5831	0.5444	0.58495
ADCY8	-0.331	-0.1392	-0.0037	-0.4328	-0.5412	-0.2009	-0.5896	-0.4139	-0.6222	-0.3876	-0.298	-0.4906	-0.2377	-0.3801	-0.5175	-0.4098	-0.4528	-0.5624	-0.4537	-0.5182	-0.3189	-0.4074	-0.5348	-0.6682	-0.3591	0.0063	-0.3481	-0.5403	-0.6202	-0.59	-0.6845	-0.2032	-0.2541	-0.3667	-0.4135	-0.1757	-0.4176	-0.4957	-0.7459	-0.37	-0.6462	-0.5361	-0.5359	-0.5972	-0.4193	-0.3623	-0.7023	-0.6962
ADCY9	0.3766	0.87175	0.33225	0.6388	0.6471	0.7616	0.58165	0.72305	0.4573	-0.5142	0.51345	0.2291	0.55605	0.45405	0.63445	0.2424	0.17235	0.4709	0.04665	0.87805	0.4434	0.5907	0.4778	0.294	0.5222	0.7776	0.28135	0.50965	0.49575	0.64315	0.2145	0.16705	0.23865	0.2023	0.3946	-0.06745	-0.0281	0.4748	0.38725	0.32495	0.42225	0.3196	-0.06525	0.0574	0.3183	0.32455	0.35515	0.62375
ADCYAP1	-0.2333	-0.1009	-0.15835	-0.24	0.07245	0.09585	0.1497	0.4901	1.0538	0.65215	2.08015	0.39895	0.9879	0.61515	0.2157	0.66935	2.34	3.12775	1.46995	1.2913	2.2415	0.0562	0.7241	0.62035	0.29505	0.73935	1.82945	0.3542	0.0521	0.10245	1.48405	2.1489	0.1556	1.72755	1.7759	-0.0042	1.27005	1.0125	0.86615	2.15485	0.0463	0.85115	1.4513	1.1196	0.40655	1.4074	0.8213	0.99525
ADCYAP1R1	0.1772	0.2109	0.061	0.1467	0.1748	0.2247	0.0414	-0.0482	-0.0968	0.1362	0.0146	-0.11	0.2222	0.0438	-0.0013	0.2639	0.1956	0.263	0.0048	-0.0093	0.0494	-0.0789	0.2312	-0.0185	-0.0933	0.0995	-0.0053	0.0099	0.2308	0.0126	0.1108	0.028	0.0697	-0.0807	0.1	-0.1049	0.022	0.1041	-0.0454	-0.0038	0.159	0.2301	0.0914	-0.0799	-0.0142	0.1948	-0.0732	0.2021
ADD1	0.584125	1.36175	1.206625	1.0966	0.9458	0.906	1.011125	1.2189	0.76735	0.276425	0.5118	0.3189	0.7151	0.51285	0.53285	0.602975	0.4293	0.5619	0.448875	0.8	0.51015	0.616875	0.4808	0.585325	0.76075	0.484075	0.501925	0.453275	0.6524	0.2396	0.488725	0.29445	0.445925	0.47285	0.418475	0.405025	0.621525	0.686275	0.5683	0.44555	0.649325	0.35085	0.534875	0.594175	0.4292	0.5946	0.213	0.732925
ADD2	-0.633866667	-0.739866667	-0.787466667	-0.678666667	-0.737	-0.687733333	-0.641433333	-0.616133333	-0.5001	-0.469466667	-0.619333333	-0.5795	-0.6522	-0.4909	-0.5978	-0.779433333	-0.548466667	-0.6189	-0.492366667	-0.4142	-0.6361	-0.420266667	-0.506833333	-0.716333333	-0.7598	-0.755866667	-0.828033333	-0.836	-0.685533333	-0.706166667	-0.7328	-0.6173	-0.651466667	-0.593366667	-0.7542	-0.706733333	-0.529833333	-0.603466667	-0.780633333	-0.7636	-0.6382	-0.537833333	-0.687066667	-0.6911	-0.666966667	-0.7241	-0.637933333	-0.609766667
ADD3	0.41205	0.5434	0.9123	0.9442	1.2249	0.9192	0.73325	0.51565	0.9585	0.1784	0.91295	0.7477	0.53385	0.62115	1.36185	0.8297	0.59235	0.6667	0.478	1.2903	1.1984	0.7687	0.8535	0.79875	1.03355	0.33145	1.21355	0.8211	0.41015	0.7305	1.06515	0.52045	0.90955	1.0404	0.155	1.0712	1.46735	1.2207	1.32635	1.14765	0.61305	0.7167	0.67915	1.24495	1.2157	0.62995	0.52035	0.90555
ADH1A	4.09485	3.9506	4.4923	4.68635	4.67735	4.4359	4.2441	4.42925	4.02775	1.99805	4.20855	3.19125	3.59125	3.48945	4.32385	3.5769	3.3274	4.1189	3.1468	3.8266	3.53965	3.8785	4.1285	4.04245	3.8998	3.06215	4.4894	3.21235	3.66585	3.52325	3.97425	3.0892	3.84125	3.91875	2.83395	3.13645	4.517	3.68825	3.8169	3.85435	3.84945	3.5967	3.6204	4.0242	4.07875	3.85785	2.36855	3.9286
ADH1B	2.9126	2.7443	3.5286	2.919	3.1401	2.9583	2.6668	2.6018	2.1033	0.7127	2.5725	1.2327	1.0852	1.8958	2.3927	1.661	1.748	2.3098	1.3503	2.0781	1.4882	1.5695	2.1604	2.6589	2.4175	1.5768	3.1412	1.8587	1.7971	1.5216	2.5543	1.1893	2.0217	1.9735	1.3851	1.229	2.1081	2.6451	2.3783	1.9613	2.4624	1.9079	1.926	2.6209	2.6826	2.4996	0.7811	2.0565
ADH1C	5.3801	5.179	5.8079	5.6609	5.7595	5.6456	5.4568	6.1232	5.4892	3.0058	5.5814	4.1875	4.8033	4.7807	4.9067	4.6868	4.1867	5.1606	4.2102	4.8658	5.1088	5.297	5.3119	5.0145	5.0193	4.3401	5.6605	4.712	4.9355	5.261	5.3338	4.5649	5.3788	5.4648	4.2947	4.7494	5.8893	4.8826	4.9271	5.2855	5.0387	4.7349	4.6791	5.4279	5.2292	4.9438	3.7823	-0.2795
ADH4	-2.4252	-2.2034	-2.1595	-2.2238	-2.2582	-2.5137	-2.1675	-2.0132	-2.0525	-1.845	-2.0108	-2.2046	-2.4159	-1.8357	-0.8533	-1.4305	-2.0595	-1.4116	-1.8974	-1.9479	-2.089	-1.9746	-1.7194	-2.077	-2.1631	-1.9054	-1.1646	-2.0738	-2.2928	-1.8704	-1.8854	-1.9404	-1.7432	-1.8995	-1.8408	-1.7018	-1.8102	-1.9737	-2.3812	-1.79	-1.7006	-2.1269	-2.0975	-2.0091	-1.4347	-2.1235	-2.3004	-1.7821
ADH5	-0.277766667	-0.158466667	-0.019533333	-0.059766667	0.0147	-0.0726	0.0615	0.155966667	-0.221933333	-1.044933333	-0.1808	-0.351033333	-0.343166667	-0.2201	-0.274166667	-0.456066667	-0.0718	-0.506833333	-0.764	-0.140833333	-0.297733333	-0.3058	-0.695633333	-0.1197	-0.324133333	-0.4409	-0.087066667	-0.331266667	-0.434366667	-0.344333333	-0.051066667	-0.755333333	-0.3193	-0.060366667	-0.904133333	-0.677033333	-0.134366667	-0.402366667	-0.1361	-0.303766667	-0.0776	-0.507266667	-0.452766667	-0.215333333	0.004933333	-0.282966667	-0.6003	-0.276433333
ADH6	-0.87745	-0.736	-0.6313	-0.8305	-0.8067	-0.62315	-0.9518	-0.8553	-0.8097	-0.6575	-0.71075	-0.5165	-0.64105	-0.6342	-0.61125	-0.6481	-0.89115	-0.74435	-0.61915	-0.4824	-0.75315	-0.58515	-0.7268	-0.8388	-0.713	-0.6078	-0.6792	-0.62205	-0.97085	-0.60275	-0.66695	-0.7353	-0.6352	-0.91845	-0.6555	-0.52575	-0.7293	-0.6188	-0.4315	-0.6447	-0.653	-0.70755	-0.8911	-0.8031	-0.7391	-0.801	-0.67795	-0.77515
ADH7	0.2113	-0.0819	0.7793	0.2312	0.039	0.0353	0.211	-0.1902	0.4037	0.3612	0.6208	1.8252	0.0134	0.6733	1.8125	0.5335	0.2836	0.0876	0.2757	0.0296	-0.0051	0.1688	0.1706	0.3129	-0.0157	0.1887	3.1189	1.5777	-0.0342	1.072	0.7755	0.1984	0.5197	1.1109	-0.09	0.4246	0.7598	0.2594	1.1538	0.8436	0.1789	0.0164	0.4295	0.6449	0.9851	0.0668	1.7939	-0.1237
ADHFE1	1.6327	2.9729	2.5792	2.9396	1.6195	2.9181	2.3345	2.4783	1.7881	0.805	0.981	1.0835	1.023	1.5546	2.1237	1.3957	1.0231	0.9585	1.3572	1.3006	0.6202	1.2407	1.8379	2.1006	1.7908	1.3033	1.6442	1.5266	1.0932	1.304	1.3164	1.2393	1.719	1.81	1.331	0.7846	2.6275	1.8071	1.663	0.8726	1.8011	0.6128	0.9652	1.8692	1.8709	1.0091	1.4749	1.5795
ADI1	1.0612	1.131433333	0.984833333	0.859933333	0.9067	1.053933333	0.870533333	0.974033333	0.643333333	-0.079466667	0.539466667	0.287333333	0.646666667	0.381666667	0.421066667	0.724166667	0.906666667	0.0714	0.566233333	-0.015666667	0.341966667	0.568233333	0.1604	0.4015	0.6352	0.730466667	0.643833333	0.428433333	0.442133333	0.510566667	0.4403	0.389533333	0.568133333	1.028566667	0.4113	0.520866667	0.328066667	0.122066667	0.536933333	0.518066667	0.571866667	0.1852	0.314133333	0.5073	0.6057	0.4821	0.7145	0.4538
ADIG	0.0998	0.1724	-0.2096	0.1672	-0.2296	-0.0859	-0.0544	0.1141	0.026	-0.0414	0.2303	0.0513	0.3581	0.0308	0.1776	0.4545	0.1089	-0.1947	0.132	-0.0633	0.1041	0.4168	-0.0004	-0.2602	-0.0463	0.1528	0.0439	0.0805	0.2999	0.1386	0.144	0.2335	0.2167	0.3136	0.1325	0.1086	0.4108	0.1645	0.2956	0.0033	-0.1079	-0.0165	-0.2168	0.1002	0.0922	-0.0442	0.0636	-0.0408
ADIPOQ	0.0079	-0.005	0.024	-0.0103	-0.0001	-0.0099	-0.0385	-0.0452	0.079	0.0871	0.0114	0.0014	0.0394	0.0086	0.2868	0.317	0.0879	0.0679	0.0128	0.0755	0.1238	-0.0207	0.0698	0.0499	0.1045	0.067	0.0162	0.3308	-0.0687	0.0348	-0.0392	0.0737	-0.045	0.0245	-0.0075	0.0029	0.0098	0.0474	0.082	1.9488	-0.0162	0.0042	-0.0375	0.2535	0.06	0.0425	0.1733	0.0489
ADIPOR1	-0.0489	-0.2804	-0.1124	0.0273	-0.0441	0.0325	-0.0424	0.0461	-0.2629	-0.7267	-0.2043	-0.2771	-0.2294	-0.5476	-0.4299	-0.3729	-0.2394	-0.4964	-0.4899	-0.2218	-0.2371	-0.4221	-0.4255	-0.641	-0.3044	-0.2352	-0.3117	-0.2483	-0.308	-0.286	-0.512	-0.4678	-0.4844	-0.3258	-0.369	-0.2472	-0.4444	-0.4143	-0.2496	-0.4454	-0.3462	-0.1388	-0.5538	-0.4206	-0.3989	-0.2556	-0.227	-0.3729
ADIPOR2	-0.2926	0.62445	0.6626	0.4676	0.30255	0.3601	0.31655	0.75965	-0.40775	-0.55175	-0.32725	-0.64345	0.03325	-0.508	-0.63475	-0.57285	-0.5555	-0.70015	-0.57175	-0.4103	-0.5125	-0.61795	-0.4076	-0.76065	-0.4882	-0.1671	-0.55255	-0.79365	-0.291	-0.82425	-0.7327	-0.5704	-0.59105	-0.32605	-0.3123	-0.5521	-0.8279	-0.65235	-0.8226	-0.52375	-0.5892	-0.15725	-0.5509	-0.6807	-0.81645	-0.3256	-0.66145	-0.4484
ADK	0.4228	-0.3763	-0.6908	-0.6597	-0.4349	-0.305	-0.3465	-0.4403	-0.267	-0.8172	-0.3162	-0.6829	-0.8829	-0.282	-0.4682	-0.2624	0.1446	-0.9994	-0.4448	-0.6109	-0.5429	-0.0967	-0.6383	-0.6432	-0.2324	-0.1208	-0.8563	-0.5592	-0.1192	-0.2916	-0.2993	0.0252	-0.3797	-0.4659	0.0922	-0.6501	-0.6889	-0.4504	-0.6375	-0.6136	-0.4101	-0.4588	-0.6874	-0.7562	-0.2487	-0.3198	-0.0166	-0.2732
ADM	-0.7863	-0.8079	-0.8548	-0.8707	-0.5579	-1.0829	-0.2488	0.6492	-2.1217	0.3852	-1.382	-0.466	-0.4304	-1.9224	-1.347	-0.8556	-0.2159	0.6149	-0.8421	-1.8653	-0.6734	-1.955	0.9864	-2.1162	-2.2236	0.1446	0.0932	-0.6029	-0.8893	-2.011	-1.1576	-0.6895	-1.8721	-0.5328	-0.4188	-0.3679	-1.0458	-1.4621	-0.9585	-0.7357	-1.7012	1.305	0.8529	-0.8664	-0.7634	-1.7891	-2.318	-0.2247
ADM2	-0.2321	-0.0947	-0.3969	-0.1982	-0.2827	-0.0403	-0.09	-0.1548	-0.2072	-0.1479	-0.0957	-0.2538	-0.1197	-0.0565	-0.1849	0.056	-0.1865	-0.3336	-0.183	-0.1292	-0.1235	0.1745	-0.3256	0.0029	-0.3474	-0.019	-0.5124	-0.1589	-0.1236	-0.0414	-0.2193	-0.1988	0.1876	-0.4953	-0.314	0.0274	-0.0952	0.0303	-0.1609	-0.0345	-0.242	-0.2763	-0.1315	-0.1874	-0.2226	-0.0994	-0.0745	0.2078
ADNP	-0.80535	-0.43935	-0.4699	-0.42525	-0.531	-0.5227	-0.74635	-0.49155	-0.42135	-0.4724	-0.46965	-0.69595	-0.69315	-0.35105	-0.4528	-0.51945	-0.8951	-0.6288	-0.55405	-0.3909	-0.4354	-0.56295	-0.588	-0.3124	-0.45965	-0.6847	-0.52105	-0.53685	-0.44515	-0.4395	-0.58575	-0.58425	-0.35265	-0.58425	-0.5102	-0.6522	-0.24155	-0.39795	-0.3862	-0.65425	-0.41895	-0.90275	-0.61615	-0.34035	-0.4865	-0.44225	-0.3977	-0.55225
ADNP2	-0.173	-0.487	-0.0479	-0.4045	-0.1656	-0.2335	-0.2595	-0.1998	-0.2027	-0.1564	-0.0084	-0.0257	-0.0094	-0.4271	0.0876	-0.0397	0.3504	-0.1014	-0.2553	-0.2482	-0.2029	-0.116	0.3915	-0.2997	-0.4857	-0.2071	0.4779	-0.2852	0.0521	-0.283	-0.2321	-0.1196	-0.3318	-0.3638	-0.4276	0.0045	-0.2057	-0.0463	0.1354	0.1287	-0.3145	0.2889	-0.1395	-0.3114	-0.0001	-0.2482	-0.0602	-0.0068
ADO	-0.3121	-0.6561	-0.5688	-0.4746	-0.5692	-0.4886	-0.3783	-0.2857	-0.2959	-0.6983	-0.2075	-0.3436	-0.2225	-0.4926	-0.3813	-0.298	-0.0418	-0.0472	-0.3742	-0.1979	0.115	-0.2851	-0.3188	-0.457	-0.5213	-0.2233	-0.1717	-0.4595	-0.1742	-0.0885	-0.3163	-0.2557	-0.1718	-0.4429	-0.3454	-0.5682	-0.4356	-0.3777	-0.186	-0.4068	-0.3968	-0.0453	-0.5067	-0.0904	-0.1463	-0.2794	-0.3502	-0.1384
ADORA1	-0.2921	-0.2484	-0.3979	-0.2867	-0.3296	-0.3348	-0.319	-0.1685	-0.1903	-0.3198	-0.1936	0.0068	-0.129	-0.3064	-0.1342	-0.1166	0.0755	0.8952	-0.0722	0.0136	0.5039	0.2095	-0.1584	-0.1836	-0.1497	0.1007	-0.1759	-0.1353	-0.2343	-0.0662	-0.0273	-0.1764	-0.0752	-0.2553	-0.2887	-0.0684	-0.3632	0.1144	0.1447	0.1084	0.2907	0.0212	-0.218	0.0135	0.276	0.3252	-0.4103	0.0478
ADORA2A	-0.3018	0.06405	-0.3437	-0.25195	0.45575	0.0512	-0.26025	-0.2524	-0.16835	0.06	-0.11035	-0.1893	0.36015	-0.03835	-0.42275	-0.06565	0.0599	1.4441	0.29045	0.0408	-0.00525	-0.29745	-0.07615	-0.131	0.2386	-0.12215	-0.41325	-0.46	-0.10195	-0.19415	-0.0518	0.131	-0.0073	-0.2009	0.0908	0.1196	-0.3622	0.15845	-0.4424	-0.29765	-0.01895	0.15575	0.0982	-0.1235	0.05545	0.06195	-0.39325	0.17785
ADORA2B	-0.0959	-1.5268	-1.1009	-2.0266	-1.3993	-1.0751	-1.5999	-1.5694	-0.6515	-0.3819	0.0953	0.3692	-0.4225	-0.6139	-0.2359	-0.6519	-0.4713	-1.4233	-1.0743	-1.718	-1.3246	-1.751	-1.1902	-1.536	-1.6684	-1.2586	-1.0859	-0.0342	-0.9223	-0.2542	-0.9007	-0.6413	-0.3197	-0.7081	-1.214	-0.507	-0.4988	-1.6945	-0.2877	-0.6632	-1.3006	-1.0162	-0.5768	-0.5366	-0.6271	-1.1537	0.4172	-1.528
ADORA3	3.26755	0.8069	1.46465	1.69085	1.88055	1.78405	1.56395	1.6366	1.29105	0.0693	1.2269	0.86505	1.69295	0.37045	0.3032	0.74515	0.958	0.5009	0.69705	0.6604	0.3818	0.3428	0.4176	0.3603	1.13415	0.23245	0.24985	0.40995	1.0818	1.0348	0.7534	0.3914	0.59765	0.91615	0.2157	0.642	0.48685	0.6946	0.9984	0.2701	0.89715	0.961	0.32875	0.7019	0.86875	1.5252	0.3395	0.3558
ADPGK	-0.3956	-0.5905	-0.6657	-0.5925	-0.8064	-0.8441	-0.4055	-0.1556	-0.5709	-0.7921	-0.9638	-0.927	-0.2911	-0.7112	-1.1348	-0.928	-0.9018	-1.1636	-0.5813	-0.504	-0.7627	-0.8947	-0.2202	-1.0795	-0.5816	-0.6751	-1.3067	-1.0373	-0.5336	-0.8458	-0.7897	-0.3431	-0.9568	-1.1946	-0.4789	-0.6225	-1.1296	-0.5281	-1.1587	-1.0387	-0.7095	-0.0519	-0.8098	-1.0215	-1.0749	-0.5428	-0.8564	-0.6233
ADPRH	0.9197	1.1517	1.1258	0.8747	0.8967	1.3327	1.2493	1.3679	0.8785	0.2925	0.8046	0.495	1.0632	0.6675	0.6074	0.439	0.6809	0.6805	0.3667	0.5679	0.7154	1.0394	0.971	0.6309	1.0422	0.5033	0.2962	0.492	0.892	0.7109	0.7962	0.9594	0.3322	0.4989	0.4348	0.8286	0.6457	0.5212	0.6622	0.7365	0.855	1.0244	0.6585	0.5083	0.7026	0.7625	0.5562	0.6262
ADPRHL1	-0.26935	-0.5485	-0.34715	-0.69445	-0.579	-0.22345	-0.24945	-0.4379	-0.0377	-0.89485	-0.1842	-0.28245	-0.75075	-0.4435	-0.047	-0.2569	-0.769	-0.5143	-0.6231	-0.45485	-0.716	-0.74335	-0.89385	-0.52465	-0.38665	-0.0797	-0.3688	0.02665	-0.59515	0.24505	-0.3889	-0.6912	-0.2764	-0.36955	-0.5782	-0.37485	-0.20565	-0.7866	0.4584	-0.5584	-0.51265	-0.7323	-0.7777	-0.79325	0.15315	-0.59435	0.34935	-0.62155
ADPRHL2	-0.1687	-0.1379	-0.1711	-0.3163	-0.3662	0.029	-0.1476	0.0496	-0.2653	-0.3779	-0.1389	0.0466	-0.1589	-0.1826	0.0984	-0.3523	-0.3339	0.3081	-0.4343	-0.4561	-0.3064	-0.2763	-0.1944	-0.5652	-0.3792	0.0308	-0.4342	-0.0132	-0.0687	-0.0039	-0.3136	-0.1309	-0.2318	-0.5034	-0.1669	-0.2998	0.3092	-0.1409	0.0625	-0.5971	-0.2925	0.3414	-0.3867	-0.3814	-0.1654	-0.2823	-0.1733	-0.2096
ADRA1A	-0.0083	0.1747	0.1912	0.0749	0.227	-0.1148	0.1427	0.2563	0.0408	0.137	0.037	-0.2003	0.0376	0.0284	-0.016	-0.047	-0.0691	0.1495	-0.0931	-0.1269	0.1599	-0.0337	0.1893	-0.2058	0.0757	0.063	-0.0158	0.2176	-0.1041	-0.1538	-0.1293	-0.1012	-0.1678	0.0569	-0.126	0.0115	0.3067	0.0492	0.1384	0.1726	0.0046	0.1226	-0.045	-0.0837	0.0726	-0.0219	0.0514	-0.0998
ADRA1B	0.91765	1.85715	1.95585	1.97345	2.1993	2.01065	1.59835	1.65485	1.15365	0.4145	1.0554	0.2304	0.50355	0.67285	0.7201	0.3264	0.6099	-0.09175	-0.35025	0.28	0.19375	0.1818	0.1372	0.8251	0.31445	0.65695	1.2569	0.0797	0.3491	0.40755	0.4165	-0.22285	0.381	1.4665	0.3962	-0.0808	1.18905	-0.0218	0.21755	0.2349	0.7427	0.1931	0.17345	0.10025	0.62165	0.2029	0.46565	0.5038
ADRA1D	0.6768	0.6754	0.4447	0.5552	0.6071	0.4929	0.5109	0.5659	0.5391	1.0341	0.5486	0.4416	0.4269	0.5158	0.5481	0.6717	0.5861	0.664	0.6108	0.5607	0.4815	0.512	0.7169	0.6557	0.6542	0.7718	0.5466	0.7035	0.5576	0.6466	0.5217	1.002	0.6496	0.5201	0.997	0.8987	0.554	0.5634	0.3364	0.6423	0.4185	0.6199	0.662	0.7337	0.6776	0.6162	0.6937	0.8056
ADRA2A	1.3127	0.5997	0.913	0.7544	1.4103	1.1989	1.1281	0.7442	1.473	1.3568	1.9055	2.3857	1.423	2.2647	2.8554	2.2062	1.9351	3.1505	2.7894	1.8552	2.4656	2.6011	3.1391	3.3909	2.2738	1.7825	1.5396	3.1049	2.1348	2.355	3.4816	2.3671	2.7702	2.6036	2.4858	2.0092	2.5895	3.4534	2.7368	2.218	2.354	2.0942	2.5533	2.7293	2.7928	2.367	2.0654	3.1435
ADRA2B	0.144	0.5589	0.0607	0.0785	0.3941	0.1961	0.111	0.3285	0.2091	0.0352	0.1034	0.298	0.0857	0.1362	0.3318	0.048	0.1972	0.0668	0.4874	-0.0235	0.2588	-0.0983	0.2312	0.6462	0.226	-0.0086	0.1784	0.2563	-0.1628	0.0843	0.1403	0.1681	0.4783	0.1798	0.0703	0.2692	0.3037	-0.1514	-0.0029	-0.0535	0.3033	0.1701	0.0489	0.2995	0.443	-0.0139	0.1768	0.0693
ADRA2C	-1.1516	0.2493	0.3117	0.348	-0.4799	0.1613	-0.4723	0.5418	-1.5209	0.8229	-1.2249	-0.2979	-0.8362	-0.959	0.0166	-0.2038	-0.4423	0.185	-1.2961	-0.8906	-0.6229	-1.0315	-0.7029	-1.0688	-1.0282	-0.7393	0.6182	0.3008	-0.9941	-0.7625	-0.6972	-0.931	-0.6749	0.7085	-1.0809	-0.8828	-0.4096	-0.9505	-0.8631	-0.3288	-0.278	-1.2581	-0.7531	-0.4843	0.0023	-0.9072	-0.9877	-0.2056
ADRB1	0.7632	2.3642	1.6362	2.2019	1.5109	1.1128	1.5179	2.1535	0.8106	0.323	0.9517	0.3243	2.1633	0.9288	0.673	0.3395	0.3613	0.5567	0.5365	1.7019	0.4796	0.7302	1.4773	0.0707	1.0223	1.7031	0.4345	0.5467	1.6196	0.6792	0.2106	0.4723	0.3765	0.449	1.2762	0.2185	0.734	0.8133	0.5137	0.1684	0.3411	0.4897	0.235	0.1374	0.1823	1.0208	0.5178	0.9068
ADRB2	2.5441	4.2273	2.7105	3.1506	2.8577	3.3512	3.1625	3.7239	2.6662	2.3588	2.7573	2.264	3.2107	2.4647	2.136	2.5706	2.454	2.3511	2.1121	3.1255	2.9737	2.9073	2.519	1.6174	2.5455	3.3187	2.3816	2.0598	2.938	2.2245	2.2719	2.621	2.3273	2.6323	3.0302	1.9746	2.9505	2.481	2.1713	2.2367	2.5193	2.1663	2.5885	2.1654	2.3438	2.2761	2.3662	2.6067
ADRB3	0.0161	-0.2133	0.1632	0.1165	0.1039	-0.0368	0.0459	-0.0487	0.1121	0.898	0.2487	0.1264	0.0138	0.0489	0.1192	-0.0525	-0.0327	-0.0275	-0.0992	0.0849	-0.0902	0.0956	-0.0323	-0.0022	0.0377	0.4234	0.1086	0.1448	0.1353	0.1482	0.0645	0.2609	0.1017	0.0667	0.2317	0.0463	0.098	0.1078	0.1842	0.025	-0.1464	0.0553	0.0492	0.0881	-0.1039	0.1545	0.0854	0.26
ADRBK1	0.1601	0.0495	0.3495	0.4195	0.3989	0.1345	0.4321	-0.1024	-0.0495	0.8081	0.0049	-0.2505	0.0698	-0.0232	-0.2508	0.7222	0.6366	-0.1587	0.244	0.2259	-0.3638	0.2931	0.0467	-0.0822	0.0658	-0.0523	0.2772	-0.2339	0.0072	-0.2181	0.1291	0.2845	0.249	0.1824	0.522	0.7611	-0.2954	0.1197	-0.175	0.5141	0.1694	0.664	0.8243	0.0172	-0.2002	-0.0275	0.135	0.217
ADRBK2	1.4209	0.3545	0.8929	0.94185	0.40425	0.8316	1.111	0.5993	1.34765	0.88215	0.70025	0.79895	1.5633	1.0555	0.7437	1.34345	1.5312	1.25015	1.10495	0.9061	0.6702	1.3475	1.3773	0.7398	0.87775	1.5669	0.6481	0.8854	1.22355	0.92545	0.8138	1.25585	1.0584	0.6976	1.4131	0.81635	0.61895	1.07625	0.80315	0.9655	1.1362	1.48865	0.89975	0.7991	0.99835	1.18925	1.3559	1.0486
ADRM1	-1.0687	-0.9824	-1.2766	-1.14755	-0.9979	-1.31785	-1.1966	-1.1477	-1.36025	-0.77625	-0.98435	-1.1004	-1.0351	-1.1322	-1.58745	-1.3548	-0.8978	-0.7177	-0.9752	-1.3168	-1.2751	-1.2136	-1.3125	-1.4346	-1.42575	-0.91875	-1.0869	-1.30015	-1.05105	-1.41695	-1.2462	-1.4686	-1.25135	-1.01325	-1.2911	-1.44585	-1.8918	-1.58935	-1.21385	-1.03815	-1.2741	-0.88	-0.9617	-1.402	-1.4167	-1.2243	-1.26405	-1.13385
ADSL	-0.9933	-2.0382	-1.6311	-1.6154	-1.1408	-1.4432	-1.1742	-1.2035	-1.1913	-1.6532	-1.2985	-1.2792	-1.2274	-1.501	-1.7461	-1.3498	-1.0294	-1.6214	-1.6984	-1.4785	-1.393	-1.4502	-1.6052	-1.5638	-1.6036	-1.6238	-1.4222	-1.7399	-1.1355	-1.5246	-1.2384	-1.8308	-1.5589	-1.7808	-1.8542	-1.2241	-1.6293	-1.6368	-1.3047	-1.4323	-1.3102	-0.827	-1.1155	-1.3457	-1.2539	-1.3785	-1.4777	-1.5785
ADSS	0.3471	-0.46535	0.0955	0.1151	-0.01755	0.01805	0.0602	-0.6933	0.27625	0.8912	0.47135	0.34325	0.287	0.30215	0.3424	0.47245	0.487	0.43625	0.46155	0.0164	0.29595	0.16805	0.3212	0.2094	0.02025	0.6636	0.63385	0.51925	0.4179	0.58615	0.41725	0.6426	0.43185	0.602	0.61305	0.58435	0.33055	0.26035	0.3759	0.2919	0.27375	0.70555	0.7078	0.2713	0.2781	-0.04195	0.54505	0.3674
ADSSL1	-1.2351	-0.8558	-0.8447	-1.7756	-1.089	-0.8589	-1.2295	-0.4033	-0.6864	-1.3791	-0.4182	-0.5443	-1.4873	-0.7393	-0.1062	-0.5738	-0.583	-0.9961	-1.243	-1.3647	-1.0041	-1.3228	-1.1974	-0.5901	-0.8341	-1.4549	-0.5418	-0.155	-1.1727	-0.4491	-0.6272	-1.7968	-0.3688	-0.1315	-1.1961	-0.7584	-0.1779	-1.1249	-0.0394	-1.0253	-0.4934	-1.4587	-1.0992	-0.3864	-0.0093	-0.9917	-0.634	-0.6675
AEBP1	0.3467	0.1783	0.16875	0.7126	1.13485	0.6662	0.75245	0.7511	0.8735	1.30765	1.2886	0.82505	1.31095	1.06415	0.74925	1.152	1.41505	2.51875	1.0098	1.5773	1.5008	1.983	1.2522	2.0712	1.18875	0.7781	2.0903	1.3163	1.7286	0.9892	1.64505	1.4961	0.8706	1.4651	1.27835	1.09385	0.9599	1.57755	1.77435	1.34355	1.34105	1.0143	1.67425	1.4172	1.4094	1.51595	-0.2852	2.0942
AEBP2	0.40115	0.3514	0.3316	0.24145	0.236	0.42565	0.4496	0.1323	0.46975	0.6808	0.56195	0.75975	0.7406	0.5551	0.49245	0.49165	0.48135	0.6414	0.6143	0.44935	0.34875	0.4648	0.51935	0.58035	0.247	0.56695	0.7481	0.51395	0.5519	0.5704	0.6014	0.5725	0.6167	0.7532	0.57615	0.4888	0.63085	0.5113	0.63175	0.78045	0.52835	0.5305	0.85585	0.5243	0.538	0.13055	0.6997	0.38465
AEN	-1.2796	-2.0409	-2.3531	-2.1392	-2.2974	-1.786	-1.8964	-1.817	-1.7083	-0.8473	-1.5884	-1.2781	-0.8307	-1.5805	-1.9204	-1.3284	-1.0741	-0.5447	-1.2571	-1.6551	-1.5829	-1.0536	-1.2229	-1.6532	-2.1995	-0.9071	-1.2717	-1.6815	-0.9764	-1.4545	-1.6375	-1.3392	-1.3474	-1.133	-1.0695	-1.3219	-1.9747	-1.7954	-1.8948	-1.5052	-1.8311	-1.0232	-0.9946	-1.6834	-2.0436	-1.5135	-1.3732	-1.5276
AES	0.254066667	0.701666667	0.725	0.828733333	0.519366667	0.824933333	0.474233333	0.5382	0.6818	0.0711	0.912666667	0.3778	0.446766667	0.478066667	0.880566667	0.523766667	0.623633333	0.6931	0.210866667	0.765166667	0.7346	0.7758	0.168666667	0.323833333	0.560033333	0.392966667	0.9792	0.535766667	0.4067	0.755466667	0.369866667	0.100166667	0.622266667	0.7629	0.3078	0.197866667	0.671633333	0.406966667	0.561166667	0.461833333	0.521333333	0.402333333	0.287833333	0.578133333	0.719366667	0.5049	0.5902	0.606133333
AFAP1	-0.2646	-0.0372	-0.4828	-0.1078	0.1421	-0.1033	-0.3524	-0.0467	-0.0378	-0.0483	0.0104	0.2558	0.4016	0.2141	0.2508	0.3269	0.3803	0.9606	0.4936	0.5721	0.5226	0.6739	0.5244	0.7841	0.3792	-0.1301	0.8023	0.5214	0.5404	0.153	0.506	0.3852	0.4837	0.101	0.3631	-0.0434	-0.0576	0.4725	0.5734	0.5989	0.3087	0.0233	0.3078	0.6744	0.3064	0.6298	-0.375	1.0738
AFAP1-AS1	-2.26995	-2.1689	-2.3222	-2.2895	-2.4258	-2.4827	-2.44845	-2.41235	-2.2276	-1.66775	-2.44705	-2.1631	-2.44285	-2.07795	-2.5104	-1.97835	-2.11735	-2.07575	-2.021	-1.8169	-2.04385	-2.176	-2.456	-2.321	-2.105	-1.9651	-2.07	-2.18555	-2.29565	-2.2361	-2.3439	-2.2524	-2.15585	-1.9691	-1.9262	-2.08705	-2.18805	-2.0975	-2.28235	-2.2935	-2.0963	-2.2399	-2.10335	-2.3656	-2.2266	-2.01135	-2.3148	-2.11595
AFAP1L1	0.4912	1.0866	0.97195	1.21815	0.9739	0.856	0.78335	1.0086	0.63715	0.21025	0.45855	0.39395	0.7593	0.4054	0.30125	0.16685	0.2088	0.6237	0.4462	1.0614	0.72125	0.6037	0.7863	0.6263	0.83185	0.1776	0.40735	0.383	0.4912	0.3977	0.43735	0.24035	0.32185	0.43695	0.39555	0.35985	0.45095	0.4583	0.5659	0.50605	0.4454	0.2197	0.31765	0.5725	0.2238	0.39365	-0.1089	0.6781
AFAP1L2	-0.1535	0.17	-0.17405	0.0528	0.3288	0.37055	-0.1549	0.33675	0.2324	0.399	0.4666	0.4244	0.29705	0.62875	0.29685	0.2776	0.18745	0.61865	0.39685	0.889	0.6483	0.50085	0.6059	0.58815	0.50485	0.31015	0.508	0.43425	0.4013	0.20305	0.3804	0.1223	0.1385	0.3966	0.31875	0.33715	0.31585	0.3393	0.51485	0.60305	0.4315	0.17265	0.32885	0.56725	0.50375	0.6611	0.10475	0.5966
AFF1	0.5554	0.8192	0.7111	0.9073	0.7402	0.646533333	0.9948	0.5943	0.513033333	0.620766667	0.265433333	0.497066667	0.3911	0.304566667	0.382866667	0.467633333	0.442066667	0.4129	0.442533333	0.438633333	0.3109	0.299	0.484733333	0.450866667	0.400533333	0.4587	0.464366667	0.503933333	0.459533333	0.4523	0.2246	0.4197	0.328766667	0.593266667	0.4953	0.489633333	0.403933333	0.5457	0.231666667	0.4454	0.297266667	0.591266667	0.540766667	0.290766667	0.242933333	0.477466667	0.481	0.524666667
AFF2	0.3561	1.2555	0.7047	1.2396	1.1208	0.987	0.5775	1.1489	0.2829	0.0058	-0.015	0.0815	0.4828	0.1395	0.089	0.0126	0.0175	0.12	0.0687	0.6166	0.1435	0.1412	0.445	0.0377	0.4186	0.2755	-0.071	-0.1793	0.1104	0.2892	0.0017	-0.0106	-0.0809	0.3816	0.2462	0.3171	-0.0131	0.3551	-0.1559	0.2347	0.2349	0.2193	-0.1473	-0.0006	0.218	0.1648	-0.2029	-1.1049
AFF3	0.18075	1.3057	0.7312	0.5896	0.43075	0.5219	0.7386	1.08435	0.2118	0.3047	-0.00675	0.0287	0.1496	0.2775	-0.0522	0.22275	0.0925	-0.07195	0.25905	0.1484	0.0383	0.1183	0.08895	0.1757	0.2866	0.39385	0.02375	0.10375	-0.12565	0.0534	-0.01345	0.08415	0.0195	0.0434	0.19945	-0.07775	0.23345	0.28285	-0.0296	0.02385	0.0353	0.0955	0.02095	0.1452	0.03105	0.1155	0.01005	-0.0394
AFF4	0.3114	0.18628	0.13302	0.1603	0.10828	0.26628	0.22386	0.35208	0.1608	0.50776	0.00872	0.24754	0.56782	0.20836	0.3714	0.27992	0.21164	0.24126	0.22026	0.11992	0.05514	0.2092	0.79054	0.1523	0.04206	0.5603	0.54134	0.4139	0.57492	0.01486	0.11866	0.47646	-0.04008	0.2172	0.58006	0.2956	0.01906	0.15994	0.03724	0.3873	0.0787	0.45222	0.41128	0.0273	0.10548	0.0769	0.2329	0.4353
AFG3L1P	-0.8493	-0.5242	-0.97305	-0.6629	-0.9588	-0.6245	-0.635	-0.4201	-0.78785	-0.5046	-1.72505	-1.4857	-0.6065	-0.70435	-0.771	-0.93955	-1.54245	-1.7033	-0.8113	-0.6973	-0.9661	-1.1777	-0.48335	-0.7531	-0.9062	-0.65865	-1.2199	-1.22745	-0.7165	-1.26535	-1.30315	-0.95025	-1.49915	-1.8054	-0.73145	-1.22025	-0.76865	-0.68445	-1.3234	-1.19815	-0.73105	-0.93775	-0.9448	-1.1006	-1.437	-0.72665	-1.06345	-0.91195
AFG3L2	-1.45925	-1.9246	-1.94005	-1.71215	-1.67655	-1.6891	-1.7451	-1.3668	-1.7984	-1.93015	-1.7675	-1.92915	-1.6053	-1.95225	-1.8758	-1.7413	-1.6782	-1.66075	-2.01165	-1.84225	-1.739	-1.9144	-1.741	-2.30285	-1.9502	-1.7074	-1.75065	-1.9023	-1.869	-1.89885	-1.889	-1.99795	-1.899	-1.9367	-1.98125	-1.78785	-2.0537	-1.8948	-1.8457	-1.90745	-1.95355	-1.3714	-1.7596	-1.9969	-1.76365	-1.854	-1.87465	-1.7387
AFM	-0.1645	0.1671	0.2214	0.1614	-0.0046	-0.1471	0.0078	0.1126	0.0722	0.2563	-0.1063	-0.0655	0.0352	0.0417	0.204	-0.1407	-0.0742	0.2626	0.1108	-0.1072	0.0407	-0.2131	-0.0003	-0.1537	0.2088	-0.2571	0.1454	0.0082	0.2916	0.0108	-0.0212	-0.1085	0.1118	0.1089	-0.2678	0.1	0.1648	-0.0166	0.0843	0.0603	-0.0329	0.039	-0.0939	-0.1473	0.2135	0.0315	-0.0795	0.0464
AFMID	-0.46015	-0.3368	-0.42315	-0.4714	-0.6647	-0.5161	-0.52165	-0.54915	-0.6165	-0.8979	-0.55605	-0.64285	-0.48965	-0.6548	-0.79655	-0.565	-0.5504	-0.6664	-0.567	-0.6856	-0.6106	-0.71975	-0.75215	-0.87295	-0.66485	-0.52275	-0.4898	-0.60655	-0.79225	-0.5484	-0.7398	-0.7138	-0.7523	-0.6314	-0.60565	-0.5352	-0.71065	-0.6801	-0.69145	-0.90305	-0.66745	-0.63135	-0.7035	-0.87305	-0.63425	-0.67965	-0.5113	-0.8262
AFP	-6.0697	-5.5365	-5.9464	-5.7371	-5.9151	-6.3474	-5.9622	-5.9499	-6.2209	-4.9009	-6.1259	-5.8568	-5.9027	-5.7716	-6.1565	-5.2047	-6.0559	-5.5287	-5.2681	-5.4013	-5.9711	-5.8072	-5.828	-6.0127	-5.886	-5.1722	-6.0455	-6.1551	-6.2024	-5.8625	-6.0392	-5.4902	-5.5674	-5.6469	-5.4877	-5.96	-5.3356	-5.908	-6.2804	-5.9993	-6.212	-5.3339	-5.9184	-6.1075	-5.7699	-5.814	-5.8989	-5.4226
AFTPH	0.811966667	1.1311	0.953666667	0.9363	0.639466667	0.919733333	0.9371	0.958433333	0.867366667	1.1841	0.875533333	0.9227	0.919466667	0.832733333	0.906233333	1.1026	0.875466667	0.8258	1.0316	0.9348	0.706066667	0.773966667	1.020766667	0.5928	0.842566667	1.064666667	1.1752	0.925266667	0.926366667	1.0872	0.803133333	1.055966667	1.095133333	0.8769	1.063266667	1.044533333	1.043066667	0.951333333	0.905166667	0.839466667	0.905433333	1.036233333	0.988866667	0.8861	0.830633333	0.7312	1.237233333	0.9538
AGA	0.4046	-0.3311	-0.2109	0.3023	0.6635	0.0854	0.044	-0.1796	0.4266	0.0571	0.4609	0.3608	0.5445	0.2516	-0.3957	0.801	0.8522	0.2557	0.4738	0.4224	0.2525	0.4712	0.1899	-0.1656	0.625	0.4961	0.121	0.1511	0.5719	0.453	0.7008	0.3856	0.5793	0.0307	0.0738	0.8737	-0.0569	0.338	0.206	0.7527	0.2263	0.835	0.7946	0.507	0.6398	0.5799	0.5715	0.6103
AGAP1	-0.3115	0.4399	-0.275833333	0.2666	0.189766667	0.258133333	0.1268	0.216	0.2858	-0.315166667	-0.0669	-0.394533333	0.047466667	0.101333333	0.534066667	0.044866667	-0.2602	-0.055966667	-0.200766667	0.286166667	0.2839	-0.044866667	0.112633333	0.027033333	0.1643	0.1696	0.468333333	0.188933333	-0.137933333	0.122533333	-0.0045	-0.087733333	0.101866667	0.098	0.132366667	-0.037366667	0.454233333	0.065133333	0.086433333	0.164566667	0.0366	-0.930033333	-0.371266667	0.051033333	-0.028566667	0.2011	0.0484	-0.057133333
AGAP10	0.31535	1.52545	0.63445	0.8718	0.46685	0.62945	0.9147	0.6807	1.06015	1.0061	0.38025	0.22155	0.6517	1.03165	1.13335	0.81745	0.15925	-0.101	0.8273	1.02405	0.84345	0.4928	0.7702	0.94265	1.1504	1.00845	0.8056	0.6201	0.44115	0.4884	0.57785	0.5825	0.586	0.70165	1.0484	0.649	1.3823	0.99745	0.62145	0.6214	0.80095	-0.1976	0.475	0.71245	0.3181	0.8247	0.8121	0.6418
AGAP2	0.5477	0.5045	0.9318	1.1225	0.5099	0.1824	0.8431	0.355	1.3328	2.5648	0.8528	0.9024	1.0504	1.0697	0.4746	1.4604	1.1618	1.2443	2.2226	1.0672	1.0672	1.1949	1.3008	1.8273	1.6569	0.7491	0.5091	0.1814	1.52	0.8328	1.096	1.6242	1.2707	1.3618	1.8651	1.5659	0.6756	1.4922	0.5288	1.1312	1.3435	1.7953	1.6427	1.2609	0.96	1.2967	1.0692	1.3802
AGAP3	0.394533333	0.748166667	0.352933333	0.504866667	0.255166667	0.455966667	0.518233333	0.4004	0.3844	0.558566667	0.4798	0.278233333	0.461233333	0.560933333	0.325666667	0.4537	0.336366667	0.496733333	0.4237	0.442733333	0.204166667	0.282866667	0.1649	0.203166667	0.427766667	0.675266667	0.4218	0.384366667	0.334033333	0.402033333	0.2637	0.588366667	0.346866667	0.1084	0.5993	0.1842	0.520233333	0.462066667	0.3211	0.305	0.4038	0.351133333	0.249033333	0.287533333	0.340833333	0.179766667	0.559333333	0.446766667
AGAP7	-0.42098	-0.04614	-0.18692	-0.237	-0.49876	-0.44536	-0.20546	-0.41514	-0.22592	-0.09308	-0.88658	-0.52824	-0.49026	-0.2031	-0.24104	-0.34478	-0.92684	-0.86582	-0.32898	-0.19798	-0.35988	-0.59072	-0.24772	-0.31046	-0.02344	-0.25518	-0.55028	-0.15472	-0.4574	-0.54858	-0.42998	-0.46798	-0.66416	-0.74718	-0.11896	-0.4758	-0.14744	0.00166	-0.50308	-0.67354	-0.40398	-0.52876	-0.4778	-0.58702	-0.6102	-0.15152	-0.38652	-0.39178
AGAP8	-0.8189	-0.1827	-0.5585	-0.54795	-0.75915	-0.7914	-0.47515	-0.3997	-0.5723	-0.29805	-0.99145	-0.88465	-0.73165	-0.3947	-0.73835	-0.90845	-1.2799	-1.4025	-0.5819	-0.70005	-0.70345	-0.99465	-0.44075	-0.638	-0.4229	-0.70675	-1.04515	-0.55145	-0.77635	-0.9287	-0.61915	-0.65025	-0.79835	-0.9344	-0.48335	-0.85585	-0.7125	-0.41685	-0.88985	-1.14205	-0.8831	-0.87265	-0.7463	-0.91465	-0.99565	-0.4746	-0.64805	-0.756
AGBL1	1.5549	5.3482	2.7043	3.0673	1.5537	2.3273	4.0502	3.2858	4.693	0.6101	1.2742	0.766	2.5534	1.8653	1.7779	4.2716	1.0473	0.954	3.4738	2.8949	2.6545	1.7503	3.2634	2.462	1.773	3.8446	0.8486	0.9474	1.3693	2.2982	1.8206	3.0192	2.4259	0.5909	5.0775	1.0961	2.1956	3.008	1.0596	0.6907	4.5575	3.3561	1.0924	1.157	1.3245	2.6721	1.1713	3.0081
AGBL2	0.7355	-0.3266	3.7281	0.4049	0.9824	1.5709	2.3273	-0.4384	2.5741	1.0784	2.9576	4.0217	0.2936	3.0385	3.0113	1.6209	0.7334	1.3689	1.97	0.0922	0.9592	0.7895	0.3449	2.7861	1.2253	-0.1222	2.893	4.8108	2.3381	4.0956	2.4972	0.8958	4.0255	3.5189	0.9631	3.6234	5.2674	2.12	4.8976	1.9838	1.4233	0.2574	2.6765	1.9553	2.511	0.4784	3.5815	-0.0796
AGBL3	0.21945	0.2594	0.37325	0.23955	0.28325	0.2878	0.24135	0.19965	0.2122	0.628	0.2869	0.41105	0.17825	0.14115	0.2643	0.5747	0.335	0.3606	0.3611	0.2979	0.0487	0.22505	0.3235	0.3569	0.3066	0.3234	0.28115	0.401	0.4246	0.38585	0.2809	0.35445	0.28085	0.37175	0.5133	0.4026	0.3468	0.33785	0.3241	0.24895	0.1899	0.2013	0.26925	0.2418	0.36235	0.21135	0.2551	0.08625
AGBL4	-0.0123	-0.01365	0.26935	0.16165	0.08175	0.0364	0.29635	-0.05505	0.1946	0.0476	-0.0034	0.21155	0.0189	0.1348	0.3395	0.18245	-0.20515	-0.05	0.167	0.1922	-0.05375	0.06755	0.01355	0.2324	-0.04855	-0.1502	0.2192	0.606	0.05975	0.25705	0.04355	0.0155	0.1253	0.13655	0.0247	0.13345	0.56485	-0.0505	0.34855	-0.112	-0.00805	0.03095	0.0173	0.0355	0.18645	-0.18765	0.12325	0.0081
AGBL5	-0.947666667	-0.686166667	-0.8993	-1.074933333	-0.9762	-0.9039	-1.014166667	-1.047433333	-0.861266667	-1.125533333	-0.6455	-0.598966667	-1.022	-0.8257	-0.325633333	-0.7763	-1.0268	-0.812333333	-0.877166667	-0.932166667	-0.976	-0.971133333	-1.28	-0.968033333	-0.9648	-0.719066667	-0.673766667	-0.2773	-1.128233333	-0.4563	-0.809266667	-1.1439	-0.599633333	-0.724433333	-0.899733333	-0.855833333	-0.411433333	-0.9386	-0.495133333	-1.052333333	-0.974266667	-1.358333333	-0.984033333	-0.9422	-0.6169	-1.022333333	-0.612933333	-1.0211
AGER	3.1358	4.0344	3.7561	3.6928	3.3034	3.8493	3.8854	3.8693	3.6524	2.665	3.2929	1.7068	3.6831	3.6254	2.2206	3.0029	3.0915	2.5109	3.985	3.4917	3.6405	3.8412	2.9306	3.1438	3.3191	3.5311	1.8788	0.41	3.5967	2.5637	2.1192	3.2188	3.2259	3.0631	3.5409	2.414	3.305	3.2732	1.2617	1.984	3.366	3.5352	2.1462	1.9693	2.0317	2.9378	2.7168	3.0633
AGFG1	0.3743	-0.2073	0.38	0.3613	0.3182	-0.0386	0.4186	0.3316	-0.1035	0.0606	-0.2649	-0.1523	0.5186	-0.3453	-0.5596	-0.4177	-0.1935	0.2791	0.1144	0.0301	-0.2521	0.0845	0.4925	-0.461	-0.268	0.0471	-0.4671	-0.1773	0.3431	-0.2061	-0.2842	-0.002	-0.3248	-0.2725	0.2286	-0.5235	-0.9766	-0.2407	-0.4449	-0.3129	-0.3019	0.441	-0.2562	-0.3425	-0.4091	-0.0053	-0.3489	0.0741
AGFG2	0.06125	0.0098	-0.1354	-0.18865	0.06395	0.2604	-0.1076	-0.1419	-0.01115	-0.1619	0.05	-0.0456	-0.35865	0.031	0.0088	-0.04985	-0.0562	-0.06215	0.0122	-0.1632	-0.02965	-0.2765	-0.2417	-0.07735	-0.12825	0.18025	-0.30805	0.15485	-0.13355	-0.01375	0.01025	0.02905	-0.06915	0.03815	-0.1341	-0.23315	-0.31115	-0.02305	0.03815	-0.17105	-0.0125	0.019	-0.20895	-0.21405	0.0705	-0.0237	0.007	-0.22975
AGGF1	0.322433333	0.350666667	0.371566667	0.224033333	0.540766667	0.2023	0.175833333	0.178566667	0.179066667	0.398833333	0.402233333	1.1486	0.125566667	0.4872	0.103466667	0.0055	0.2319	-0.031466667	0.464233333	0.1805	0.308566667	0.268166667	0.0479	0.5649	0.3616	-0.028	0.045833333	0.075433333	0.140233333	0.133033333	0.2637	0.2	0.631933333	0.467733333	0.3955	0.093433333	0.550966667	0.501633333	0.574366667	0.056366667	0.127533333	0.202533333	0.0942	0.4836	0.2848	0.3181	0.504666667	-0.004933333
AGK	-0.4279	-0.5156	-0.8045	-0.70735	-0.62955	-0.6523	-0.5899	-0.56565	-0.62795	-0.46355	-0.62735	-0.54125	-0.6663	-0.51005	-0.3465	-0.5984	-0.6623	-0.55085	-0.6351	-0.6957	-0.5331	-0.56715	-0.63775	-0.6088	-0.66755	-0.4893	-0.887	-0.68965	-0.5911	-0.7265	-0.60355	-0.59665	-0.6598	-0.78845	-0.636	-0.5584	-0.55155	-0.59085	-0.72755	-0.7495	-0.62725	-0.5225	-0.61515	-0.80815	-0.6621	-0.63555	-0.52095	-0.6602
AGL	1.1729	0.082	0.3998	0.2968	0.4323	0.2871	0.3428	0.2287	0.5758	-0.0755	0.5225	0.5949	0.5721	0.6767	0.5285	0.4062	0.8382	0.0456	0.5025	0.373	0.5405	0.8461	0.3565	0.3709	0.2624	0.5764	0.2308	0.8094	0.6469	1.0447	0.7215	0.8548	0.8314	0.4932	0.4453	0.3876	0.3151	0.7667	0.3801	0.4272	1.0298	0.1089	-0.0415	0.7031	0.639	0.9063	0.3909	0.8418
AGMAT	-2.68135	-2.7929	-2.8748	-2.86925	-2.8674	-3.07045	-3.0466	-3.0543	-2.84075	-1.82495	-2.80215	-2.59425	-2.76395	-2.79155	-3.17895	-2.57145	-2.80295	-2.8275	-2.62695	-2.73875	-2.93765	-2.84175	-2.75515	-2.716	-2.8817	-2.5696	-2.7756	-2.9463	-2.819	-3.0882	-2.98045	-2.63405	-2.5788	-2.7257	-2.63275	-2.5214	-2.49595	-2.6911	-3.03305	-2.84665	-2.84785	-2.61485	-2.54575	-2.91285	-3.04285	-2.64105	-2.7136	-2.9114
AGMO	-0.5988	-0.319	-0.317	-0.2877	-0.3798	-0.3137	-0.3259	-0.4391	-0.331	-0.5907	-0.4408	-0.1343	-0.2492	-0.4017	-0.3093	-0.3391	-0.3519	-0.2671	-0.4172	-0.3217	-0.4301	-0.2504	-0.3188	-0.2673	-0.5476	-0.2971	-0.299	-0.4394	-0.2739	-0.2464	-0.3156	-0.6719	-0.3493	-0.1876	-0.3476	-0.4043	-0.6411	-0.0536	-0.216	-0.245	-0.5358	-0.3865	-0.3641	-0.4076	-0.423	-0.4074	-0.4841	-0.4774
AGPAT1	-0.0209	0.2417	0.1122	0.3311	0.1884	-0.068	-0.2576	0.4411	0.1178	-0.3821	-0.0581	0.2534	0.1554	0.0179	0.2079	0.1196	-0.3504	0.079	0.1447	0.3922	0.2186	0.3588	0.2929	0.4418	0.3489	0.1068	0.1157	0.2696	0.149	0.1447	0.0957	0.082	0.0026	0.0345	0.2001	-0.1913	0.0521	0.2696	-0.0065	0.0726	0.0329	-0.5421	-0.2231	0.0358	0.0471	0.1845	0.0938	0.2316
AGPAT2	0.581	-0.3807	-0.0937	-0.1444	-0.0059	0.4957	0.2286	-0.0994	0.3911	-1.1121	0.2101	-0.5589	0.4246	-0.5744	-0.883	-0.1289	-0.0629	0.0816	-0.3687	-0.3916	-0.2296	0.2695	-1.074	-0.781	-0.3807	0.2455	-1.1725	-1.5659	0.1875	-0.2147	-0.9886	-0.2863	-0.335	-0.8253	-0.2956	-0.9835	-1.2867	-0.7077	-0.7232	-0.6503	0.1308	0.3357	-0.8201	-0.974	-0.8102	-0.4664	-0.5953	-0.4236
AGPAT3	0.468566667	0.291866667	0.106166667	0.087766667	0.2607	0.148066667	0.2736	0.035233333	0.232766667	-0.055933333	0.055633333	0.024466667	0.173866667	0.2495	-0.037766667	0.106633333	0.112466667	0.127533333	0.262533333	0.1714	-0.0507	0.1967	-0.009033333	-0.149666667	0.1457	0.108333333	-0.170666667	-0.0192	0.110966667	0.243	0.0026	0.1104	0.112033333	0.0111	0.257266667	-0.0359	-0.231233333	0.116766667	-0.0951	-0.053766667	-0.051233333	0.5389	-0.111166667	-0.020333333	0.013566667	0.149233333	0.143366667	0.126266667
AGPAT4	0.899966667	0.818866667	0.658233333	0.835433333	0.551166667	0.507	0.748333333	0.488533333	0.695366667	1.355433333	0.715433333	0.674266667	0.9624	0.941133333	0.4743	0.946466667	0.855933333	0.3624	0.686666667	0.7317	0.692433333	0.8513	1.715333333	0.8782	0.730433333	1.246533333	1.005666667	0.821933333	0.9065	0.7569	0.5769	1.3704	0.6235	0.528733333	1.317133333	0.598266667	0.530766667	0.787666667	0.610233333	0.6135	0.842266667	0.445533333	0.592633333	0.624	0.6623	0.8137	1.0566	1.099433333
AGPAT4-IT1	0.445	0.7425	1.109	1.0779	0.476	1.1715	1.2295	1.4147	0.9569	1.1203	0.129	0.3451	1.2321	0.7526	1.0724	1.1522	0.5119	-1.0144	0.3709	0.7073	0.5513	0.7052	2.5021	0.9096	0.96	1.1614	1.0987	1.1579	0.6524	0.4622	0.3704	1.1649	0.277	0.5226	1.2099	0.9637	0.9726	0.9765	0.4658	0.8679	0.9398	0.3316	0.1645	0.4507	0.2528	0.9324	0.9128	1.2151
AGPAT5	-0.997	-2.26195	-1.99335	-1.8313	-1.35515	-1.85115	-1.7764	-1.85685	-1.76795	-1.2799	-1.54755	-1.07625	-1.2545	-1.65125	-1.3191	-1.5723	-1.56695	-1.22755	-1.5782	-1.5481	-1.7254	-1.5459	-1.4547	-1.6474	-1.80615	-1.51085	-1.5133	-1.17005	-1.38035	-1.31005	-1.48715	-1.43815	-1.29405	-1.34945	-1.57255	-1.33285	-1.54655	-1.8131	-1.36635	-1.5003	-1.80985	-1.25025	-1.36615	-1.5296	-1.5646	-1.659	-1.50995	-1.58195
AGPAT6	-1.2404	-1.38825	-1.6338	-1.18415	-1.1321	-1.38625	-1.44605	-0.952	-1.3319	-1.0542	-1.3769	-1.49655	-1.2247	-1.3039	-1.63565	-1.24675	-1.25165	-0.60185	-1.2365	-1.28495	-1.40375	-1.33265	-1.0546	-1.51635	-1.22015	-1.3008	-1.3437	-1.3754	-1.2818	-1.5022	-1.3114	-1.2099	-1.647	-1.72505	-1.25795	-1.28845	-1.7579	-1.3928	-1.55355	-1.3833	-1.2414	-1.0932	-1.28635	-1.4515	-1.27085	-1.15535	-1.6291	-1.0875
AGPAT9	-0.8228	-0.5523	-0.1391	-0.5204	-0.6451	-0.1128	-0.4618	-0.1072	-0.7151	0.3578	-0.8276	-0.387	0.0542	-0.8245	-0.8108	-0.0775	-0.3062	0.2354	-0.5865	-0.5679	-0.5603	-0.7814	1.4197	-0.9824	-1.0161	-0.4285	0.6741	-1.1795	-0.2238	-0.3403	-0.7196	0.277	-0.8336	-0.8705	-0.8008	-0.1146	-0.3003	-0.4536	-0.489	0.4612	-0.6737	1.2177	0.0979	-0.106	-0.7507	-1.0299	0.1177	-0.1423
AGPHD1	-0.3161	0.5738	0.0569	0.1043	0.073	-0.1433	0.1182	-0.1242	-0.4082	-0.3975	-0.1919	-0.3691	-0.5157	-0.3772	0.1227	-0.2184	0.3531	-0.5418	-0.5333	-0.4369	-0.8139	-0.1525	-0.9394	-0.4038	-1.0263	-0.329	0.2213	-0.2015	-0.5869	-0.9297	-0.2033	-0.9646	-0.0304	0.3734	-0.5174	-0.2766	-0.1137	-0.6167	-0.0652	-0.0181	-0.4316	-0.6873	-0.3822	-0.1681	-0.2791	-0.5058	-0.8444	-0.4282
AGPS	-0.516233333	-0.691166667	-0.803766667	-0.723066667	-0.579266667	-0.7545	-0.524833333	-0.7433	-0.205966667	-0.638666667	-0.425366667	-0.207933333	-0.1946	-0.2861	-0.735466667	-0.401133333	-0.300666667	-0.5866	-0.367366667	-0.2438	-0.296633333	-0.316766667	-0.249133333	-0.5844	-0.4001	-0.480633333	-0.5023	-0.498866667	-0.300833333	-0.116066667	-0.351433333	-0.243333333	-0.293333333	-0.5747	-0.3694	-0.426533333	-0.891633333	-0.492566667	-0.270533333	-0.257933333	-0.3018	-0.221833333	-0.742533333	-0.379066667	-0.450466667	-0.269633333	-0.183166667	-0.3624
AGR2	1.9951	-1.0839	0.6173	-0.7128	0.1771	0.0967	0.0503	0.2113	1.0767	1.1431	1.9059	3.277	-0.4368	1.691	2.4968	1.5019	1.69	0.4125	0.9823	-0.5959	0.5946	0.2394	-0.8867	0.5483	-0.5805	0.5236	1.582	3.3007	1.0236	2.7148	2.2933	0.3507	2.1316	1.5735	0.21	2.2183	1.3052	-0.2993	2.5839	2.0189	0.4338	-0.0717	1.6967	2.1012	1.5979	0.0205	2.4043	-0.7866
AGR3	4.2204	1.9206	3.5531	3.289	3.607	3.8282	4.4928	3.4001	5.1121	3.6776	5.3302	5.1072	3.4103	5.1168	5.2461	4.8686	4.8484	4.5672	4.3639	3.6639	3.4782	4.0689	3.2762	3.3716	3.5156	4.8717	4.4877	5.2006	4.5258	5.3599	4.3513	4.3816	5.138	4.2987	4.8676	4.2339	4.9355	3.5584	4.7277	4.7451	4.0229	4.4166	4.1972	4.1498	4.9382	3.9013	5.8793	3.6897
AGRN	-0.139666667	-0.2272	-0.656766667	-0.5295	-0.3476	0.074366667	-0.296	-0.58	0.312266667	-0.1441	0.3458	-0.004333333	-0.075233333	0.392566667	0.1433	0.078466667	0.1942	0.2541	0.1442	0.123833333	-0.0584	0.290666667	-0.251333333	0.1867	0.167666667	0.2992	-0.0522	0.1041	0.1359	-0.028266667	-0.079266667	0.072333333	0.083	-0.009466667	0.134666667	-0.2662	-0.241866667	-0.301266667	0.061833333	0.1368	-0.043433333	-0.2909	-0.310433333	0.0987	0.1134	-0.116366667	0.320766667	0.092066667
AGRP	2.065	2.2625	2.9007	2.9028	1.2197	1.2018	2.2967	0.7853	2.0672	-0.0748	1.3081	0.5351	2.411	0.3824	-0.0738	1.2745	0.9305	0.7473	0.4616	1.9331	2.2647	2.1579	2.845	0.9278	2.4251	1.7557	-0.1365	-0.2215	2.5485	1.2779	2.122	1.2725	0.7748	0.234	1.9439	1.1879	1.8516	2.1743	0.1262	-0.0464	1.5945	1.54	0.352	0.0778	0.5827	0.8871	0.8181	1.8613
AGSK1	0.7086	0.6849	0.4833	0.7546	0.0494	0.2458	0.80655	0.17015	1.0259	0.4156	0.68985	0.1612	-0.28915	1.27705	1.42795	1.00605	-0.2	-0.1335	0.6299	0.06575	-0.6541	-0.82695	-0.1227	0.07475	-0.0467	0.96345	0.32345	0.8189	0.3978	0.0734	0.13945	-0.4891	0.8866	0.5994	1.58265	-0.0946	0.8533	-0.21555	1.22385	-0.04155	0.2823	0.1488	0.13875	0.45425	-0.2926	0.6604	0.74205	-0.5957
AGT	-3.2061	-3.6466	-3.1894	-3.3232	-3.5815	-3.563	-2.6627	-3.2838	-3.4185	-2.3759	-3.3543	-2.7769	-2.8317	-3.0959	-3.0992	-2.6002	-2.7104	-2.2816	-2.8009	-3.0671	-3.5352	-3.0853	-3.437	-2.635	-2.9625	-2.8695	-2.5941	-1.9133	-2.7365	-2.638	-2.2284	-2.2836	-2.7915	-3.1822	-2.8185	-3.4098	-2.8969	-3.1705	-2.3984	-2.3913	-3.3848	-3.6626	-2.4795	-2.6242	-2.471	-3.1921	-3.3166	-2.545
AGTPBP1	0.3245	0.62445	0.54585	0.67875	0.72305	0.64585	0.61245	0.385	0.11925	0.02765	-0.05185	0.11595	0.3867	0.0962	0.00275	0.1384	0.11105	-0.06045	0.10805	0.1512	0.17085	0.2082	-0.0406	0.09085	0.2195	0.1372	-0.08925	0.07265	0.22715	-0.02055	0.10895	0.14525	0.21885	0.1601	0.0976	0.1501	0.1916	0.2037	0.12135	0.12025	0.15905	0.48465	0.1419	-0.1519	-0.1541	0.0223	0.06925	0.11675
AGTR1	1.013	1.80555	1.87445	2.66485	2.22185	2.01995	1.29895	1.8342	1.3168	0.37725	1.01585	0.72355	1.11605	0.8702	1.01855	0.70285	0.90525	0.96705	0.86115	1.01745	1.22325	0.79395	1.0486	0.8607	1.08225	0.9664	1.0337	0.5381	1.0358	0.5155	0.54855	0.4647	0.48955	0.8195	1.0046	0.4895	0.7482	1.04865	0.8099	0.69305	1.1117	0.64825	0.51225	1.0581	1.15245	1.3026	0.4312	0.8442
AGTR2	0.5344	1.7113	1.2101	1.1983	1.4256	0.1656	1.8216	0.5553	0.3171	0.0964	0.6777	0.4447	1.3963	0.1986	-0.1566	2.3361	0.4842	0.3196	0.0735	0.4555	0.9917	1.0849	0.918	0.9606	0.6647	1.855	0.1235	-0.0614	0.2924	0.7891	1.0869	0.3066	0.3618	0.3201	3.3376	0.0533	0.1921	0.7601	0.1817	0.1922	0.9265	0.7712	0.1815	0.1346	0.0617	0.7903	0.0247	1.6234
AGTRAP	0.4134	-0.4641	-0.1526	0.1106	0.1231	0.0228	0.3271	-0.1987	-0.1184	-0.7687	-0.2477	-0.3199	-0.3181	-0.539	-0.7527	-0.5222	-0.342	-0.2868	-0.3143	-0.0426	-0.2753	-0.1351	-0.5917	-0.5909	-0.2546	0.2405	-0.7537	-0.609	-0.0225	-0.2813	-0.6292	-0.6685	-0.3616	-0.439	-0.6796	-0.6007	-0.6153	-0.6361	-0.3697	-0.6857	-0.2265	0.5602	-0.5522	-0.4933	-0.5966	-0.2757	-0.5559	-0.4489
AGXT	-0.681	-0.55475	-0.75795	-0.7418	-0.6662	-0.7251	-0.75395	-0.759	-0.83425	-0.5618	-0.70765	-0.75665	-0.69405	-0.79775	-0.7691	-0.5489	-0.73915	-0.75185	-0.6721	-0.53685	-0.4418	-0.84015	-0.6496	-0.7697	-0.7605	-0.58455	-0.74105	-0.7914	-0.6838	-0.72325	-0.7173	-0.8387	-0.70995	-0.61805	-0.6971	-0.61885	-0.7658	-0.8059	-0.92835	-0.8865	-0.93115	-0.6008	-0.8665	-0.8219	-0.89825	-0.9138	-0.5907	-0.8403
AGXT2	-0.1112	0.0912	0.08195	0.10235	0.0182	0.0893	0.0601	-0.0395	0.11095	-0.0048	-0.0938	0.026	-0.01805	0.0458	0.0863	-0.16755	0.1522	-0.25115	0.0022	0.01625	-0.01325	0.16005	-0.06525	0.06345	-0.04995	0.22335	-0.0282	0.12765	-0.1533	0.00685	-0.1155	-0.00055	0.08115	-0.063	0.12915	-0.0238	0.0783	-0.1047	0.0484	-0.0983	-0.09395	-0.17445	-0.11525	0.0327	-0.0301	-0.1505	0.11305	-0.01985
AGXT2L1	-0.8022	-1.0305	-1.1971	-1.15	-1.1665	-1.1765	-1.1242	-1.2186	-1.1521	-0.7372	-0.8953	-0.7349	-1.2042	-0.9461	-1.1979	-0.935	-0.8918	-1.1192	0.1275	-1.1769	-0.635	-1.1929	-1.459	-1.1878	-1.093	-1.0804	-1.1407	-1.1207	-1.2029	-1.2104	-1.3165	-0.8369	-1.1427	-0.8536	-1.3454	-0.9117	-0.9004	-1.4015	-1.0939	-0.7235	-1.0452	-0.8879	-0.9234	-1.1157	-1.0454	-0.9814	-1.2844	-1.3231
AGXT2L2	0.4755	0.9038	0.6302	0.6654	0.4954	0.6799	0.8366	0.7164	0.6112	0.7009	0.4805	0.3561	0.8126	0.7151	0.4359	0.7062	0.3245	0.963	0.6276	0.7073	0.4191	0.3847	0.8996	0.7294	0.6064	0.8794	0.2314	0.3875	0.4126	0.2769	0.401	0.6446	0.22	0.107	0.5884	0.5608	0.8121	0.864	0.2162	0.3443	0.7079	0.6954	0.6304	0.5487	0.2272	-0.2187	0.361	0.4323
AHCTF1	0.233	-0.0407	0.182533333	0.377566667	0.1923	0.198366667	-0.036533333	0.221066667	0.034933333	0.564966667	-0.115033333	0.283366667	0.251633333	-0.288633333	-0.0492	-0.119566667	-0.030433333	-0.368333333	0.073966667	-0.182966667	-0.1386	-0.312833333	-0.058766667	-0.153533333	-0.123766667	0.363333333	0.1267	0.141066667	0.2211	-0.326333333	-0.029233333	-0.172633333	-0.0218	0.685333333	0.331166667	-0.044533333	-0.138066667	-0.104866667	-0.030266667	0.088666667	-0.190066667	0.0552	0.241533333	-0.056533333	-0.232833333	0.1381	-0.109	-0.1541
AHCY	-1.0978	-2.18105	-2.1319	-1.91225	-1.4485	-1.8329	-1.7054	-1.61835	-1.9566	-2.0663	-1.77135	-1.57205	-1.90925	-1.64805	-1.8309	-1.8534	-1.7102	-1.80915	-2.05235	-2.31335	-1.89775	-1.8406	-1.99945	-2.17355	-1.99095	-1.87445	-2.124	-1.46465	-1.9396	-1.7493	-1.86975	-1.92445	-1.93045	-1.94015	-1.98475	-1.9078	-2.5913	-2.15695	-1.749	-1.96125	-1.88925	-1.94205	-1.88965	-1.92325	-1.70005	-1.7053	-1.6395	-1.9958
AHCYL1	0.45385	0.3111	0.01395	-0.05805	-0.02655	0.2294	0.2235	0.49945	-0.05445	-0.43275	-0.0716	-0.0811	0.24765	-0.1449	0.04735	-0.10195	-0.0844	-0.05465	-0.1875	-0.0981	-0.11675	-0.11085	0.22625	-0.3127	-0.06845	0.22525	-0.052	0.25145	0.0036	-0.0676	-0.1386	-0.04115	-0.20085	-0.1772	-0.16955	-0.0498	-0.258	-0.06185	-0.0621	-0.01085	0.026	-0.1153	-0.1176	-0.10035	-0.0221	0.0729	-0.12005	0.01735
AHCYL2	2.4613	0.7659	0.5723	0.7654	1.0791	1.30305	1.5553	1.2542	1.4436	0.9726	1.3884	0.9782	1.8569	1.3933	0.9511	1.7339	1.78765	1.19275	1.60305	1.1464	1.0135	1.29095	1.46055	0.6605	1.13065	2.0982	0.5561	0.8271	1.605	1.16455	1.16135	1.5572	1.2233	0.95855	1.5606	0.9141	0.5562	1.02655	0.75565	0.9422	1.6887	1.6163	1.052	1.01025	1.34965	1.2605	1.564	1.05155
AHDC1	0.57175	0.6904	0.1791	0.4803	0.4679	0.34825	0.36015	0.2372	0.4577	0.48555	0.69105	0.3107	0.38665	0.84795	0.62625	0.3651	0.2363	0.5581	0.52915	0.55065	0.7792	0.55015	0.3389	0.74195	0.66655	0.46555	0.55845	0.84505	0.43125	0.64105	0.5388	0.44915	0.5667	0.69795	0.67835	0.44975	0.65115	0.5829	0.56205	0.49525	0.5858	0.0656	0.33085	0.66845	0.5618	0.57945	0.5915	0.6479
AHI1	0.59845	0.438025	0.581225	0.4016	0.3106	0.57015	0.518175	0.539525	0.29765	1.1616	0.101025	0.5478	0.6014	0.733375	0.733	0.607675	0.418275	0.41495	0.693325	0.24295	0.323525	0.365625	1.2864	0.7627	0.461325	0.7251	0.80615	0.814375	0.62385	0.377525	0.608875	0.7294	0.578175	0.3948	1.138475	0.5672	0.66025	0.610525	0.52365	0.58585	0.547	0.50035	0.788	0.39195	0.31125	0.253	0.580925	0.68975
AHNAK	0.51092	2.05798	1.22836	1.33172	1.40344	1.34754	1.2068	1.62454	1.1455	1.11902	0.61032	0.09292	0.6313	0.85356	0.7753	0.56394	0.59102	-0.1345	0.54954	0.7456	0.84412	0.41386	0.85966	0.53132	0.90926	0.62244	1.23994	0.35892	0.29326	0.62334	0.57844	0.5694	0.63282	0.98542	0.6241	0.32074	0.83112	0.93558	0.48896	0.6399	0.86356	0.70928	0.3771	0.89836	0.63058	0.9447	0.57716	0.88864
AHNAK2	-0.592866667	-0.4884	-0.7888	-0.4741	0.158833333	0.0879	-0.5527	-0.619566667	0.188366667	-0.527333333	0.248266667	0.121966667	-0.006833333	-0.0806	-0.012233333	0.001833333	-0.114566667	-0.7999	-0.248633333	-0.5096	0.435766667	-0.065066667	-1.059	-0.029866667	-0.192266667	-1.048533333	1.0219	0.402733333	-0.236	0.422633333	0.077	-0.396433333	-0.028033333	0.2864	-0.521366667	-0.121433333	-0.0357	-0.446366667	0.5115	0.050066667	-0.047733333	-0.5658	-0.478566667	0.519033333	0.056333333	0.428633333	-0.0158	0.124266667
AHR	1.1892	0.7281	1.1454	1.5194	1.0625	1.1238	1.2905	1.2984	1.6306	1.3925	1.5098	1.4526	0.8665	1.7555	1.7999	1.5142	1.5925	2.3158	1.7122	1.582	1.7407	1.7737	1.973	2.0059	1.6245	1.6099	1.7935	1.9491	1.8311	1.0236	2.2757	2.0724	1.7154	1.6375	1.6167	1.6633	1.2203	2.1722	1.8534	1.9761	1.6007	1.4366	1.9447	1.7318	2.1611	1.5954	1.714	2.002
AHRR	-2.196	-2.00395	-1.9183	-2.25435	-2.31465	-2.21215	-1.47885	-2.04825	-2.1732	-1.5126	-1.99925	-1.8577	-1.48075	-1.86455	-2.07225	-1.5244	-1.8412	-1.598	-1.33075	-1.6257	-1.81685	-1.6161	-1.41795	-1.54265	-2.18725	-1.8136	-1.6941	-2.1321	-2.35805	-1.8871	-1.47595	-1.43805	-1.8968	-1.74895	-1.64905	-1.6462	-1.816	-1.6863	-2.28745	-1.8986	-2.01555	-2.2126	-2.1708	-2.02155	-2.0616	-1.9248	-1.93115	-1.9441
AHSA1	-1.1306	-1.4659	-1.198	-1.3378	-0.9716	-1.256	-1.079	-0.7192	-1.132	-2.1028	-0.9294	-0.8101	-1.1624	-1.2889	-0.8071	-1.6273	-1.3419	-0.7045	-1.5173	-1.1578	-1.0279	-1.5136	-1.4096	-1.7634	-1.4018	-1.8681	-1.2788	-0.8286	-0.7896	-0.7407	-1.1358	-1.6712	-1.1192	-1.4498	-2.0895	-1.0121	-1.0335	-1.4396	-0.676	-1.2933	-1.2257	-0.9183	-1.4391	-1.4059	-1.0186	-0.9931	-1.265	-1.313
AHSA2	-0.5592	0.1363	0.2812	0.0235	-1.1774	-0.1704	-0.1745	-0.479	-0.2875	0.5436	-1.3013	-0.8061	-0.2018	0.2669	-0.2264	-0.4451	-1.3146	-0.9476	0.4545	0.1463	-0.4938	-0.7175	0.4983	0.6154	-0.375	-0.1053	-1.0665	-0.2626	-0.3444	-0.5121	-0.6475	0.1941	-0.4741	-0.3995	-0.2289	-0.5304	0.3046	0.6116	-0.3649	-0.5693	-0.112	-0.7008	-0.3638	-0.5931	-0.684	-0.636	-0.7992	-0.013
AHSG	-6.2284	-5.886	-6.0402	-5.89525	-5.8016	-6.1516	-6.1042	-6.75685	-6.18135	-4.96195	-6.21765	-5.65985	-6.48525	-6.2504	-6.203	-5.9076	-6.04185	-6.20685	-6.06385	-6.24145	-6.76445	-6.63975	-5.9998	-5.87265	-5.71415	-5.84725	-6.10985	-6.10425	-5.99535	-6.5589	-6.01	-5.99335	-6.17485	-6.27975	-5.6444	-6.4354	-5.97035	-5.7217	-5.837	-6.13655	-6.2057	-6.38315	-5.69295	-6.2683	-6.1317	-5.75335	-6.0629	-5.95515
AHSP	-0.1187	0.0698	-0.1503	0.0004	-0.1166	-0.196	-0.1233	-0.4229	-0.115	0.2751	-0.406	-0.1406	-0.1037	-0.1103	-0.176	0.0865	-0.2512	-0.0782	0.0007	-0.2129	-0.2017	-0.1422	-0.5213	0.0264	-0.1437	-0.5317	-0.0072	0.1753	-0.3951	-0.2159	-0.3522	-0.3316	-0.4026	-0.2392	-0.2244	-0.1274	-0.0957	-0.4076	-0.4043	-0.3433	-0.3162	0.076	-0.3468	-0.4827	-0.4753	-0.3088	-0.2718	-0.0965
AICDA	0.2745	0.1526	0.5327	0.2432	0.2428	0.2	0.2863	0.0394	0.6827	1.1418	0.1524	-0.0149	0.1596	0.0092	0.0781	0.1837	-0.0066	0.0925	0.1573	0.0218	0.4251	-0.0428	0.1105	0.0538	0.1884	0.2271	0.0026	-0.248	0.3906	0.1254	0.1309	0.6198	0.2984	-0.0254	0.1868	0.2307	0.0845	0.0398	0.0796	-0.098	0.1498	0.4119	0.3404	0.0477	0.217	0.203	0.3483	0.0542
AIDA	-0.51655	-0.81425	-0.5069	-0.4643	-0.1456	-0.3266	-0.06985	-0.10945	-0.5674	-1.10595	-0.66455	-0.62975	-0.31295	-0.7508	-0.7268	-0.578	-0.3639	-0.45815	-0.54445	-0.22145	-0.37405	-0.65295	-0.65535	-0.75725	-0.711	-0.64965	-0.65195	-0.8305	-0.4878	-0.5211	-0.5539	-0.65115	-0.71975	-0.71455	-0.7778	-0.59065	-0.6999	-0.65195	-0.6786	-0.75345	-0.43025	-0.3453	-0.78345	-0.73425	-0.4387	-0.4572	-1.025	-0.57085
AIF1	2.1745	1.6714	2.5838	2.8939	1.8006	2.2844	2.5474	2.0999	2.8085	0.8983	2.3968	1.9728	2.7098	1.5747	1.4244	2.6926	2.6559	2.3035	2.524	2.9907	2.833	2.8411	3.1377	1.7854	3.0214	2.4034	2.0943	0.9975	2.7583	3.1008	2.7524	2.6828	2.1421	1.2858	2.4491	2.611	2.3249	3.3186	2.2449	2.333	2.6196	3.6678	2.037	2.325	2.5056	2.6873	2.0895	3.0648
AIF1L	-0.42785	0.9444	-0.24615	0.74385	1.66445	0.86915	-0.7374	0.9183	0.35445	-0.7009	-0.244	0.7165	0.21615	0.3913	0.12955	0.42575	-0.41985	-0.11525	-0.6646	0.6074	0.099	-0.4958	0.3262	0.27155	0.2844	-0.17175	-0.19675	-0.0724	-1.03845	-0.41985	-0.0432	-0.57795	-0.24875	0.5563	-0.10135	-0.51285	0.2047	-0.12615	0.33995	0.0979	0.0096	-1.16895	-0.3748	0.16825	0.10695	-0.48305	-0.56405	-0.2718
AIFM1	0.2238	-0.602	-0.5133	-0.7287	-0.3606	-0.6065	-0.592	-0.3764	-0.5088	-0.9224	-0.5194	-0.6035	-0.7069	-0.5392	-0.6028	-0.6664	-0.5453	-0.9438	-0.4319	-0.6017	-0.4266	-0.4618	-0.6881	-0.5639	-0.4222	-0.5233	-1.0252	-0.1694	-0.6673	-0.3633	-0.5353	-0.4677	-0.5207	-0.8112	-0.4976	-0.5377	-0.8615	-0.492	-0.4992	-0.5692	-0.3752	-0.4541	-0.8113	-0.5499	-0.4329	-0.235	-0.4737	-0.5401
AIFM2	0.6757	0.11075	-0.778	-0.3885	0.08765	0.1009	-0.19735	0.45065	-0.4943	-0.31935	-0.07945	-0.2637	-0.0553	-0.0803	-0.33515	-0.24385	0.2169	0.2978	0.03145	-0.56475	-0.2727	-0.1754	-0.36835	-0.49695	-0.36795	0.05505	-0.62515	0.0989	-0.045	-0.019	-0.3466	0.0375	-0.07235	-0.32295	-0.0871	-0.4364	-0.7041	-0.32985	-0.36055	-0.13775	-0.2808	0.1454	-0.13075	-0.1779	0.0175	-0.10075	-0.0926	-0.08105
AIFM3	-0.1473	-0.2951	-0.0809	0.0467	-0.4927	-0.1772	-0.0613	-0.2051	-0.3847	-0.8464	-0.1119	-0.2107	-0.0315	-0.3074	-0.4788	-0.2311	0.0839	-0.4514	-0.0085	0.1603	-0.2034	0.0426	-0.1485	-0.3111	-0.1558	0.0871	-0.4213	-0.6582	-0.2088	-0.239	-0.2617	0.0029	-0.1632	-0.3914	-0.3155	-0.2973	-0.2928	-0.1923	-0.3301	-0.2691	-0.3693	0.0324	-0.4449	-0.5293	-0.5568	-0.3631	-0.1644	-0.2335
AIG1	0.244	-0.0182	-0.0842	0.06	0.4716	0.085	-0.0279	0.4549	0.9978	0.3746	0.6833	0.7138	0.2915	0.8305	0.975	0.5945	0.8506	0.4123	0.392	0.4586	0.6254	0.585	0.6165	0.7775	0.5945	0.489	1.1272	1.3552	0.428	0.856	1.1217	0.5104	1.025	0.8424	0.61	0.7706	0.6509	0.5411	0.9074	0.8938	0.8189	-0.0721	0.359	0.9774	1.0913	0.9427	0.9282	0.9024
AIM1	1.7627	0.3212	0.7045	0.5061	0.2513	0.7924	0.9587	0.3926	1.2076	1.3632	0.911	1.1602	1.1432	0.8352	0.9176	1.2532	1.1591	0.4582	1.0896	0.652	1.0144	0.7859	1.3416	0.5361	1.0308	1.7214	0.9697	0.8442	1.4024	1.4676	0.8206	1.5389	0.9327	1.1734	1.498	1.1184	0.8526	1.1008	0.7561	0.9502	0.9173	1.6731	0.8666	0.8908	0.874	1.4743	1.5456	0.9206
AIM1L	-0.171766667	0.896333333	-0.571866667	-0.604466667	-0.461166667	-0.2029	-0.682566667	-0.753833333	-0.3264	0.056	0.125333333	-0.4364	-0.4574	0.1681	-0.254366667	-0.275166667	-0.1046	-0.563633333	0.1731	-0.4376	-0.298033333	0.108766667	-0.7161	-0.105	-0.077366667	-0.0113	0.225166667	-0.199433333	-0.002833333	-0.042166667	-0.327833333	-0.238833333	-0.249866667	-0.061766667	-0.400633333	-0.355	-0.341833333	-0.0959	-0.318266667	-0.023	-0.4976	-0.460466667	-0.172533333	-0.225466667	-0.0294	-0.145466667	-0.06	-0.0052
AIM2	0.5265	-0.3312	0.7274	0.6443	0.8552	0.2021	1.7295	0.6588	1.581	3.6193	1.7305	0.9505	0.9912	1.1682	0.5238	2.0357	2	1.2293	2.8849	1.3989	1.2118	0.8851	1.6502	1.3383	1.9166	0.4639	1.0198	0.3298	1.9029	1.1885	1.5826	1.5305	1.7947	2.0918	2.3592	2.8508	1.1888	1.5412	1.1784	1.008	1.392	2.6184	3.0244	2.2901	1.3323	1.699	2.1697	1.8341
AIMP1	-0.4831	-0.6516	-0.3246	-0.32465	-0.39975	-0.39695	-0.3174	-0.60315	-0.4183	-0.9745	-0.34205	-0.2908	-0.67865	-0.7709	-0.4683	-0.76755	-0.6023	-0.5585	-0.4177	-0.53795	-0.67165	-0.51255	-0.88195	-0.81915	-0.72335	-0.48545	-0.5112	-0.8683	-0.43545	-0.5876	-0.4602	-0.69315	-0.3969	-0.38725	-0.67935	-0.59505	-0.25865	-0.81225	-0.2718	-0.8056	-0.43055	-0.2559	-0.66005	-0.48315	-0.5013	-0.559	-0.79675	-0.5149
AIMP2	-1.279	-1.7394	-2.1389	-1.8092	-1.5001	-1.7123	-1.7559	-1.6177	-1.8206	-1.6001	-1.9058	-1.5212	-1.5891	-1.6505	-2.1732	-1.9968	-1.8356	-1.637	-1.6779	-1.9154	-1.8629	-1.8881	-2.2526	-2.0643	-2.1176	-1.8774	-2.0979	-1.8858	-1.4793	-2.0787	-2.0168	-2.0486	-1.933	-1.852	-1.7931	-2.0734	-2.368	-2.01	-1.8141	-1.7721	-1.8731	-1.4216	-1.873	-1.9512	-2.0612	-1.75	-1.6494	-2.0519
AIP	-0.0519	-0.02355	-0.20345	-0.0259	-0.0487	0.13785	0.03345	-0.32095	-0.1296	-0.325	-0.1292	-0.4554	-0.08175	-0.2206	-0.3858	-0.34935	-0.19415	0.2667	-0.3441	-0.05915	-0.1259	-0.29555	-0.37195	-0.1946	0.02165	-0.18335	-0.2713	-0.37535	-0.29275	-0.43755	-0.1943	-0.4729	-0.45425	-0.34355	-0.3554	-0.3185	0.0353	-0.07605	-0.159	-0.3081	-0.0035	-0.0947	-0.2334	-0.05845	-0.1117	-0.19215	-0.4224	-0.14935
AIPL1	0.0651	0.04175	0.09865	0.05745	0.162	0.13385	0.1826	-0.0716	0.06025	0.1006	0.03285	0.1682	0.1381	-0.045	0.01605	0.02045	0.0184	0.0553	-0.01535	0.21885	-0.0066	-0.026	0.17615	0.02815	0.04775	0.05185	0.0492	-0.0391	0.08155	0.0009	0.05475	-0.05955	0.12765	0.04935	0.1112	-0.0516	0.0063	0.00635	-0.0325	0.07145	-0.0656	0.11795	-0.0568	0.0171	-0.04535	0.1012	0.0435	0.0782
AIRE	0.17415	0.0555	-0.01045	0.10885	0.10515	-0.01165	0.1027	0.1832	0.12615	0.4729	0.2357	0.0824	0.07945	0.14605	0.03505	0.0667	0.161	0.1882	0.2056	0.1434	0.01445	0.04765	0.2506	0.21105	0.14425	0.0077	0.24555	0.25475	0.03065	0.02675	-0.0076	0.11235	0.27425	0.08415	0.3201	-0.0229	-0.06725	0.1676	0.1261	0.1026	0.0341	0.18385	0.31705	0.083	-0.00335	0.05645	0.1689	0.2366
AJAP1	-2.6445	-2.8505	-1.6018	-2.749	-2.7047	-1.7105	-2.5835	-1.2284	-3.1143	-2.1751	-2.9003	-2.6857	-3.465	-3.0857	-3.1143	-2.8997	-2.9533	-3.0887	-2.8672	-3.2424	-3.6436	-3.2658	-3.1271	-2.7425	-2.8128	-3.2278	-2.0382	-2.0906	-3.0264	-2.6985	-3.0326	-2.8104	-3.2026	-2.6681	-2.8082	-2.7073	-3.1204	-2.85	-2.2531	-2.8471	-3.2496	-3.4535	-2.8444	-3.2755	-3.3903	-2.8774	-2.5672	-2.7991
AJUBA	-0.8588	0.5263	-1.4211	-1.0639	-0.2912	-0.2733	-0.7242	-0.5556	-0.6281	-2.1182	-0.1428	-1.36	-0.8367	-0.3334	-0.6887	-1.5813	-1.8944	-1.3886	-1.1952	-0.526	-0.1051	-0.5232	-2.2102	-0.9467	-0.6512	-0.7144	-1.3655	-0.6623	-0.7621	-0.536	-1.3599	-1.0735	-0.6543	-1.1022	-1.3473	-1.6407	-0.2955	-1.1375	-1.3422	-1.6887	-1.0733	-1.3084	-1.958	-0.7549	-0.887	-1.0204	-0.7059	-1.1761
AK1	1.88555	1.8723	1.76075	1.61085	0.75565	1.93895	1.61325	1.75475	1.2074	0.61945	1.1417	0.68475	1.25385	1.09095	0.64205	1.17345	1.03905	0.95155	1.31895	0.95605	0.90215	1.34215	0.8849	0.79165	0.94265	1.76315	0.2301	0.56555	1.06255	0.8312	0.54085	0.719	0.872	0.8376	1.2012	0.2188	0.46935	0.6908	0.6767	0.5586	1.2233	1.15085	0.47555	0.612	0.85825	0.96965	0.6376	0.91135
AK2	-1.18025	-1.487225	-1.5223	-1.631975	-1.21645	-1.276375	-1.284475	-1.33645	-1.234075	-1.05615	-1.1243	-0.8527	-1.352825	-1.077875	-1.20915	-1.124425	-1.29955	-0.8281	-1.125825	-1.101775	-1.1711	-1.184375	-1.3145	-1.387775	-1.407325	-1.21135	-1.062025	-0.989575	-1.317075	-0.997875	-1.123175	-1.12235	-1.076775	-1.477175	-1.0174	-1.249375	-1.154175	-1.481625	-1.201	-1.2344	-1.16925	-0.906425	-1.335875	-1.297325	-1.147025	-1.2559	-0.99225	-1.4392
AK3	0.3827	0.4189	0.6271	0.3673	0.3521	0.2636	0.5075	0.0902	0.4756	0.558	0.6591	0.2001	0.341	0.6418	-0.005	0.0355	0.6243	0.3185	0.435	-0.0118	0.4594	0.3511	0.0896	0.4434	0.2601	0.2997	0.1354	0.1435	0.401	0.1857	0.1296	-0.0526	0.2976	0.6211	0.1899	-0.0998	0.0534	0.0542	0.4915	0.7007	-0.1619	0.2356	0.3797	0.3609	0.3637	0.5904	0.3468	0.265
AK4	-1.90306	-2.3785	-2.30118	-2.48642	-2.083	-2.359	-2.20406	-2.69056	-2.08764	-0.97254	-1.89166	-1.06726	-2.03856	-1.4315	-1.60106	-1.86976	-1.63426	-1.67064	-1.21842	-2.11676	-1.44446	-2.31614	-2.0569	-1.6364	-2.27508	-2.15538	-1.58522	-1.2246	-2.3653	-1.19126	-1.64422	-1.65158	-1.58892	-1.65666	-1.9591	-1.73198	-1.63078	-1.8466	-1.33304	-1.50488	-1.75238	-1.32	-1.5466	-1.20862	-1.33994	-1.76078	-1.37146	-1.93968
AK5	-0.79745	-0.96865	-0.8864	-0.8394	-0.76135	-0.8875	-0.81275	-0.94885	-0.5339	-0.50775	-0.83635	-0.6676	-0.00025	-0.85655	-0.662	-0.5725	-1.0011	-0.54755	-0.5702	-0.47435	-0.5943	-0.86575	-0.6698	-0.90705	-0.7925	-0.4201	-0.89275	-0.97215	-0.9614	0.0346	-0.6327	-0.58035	-0.6753	-0.8812	-0.7943	-0.0774	-0.66665	-0.57265	-0.6132	-0.4733	-0.92065	-0.6957	-0.67815	-0.6135	-0.8121	-0.8605	-0.5708	-0.67355
AK7	-0.0961	-0.5378	1.3862	-0.6654	0.1311	0.244	0.4472	-0.4497	0.3123	-0.5647	1.2021	1.8924	-1.0999	0.755	2.3076	-0.154	-0.5404	0.1088	0.1674	-0.6469	-0.5203	-0.3641	-1.0617	0.3731	-0.6136	-0.6095	1.1345	2.9904	0.3347	2.3687	0.7283	-0.3622	1.9213	1.9133	-0.4171	1.535	2.5003	-0.0427	2.1991	0.1238	-0.36	-0.5244	0.5712	0.0896	0.8849	-0.6737	1.7521	-0.5883
AK8	0.2496	0.19915	0.91555	0.15285	0.18305	0.40155	0.4289	0.1889	0.65645	0.1083	0.88045	1.24245	0.1142	0.6576	1.49025	0.1947	0.09395	0.5137	0.49045	0.0328	-0.0094	0.32295	0.2499	0.51515	-0.0915	0.292	0.8406	1.4872	0.3996	1.39005	0.7545	0.3034	1.20845	0.6871	0.0188	0.89185	0.98265	0.348	1.5517	0.33125	0.23955	0.0124	0.5005	0.3607	0.63375	0.1946	0.91325	0.0947
AKAP1	0.7541	0.7661	0.7963	0.6008	0.1472	0.5255	0.9526	0.3074	0.6377	0.7737	0.5041	0	0.1683	0.8506	0.6844	0.3478	-0.0012	-0.5037	0.3156	-0.3604	-0.2074	-0.1889	-0.265	0.209	0.1937	0.8452	-0.0569	0.4811	-0.029	0.2968	0.0663	0.2252	0.4581	0.1704	0.4515	-0.4354	0.4504	0.0042	0.1495	0.0891	0.4479	-0.1847	0.0435	0.2354	0.168	0.4139	0.8522	-0.2027
AKAP10	0.2136	0.4925	0.7219	0.0372	0.2325	-0.2711	0.5937	0.2889	-0.0243	0.0016	0.311	0.1384	0.4069	0.04	0.2951	0.2242	0.143	-0.5289	-0.0994	0.9398	0.0642	0.4026	0.5822	0.2944	0.2907	-0.2396	-0.071	0.169	0.0975	-0.0861	0.3397	0.2179	-0.1734	0.0213	0.0733	0.2859	0.3232	0.1456	0.3979	0.3807	0.6521	0.3003	-0.0556	0.4927	-0.0052	0.7825	0.0744	-0.2038
AKAP11	0.1122	0.7564	0.7516	0.9426	0.51765	0.6071	0.52685	0.71955	0.57935	0.38895	0.1735	0.13995	0.40745	0.5727	0.46945	0.2041	0.1209	-0.0618	0.25345	0.61355	0.6333	0.253	0.34765	0.50225	0.66935	0.21395	0.2471	0.13605	0.4341	0.1614	0.59555	0.21075	0.4108	0.2206	0.29855	0.2495	0.8466	0.74455	0.36545	0.19185	0.74885	0.384	0.45735	0.5365	0.2152	0.65315	0.03735	0.45745
AKAP12	0.034266667	0.525666667	0.611766667	1.056633333	0.779633333	0.496833333	0.821666667	1.272066667	0.2435	1.767666667	0.793433333	0.969133333	1.246833333	0.465666667	1.310866667	1.116733333	1.358133333	1.150666667	0.5318	0.824166667	1.445533333	0.575466667	1.564133333	0.430633333	-0.076866667	1.0553	2.403766667	1.297666667	0.5746	0.514566667	1.108833333	0.826633333	0.750033333	1.216833333	0.945166667	1.3661	0.812466667	0.7774	0.902066667	1.6739	0.522166667	1.329366667	1.429	1.232833333	1.120066667	0.6545	0.2124	1.631833333
AKAP13	2.657025	2.82585	2.916275	2.814125	2.32885	2.643	3.03015	2.66925	2.377925	2.85935	2.027425	1.862075	2.68145	2.214975	2.067725	2.508625	2.3834	2.13085	2.68	2.28745	2.075725	2.1245	2.879425	2.066825	2.3532	2.9273	2.5433	1.847575	2.51475	2.00135	2.060325	2.5919	2.021775	2.249775	3.0685	2.0791	2.0075	2.231975	1.646425	2.2516	2.27115	2.591425	2.242425	1.894325	1.99085	2.326825	2.134625	2.562125
AKAP14	1.4941	0.1685	3.4505	0.6755	1.5029	1.6422	2.2192	0.0777	2.4359	0.5578	3.4071	4.5645	0.2019	2.5758	4.5664	1.6941	1.1068	2.3125	2.0875	0.2938	0.8041	1.4314	0.3365	2.4793	1.0739	0.4083	3.2972	5.0677	2.6568	4.8756	3.101	1.2016	4.3181	3.9761	0.8306	3.6724	4.9416	1.8215	4.9409	2.1564	0.9382	0.4882	2.5985	2.1462	3.0267	0.6396	4.0114	0.0777
AKAP17A	0.1581	0.2806	0.5196	0.6124	-0.3012	0.4238	0.466	0.185	0.4015	1.4203	-0.0392	0.27	0.6781	0.4989	0.2647	0.2116	0.0941	0.6378	1.0111	0.5657	0.0888	0.3123	0.6245	0.8697	0.3068	0.412	0.196	0.0903	0.7627	-0.3647	-0.1319	0.6728	0.194	0.2039	0.653	0.424	0.4421	0.4006	0.3873	0.3771	0.4006	0.4331	0.947	0.1138	-0.0656	-0.1267	0.2185	-0.4197
AKAP2	-0.0141	1.5758	0.6691	0.9419	1.067	1.2898	1.6001	1.272	0.6616	0.798	0.1996	0.1878	0.8806	-0.015	-0.0048	0.077	0.3882	1.0351	-0.1289	0.7087	0.9168	0.3153	1.3817	0.2275	0.4737	0.5159	0.6021	0.0414	0.675	-0.1927	0.1345	0.1217	0.0202	-0.0306	0.2193	0.3765	0.0995	0.7151	-0.0617	0.5958	0.3152	0.7483	0.6695	0.0059	0.4167	0.58	-0.6212	0.7967
AKAP3	-0.1723	-0.2231	-0.1367	-0.0249	-0.3415	0.2224	-0.2225	-0.2451	0.0298	-0.071	0.0166	-0.1577	-0.4033	0.0071	-0.1768	-0.2847	-0.0285	0.1317	-0.1251	-0.069	0.1843	-0.0822	-0.392	-0.3809	0.0098	-0.0339	-0.0961	-0.0503	0.1717	0.0834	-0.2229	-0.132	0.029	0.1122	-0.3321	-0.1115	-0.2685	-0.2609	-0.0775	-0.2299	-0.0908	0.0338	-0.3058	-0.0657	-0.1081	-0.3189	0.0452	-0.1133
AKAP4	-0.262	0.1725	0.1292	-0.1425	-0.2327	0.1856	0.0033	0.0712	-0.0947	0.0711	0.09	-0.146	0.1977	0.0567	-0.057	-0.1769	0.0474	0.2761	-0.1042	0.0063	-0.0051	0.0552	-0.0945	-0.0824	0.0014	-0.0162	0.0674	-0.0097	-0.0739	0.0704	-0.0707	0.0696	-0.0527	0.1188	-0.0558	-0.1554	0.1006	-0.0449	-0.0882	-0.0929	-0.1093	-0.0797	0.1645	-0.206	0.0606	-0.031	-0.2656	-0.2856
AKAP5	-0.2762	-0.2858	-0.1745	-0.2404	-0.2922	-0.2714	-0.1135	-0.0215	-0.2632	-0.1983	-0.1514	-0.3538	0.0535	-0.2739	-0.1312	-0.2419	-0.174	0.052	-0.0507	-0.2845	-0.0592	-0.0989	-0.251	-0.3476	-0.083	0.0081	-0.2022	0.0135	-0.1573	-0.0346	-0.0892	-0.1945	-0.2199	-0.2316	-0.242	-0.1512	0.057	0.0429	-0.0726	0.0937	-0.3211	-0.1223	-0.1032	-0.1835	-0.281	0.1073	-0.0294	-0.0384
AKAP6	0.036	0.1088	0.14525	0.0187	0.0058	0.08445	0.01125	0.1409	0.18155	0.15135	0.2119	0.14605	0.08595	0.13565	0.2182	0.10345	-0.03315	0.04235	0.07305	0.054	-0.00105	-0.01765	0.1815	0.2639	0.12995	0.16305	0.2617	0.28885	0.1008	0.29725	0.20565	-0.0181	0.2219	0.1434	0.05525	0.01505	0.07495	0.02165	0.1812	-0.02475	0.19845	0.02495	0.0311	0.15425	0.0437	0.09495	0.13985	0.19005
AKAP7	0.4257	0.156	0.9156	0.4495	0.1506	0.2018	0.4487	0.3355	0.7057	-0.4919	0.7566	0.0269	-0.2557	0.2798	0.2808	0.1695	0.6737	-0.1885	0.2156	0.088	0.333	0.3861	-0.3259	0.0185	0.4579	-0.2857	-0.1477	-0.128	0.2562	0.1057	0.3663	0.0328	0.5239	0.5255	-0.1476	0.1517	0.1225	0.0045	0.4095	0.0338	0.3994	0.5836	0.1931	0.1259	0.1851	0.1772	0.5491	0.1828
AKAP8	-0.3421	-0.5557	-0.9454	-0.6347	-0.629	-0.7445	-0.6199	-0.5527	-0.6733	0.5418	-0.7571	-0.5466	-0.4544	-0.6263	-0.4829	-0.2762	-0.1069	-0.3184	-0.3244	-0.7068	-0.8826	-0.5689	-0.1545	-0.4896	-0.9261	-0.3222	0.0796	-0.4857	-0.5576	-0.8544	-0.6323	-0.4384	-0.7741	-0.695	-0.2145	-0.2757	-0.8569	-0.7433	-0.6505	-0.0868	-0.5741	-0.1714	-0.039	-0.8689	-0.6838	-0.5769	-0.5866	-0.3273
AKAP8L	-0.51815	-0.21665	-0.21365	-0.21395	-0.75455	-0.4687	-0.5223	-0.24805	-0.55225	-0.46375	-0.953	-0.7301	-0.5044	-0.5869	-0.28495	-0.39915	-0.7784	-0.4108	-0.374	-0.5698	-0.79865	-0.83355	-0.169	-0.2787	-0.454	-0.3759	-0.60685	-0.3486	-0.8454	-0.7096	-0.70075	-0.4449	-1.03325	-1.01215	-0.48205	-0.7212	-0.3324	-0.15225	-0.55565	-0.80115	-0.3163	-0.72945	-0.71955	-0.85425	-0.7256	-0.6632	-0.88615	-0.56675
AKAP9	0.117733333	0.375	0.624733333	0.410633333	0.244833333	0.6162	0.627933333	0.377233333	0.490033333	0.224333333	0.4997	0.299233333	0.168133333	0.440566667	0.684233333	0.2749	0.208533333	-0.0305	0.242666667	0.503433333	0.298466667	0.234066667	0.266733333	0.469533333	0.404833333	0.435066667	0.3495	0.3826	0.392866667	0.3547	0.338733333	0.196933333	0.3685	0.354566667	0.087566667	0.474633333	0.73	0.319166667	0.4013	0.318566667	0.309766667	0.3602	0.515333333	0.3137	0.244833333	0.3765	0.4129	0.143566667
AKD1	0.401833333	0.614466667	1.4128	0.626666667	0.728633333	0.698433333	1.073833333	0.5906	1.0417	0.089933333	0.842233333	1.510966667	0.365966667	0.903233333	1.8055	0.4009	0.3141	0.089166667	0.640833333	0.506833333	0.480433333	0.4873	0.363833333	0.9218	0.671733333	0.391466667	0.884633333	1.6655	0.843466667	1.286866667	0.823466667	0.290033333	1.326733333	1.110366667	0.287633333	1.0066	1.836566667	0.927	1.7056	0.637566667	0.554733333	0.394033333	0.694166667	0.689633333	0.6344	0.488166667	1.400566667	0.236266667
AKIP1	-0.37155	-0.17985	-0.35685	-0.4552	-0.39885	-0.4925	-0.3733	-0.3748	-0.3009	-1.00905	-0.201	-0.68005	-0.32405	-0.3275	-0.7418	-0.59395	-0.3129	-0.28555	-0.50375	-0.1529	-0.33565	-0.38455	-0.63125	-0.3916	-0.16315	-0.5792	-0.5471	-0.56125	-0.4694	-0.4389	-0.3121	-0.4694	-0.68765	-0.63545	-0.61625	-0.6495	-0.5583	-0.56905	-0.27275	-0.41905	-0.35705	-0.59375	-0.63665	-0.35935	-0.2934	-0.2468	-0.5892	-0.4881
AKIRIN1	-0.2862	-0.59435	-0.92365	-1.0575	-0.862	-0.80765	-0.6831	-0.58	-1.0541	-0.80755	-0.9144	-0.42175	-0.20135	-0.77935	-0.5308	-0.74955	-0.4133	-0.3425	-0.57615	-0.92865	-1.18825	-0.5223	-0.34555	-1.10775	-1.11015	-0.8022	-0.1307	-0.7119	-0.34105	-0.6911	-0.6068	-0.8653	-0.6658	-0.553	-1.0187	-0.401	-1.26755	-0.81175	-0.60875	-0.11195	-1.01225	-0.03125	-0.3456	-0.83245	-1.1679	-0.92275	-0.79025	-0.79015
AKIRIN2	0.63425	0.51515	0.796	0.75025	0.39945	0.61285	0.8434	0.753	0.506	0.7491	0.37975	0.4159	0.69915	0.16345	0.06895	0.454	0.601	0.58825	0.5746	0.4809	0.4739	0.552	0.7816	0.13545	0.40785	0.4949	0.6118	0.06425	0.78325	0.5532	0.33905	0.69915	0.2594	0.51115	0.6296	0.3672	0.0967	0.41815	0.25785	0.48905	0.28235	0.7551	0.54975	0.31955	0.30925	0.4193	0.35615	0.36675
AKIRIN2-AS1	0.4611	0.8524	0.624	0.5132	0.23	0.5619	1.0698	0.7295	0.1137	0.4622	0.1396	0.0338	0.5956	0.001	-0.2591	0.319	0.2945	-0.041	0.4284	0.2772	0.0982	-0.0517	0.6863	0.1694	0.4188	0.1986	0.0081	-0.4072	0.3852	-0.3158	0.1503	0.3702	-0.0004	0.38	0.2777	0.0834	0.0321	0.0386	-0.2521	0.3381	0.1801	0.8669	0.2465	0.1198	-0.2164	0.0832	-0.1525	0.1545
AKNA	-0.0154	0.0216	0.43885	0.3288	0.10495	0.26605	0.1192	0.16045	0.21665	0.6788	-0.0495	0.14085	0.4184	0.0254	0.4622	0.3361	0.18615	0.4353	0.2561	0.3617	0.14125	0.1428	0.33035	0.33935	0.4451	0.1228	0.26765	0.15775	0.31885	-0.0097	0.52405	0.0728	-0.01015	-0.07935	0.1278	0.4747	0.3214	0.46575	0.2583	0.33435	0.2341	0.4099	0.49825	0.1172	0.14325	0.1607	0.0054	0.3755
AKNAD1	0.0076	-0.06935	-0.10255	0.0818	-0.07295	0.1322	0.1292	-0.0747	0.02835	0.13785	0.06655	0.0774	0.0177	0.02105	0.01115	0.01565	-0.04765	-0.0273	0.04985	0.132	0.06465	0.108	-0.0401	0.0444	-0.0385	0.15005	0.05965	0.0159	-0.022	-0.0173	0.0912	0.24145	-0.07315	0.1333	0.03625	0.0381	-0.096	-0.00125	0.0477	-0.14195	-0.0243	0.09345	-0.0871	0.04415	-0.0742	0.0401	0.05015	-0.2685
AKR1A1	0.40235	-0.4351	-0.35445	-0.34645	0.22655	-0.18575	0.05835	0.1558	0.11995	-0.6257	0.41625	0.1293	-0.1553	-0.11085	-0.06995	-0.1138	0.245	0.026	0.05725	-0.0801	0.0315	0.22315	-0.04775	-0.1697	0.2017	-0.2388	-0.15805	-0.0248	0.0571	0.37405	0.26215	-0.0077	0.0982	-0.29025	-0.31965	0.30805	-0.2932	-0.09575	0.1678	0.09175	0.02565	0.62105	-0.14555	0.2517	0.1299	0.3433	0.19175	0.0749
AKR1B1	0.1583	-1.4631	-0.6983	-0.8914	-0.9779	-0.8723	-0.8352	-0.4726	-1.0454	-1.902	-1.0883	-1.2495	-1.1017	-1.4343	-1.3507	-1.1692	-0.9002	-1.2867	-1.0197	-0.9208	-0.9151	-0.8986	-1.0021	-1.3593	-0.7977	-1.6323	-1.0248	-1.5245	-0.8656	-1.0548	-0.9144	-0.9739	-1.1959	-1.1437	-1.19	-1.0807	-1.2568	-0.8907	-1.059	-1.3562	-1.0185	-0.8678	-1.3541	-0.9804	-1.0442	-0.8285	-1.5209	-0.951
AKR1B10	-1.7602	-2.84475	-2.75235	-2.8294	-2.477	-2.78925	-2.6508	-2.3833	-2.2011	-1.9602	-1.616	-0.40775	-2.56405	-1.41235	-1.79655	-2.03275	-2.36435	-2.6131	-2.27265	-2.6203	-2.3338	-2.4646	-2.8713	-2.49	-2.71515	-1.5333	-0.7797	-0.1402	-2.8903	-0.94065	-1.48755	-2.4451	-2.1215	-0.49345	-2.6415	-1.7646	-2.55725	-2.88745	-1.799	-1.8975	-2.8666	-2.9093	-2.1064	-2.0588	-1.93605	-2.59345	-1.17355	-2.37835
AKR1C1	0.598875	0.0257	0.3037	-0.1841	0.232675	-0.098625	0.41555	0.4791	-0.263775	-0.5874	-0.1065	0.137225	-0.503625	-0.6563	-0.062275	-0.554025	-0.305225	-0.64785	-0.638775	-0.732475	-0.07995	-0.6612	-0.901275	-0.7136	-0.574975	-0.688525	0.652125	0.9525	-0.419875	-0.1362	0.090925	-0.92825	-0.18445	0.621875	-0.858	-0.373225	-0.488775	-0.8337	0.097675	0.189325	-0.64735	-1.13865	-0.294125	-0.05125	-0.14775	-0.83395	-0.28065	-1.0191
AKR1C3	1.0163	1.9538	0.7632	0.9217	0.7454	1.249	1.5478	2.1866	0.0642	-0.9859	0.3565	0.6403	-0.0414	-0.3369	0.1647	-0.6878	-0.2533	0.2808	-0.5672	0.494	0.4739	0.1804	-0.462	-0.4115	0.1713	-0.3779	0.6653	1.2662	0.2641	0.4547	0.3832	-0.7694	-0.0256	0.9815	-0.7981	-0.1377	0.2933	-0.2015	0.4815	0.3956	-0.0982	-1.1333	-0.229	-0.1169	0.2237	-0.1681	-0.0327	-0.2731
AKR1C4	0.3091	0.2139	0.1761	0.1337	0.1952	0.1321	0.2471	0.2399	0.0284	0.0741	0.0613	0.2681	0.1895	0.2084	0.0181	-0.1136	0.172	-0.0465	0.248	0.1842	0.2583	0.1141	0.2632	0.3141	0.306	-0.0146	0.2754	0.3057	0.0876	0.0796	0.1073	0.2896	0.164	0.1795	0.2591	-0.0664	-0.0823	0.1245	0.0099	-0.0607	0.0801	0.1791	0.2688	0.1173	-0.2179	0.2118	0.1371	0.1145
AKR1D1	-0.26705	-0.19305	-0.1602	-0.172	-0.3602	-0.30135	-0.1167	-0.16375	-0.0667	-0.0907	-0.05235	-0.32505	-0.19305	-0.1538	-0.29625	-0.14895	-0.2349	-0.15985	-0.12025	-0.0193	-0.24785	-0.14855	-0.0373	-0.26595	-0.3262	-0.12615	-0.326	-0.31045	-0.00845	-0.18945	-0.04215	-0.1252	-0.3049	-0.1625	-0.11925	0.03295	-0.3337	-0.35155	-0.4401	-0.25885	-0.19405	-0.22775	-0.27655	0.0359	-0.1726	-0.1754	-0.08975	-0.06025
AKR1E2	-0.0822	-0.27	-0.3066	-0.2799	0.0129	-0.3116	-0.2974	-0.3605	-0.3268	0.0213	-0.2337	-0.2726	-0.1589	-0.3366	-0.2977	-0.107	-0.192	-0.1167	-0.3673	-0.1446	-0.1738	0.0236	-0.4197	-0.1658	-0.0878	-0.4554	-0.4513	-0.3631	0.1162	-0.11	-0.1502	-0.1079	-0.1717	-0.1132	0.2383	0.2181	-0.303	-0.1863	-0.1873	-0.2207	-0.189	-0.0402	-0.1076	-0.3172	-0.2587	-0.3968	-0.1226	-0.3587
AKR7A2	-0.1085	-0.6127	-0.4455	-0.5853	-0.4478	-0.4234	-0.544	-0.5768	-0.3503	-1.1321	-0.2355	-0.1686	-0.397	-0.2932	-0.0711	-0.4095	-0.2033	-0.1641	-0.7072	-0.4556	-0.1807	-0.468	-0.565	-0.2243	-0.3125	-0.6541	-0.5515	-0.1578	-0.5994	-0.084	-0.2497	-0.4045	-0.424	-0.803	-0.7929	-0.5316	-0.0575	-0.3469	-0.0442	-0.4994	-0.1679	-0.6905	-0.516	-0.2298	-0.0713	-0.2578	-0.4815	-0.3151
AKR7A2P1	-0.1294	-0.6892	-0.6852	-0.7485	-0.5412	-0.7048	-0.7826	-0.6431	-0.5087	-0.9483	-0.2422	-0.2684	-0.5731	-0.3545	-0.444	-0.5289	-0.3007	-0.2398	-0.8684	-0.5803	-0.3752	-0.495	-0.7962	-0.5746	-0.5764	-0.7613	-0.5537	-0.3073	-0.8807	-0.4076	-0.3954	-0.6988	-0.3622	-0.7671	-1.0238	-0.5012	-0.209	-0.6654	-0.1804	-0.7105	-0.4426	-0.6625	-0.7049	-0.4921	-0.2105	-0.463	-0.5358	-0.257
AKR7A3	-0.1864	-0.7782	-0.6994	-0.7256	-0.5241	-0.5118	-0.6636	-0.6583	-0.4609	-1.0442	-0.295	-0.2496	-0.5412	-0.3594	-0.2882	-0.4855	-0.2114	-0.3783	-0.8629	-0.6451	-0.338	-0.5509	-0.8729	-0.4611	-0.5042	-0.7724	-0.6617	-0.4409	-0.6901	-0.2844	-0.4382	-0.6424	-0.568	-0.6653	-1.0934	-0.3955	-0.3691	-0.5763	-0.1988	-0.5878	-0.3669	-0.8038	-0.5772	-0.3448	-0.2799	-0.5136	-0.5762	-0.5356
AKR7L	0.3814	-0.4888	-0.3008	-0.4639	-0.1965	-0.3926	-0.3707	-0.3828	-0.1788	-0.6672	0.2233	0.0408	-0.3524	-0.0318	-0.0208	-0.344	0.0443	-0.2263	-0.4665	-0.3733	-0.0938	-0.2812	-0.4259	-0.0196	-0.1549	-0.4137	-0.1534	-0.0202	-0.3405	0.11	-0.0038	-0.2495	-0.323	-0.4781	-0.5248	-0.2977	0.7885	-0.1139	0.1807	-0.2212	-0.0459	-0.4618	-0.5057	-0.0741	0.0169	0.0286	-0.2481	-0.1878
AKT1	-0.6434	-0.7496	-0.8641	-0.5115	-0.7424	-0.7902	-0.8636	-0.76	-0.8059	-0.9373	-0.7361	-0.8199	-0.7006	-0.9418	-0.9343	-0.7167	-0.7036	-0.3261	-0.9188	-0.6112	-0.8632	-0.6017	-0.9327	-1.1634	-0.9081	-0.776	-0.8441	-0.9137	-0.8349	-0.8103	-0.883	-0.8089	-0.8589	-0.8644	-0.912	-0.9279	-1.0846	-1.0011	-0.9348	-0.8765	-0.9027	-0.6481	-0.9254	-0.9156	-0.8529	-0.8728	-0.8462	-0.8103
AKT1S1	-0.8398	-1.0504	-1.3485	-1.1253	-1.0452	-0.9142	-1.2173	-0.8568	-1.3741	-1.2784	-1.0953	-1.0229	-1.0834	-1.0431	-1.0364	-1.0963	-0.9389	-0.3884	-1.111	-1.1151	-0.891	-0.8685	-1.4461	-1.226	-1.1151	-0.9003	-0.8569	-1.0545	-1.2698	-0.884	-1.016	-0.7307	-1.1872	-1.1382	-1.1761	-1.1006	-1.2927	-1.0607	-1.1294	-1.0853	-1.1569	-0.965	-1.2907	-1.096	-0.7689	-1.0687	-1.1196	-0.994
AKT2	-0.008666667	-0.291633333	-0.159466667	-0.137	-0.158066667	-0.159066667	-0.3443	-0.5591	-0.047333333	-0.063766667	0.009133333	-0.2497	-0.0803	-0.019366667	-0.019266667	0.101366667	0.044966667	0.2672	-0.063666667	-0.033933333	-0.102733333	0.003633333	-0.356	-0.127333333	-0.109633333	0.0751	-0.162133333	-0.221033333	-0.244133333	-0.226633333	-0.265833333	0.0047	-0.092166667	-0.274966667	-0.180366667	-0.1477	-0.088966667	-0.1809	-0.166133333	-0.371966667	-0.043366667	-0.053333333	-0.044366667	-0.109566667	-0.136766667	-0.4106	-0.1208	-0.169166667
AKT3	-0.0211	0.7325	0.589066667	0.564633333	0.822233333	0.6067	0.475933333	0.420866667	0.332033333	0.217566667	0.03	0.3651	0.397833333	0.097033333	0.1322	0.172966667	0.108833333	0.493433333	0.026766667	0.5453	0.3803	0.076666667	0.4746	0.5188	0.393	-0.030266667	0.4221	0.3422	0.213766667	0.0018	0.4511	0.2631	0.099266667	0.5229	0.251633333	0.079266667	0.297733333	0.538066667	0.296466667	0.078366667	0.332566667	0.105266667	0.149633333	0.3387	0.429366667	0.315333333	-0.227633333	0.463566667
AKTIP	0.1859	0.20635	0.4208	0.36095	0.7807	0.414	0.55955	1.0567	0.46545	-0.5784	0.4159	0.2896	0.3618	0.0826	0.34165	0.1072	0.4915	0.25285	-0.20025	0.30295	0.47515	0.20985	-0.00305	0.02875	0.17285	-0.2159	0.28195	0.2296	0.2868	0.53505	0.5754	-0.02325	0.22945	0.21265	-0.2974	0.1929	0.315	0.28765	0.6856	0.15155	0.34995	0.32925	0.2117	0.32645	0.54755	0.33485	-0.08695	0.2167
ALAD	-0.01575	-0.39605	-0.5447	-0.50335	0.1224	-0.33265	-0.44635	-0.0833	-0.23245	-0.89745	-0.12775	-0.70835	-0.59835	-0.2416	-0.5057	-0.28415	-0.2071	-0.40355	-0.4257	0.02075	0.05365	-0.17045	-0.314	-0.1887	-0.03035	0.2768	-0.5752	-0.3359	-0.2417	-0.2174	-0.2366	-0.33575	-0.22315	-0.36535	-0.54985	-0.0096	-0.47615	-0.15495	-0.16535	-0.28565	-0.17255	-0.23335	-0.44475	-0.18645	-0.21105	-0.08835	-0.19785	-0.02295
ALAS1	-0.1035	0.06395	-0.48095	-0.586	-0.1794	-0.1726	-0.009	0.26855	-0.1619	-0.6611	-0.27765	-0.1389	0.23625	-0.52995	-0.60565	-0.1855	-0.1244	0.08365	-0.2384	-0.17125	0.15935	0.2497	-0.0141	-0.80285	-0.0628	-0.30115	-0.74805	-0.54615	-0.316	-0.05315	-0.36965	-0.02365	-0.36185	-0.6891	-0.27335	-0.30145	-0.59405	-0.28465	-0.4976	-0.4776	-0.26045	0.6094	-0.3879	-0.55565	-0.2832	-0.18405	-0.28065	0.1216
ALAS2	-2.15285	-2.3057	-2.16455	-2.2916	-2.3217	-2.51785	-1.9322	-3.0809	-2.16025	-0.4679	-2.4394	-1.87655	-1.3314	-2.5093	-2.3979	-1.8679	-2.3609	-2.2848	-2.14035	-2.4659	-2.5955	-2.5534	-2.2935	-2.40885	-2.06565	-1.7793	-2.70105	-0.827	-2.285	-2.303	-2.6588	-2.0442	-2.43755	-2.8304	-1.64435	-2.95085	-1.08135	-1.91055	-2.85165	-2.57215	-2.29835	-2.6249	-2.48655	-2.27795	-2.63015	-1.97335	-2.48915	-2.11495
ALB	-7.9362	-7.2009	-7.5613	-7.2346	-7.3047	-7.6341	-7.6987	-7.9553	-7.6229	-6.5781	-7.8221	-7.0896	-8.1511	-7.7291	-7.2195	-7.1276	-7.6989	-7.5361	-7.6314	-7.589	-8.0115	-8.0502	-7.046	-7.522	-7.0157	-7.1931	-7.3739	-7.3333	-7.618	-7.766	-7.2495	-7.4587	-7.9476	-7.7635	-7.0311	-7.8404	-7.0411	-6.9408	-7.3574	-7.6634	-7.5042	-7.8453	-7.3807	-7.8736	-7.5612	-6.9723	-7.5371	-7.0169
ALCAM	2.17175	1.7578	1.74765	1.57685	1.64485	1.7854	1.95165	1.45535	1.5422	0.99455	1.51625	1.48715	1.08295	1.3601	1.2485	0.97355	1.2274	0.9137	1.1835	0.7932	0.79755	1.2447	0.72965	0.80045	1.1056	1.1369	1.42605	1.394	1.3365	1.57605	0.71605	1.7051	1.3205	1.41595	1.0575	1.0907	1.3702	1.04275	1.26835	1.0222	0.89505	0.9908	0.94195	1.06335	0.83645	0.7503	1.72965	0.64745
ALDH16A1	0.14335	-0.3044	0.0219	0.02645	0.18785	-0.02015	-0.07015	-0.2593	0.19745	0.3113	0.052	0.189	-0.51455	0.3267	-0.144	0.34425	0.01695	0.34465	0.38585	-0.1926	-0.06005	-0.062	0.099	0.1621	-0.0389	-0.01085	-0.00035	0.4311	0.03845	0.26125	0.0674	0.40245	0.1092	0.2854	0.2116	-0.1672	-0.19335	-0.0257	0.23595	-0.04715	0.03475	0.01155	0.26555	-0.25185	0.06025	-0.00485	0.31755	-0.2431
ALDH18A1	-0.9163	-2.3206	-2.2675	-2.2064	-1.576	-1.8707	-2.0983	-1.5279	-1.3317	-1.3028	-1.1313	-0.8626	-1.2304	-0.872	-1.0119	-0.9997	-1.1087	-0.6741	-1.2955	-1.3334	-0.7188	-0.7848	-0.8862	-0.7283	-1.3325	-1.5082	-1.0889	-0.7478	-0.9111	-0.8856	-0.9607	-0.9858	-0.9466	-1.3019	-1.2199	-0.7547	-1.1912	-1.1606	-0.9413	-0.8844	-1.0918	-1.2805	-0.9315	-0.848	-0.9476	-0.557	-1.0694	-1.0569
ALDH1A1	1.5484	1.6742	2.8081	2.4087	2.3391	2.7786	2.8613	1.9636	2.4456	1.3824	2.6084	2.878	1.9507	2.3151	3.4695	2.0083	2.222	1.8013	2.2567	1.5546	2.1687	1.5865	1.7598	1.8728	2.0319	1.2211	3.0491	2.9424	1.8349	3.3242	2.5175	1.7309	2.8101	3.0321	1.2639	1.9789	3.6107	2.2406	3.2182	2.1371	2.1218	2.6162	2.0305	2.5209	2.6547	1.2177	2.8774	1.6132
ALDH1A2	-1.46165	-1.3492	-1.30765	-1.16585	-1.1372	-1.40695	-1.2788	-1.2115	-1.5674	-1.06245	-1.13115	-0.96705	-1.1407	-1.23555	-0.9803	-1.11925	-0.99045	-1.0133	-0.8927	-1.42215	-0.93825	-1.0861	-1.1039	-1.3744	-1.32965	-0.9908	-1.44965	-1.1114	-1.30835	-1.35555	-1.11025	-1.0104	-1.09905	-1.0848	-1.2906	-1.18745	-1.0541	-1.54705	-1.2523	-0.935	-1.2829	-1.14055	-1.0609	-0.92865	-1.3058	-1.2071	-1.2853	-1.2143
ALDH1A3	0.2196	0.2034	0.19765	-0.1885	0.0843	0.1442	0.2819	-0.0615	0.8699	2.17875	1.4651	1.6296	1.6403	1.3731	1.5554	1.2965	1.81345	1.94985	2.1215	0.25695	1.09595	1.53055	2.4674	1.71665	0.8058	0.62935	2.20585	1.7867	1.53935	1.28775	1.63925	1.64515	1.2851	1.45125	1.41925	1.38885	0.65945	1.57405	1.7334	1.96135	1.05035	2.5854	1.79745	1.32285	1.7637	1.30065	1.6372	1.81685
ALDH1B1	-0.7185	-1.192	-1.47325	-1.50065	-0.9001	-1.13835	-1.1293	-0.97645	-1.17995	0.2357	-0.84715	-0.3506	-0.04285	-0.57045	-0.30285	-0.28285	0.1168	0.1072	-0.8967	-1.1918	-0.52775	-0.2854	-0.6856	-0.3981	-0.96255	-0.1991	-0.0471	0.299	-0.5428	-0.0238	-0.12735	-0.3723	-0.64135	-0.3997	-0.37715	-0.3292	-0.9408	-0.63515	-0.1502	-0.0499	-0.4271	-0.64575	0.0287	-0.25265	-0.57265	-0.2027	-0.48485	-0.50225
ALDH1L1	0.34775	0.72745	0.83955	0.658	0.62565	0.57245	0.3535	0.71245	-0.00685	0.00875	0.0335	0.2305	-0.2752	-0.13095	0.431	-0.10175	-0.04755	-0.3084	-0.22335	-0.4609	-0.12455	-0.37775	-0.304	-0.14745	-0.22235	-0.28725	0.40775	0.59515	-0.2774	0.40095	0.2023	-0.2153	0.13575	0.8898	-0.18305	-0.0043	0.06115	-0.17885	0.61275	0.03355	-0.18045	-0.25695	-0.1744	-0.0422	0.0625	-0.15815	0.2603	-0.202
ALDH1L2	0.3333	-0.01345	0.024	0.23815	0.87935	0.0823	-0.27115	0.818	0.1435	-0.3576	0.08075	0.2776	-0.07255	0.404	0.0723	0.47295	0.4688	0.29015	0.0351	0.2768	0.51585	0.67495	0.62885	0.6338	0.57715	-0.20875	0.0231	0.4857	0.41785	0.05685	0.5105	0.3001	0.31055	0.35385	0.1811	0.6756	0.04045	0.2911	0.37605	0.5502	0.34045	-0.1392	0.45315	0.6651	0.38045	0.7443	-0.21215	0.46785
ALDH2	3.86905	4.0937	4.426	4.46885	3.3801	3.8823	4.1788	4.334	4.32365	2.38425	3.56705	2.67905	3.85055	3.50675	3.65445	3.35525	3.29115	2.95975	3.805	3.93335	3.79245	3.93135	3.8561	3.2522	4.1161	4.37365	3.45675	3.4945	3.9321	3.74965	3.2958	3.7457	3.43605	3.5536	3.7496	2.84085	3.28455	3.9327	3.2167	3.1136	3.833	4.59165	2.9396	3.17385	3.63405	3.4789	3.6203	3.932
ALDH3A1	-0.3847	-0.5095	-0.0974	-0.7601	-0.0017	-0.5333	-0.0032	-0.4718	0.3287	0.2935	0.7176	1.2384	-0.5152	0.5981	1.1984	0.1706	0.3136	0.6565	-0.0723	-0.5235	-0.5459	-0.0128	-0.4282	-0.1385	-0.3004	-0.176	0.9693	1.253	-0.4776	1.0224	0.7191	-0.2525	0.2881	1.7054	-0.59	0.031	0.4532	-0.488	1.3239	0.4733	0.2	-0.2142	0.2724	0.5297	0.5765	-0.0415	0.7806	-0.1991
ALDH3A2	1.3224	1.5688	0.4463	-0.0344	0.363	0.9599	1.0482	1.639	1.2957	0.0871	1.2958	0.7512	1.1334	1.0075	0.8929	0.8864	0.4614	1.0965	1.024	0.5062	0.7525	0.8594	0.8247	0.7416	0.9533	1.0358	0.2684	0.8032	1.2892	1.4206	0.852	0.7328	0.7417	0.8875	1.1283	0.3502	1.3131	0.7511	0.7939	0.867	1.0199	0.8714	0.6389	0.9124	0.9057	0.8966	0.88	0.5573
ALDH3B1	1.4276	1.8066	1.8422	1.6635	1.2977	1.5946	2.1104	1.1596	1.7016	0.217	1.8903	1.5102	0.9289	1.4549	1.8881	0.9488	1.4774	0.7998	1.2181	0.758	1.1332	1.0335	0.3218	0.8559	0.9556	1.3241	0.9824	1.4335	1.3118	1.6157	0.9728	0.5052	1.92	2.0862	0.9191	1.086	2.0243	0.562	1.95	1.0047	1.0651	1.4114	1.0941	0.9909	0.7808	0.5446	1.5747	0.7721
ALDH3B2	-0.3177	-0.3423	-0.1835	-0.4337	-0.3606	-0.2437	-0.1901	-0.5509	-0.3528	-0.0785	-0.2747	-0.2926	-0.3532	-0.1234	-0.458	-0.2339	-0.2045	-0.2972	-0.5039	-0.2997	-0.3588	-0.2941	-0.4276	-0.3028	-0.4055	-0.3271	-0.3142	0.109	-0.4744	-0.3254	-0.256	-0.2646	-0.3678	-0.1434	-0.2875	-0.2026	0.0394	-0.5009	-0.137	-0.3296	-0.3772	-0.3271	-0.5223	-0.4937	-0.3332	-0.2773	-0.1863	-0.2664
ALDH4A1	-0.1395	-0.218933333	-0.678066667	-0.551566667	-0.376833333	-0.4563	-0.9323	-0.282966667	-0.839966667	-0.4455	-0.632566667	-0.343666667	-0.6756	-0.3609	-0.662833333	-0.561566667	-0.407233333	-0.745666667	-0.693133333	-1.0595	-0.856033333	-0.740033333	-1.235433333	-0.689233333	-0.7301	-0.6714	-0.441333333	-0.137933333	-0.990066667	-0.311666667	-0.511933333	-0.628566667	-0.586466667	-0.3051	-0.8686	-0.733933333	-1.1708	-1.092566667	-0.461666667	-0.551833333	-0.6962	-1.0694	-0.730966667	-0.423033333	-0.500066667	-0.8445	-0.177666667	-0.876466667
ALDH5A1	-0.108633333	-0.4192	-0.236533333	-0.491666667	-0.486633333	-0.059166667	-0.101533333	-0.5498	-0.093866667	-0.575566667	0.030566667	-0.481133333	-0.257266667	-0.363833333	-0.0802	-0.232133333	-0.1056	-0.576733333	-0.179433333	-0.460166667	-0.226033333	-0.069633333	-0.808266667	-0.398033333	-0.031833333	-0.0568	-0.645766667	-0.227766667	-0.220733333	-0.004	-0.2295	-0.340733333	-0.162766667	-0.216766667	-0.1757	-0.3377	0.251	-0.314333333	-0.065766667	-0.468466667	-0.070733333	-0.234133333	-0.379033333	-0.3116	0.3894	-0.388366667	0.1658	-0.4672
ALDH6A1	0.9529	0.7552	0.6293	0.5303	0.4165	0.5698	0.0693	0.4821	-0.2529	-0.8307	-0.1671	-0.1536	-0.2684	-0.4383	-0.1453	-0.0722	-0.1922	-0.7409	-0.271	-0.0537	-0.4032	-0.2761	-0.2559	-0.2802	-0.2637	-0.128	-0.0775	-0.2161	-0.3673	0.0436	-0.2604	-0.0052	-0.2107	0.1837	-0.0528	-0.346	0.1576	-0.0283	-0.2578	-0.3858	-0.1708	-0.6288	-0.6638	-0.1349	0.0801	-0.7159	-0.1037	-0.3167
ALDH7A1	-0.2093	0.12435	-0.1233	-0.0927	-0.1376	-0.03535	-0.275	0.01715	-0.44725	-0.6071	-0.2302	-0.53505	-0.6836	-0.03125	-0.0991	-0.4683	-0.5352	-0.66245	-0.7769	-0.4406	-0.5256	-0.42145	-0.69115	-0.27655	-0.37365	-0.68955	-0.3865	-0.2941	-0.7287	-0.4612	-0.24105	-1.04435	-0.24105	-0.16775	-0.83835	-0.65965	-0.085	-0.66185	-0.2807	-0.2649	-0.31205	-1.43105	-0.52075	-0.36575	-0.23965	-0.5647	0.0022	-0.3329
ALDH8A1	-0.0332	0.3181	-0.0579	0.09495	-0.0464	0.0216	0.10285	0.1863	-0.0286	0.1043	-0.08275	0.17555	0.06905	0.1823	-0.14475	0.11265	-0.0126	-0.0565	0.18405	0.01095	-0.13675	-0.0126	0.10285	0.1415	-0.07315	-0.098	-0.1091	-0.05045	0.11255	-0.1407	-0.1024	0.0713	0.0327	0.0883	-0.01425	0.0786	-0.07015	0.2063	-0.0675	0.00405	0.04535	-0.11975	0.11205	0.1269	0.04825	-0.02365	-0.17075	-0.21735
ALDH9A1	0.5453	0.2338	0.4164	0.0852	0.5041	0.1643	0.3407	0.795	0.4171	-0.2878	0.1645	0.5491	0.0188	0.3303	0.234	0.1547	-0.069	-0.0401	0.2601	0.1263	0.3036	0.389	0.3226	0.3362	0.3124	0.1156	0.1065	0.0172	0.1587	0.277	0.3614	-0.0153	0.3921	0.3175	-0.1299	0.3218	0.3836	0.2668	0.4793	0.2907	0.3094	0.2444	0.0746	0.3476	0.1724	0.6197	0.3697	0.2546
ALDOA	0.00285	-0.07975	-0.35175	-0.27615	-0.14995	-0.25455	-0.2587	0.1996	-0.23255	0.2709	-0.27785	-0.27665	-0.3461	-0.13335	-0.39065	-0.0893	-0.129	0.13605	-0.02605	-0.3604	-0.06715	-0.10315	-0.13335	-0.3636	-0.15395	0.134	-0.19095	0.05985	-0.3167	0.11495	-0.1358	0.26965	-0.20635	-0.29435	0.09325	-0.2723	-0.47545	-0.1483	-0.2873	-0.2431	-0.0838	0.08515	-0.27415	-0.13785	-0.0247	-0.20765	-0.22785	-0.00395
ALDOAP2	-1.353	-1.832	-1.9251	-1.8317	-1.4729	-1.7636	-1.7579	-1.3287	-1.7412	-2.3186	-1.7685	-1.5279	-1.8346	-2.0196	-1.9917	-1.6091	-1.4816	-0.865	-1.9826	-2.1341	-1.3721	-1.7625	-1.7995	-2.4051	-1.7283	-1.745	-1.5433	-1.6767	-1.9386	-1.2245	-1.5906	-1.7924	-1.9022	-1.9173	-2.0425	-1.7259	-1.6731	-1.7753	-1.6203	-1.8502	-1.6221	-1.1076	-1.8427	-1.8792	-1.4179	-1.5599	-2.0786	-1.6697
ALDOB	-0.058	-0.12205	-0.0879	0.1085	-0.0967	0.05055	-0.1437	-0.05855	-0.20835	0.0497	-0.0296	-0.1186	-0.0171	-0.21285	-0.0391	-0.19255	-0.14365	-0.0741	-0.0644	-0.04175	-0.1048	-0.30475	-0.1615	-0.21955	-0.14505	-0.0472	-0.219	-0.11795	-0.06835	-0.19235	0.0267	-0.11685	0.0745	0.0987	-0.16855	-0.24785	-0.1506	-0.0595	0.08435	-0.01085	-0.00495	-0.21165	-0.10245	-0.1292	-0.08945	-0.14795	0.0316	-0.2425
ALDOC	-1.9745	-1.4228	-1.5373	-1.619	-1.1426	-1.7362	-2.0791	-1.9473	-1.8322	-0.827	-1.7443	-1.4074	-2.1596	-1.7112	-1.8503	-1.5357	-1.6312	-1.9769	-1.5971	-2.0403	-1.8477	-2.2278	-1.6652	-1.1347	-1.7861	-1.7954	-1.5994	-1.7706	-2.0915	-1.9886	-1.7044	-1.8139	-1.6116	-1.8517	-1.4353	-1.7657	-1.2055	-1.869	-1.7595	-1.8631	-1.5277	-1.7659	-1.7397	-1.527	-1.3362	-1.5855	-1.7528	-1.4744
ALG1	0.14702	-0.41372	-0.3151	-0.53178	-0.06828	-0.50266	-0.51718	-0.24474	-0.16488	-0.34492	0.0772	0.05342	-0.4755	0.0893	-0.13704	-0.07206	0.04406	-0.30358	-0.31376	-0.21876	-0.0346	-0.17596	-0.18412	-0.05872	-0.09406	-0.12082	-0.3056	-0.0988	-0.27042	0.03576	-0.29724	-0.27026	0.12744	-0.13886	-0.29636	0.02248	-0.34196	-0.40232	-0.2225	-0.05464	-0.15242	-0.36802	-0.13976	-0.21776	-0.19128	0.0625	0.0227	-0.21838
ALG10	-0.5027	-1.0521	-0.8342	-0.9461	-0.4528	-0.8782	-0.9468	-0.7566	-0.6825	-1.1334	-0.7209	-0.4594	-0.7524	-0.9665	-0.4786	-0.8026	-0.7076	-0.8102	-0.7037	-0.759	-0.8886	-0.7675	-0.9497	-1.0078	-0.9787	-1.0245	-0.861	-1.011	-0.9454	-0.5492	-0.8551	-0.9693	-0.6872	-0.6372	-1.022	-0.5784	-0.5649	-0.9444	-0.7444	-0.6944	-0.984	-0.5147	-0.9814	-0.7142	-0.4724	-1.1406	-0.8504	-0.9627
ALG10B	-0.7395	-0.6687	-0.44975	-0.503	-0.30655	-0.61775	-0.6996	-0.47455	-0.4216	-0.88425	-0.4981	-0.54675	-0.72575	-0.6721	-0.39655	-0.61435	-0.65065	-0.83885	-0.5945	-0.35905	-0.3971	-0.7083	-0.7603	-0.55595	-0.4452	-0.86025	-0.60265	-0.62535	-0.675	-0.303	-0.4364	-0.6833	-0.42825	-0.4931	-0.5767	-0.4937	-0.26855	-0.6608	-0.4602	-0.59975	-0.59375	-0.6834	-0.72865	-0.45755	-0.37985	-0.51135	-0.5322	-0.55425
ALG11	-1.0971	-1.3279	-1.3143	-1.4485	-1.2657	-1.2066	-0.9335	-0.7331	-1.1173	-0.9988	-0.9993	-0.5562	-0.963	-1.1442	-1.308	-0.7471	-0.6277	-0.819	-1.0587	-0.9763	-0.9523	-0.9525	-1.2484	-1.4569	-1.3926	-1.1431	-0.7816	-1.3342	-0.8651	-0.9964	-0.9922	-0.9851	-0.7912	-1.0439	-1.1726	-0.4157	-1.172	-1.2406	-0.8826	-0.6836	-1.1838	-0.613	-0.6235	-1.2077	-1.1728	-1.3407	-1.0259	-1.189
ALG12	-0.1279	-0.0767	-0.2922	-0.2993	-0.1247	-0.1432	-0.3023	0.1422	-0.2927	-0.287	0.0164	-0.0354	-0.3482	-0.242	-0.147	0.0256	0.1661	0.4219	-0.0903	-0.3527	-0.2355	-0.0698	-0.3164	-0.4144	-0.2808	-0.1508	-0.1641	-0.0939	-0.243	0.1817	-0.1364	-0.1381	0.0592	-0.3672	0.0104	-0.2486	-0.5572	-0.3326	-0.1115	-0.0362	-0.2509	-0.1318	-0.1663	-0.1166	0.0027	-0.0867	-0.1929	-0.3361
ALG13	0.36965	0.203	0.26585	0.2414	0.25275	0.4167	0.21455	0.1385	0.3453	0.62185	0.0171	0.36325	0.624	0.1725	0.55925	0.6396	0.3962	0.20905	0.38625	0.3954	0.44185	0.26665	1.0027	0.43095	0.2966	0.62355	0.7241	0.39565	0.4165	0.14045	0.28655	0.58865	0.30335	0.32215	0.60115	0.9297	0.7331	0.50865	0.23715	0.5719	0.4562	0.7586	0.5525	0.24225	0.2285	0.37185	0.27975	0.663
ALG14	0.5956	-0.2858	-0.0212	0.0199	0.2192	-0.1272	-0.1976	0.0686	0.3514	-0.1901	0.5623	0.3834	-0.1314	0.0942	0.2698	0.4979	0.8656	0.0108	0.206	-0.1407	0.6547	0.749	0.1749	-0.001	0.321	0.2648	0.3773	0.5452	0.0991	0.6104	0.6366	0.4216	0.6468	0.2405	0.3509	0.795	-0.2501	0.2832	0.4228	0.7467	0.3745	0.1765	0.3364	0.5548	0.9107	0.627	0.5708	0.6248
ALG1L	-0.30115	-0.83325	-0.6878	-0.95185	-0.4508	-0.74935	-0.7971	-0.59765	-0.6783	-0.8604	-0.3156	-0.6213	-0.8877	-0.2437	-0.6697	-0.5519	-0.4653	-0.38755	-0.73045	-0.92905	-0.68105	-0.63815	-0.73585	-0.52085	-0.5345	-0.70045	-0.21055	0.09905	-0.9476	-0.02585	-0.4852	-0.7014	-0.34825	-0.609	-0.7863	-0.34765	-0.7137	-0.51255	-0.0771	-0.5032	-0.5585	-0.76395	-0.55605	-0.67125	-0.4327	-0.32925	-0.4509	-0.65795
ALG2	0.6284	0.2416	0.2484	0.2061	0.2733	0.2917	0.3423	0.6312	0.4564	0.5702	0.2977	0.4069	0.5625	0.3474	0.3273	0.0868	0.43	0.401	0.7143	0.2719	0.4099	0.5696	0.6716	0.2789	0.244	0.474	0.217	0.1354	0.7328	0.3045	0.2274	0.269	0.4125	0.2748	0.2595	0.3058	0.2983	0.3073	0.217	0.4523	0.4058	0.6326	0.3856	0.3464	0.2948	0.5917	0.4228	0.4745
ALG3	-0.5401	-0.8986	-1.20305	-1.11555	-0.81815	-1.02505	-1.0738	-0.76345	-0.8718	-0.8382	-0.8612	-0.61145	-0.96285	-0.74955	-1.01945	-0.83855	-0.7741	-0.49415	-0.85825	-1.0907	-0.8364	-0.8831	-0.9815	-0.83315	-0.86755	-0.7877	-0.71595	-0.70575	-0.7783	-0.9028	-0.799	-0.80245	-0.82045	-1.19485	-0.87245	-0.70765	-1.2676	-0.93305	-0.72405	-0.91945	-0.78815	-0.7806	-0.86625	-0.7484	-0.89285	-0.55165	-0.7771	-1.0086
ALG5	0.3842	0.1214	0.2275	0.1754	0.2439	0.2004	0.3795	0.3673	0.4002	-0.0897	0.5268	0.5013	0.2381	0.1734	-0.1079	0.5755	0.7254	0.187	0.2878	0.0199	0.3144	0.4216	-0.4334	0.1937	0.2974	0.1493	0.1478	-0.1664	0.3092	-0.0574	0.3124	0.1222	0.6303	0.3291	-0.0336	0.7539	-0.0795	0.0896	0.3736	0.4599	0.3947	0.4084	0.7525	0.4897	0.2984	0.3137	0.4023	0.0045
ALG6	-0.7108	-1.0271	-0.9071	-0.8979	-0.6948	-0.7803	-1.3448	-0.8386	-0.6686	-1.0217	-0.6498	-0.6589	-1.1297	-0.8004	-0.667	-0.7199	-0.9996	-1.3779	-0.9412	-0.7303	-0.5077	-0.7309	-0.8342	-0.6759	-0.5435	-1.145	-0.8399	-0.4906	-0.8433	-0.5397	-0.6681	-0.4921	-0.6388	-0.8773	-0.9055	-0.424	-0.6684	-0.6855	-0.6744	-0.6351	-0.8548	-0.9595	-1.0027	-0.4243	-0.7448	-0.7797	-0.6899	-0.9107
ALG8	-0.8703	-1.1416	-1.0227	-0.982	-0.6443	-1.0832	-1.0381	-0.6083	-0.924	-1.131	-0.8041	-0.6852	-1.1056	-0.795	-0.9214	-0.9961	-0.9201	-1.0311	-0.9813	-0.9526	-0.7745	-0.9539	-1.0987	-1.1052	-0.9671	-1.1272	-1.0012	-0.7976	-0.9559	-0.8115	-0.8033	-0.823	-0.7772	-1.3164	-1.0625	-0.5685	-0.9886	-0.982	-0.7949	-0.8079	-0.7861	-0.9313	-0.8716	-0.8763	-0.8468	-0.6551	-0.9152	-0.9397
ALG9	-0.489233333	-0.469	-0.7844	-0.640266667	-0.470233333	-0.6654	-0.711166667	-0.3455	-0.526966667	-0.510766667	-0.5214	-0.559933333	-0.401533333	-0.388466667	-0.5748	-0.215166667	-0.4083	-0.609633333	-0.5975	-0.455966667	-0.317466667	-0.398233333	-0.4927	-0.537	-0.519366667	-0.3833	-0.563533333	-0.426733333	-0.598633333	-0.535666667	-0.5176	-0.6403	-0.461233333	-0.570233333	-0.3856	-0.3991	-0.6483	-0.671133333	-0.455433333	-0.308933333	-0.400566667	-0.5959	-0.446733333	-0.291733333	-0.425166667	-0.309466667	-0.458233333	-0.446866667
ALK	0.2699	-0.5684	-0.6214	-0.7428	-0.5777	-0.5902	-0.3526	-0.5244	-0.5227	-0.6746	-0.0017	-0.5976	-0.5418	-0.3448	-0.8889	-0.336	-0.6191	-0.3603	-0.1384	-0.3803	-0.5952	-0.6902	-0.4762	-0.6588	-0.6888	-0.4666	-0.1473	-0.6624	-0.3638	-0.0354	-0.0871	-0.7319	-0.3826	-0.6335	-0.5083	-0.3119	-0.4157	-0.5179	-0.4349	-0.035	-0.4241	-0.5329	-0.5472	-0.3023	-0.3102	-0.6451	0.1243	-0.5695
ALKBH1	-0.3258	-0.2602	-0.4825	-0.6197	-0.6101	-0.3911	-0.4075	-0.4245	-0.6261	-0.5961	-0.5938	-0.4978	-0.2239	-0.6648	-0.3488	-0.4859	-0.5524	-0.3356	-0.3615	-0.6068	-0.6632	-0.521	-0.2526	-0.688	-0.6638	-0.2615	-0.4812	-0.8526	-0.4609	-0.44	-0.4016	-0.2896	-0.4908	-0.5943	-0.1421	-0.7392	-0.4708	-0.2947	-0.4734	-0.4561	-0.6051	-0.2785	-0.48	-0.5113	-0.3719	-0.6591	-0.4622	-0.4814
ALKBH2	-0.58145	-0.77365	-0.91195	-0.94015	-0.5346	-0.82355	-1.05255	-0.4666	-0.8135	-0.22095	-0.5114	-0.6095	-0.75955	-0.7157	-0.60575	-0.81375	-0.50615	-0.29785	-0.6945	-0.9237	-0.70945	-0.95005	-0.52635	-0.72455	-0.8227	-0.6025	-0.65135	-0.62105	-0.53825	-0.91035	-0.6303	-0.7781	-0.81605	-0.8018	-0.4536	-0.77915	-0.8834	-0.93465	-0.5918	-0.7206	-0.7293	-0.57435	-0.65655	-0.7952	-0.56895	-0.54185	-0.68115	-0.8639
ALKBH3	-0.0707	-0.0833	-0.179	-0.3043	0.0813	-0.1785	-0.1971	0.1274	-0.3687	-1.0636	-0.1511	-0.1056	-0.243	-0.3071	-0.3973	-0.2864	-0.0033	-0.8275	-0.4572	-0.2731	-0.1414	-0.1905	-0.5247	-0.5197	-0.507	-0.4487	-0.4814	-0.2872	-0.4438	-0.202	-0.2206	-0.5889	-0.1631	-0.3012	-0.5951	-0.3205	-0.2625	-0.2815	0.0616	-0.2764	-0.3652	-0.0275	-0.3164	-0.2622	0.0019	-0.0967	-0.1628	-0.3773
ALKBH4	-0.4263	-0.3206	-0.3219	-0.2471	-0.3856	-0.4933	-0.5538	-0.7755	-0.3674	-0.8767	-0.2843	-0.7406	-0.61	-0.332	-1.0809	-0.6378	-0.4384	-0.475	-0.5896	-0.5923	-0.4794	-0.7177	-1.4011	-0.551	-0.4818	-0.8952	-0.9895	-1.1035	-0.7543	-0.6151	-0.5268	-0.8297	-0.5109	-0.7931	-0.7328	-1.0869	-0.6076	-0.7935	-0.4253	-0.839	-0.5106	-0.5853	-0.5102	-0.5195	-0.6421	-0.7555	-0.6331	-0.8827
ALKBH5	-0.9179	-0.94275	-0.824	-0.78985	-0.91235	-0.66855	-0.70665	-0.7416	-0.7892	-0.89395	-0.7982	-0.7493	-0.70185	-0.8013	-0.60575	-0.81165	-0.75305	-0.6109	-0.8042	-0.77915	-0.8285	-0.7759	-1.27305	-0.97655	-0.8779	-0.8755	-0.93365	-0.9112	-0.7501	-0.9067	-0.9905	-1.3232	-0.7657	-0.7386	-1.17345	-0.73545	-0.7281	-0.91555	-0.62845	-0.7493	-0.71595	-0.62355	-0.61165	-0.92745	-0.9321	-0.91065	-0.74765	-1.0368
ALKBH6	-0.3903	-0.2555	-0.4331	-0.4789	-0.2808	-0.3179	-0.6672	-0.3986	-0.4423	-0.6836	-0.3933	-0.4646	-0.426	-0.6577	-0.1556	-0.5157	-0.4621	-0.1427	-0.7803	-0.6488	-0.597	-0.4913	-0.3902	-0.7986	-0.5585	-0.503	-0.65	-0.5064	-0.7497	-0.3414	-0.4111	-0.6709	-0.5831	-0.7662	-0.6024	-0.5968	-0.5339	-0.4224	-0.518	-0.6489	-0.5769	-0.3637	-0.6383	-0.4906	-0.3123	-0.705	-0.4996	-0.4464
ALKBH7	0.7518	0.7188	0.7507	0.7397	0.933	0.906	0.7039	0.7416	0.6061	0.3174	0.8658	0.5364	0.277	0.4767	0.9274	0.7557	0.837	0.1923	0.5786	0.5167	0.4641	0.6437	0.3929	0.7443	0.7443	0.5929	0.7691	0.6863	0.4668	0.8084	0.7944	0.7322	0.7114	1.0308	0.6939	0.7699	0.8396	0.5657	0.7919	0.8499	0.754	0.4343	0.527	0.8843	0.9842	0.5354	0.8019	0.7947
ALKBH8	0.3692	0.6761	0.5979	0.2754	0.5441	0.19	0.4	0.5956	0.4525	0.3499	0.29	0.3089	0.2777	0.3113	0.2981	0.144	0.3108	0.133	0.3074	0.4364	0.5382	0.429	0.2323	0.4069	0.386	0.2857	0.152	0.3301	0.5258	0.4227	0.4927	0.39	0.5866	0.3381	0.2357	0.3612	0.3044	0.4446	0.3468	0.4668	0.2781	0.5013	0.1868	0.3125	0.4391	0.6148	0.3413	0.2599
ALLC	0.085	0.1219	0.1192	-0.0529	0.1074	0.0771	0.0494	-0.1137	-0.198	0.237	-0.1344	-0.0039	0.0298	-0.252	-0.0097	0.0218	-0.1576	0.0338	-0.1156	-0.1431	-0.0714	0.1387	-0.0605	-0.1383	-0.0069	-0.1857	-0.0603	-0.2225	-0.1427	-0.0346	-0.0002	-0.1816	-0.0988	-0.0854	-0.1913	-0.0254	-0.072	-0.2641	-0.1779	0.0556	-0.0395	-0.0418	0.0129	-0.0929	-0.0499	-0.0045	-0.0301	-0.3008
ALMS1	-0.58255	0.05125	0.10865	-0.1339	-0.08955	-0.2571	-0.1483	0.0876	0.10315	-0.4934	-0.074	0.51285	-0.1498	0.1803	0.6417	-0.3025	-0.6458	-0.675	-0.1638	-0.2118	-0.21955	-0.3484	-0.23085	0.149	-0.1391	-0.2956	-0.0669	0.63255	-0.3197	0.2565	-0.23065	-0.3988	0.3734	0.1667	-0.3744	0.1692	0.82925	-0.14965	0.46945	-0.3369	-0.3304	-0.5402	-0.10415	-0.2156	-0.13255	-0.0997	0.3433	-0.407
ALMS1P	-0.7434	-0.134	-0.0421	-0.4249	-0.7051	-0.4759	-0.6257	-0.1674	-0.3719	-0.8191	-0.673	-0.0985	-0.5048	-0.1726	0.214	-0.5966	-0.9234	-0.7882	-0.6196	-0.4012	-0.6501	-0.6483	-0.83	-0.236	-0.429	-0.595	-0.4418	0.093	-0.6547	-0.1332	-0.6028	-0.8912	-0.05	-0.177	-0.8272	-0.2207	0.4857	-0.4566	0.0269	-0.4723	-0.466	-0.5623	-0.4068	-0.6983	-0.3499	-0.2658	-0.142	-0.8059
ALOX12	0.1205	-0.12445	-0.0672	0.1698	0.14795	-0.0176	0.1179	-0.2269	-0.12005	0.03255	-0.08395	-0.1689	-0.0475	-0.1081	-0.1742	-0.183	-0.13385	-0.3165	0.01035	-0.11215	-0.1749	-0.12775	-0.18695	-0.1613	0.08885	0.02665	-0.06005	-0.03725	-0.0812	-0.23305	-0.15685	-0.30545	0.0228	-0.11405	-0.0946	-0.1349	-0.085	0.02945	-0.17705	-0.1685	-0.08915	0.00325	-0.17375	-0.15315	-0.2013	-0.0478	-0.0408	-0.1401
ALOX12B	0.1215	0.0599	0.0076	0.1347	0.0521	-0.1315	-0.0831	-0.1323	-0.1316	0.1485	0.0588	0.0879	0.0193	0.1089	-0.1308	0.0614	-0.1415	-0.0492	0.1736	-0.037	-0.0558	-0.047	-0.0194	0.0417	-0.0353	-0.0089	-0.0064	0.0289	-0.149	0.0171	-0.1383	0.063	-0.0736	0.031	0.1749	-0.0909	0.0164	-0.0702	-0.1104	0.0017	-0.0948	0.0255	-0.0268	0.0505	0.0439	0.1003	0.0987	0.0154
ALOX12P2	-0.2346	-0.1139	-0.2809	-0.273	-0.2516	-0.0773	-0.1448	-0.2432	-0.2261	-0.0611	-0.0321	-0.168	-0.3753	-0.3785	-0.3166	-0.1493	-0.0547	-0.1664	0.0653	-0.0483	-0.1813	-0.071	-0.0587	-0.2469	-0.1539	-0.1814	-0.1122	0.3721	-0.0435	-0.1516	0.0253	-0.1781	-0.1561	-0.3213	0.2056	-0.001	-0.1859	-0.0557	-0.1263	-0.0073	-0.2353	0.0612	-0.2168	-0.3023	-0.0838	-0.0654	-0.1385	-0.3388
ALOX15	0.01975	-0.1337	0.0916	-0.19885	0.02025	-0.02425	0.1764	-0.12785	0.1136	-0.05935	0.36425	0.22615	-0.0251	-0.0866	0.7178	-0.09295	-0.062	-0.0104	0.02925	-0.08235	-0.2374	0.028	-0.31665	-0.2445	-0.08245	0.18575	-0.0465	0.20135	0.0507	0.2642	0.01135	-0.0722	0.21005	0.35335	-0.04675	0.0608	0.7209	-0.13055	0.7461	0.05145	-0.0396	0.2185	-0.01255	-0.0054	-0.226	-0.18885	0.00115	-0.11545
ALOX15B	6.2123	5.3537	5.6034	4.8329	4.7125	5.2314	5.7603	5.1687	5.015	1.7839	4.4787	3.161	4.9017	3.8197	2.3241	3.9837	4.8425	3.6189	4.2648	2.2533	3.6923	5.0755	4.1975	2.5892	3.3396	5.2773	1.5654	2.7443	4.4357	4.9011	2.466	4.5965	3.6295	3.944	4.6283	1.9191	1.9388	4.1866	2.2153	2.0231	5.3178	3.925	2.237	3.143	2.7771	4.6725	3.7322	4.0548
ALOX5	4.1593	4.0201	4.5375	4.5589	3.7406	3.9808	4.3425	4.459	4.3883	3.6834	3.8047	3.3867	4.1466	3.5526	3.0972	3.9856	4.0303	3.2719	3.8546	4.0219	4.3968	4.734	4.6245	3.7802	4.2169	4.2144	3.3413	2.4864	4.1905	3.9958	3.8034	4.3301	3.6049	3.3192	4.2209	4.0068	3.7321	4.1531	3.2572	3.4435	4.3807	4.5139	3.4484	3.6864	3.7352	4.1036	3.7023	4.4681
ALOX5AP	5.5867	4.5588	5.9247	5.4142	5.02265	5.0105	5.45675	5.1869	5.64055	3.20145	4.52745	4.8404	5.5749	3.7594	3.79145	4.9265	5.10475	4.1777	4.3422	4.82655	5.57	5.8676	5.60905	4.5894	5.31515	4.96435	4.3179	3.37265	5.5402	5.02	4.734	5.4938	4.35705	3.85245	5.1359	4.60895	5.0274	5.02855	4.20705	4.2241	5.19775	4.93555	4.45535	4.6708	4.64295	4.9322	4.36225	5.2539
ALOXE3	0.2335	0.1004	0.1999	-0.0178	0.0975	0.2817	0.2045	0.1018	0.1623	0.2802	0.3307	-0.1266	-0.073	0.1122	0.3558	0.1569	0.1957	0.1866	-0.0066	-0.11	-0.0376	0.1616	0.0774	0.3674	0.0545	0.3551	0.42	0.1734	0.3439	-0.0268	0.0794	0.1035	0.2384	0.2864	0.2591	0.2201	0.0881	0.0957	0.1683	0.2336	0.3099	0.0124	0.3923	0.2821	0.1054	0.0906	0.5193	0.1349
ALPI	0.4744	0.3465	0.2474	0.2652	0.5061	0.3003	0.255	0.3016	0.4878	0.7546	0.5717	0.5337	0.4118	0.697	0.5825	0.9511	1.2296	0.3978	0.7819	0.2789	0.4481	0.4695	0.5972	0.6056	0.7796	0.4991	0.656	0.5063	0.4567	0.572	0.798	0.8175	1.0232	0.8015	0.6686	1.023	0.3295	0.4953	0.4472	0.7095	0.8224	0.4658	1.621	1.0713	1.0625	0.6283	0.6199	0.6848
ALPK1	0.6676	1.059333333	0.951666667	0.9825	0.7641	0.662566667	1.143133333	1.1317	1.042933333	0.876	0.592633333	0.586366667	0.907366667	1.125133333	0.9385	0.824833333	0.347266667	0.4875	1.2936	1.032933333	0.854333333	0.7823	1.317166667	1.123333333	1.052433333	0.966566667	0.2509	1.205	1.029633333	0.9407	0.918533333	1.346066667	0.584366667	0.7321	1.328666667	1.092033333	1.0832	1.328633333	0.8277	0.787833333	0.9849	1.444533333	0.993566667	0.648933333	0.7355	0.974966667	0.906366667	0.984333333
ALPK2	-1.9152	-2.0677	-2.2492	-1.9644	-1.9086	-2.269	-2.3476	-2.0809	-1.9258	-0.8413	-1.9618	-1.7515	-1.7141	-1.6218	-1.9	-1.1545	-1.6203	-1.5925	-1.188	-1.7694	-1.5968	-1.2114	-1.7648	-0.6499	-1.9358	-1.5563	-2.0732	-1.9901	-1.5174	-1.7376	-1.0571	-0.9883	-1.3328	-1.2727	-1.4334	-0.9027	-0.9923	-1.5748	-2.3564	-1.7462	-1.8993	-1.7801	-1.203	-1.7025	-1.9806	-1.6305	-1.3756	-1.4511
ALPK3	0.1011	0.3385	0.3623	0.1693	0.0588	0.1887	0.2574	0.4431	0.2417	0.2582	0.291	0.0794	0.3808	0.1565	-0.0924	0.1701	0.3257	0.3828	0.206	0.4176	0.2875	0.744	0.5766	0.2219	0.2546	0.0614	0.2621	0.1177	0.3371	0.3481	0.1564	0.3045	0.298	-0.0002	0.0868	0.0341	0.2431	0.1357	0.2198	0.1935	0.2864	0.307	-0.0005	0.3548	0.2024	0.2327	0.1351	0.2821
ALPL	1.80685	0.61365	0.92345	1.1363	0.9728	0.72045	1.47515	1.7829	1.10215	0.255	0.8134	0.20255	1.54655	0.4197	0.2412	1.19855	1.058	1.31295	1.0083	0.78955	0.63335	1.2367	1.1055	0.38405	0.89205	1.09125	0.03075	0.7983	1.2368	0.65035	0.70655	0.92635	0.63695	0.6697	1.0319	0.4984	-0.27385	0.7382	0.2696	0.5887	1.2452	0.95105	0.1342	0.1521	0.67015	1.28475	0.46465	1.2385
ALPP	0.5644	1.8143	1.323	2.0858	2.1682	1.8181	1.6533	0.8989	0.877	0.4531	0.5605	0.1371	0.6032	0.4316	0.8798	0.5322	0.5586	0.3203	0.3835	0.2877	0.7693	0.2039	0.1092	0.2055	0.2918	0.2787	0.3794	0.0459	0.2863	0.513	0.1033	0.6461	0.125	0.4061	0.5012	0.0956	0.4917	0.2766	0.1447	0.0436	0.1927	0.3964	0.177	-0.0227	0.2211	0.0239	0.1568	0.2277
ALPPL2	0.24495	0.2397	0.4072	0.37505	0.462	0.2441	0.25685	0.1157	0.35955	0.3274	0.2406	0.1531	0.08865	0.0707	0.18655	0.1637	0.1722	0.14335	0.247	0.0633	0.4899	0.0184	0.21125	0.16465	0.0824	0.0933	0.11415	0.1909	0.1948	0.18965	-0.0587	0.15355	0.0316	-0.00095	0.36475	0.0826	0.4729	0.0015	0.04265	0.06875	0.0478	0.1291	0.1825	0.0268	0.08375	0.14395	0.1776	0.1502
ALS2	-0.1241	0.1741	-0.0087	-0.0576	-0.157366667	-0.027233333	-0.181233333	-0.020533333	-0.098333333	-0.164566667	-0.1055	-0.125966667	-0.090566667	-0.055466667	-0.114833333	-0.154533333	-0.195266667	-0.170766667	-0.1888	0.008433333	-0.0281	-0.132433333	0.101333333	-0.060266667	-0.169633333	-0.023533333	-0.018566667	-0.0289	0.040333333	-0.095566667	-0.129833333	-0.234533333	-0.200966667	-0.086366667	-0.1121	-0.0691	-0.0845	-0.0822	-0.113466667	-0.0173	-0.1147	-0.117566667	-0.099566667	-0.073666667	-0.046	0.044533333	-0.123233333	0.0814
ALS2CL	1.23375	2.25975	1.3082	1.5481	1.29495	1.42745	1.49865	1.6488	1.6525	1.01005	1.04335	0.89525	1.56355	1.50645	0.9559	1.2353	0.99025	1.0398	1.35975	1.39205	1.03105	1.0622	1.21765	1.1929	1.1333	1.33385	0.652	1.09025	1.12535	0.81625	0.82085	1.0857	0.9483	0.8148	1.191	0.60375	1.1255	1.2033	0.83565	0.8139	1.18305	1.04705	0.80255	0.86205	0.81045	0.9318	0.91015	1.21145
ALS2CR11	-0.2128	-0.5115	-0.2024	-0.3335	-0.0921	-0.1267	-0.3065	0.1113	-0.33	-0.1996	-0.1458	-0.0975	-0.3326	-0.076	-0.0548	-0.1197	-0.2543	-0.1766	-0.2419	-0.1818	0.1193	-0.1709	0.0876	0.1215	-0.1402	-0.1298	-0.0415	-0.2739	0.0526	0.0569	0.0384	-0.1331	-0.0044	-0.1707	-0.5701	-0.0474	-0.2169	-0.0743	0.0202	-0.229	-0.1088	-0.1276	-0.2338	-0.2771	-0.2004	-0.1544	-0.3267	-0.0304
ALS2CR12	0.1242	-0.0183	0.048	0.0953	0.4681	0.4265	0.2517	-0.176	0.3914	0.3432	0.5151	0.996	0.1267	0.5078	0.977	0.1268	0.0641	0.1547	0.2414	0.0903	0.1007	0.2376	-0.0321	0.2154	0.2298	0.2592	0.5827	1.121	0.1231	0.717	0.4029	0.1455	0.4836	0.6115	0.0325	0.3224	0.6306	0.1186	0.8407	0.2131	0.3161	0.047	0.4047	0.1344	0.1438	-0.0367	0.7581	0.0477
ALS2CR8	0.29375	0.36495	0.4347	0.3468	0.20705	0.49615	0.13265	0.28665	0.36855	-0.28335	0.21765	0.36985	0.17925	0.29345	0.43575	-0.07645	0.2453	0.25755	-0.072	0.1633	0.3094	0.2613	0.1001	0.26045	0.3245	0.06325	0.4473	0.3331	0.2131	0.49235	0.38145	0.20605	0.1091	0.2842	0.3611	0.14385	0.56235	0.40965	0.4945	0.15855	0.3577	0.30815	0.1601	0.39625	0.4566	0.21545	0.36255	0.0203
ALX1	-1.5309	-1.9338	-1.7285	-1.5927	-1.7503	-1.9297	-1.8074	-1.3723	-1.4726	-1.0132	-1.2464	-1.1828	-1.7641	-1.4282	-1.4565	-1.0009	-1.2615	-1.1205	-1.1052	-1.0681	-1.4756	-1.2917	-1.6098	-1.5915	-1.3273	-1.2961	-1.5534	-1.5874	-1.4086	-1.5793	-1.434	-1.116	-1.092	-1.4035	-1.2078	-0.9355	-1.7169	-1.471	-1.1444	-1.2843	-1.7574	-1.692	-0.7487	-1.0305	-1.1652	-1.7722	-1.383	-1.5173
ALX3	0.2459	0.094	0.1617	0.0502	0.1315	0.1871	0.1711	0.2727	0.2777	0.1237	0.1889	0.1481	-0.0286	0.0961	0.0281	-0.0424	0.1517	0.0671	-0.0113	0.3002	0.2053	0.2214	0.2354	0.3389	0.3574	0.0623	0.2346	0.1322	0.0797	0.4102	0.1451	0.2668	0.1007	-0.2151	-0.0271	0.0191	0.0838	0.1889	0.0941	0.0342	0.0617	0.2659	0.0544	0.11	0.1647	0.2026	0.2922	0.1017
ALX4	-0.0772	0.1057	0.2788	0.303	-0.1453	0.0887	-0.0464	-0.011	-0.1147	-0.0154	-0.0642	0.0132	-0.189	-0.0307	0.0086	0.0609	0.1921	0.0704	0.0577	-0.0126	-0.0055	-0.0546	-0.1405	-0.0978	-0.1805	-0.0926	-0.023	-0.1673	-0.1741	-0.0855	-0.0134	-0.0963	0.1457	0.0337	0.0245	-0.0725	0.0256	-0.0289	-0.0616	0.1074	-0.1594	0.1464	-0.0128	0.2125	-0.0485	-0.1001	-0.1864	-0.0014
AMACR	-0.9307	-1.4216	-1.2662	-1.0846	-1.3116	-0.7804	-1.5381	-1.184	-0.7103	-1.9036	-0.6937	-0.5567	-0.9823	-0.5177	-0.6331	-0.8809	-0.9825	-1.4409	-1.2937	-1.4297	-0.6363	-0.8231	-1.5926	-1.0142	-0.6682	-1.1284	-1.5133	-1.2221	-1.5197	-0.5148	-0.9031	-1.4562	-1.0378	-0.6315	-1.6591	-0.9218	-0.8634	-1.4517	-0.4976	-1.6026	-0.9138	-0.8877	-1.7208	-0.8	-0.963	-0.5228	-0.5072	-1.5605
AMBN	0.1612	0.0693	0.0661	0.1291	0.1591	0.1429	0.2182	0.0516	0.073	0.5107	0.2473	0.2231	0.1587	0.1623	0.1221	0.2006	0.2287	0.2374	0.1889	0.1194	0.0338	0.1969	0.085	0.2536	0.2288	0.4679	0.296	0.1849	0.1272	0.3406	0.1109	0.3513	-0.0296	0.1845	0.1061	0.2686	0.2076	0.074	0.1708	0.2312	-0.0094	0.2043	0.1681	0.1805	0.1534	0.2254	0.1227	0.1919
AMBP	-4.2572	-3.853	-4.5159	-4.1248	-3.9751	-4.1816	-4.4677	-4.7368	-4.4608	-3.3182	-4.6232	-3.9794	-4.7336	-4.6855	-4.2632	-3.812	-4.2356	-3.945	-4.4843	-4.5263	-4.763	-4.7956	-3.9668	-4.395	-3.8999	-3.8614	-4.2425	-3.9284	-4.5586	-4.3894	-3.9568	-4.1132	-4.6549	-4.5397	-3.6677	-4.6937	-4.1052	-3.7477	-4.076	-4.5541	-4.275	-4.6372	-4.2942	-4.6057	-3.947	-3.8546	-4.3288	-4.0022
AMBRA1	0.3059	0.3925	0.4295	0.3202	0.0647	0.3578	0.3177	0.1762	0.3143	0.0209	0.324	-0.0058	0.2142	0.2845	0.2923	0.1082	0.0968	0.6339	0.379	0.3402	0.2443	0.2626	0.0162	0.3794	0.4074	0.3816	0.0539	0.1157	0.1421	0.3911	0.1258	0.4612	0.2726	0.0096	0.2454	-0.067	0.3229	0.4921	0.2248	0.0976	0.3026	0.2493	0.1745	0.1585	0.3141	0.2698	0.3039	0.1818
AMD1	0.83885	0.22635	0.29165	0.1987	0.0774	0.599	0.45775	0.4596	0.0853	1.21455	0.12795	0.55555	0.5131	0.23545	0.1799	0.45285	0.50655	0.60755	0.32535	-0.3731	0.3773	0.0832	0.63565	-0.256	-0.0803	0.971	0.6464	0.285	0.53445	0.32825	0.2004	0.77025	0.1733	0.25795	0.7296	0.3483	0.0467	0.2044	0.12355	0.37135	0.0273	0.6927	0.5543	0.09485	0.28365	-0.0538	0.7483	0.3336
AMDHD1	-0.2993	0.0156	-0.4565	-0.2195	-0.1474	-0.1415	-0.398	-0.7618	-0.2427	-0.4222	-0.8535	-0.5377	-0.4543	-0.3297	-1.045	-0.614	-0.3956	-0.6628	-0.6004	-0.2067	-0.6554	-0.842	-1.21	-0.8022	-0.7998	-0.5849	-0.9011	-0.8869	-0.5309	-0.7588	-0.9911	-0.44	-0.4997	-0.9273	-0.7647	-0.494	-0.4157	-0.6018	-1.0063	-0.6607	-0.3317	-0.8826	-0.8277	-0.8284	-0.482	-0.7719	-0.9713	-0.865
AMDHD2	0.3418	-0.0008	-0.0245	-0.0645	-0.1284	-0.11075	-0.02185	-0.2788	-0.03925	-0.3305	-0.1713	-0.35735	-0.1825	-0.34905	-0.4113	-0.0037	-0.0855	-0.10595	0.0095	0.0636	-0.24165	0.03325	-0.21215	0.0668	0.0436	0.2012	-0.50505	-0.2682	-0.18215	0.126	0.00925	0.12775	-0.29175	-0.3037	-0.26345	-0.3037	-0.0883	0.13495	-0.17805	-0.28605	0.0446	0.12915	-0.39405	-0.13635	0.017	-0.13755	-0.3608	-0.0255
AMELX	0.1321	-0.0367	-0.3359	0.0355	-0.0668	0.0682	-0.033	-0.1124	-0.1563	-0.2444	-0.1076	-0.1754	-0.0638	-0.2102	-0.2023	-0.1778	-0.0092	-0.0618	-0.3358	-0.001	-0.1123	-0.0029	-0.1593	-0.1287	-0.0117	-0.2026	-0.1122	-0.1901	-0.023	0.0827	-0.0358	-0.0817	-0.2792	-0.1827	-0.1668	0.1125	-0.0838	-0.0855	-0.1919	-0.1014	0.0075	-0.0558	-0.0916	-0.091	-0.0002	-0.1729	-0.1308	-0.1447
AMELY	0.0109	0.0432	0.1805	0.0365	0.2322	0.1766	-0.1022	0.1021	0.0456	0.1711	0.0148	0.1603	-0.0794	0.0394	0.1439	0.0771	0.3764	0.1467	0.0864	0.0972	-0.109	0.0134	0.0083	0.2719	0.1992	0.1895	0.1956	0.0672	0.0534	0.1596	0.2755	0.1625	0.1707	0.0035	0.2071	0.1829	-0.1374	0.0757	0.2167	-0.0275	0.1796	0.0606	0.1409	0.1023	0.3641	0.3406	0.2501	0.161
AMFR	0.45575	0.55895	-0.37325	-0.03695	0.2978	0.12575	-0.17935	0.00255	-0.67035	-0.3778	0.1901	0.2279	0.17925	0.0421	0.23915	-0.6305	0.4589	-0.5786	-0.19515	-0.15365	0.71345	0.6869	-0.4919	0.58555	-0.58535	-0.80155	-0.67355	0.27585	0.1752	0.5266	-0.08475	0.40865	-0.11675	0.40155	0.5224	-0.73325	0.5726	-0.6591	0.0888	0.5317	-0.0849	0.30545	0.5695	-0.64355	0.2385	-0.50345	-0.5242	0.51545
AMH	-1.5339	-1.2977	-1.554	-1.6331	-1.4909	-1.4504	-1.8819	-1.6643	-1.6545	-0.7828	-1.7786	-1.1954	-1.4461	-1.2892	-0.9797	-1.3504	-1.3191	-1.1349	-1.3969	-1.2485	-1.6864	-1.3807	-1.2316	-1.4242	-1.6217	-0.9082	-1.346	-1.3644	-1.4979	-1.6572	-1.2438	-1.117	-1.5447	-1.415	-1.1947	-1.0535	-1.3585	-1.3114	-1.3756	-1.3312	-1.3388	-1.5991	-1.3111	-1.9206	-1.3783	-1.5262	-1.4198	-1.2186
AMHR2	-0.94	-1.003	-0.9773	-0.9028	-0.7273	-0.8377	-0.7473	-0.864	-0.9734	-1.2085	-0.7277	-0.7532	-0.9107	-0.6567	-0.9147	-0.8538	-0.8521	-0.8522	-1.0129	-0.8173	-0.2479	-1.0533	-1.0523	-1.1295	-0.7216	-0.7728	-0.8529	-0.8769	-1.0109	-0.834	-0.8828	-0.8792	-0.9453	-0.822	-0.8515	-0.9363	-0.8548	-0.9351	-0.6035	-0.9275	-0.6296	-0.845	-0.9451	-0.981	-0.4977	-0.8455	-0.9329	-0.9927
AMICA1	2.36825	3.5168	3.86285	3.83595	3.289	3.547	4.0126	3.1732	3.84235	3.3623	2.8622	2.80975	3.96835	3.54465	2.3803	3.74815	3.483	2.91815	4.14745	3.72415	3.87695	4.15365	3.89975	3.95405	3.98565	3.4992	3.35775	2.13045	3.9491	3.13475	3.60705	4.1369	3.19385	3.40205	3.57105	3.87835	3.2019	4.07215	3.30605	3.4734	3.9626	4.15355	3.32365	3.37745	2.98335	3.48015	3.26985	3.89275
AMIGO1	0.1967	0.73755	0.2694	0.1666	0.2294	0.38655	0.4765	0.41845	0.0509	-0.07175	0.2883	0.0758	0.36115	0.18625	0.1698	0.0616	0.27785	0.556	-0.08255	0.446	0.34615	0.50295	0.20585	0.1181	0.38025	0.22155	0.17295	0.2476	0.419	0.06995	0.2048	0.0663	0.1888	0.1357	-0.02305	0.03645	0.148	0.188	0.267	0.04045	0.28805	0.249	0.11415	0.20445	0.01375	0.38395	0.21755	0.25795
AMIGO2	-0.2307	-0.0294	0.9108	0.5992	-0.4061	-0.3066	0.5801	-0.0449	0.2534	0.1564	-0.2341	-0.4842	0.4904	-0.1725	-0.7089	-0.571	-0.2194	-0.7337	-0.1931	0.0389	0.2634	1.0539	-0.3592	0.1533	0.6736	0.5239	0.0998	-0.5005	0.5212	-0.1543	-0.1277	-0.3462	-0.3159	0.0955	-0.0445	-0.5238	-0.1967	0.5119	-0.7739	-0.3559	-0.005	0.1955	0.1288	-0.3146	-0.7672	-0.1075	-0.1565	0.5903
AMIGO3	-0.1777	0.0334	-0.2211	-0.043	-0.3092	-0.108	-0.3682	0.2705	-0.1015	0.2781	-0.148	-0.1605	-0.1445	-0.2034	-0.232	-0.0228	0.1161	0.1379	-0.1107	0.0155	-0.02	0.1422	0.2004	-0.1176	-0.1165	-0.0452	0.2221	-0.3535	0.0111	-0.0873	-0.0978	0.0142	-0.0306	-0.2189	0.2211	0.1474	-0.2054	-0.0179	-0.1384	0.3049	-0.1532	-0.0863	0.1725	-0.166	-0.0572	-0.0011	-0.2426	0.1442
AMMECR1	-0.1445	-0.087766667	-0.233433333	-0.1926	-0.295933333	-0.190333333	-0.383233333	-0.2096	-0.399233333	-0.485	-0.623566667	-0.457	-0.4444	-0.403866667	-0.413933333	-0.3669	-0.439233333	-0.4651	-0.326933333	-0.398966667	-0.438833333	-0.3833	-0.407433333	-0.624833333	-0.433633333	-0.3472	-0.551066667	-0.396366667	-0.221466667	-0.4752	-0.5739	-0.230333333	-0.2719	-0.5351	-0.266733333	-0.437866667	-0.496566667	-0.5046	-0.579266667	-0.603533333	-0.565633333	-0.487533333	-0.6277	-0.511966667	-0.441966667	-0.2993	-0.5303	-0.258133333
AMMECR1L	-0.1634	-0.14595	-0.13565	-0.2164	-0.0976	-0.2523	-0.2386	0.0911	-0.25705	-0.06965	-0.2253	-0.2165	0.21465	-0.24595	-0.3825	-0.2282	-0.2609	-0.1136	-0.23335	-0.1372	-0.34455	-0.2008	-0.1646	-0.2791	-0.2978	-0.33535	-0.27595	-0.4877	0.00665	-0.62165	-0.14965	-0.15345	-0.3184	-0.16645	-0.2907	-0.39295	-0.31165	-0.43295	-0.1743	-0.31765	-0.28145	-0.14805	-0.01815	-0.1601	-0.3832	-0.3827	-0.2373	-0.3125
AMN	0.8381	0.9826	0.5214	0.6434	0.5922	0.8541	0.6514	0.5177	0.4692	1.1605	0.6758	0.6186	0.5349	0.8358	0.5252	0.8458	0.7867	0.9618	0.7557	0.3367	0.3711	0.4364	0.6101	0.5484	0.6012	0.9894	0.5388	0.7609	0.4324	0.6594	0.7538	0.8311	0.6963	0.6429	1.0097	0.6328	0.2795	0.5044	0.5309	0.4772	0.4957	0.5196	0.6717	0.7061	0.6465	0.4561	0.8173	0.5435
AMN1	-0.3867	-0.3372	-0.2792	-0.2106	-0.2238	-0.1527	-0.2105	0.0132	-0.0728	-0.4334	-0.0845	-0.257	-0.2822	-0.5052	-0.1468	-0.2818	-0.0766	-0.4341	-0.4509	-0.0539	0.0523	-0.3876	-0.3518	-0.241	-0.2978	0.1509	-0.3614	-0.4072	-0.26	-0.3381	-0.2088	0.0045	-0.0821	-0.1991	-0.3522	-0.2063	-0.1081	-0.4445	0.0296	-0.297	-0.1083	-0.3672	-0.2716	-0.1519	-0.0883	-0.1354	-0.2652	-0.3279
AMOT	-0.60275	-0.16375	-0.5762	-0.34955	-0.1548	-0.2348	-0.3755	-0.4118	-0.13245	-0.56995	0.0773	-0.05405	-0.11435	-0.2061	-0.06455	-0.3913	-0.2705	-0.39175	-0.3547	-0.18755	-0.12655	0.0232	-0.4668	-0.0237	-0.2468	-0.4069	-0.06225	-0.2542	-0.2824	0.0534	-0.0832	-0.53855	0.0503	-0.11545	-0.49195	-0.34335	-0.02435	-0.33385	0.0028	-0.1307	-0.44315	-0.72395	-0.43825	-0.0574	-0.22745	-0.574	0.2566	-0.15055
AMOTL1	-0.043275	0.45475	-0.00685	0.203975	0.1448	0.23935	0.124025	0.18105	-0.11555	0.484225	-0.342	0.022775	0.2653	-0.1062	-0.33245	0.065525	0.2744	0.284725	-0.1504	0.135975	-0.09645	0.213875	0.25185	-0.24745	-0.116425	0.25275	0.083675	-0.092125	0.0469	-0.4645	-0.32055	-0.047775	-0.3053	-0.248875	0.17635	-0.142575	-0.419575	0.019425	-0.525975	0.22605	-0.42525	-0.114675	0.201875	-0.437225	-0.215975	-0.256075	-0.366525	0.072175
AMOTL2	0.9422	2.2609	1.5038	1.7217	1.3627	1.1356	1.477	1.1871	0.7748	0.802	1.3673	0.3316	1.2336	1.3271	0.4581	0.8358	0.6475	0.3969	0.6176	1.19	1.2414	1.4655	0.7906	1.109	0.7272	1.7061	1.0276	0.5736	1.0042	0.8899	0.8284	0.9008	0.7073	1.484	0.9057	0.227	1.0822	1.0296	0.5485	1.3266	1.1663	0.4833	1.9143	0.8815	0.2094	0.5569	0.7816	0.7246
AMPD1	-0.0083	-0.0672	0.1276	0.3127	0.0125	0.3255	0.3167	0.0854	1.6504	1.5294	2.2343	1.5262	-0.0163	1.8478	0.6396	3.75	2.577	0.2014	1.4659	0.6751	1.3715	0.6604	0.8193	1.6996	2.3552	0.125	2.4783	0.1166	0.657	0.0913	1.5787	0.6167	2.7608	0.9546	2.5926	3.4836	2.0678	1.1116	2.0035	2.2613	2.8876	0.6663	3.0196	3.7733	2.8442	1.7722	2.5658	1.8492
AMPD2	-1.3616	-1.5862	-1.4099	-1.1266	-1.4124	-1.5613	-1.5242	-1.3215	-1.4425	-0.2705	-1.3834	-1.294	-1.0485	-1.0804	-1.4694	-1.0228	-1.0883	-0.6459	-1.1623	-1.4076	-1.3705	-1.0805	-1.0344	-1.1955	-1.2867	-1.2343	-0.83	-1.2121	-1.2147	-1.7	-1.2293	-1.0926	-1.5111	-1.2768	-0.8099	-0.8401	-1.6093	-1.246	-1.2045	-0.8585	-1.2414	-0.8448	-0.8504	-1.2259	-1.4903	-1.2321	-1.4757	-0.9229
AMPD3	1.2555	-0.4044	0.84755	0.54855	0.56775	0.86555	0.372	0.0473	1.2022	1.7997	1.66825	1.6942	0.79745	1.60965	1.57335	1.16765	1.10845	0.7909	1.81625	0.7068	0.85865	1.0123	0.7572	1.2841	1.03925	0.35995	1.0806	1.78375	1.0936	1.7425	1.54715	1.45555	1.8199	1.4473	0.4861	1.77315	2.03555	0.825	2.23105	1.3963	1.22265	1.5548	1.65635	1.7613	1.3343	0.85865	1.93355	1.1286
AMPH	0.389133333	0.085333333	0.209666667	0.2559	0.139233333	0.0327	0.068866667	0.3471	-0.007533333	0.0407	0.0371	0.122266667	0.0163	-0.041033333	0.146033333	0.010833333	0.167466667	0.318766667	-0.072666667	-0.006666667	0.268666667	0.199433333	0.0616	0.1875	0.1391	0.081033333	0.292766667	0.416533333	0.046033333	0.166133333	0.199933333	0.084266667	0.138666667	0.186366667	0.071333333	0.035033333	0.180966667	0.120533333	0.069266667	0.1738	0.308866667	0.0655	0.085566667	0.162433333	0.131266667	0.209966667	0.046966667	0.128633333
AMT	-0.09925	0.52675	0.64985	0.15695	-0.1194	0.34735	0.2228	0.10275	0.20925	0.3462	-0.24995	0.0942	-0.0094	0.57185	0.5997	0.23245	-0.2701	0.0438	0.16335	0.22865	-0.20575	-0.08255	0.7323	0.7995	0.233	0.5357	-0.2988	0.6309	-0.38235	-0.14275	0.07395	0.31685	0.0444	-0.3706	0.5422	-0.0782	0.7875	0.698	0.1804	0.04805	0.42025	-0.616	-0.13925	0.146	0.0822	-0.04555	0.1543	0.17375
AMY1C	4.3596	4.7287	5.0644	4.7065	4.3835	4.2169	5.0426	3.9364	5.3367	4.9836	5.7351	5.9197	3.6396	6.2676	5.882	5.1694	3.9647	3.9727	5.0278	4.0901	3.6255	4.2578	3.9676	4.9323	4.399	4.1698	4.2176	5.8883	4.722	6.0696	4.7978	4.3037	6.5219	5.3153	4.9681	5.1423	6.2978	4.7322	5.6377	3.9807	4.9384	3.9653	4.642	5.5267	5.9468	3.8316	5.9197	3.7215
AMZ1	0.3934	-0.2554	-0.1757	-0.7025	0.3389	-0.1278	-0.505	0.6706	1.2805	-0.021	-0.2654	-0.8315	-0.7253	0.1295	-0.8533	0.0359	0.213	-0.2254	0.2109	-0.069	-0.709	-0.0274	-0.6242	-0.548	-0.1511	-0.4751	-0.5092	-0.5182	-0.5859	-0.0102	-0.3461	1.2495	-0.2193	-0.4043	0.5513	-0.2294	-0.6827	-0.7804	-0.0868	-0.2351	0.1134	0.1878	-0.548	0.5739	-0.8215	-0.4052	0.2656	-0.6751
AMZ2	-0.822	-0.9263	-0.6818	-1.078	-0.9496	-0.7204	-0.5019	-0.6514	-0.6085	-0.8153	-0.5244	-0.3868	-0.7164	-0.662	-0.2842	-0.364	-0.6982	-0.4884	-0.6981	-0.4308	-0.5291	-0.5163	-0.5864	-0.5436	-0.452	-0.6367	-0.2959	-0.2877	-0.4918	-0.0617	-0.1694	-0.5883	-0.4696	-0.4974	-0.7768	-0.2967	-0.0414	-0.3482	-0.3181	-0.54	-0.6842	-0.5443	-0.607	-0.3657	-0.3371	-0.5701	-0.5709	-0.3306
AMZ2P1	-0.3531	-0.31395	-0.1247	-0.267	-0.3435	-0.18385	0.0224	-0.148	0.01155	-0.31685	-0.03465	-0.11415	-0.1862	-0.1525	0.12275	0.04115	-0.08935	-0.13595	-0.14265	0.0891	0.01565	0.0269	-0.2593	-0.0602	-0.13425	0.08755	-0.0049	-0.0104	0.12745	0.20045	0.08585	-0.22055	-0.06995	-0.0855	-0.30795	0.04695	0.3388	0.0303	0.1248	-0.0236	-0.11725	-0.08945	-0.3039	0.0563	0.0059	-0.1271	-0.11795	0.0894
ANAPC1	-0.888833333	-0.875033333	-0.7855	-0.939133333	-0.684066667	-0.813266667	-0.7501	-0.6902	-0.668	-0.6459	-1.024966667	-0.9124	-0.704233333	-0.670366667	-0.837866667	-0.864333333	-0.886733333	-0.7699	-0.7557	-0.649066667	-0.792766667	-0.8091	-0.7844	-0.725933333	-0.792833333	-0.966766667	-0.818866667	-0.855733333	-0.8416	-0.8955	-0.7649	-0.836066667	-0.752266667	-0.754866667	-0.896033333	-0.763966667	-0.7975	-0.795733333	-0.834333333	-0.815366667	-0.7291	-0.642066667	-0.799366667	-0.784866667	-0.835133333	-0.687566667	-0.800866667	-0.946366667
ANAPC10	-0.1024	-0.4931	-0.2105	-0.3398	-0.1433	-0.0362	-0.2994	-0.2662	-0.3055	-1.0582	-0.0731	-0.1025	-0.2097	-0.7956	-0.3331	-0.3074	0.0114	-0.2804	-0.4719	-0.2755	-0.1515	-0.1435	-0.667	-0.6081	-0.4083	-0.451	-0.1662	-0.2503	-0.2646	-0.0084	0.0092	-0.403	-0.122	-0.3718	-0.4978	-0.203	-0.2941	-0.3438	-0.1594	-0.1281	-0.4153	0.0253	-0.1445	-0.2929	0.0436	-0.5525	-0.3255	-0.3934
ANAPC11	0.3594	0.2211	0.1707	0.0517	0.3923	0.2089	0.0383	0.138	0.1735	-0.3332	0.1835	0.1586	0.26	0.1085	0.1226	0.1409	0.2541	0.1697	0.0589	0.3019	0.224	0.3904	0.0006	0.0946	0.173	0.205	-0.1168	0.0907	0.2231	0.3436	0.0853	0.1423	0.1921	-0.145	0.0953	-0.157	-0.3151	0.1542	0.0971	0.1113	0.1694	0.0797	-0.1324	0.0737	0.2863	0.2892	0.1529	0.1707
ANAPC13	0.7049	-0.1079	0.0595	0.3434	0.3904	0.1702	0.0066	0.3622	0.3478	-1.1044	0.2745	0.4591	-0.1371	0.226	0.107	0.1785	0.6364	0.1196	0.0495	0.2399	0.3283	-0.0718	0.0548	-0.0035	0.0628	0.1775	0.1898	-0.0525	0.1014	0.7545	0.4407	-0.1371	0.5802	0.344	-0.0061	0.2128	0.3882	0.2892	0.5595	-0.0504	0.2066	0.2783	0.1372	0.2182	0.4227	-0.2212	0.1857	0.0075
ANAPC16	0.824	0.9684	1.1274	0.9203	0.9238	1.0422	1.0105	0.9113	0.8852	0.3678	0.8394	0.9919	0.5014	0.7405	1.0014	0.933	0.9543	0.5408	0.6512	0.747	0.9056	0.705	0.357	0.6355	0.8131	0.7067	0.8894	0.412	0.7963	1.0781	0.8251	0.6187	0.9745	1.0138	0.7391	1.0329	0.8804	0.8326	0.8939	0.6063	0.9412	0.4188	0.6332	0.839	1.0718	0.7908	0.9233	0.5255
ANAPC2	-0.38	-0.5194	-0.5002	-0.5257	-0.4373	-0.5398	-0.5343	-0.4796	-0.4624	-0.3132	-0.4311	-0.7148	-0.7445	-0.6233	-0.5267	-0.2636	-0.4688	-0.1642	-0.4731	-0.4799	-0.4909	-0.4011	-0.5667	-0.5804	-0.6432	-0.5444	-0.3304	-0.4165	-0.5344	-0.6519	-0.3922	-0.3189	-0.7465	-0.6476	-0.2491	-0.7078	-0.7531	-0.4311	-0.5501	-0.5284	-0.4233	-0.5731	-0.514	-0.6041	-0.3897	-0.4649	-0.556	-0.2612
ANAPC4	0.5756	0.9307	1.1869	0.8164	0.7542	0.8403	0.9318	0.5707	0.9968	0.9501	0.6486	0.9459	0.6111	0.9099	1.4583	0.8817	0.4565	0.3704	1.065	1.0179	0.6938	0.6947	0.554	1.1212	1.0233	0.4093	0.7853	1.6783	0.6406	1.1532	1.0787	0.9354	1.153	0.9593	0.8793	0.8811	2.0973	0.9464	1.1846	0.5976	0.776	0.6577	0.9561	0.8283	0.7663	0.6296	1.1214	0.4786
ANAPC5	-0.4275	-0.37685	-0.495	-0.3318	-0.34225	-0.43365	-0.5542	-0.4301	-0.5517	-0.62255	-0.65185	-0.618	-0.49805	-0.4167	-0.30355	-0.48305	-0.53415	-0.4453	-0.43105	-0.41115	-0.5468	-0.36965	-0.43825	-0.2827	-0.4557	-0.8035	-0.55595	-0.42385	-0.5777	-0.5921	-0.45115	-0.64585	-0.4933	-0.6317	-0.70945	-0.30305	-0.37735	-0.38395	-0.33035	-0.5223	-0.54845	-0.5723	-0.4183	-0.62465	-0.6474	-0.32995	-0.61095	-0.4488
ANAPC7	-1.0526	-1.3282	-1.2967	-1.21715	-1.12845	-1.2246	-1.16845	-1.02655	-1.1286	-1.11525	-1.11455	-0.97195	-1.0993	-1.0668	-1.08905	-1.10475	-1.14075	-1.0852	-1.1898	-1.03125	-0.75465	-1.21755	-1.1891	-1.2643	-1.22675	-1.2763	-1.2568	-1.13425	-1.22725	-1.07485	-1.1412	-1.29865	-1.068	-1.2921	-1.31995	-0.97395	-1.02075	-1.3242	-0.96575	-1.1259	-0.9412	-0.97245	-1.1213	-0.991	-1.14065	-1.13265	-1.2933	-1.05875
ANG	-0.2024	0.5323	0.3934	0.3802	0.0397	0.0883	0.4229	-0.0419	-0.2078	-1.1808	-0.1577	-0.311	-0.6939	-0.8745	0.3156	-0.4352	-0.5789	-0.7322	-0.7809	-0.5213	-0.3408	-1.0555	-0.8917	-0.8942	-0.3186	-0.2287	-0.0309	0.1401	-0.9503	0.2164	-0.5986	-0.8019	-0.1639	-0.3595	-0.492	-0.5068	0.4279	-0.235	-0.1468	-0.6069	-0.4361	-0.4882	-0.5794	-0.2142	0.0134	-0.5912	-0.3298	-0.6855
ANGEL1	-0.063	-0.041	-0.1711	-0.3669	-0.2957	-0.2936	-0.3863	-0.1074	0.0609	-0.0997	-0.2329	-0.2655	-0.1045	0.0761	-0.3175	-0.2311	-0.2253	0.0352	-0.0684	-0.2981	-0.1401	-0.0462	0.1532	-0.0285	-0.0456	0.0235	-0.4479	-0.1858	-0.1296	0.0646	-0.0774	0.5246	-0.2378	-0.3256	0.144	-0.1383	-0.3385	-0.047	-0.1482	-0.3481	-0.2619	0.0362	-0.2565	-0.0327	-0.2554	-0.009	-0.029	-0.5227
ANGEL2	-0.157	0.561	0.3978	0.477	0.121233333	0.218866667	0.215033333	0.053333333	0.406133333	0.1635	0.1289	0.096133333	-0.017766667	0.349066667	0.4245	0.126766667	0.183833333	-0.229066667	0.322166667	0.390133333	0.237866667	0.126	-0.113866667	0.441333333	0.240366667	0.1403	0.209333333	0.000633333	0.007566667	0.1058	0.071366667	-0.126233333	0.2366	0.261066667	0.1579	0.038766667	0.580266667	0.185233333	0.155366667	0.101166667	0.362166667	0.202566667	0.1399	0.275966667	0.168033333	0.345533333	0.1298	0.17
ANGPT1	0.527133333	1.165133333	1.566066667	1.2058	1.428966667	1.414766667	0.666666667	1.835166667	0.904	-0.2656	0.737566667	0.6766	0.757933333	1.076833333	0.9729	0.044966667	0.3681	0.9808	0.757666667	1.195233333	1.140833333	1.2559	1.5563	1.186866667	1.283866667	0.766666667	0.663533333	0.637866667	0.594066667	1.185733333	1.1019	0.8744	0.847833333	1.012566667	0.5288	0.7299	1.3958	1.484133333	0.5497	0.641733333	1.016566667	0.189766667	0.500466667	0.683466667	1.046333333	1.104833333	0.289233333	1.243866667
ANGPT2	0.804766667	0.431166667	0.476666667	0.596733333	1.298966667	0.9976	0.783	0.694133333	0.943	1.586966667	0.799566667	1.234333333	0.980833333	0.749533333	1.199233333	0.705933333	0.9724	1.657833333	0.955666667	0.991633333	1.4288	1.3034	1.7649	1.802566667	1.289066667	0.796833333	1.716833333	1.180333333	1.394	0.915133333	2.0148	1.1188	0.646766667	1.321	1.1209	0.896133333	0.792933333	0.978033333	1.515866667	1.267166667	1.3832	1.307433333	1.772066667	1.310533333	0.945	1.276233333	0.965833333	1.238733333
ANGPT4	0.5449	0.2488	0.312	0.391	0.8376	0.2712	0.2715	0.2063	0.3334	1.4387	0.4132	1.6423	0.1525	0.4738	0.29	0.2417	0.6045	0.4146	0.262	0.3455	0.2968	0.3403	0.4657	0.865	0.2793	0.3077	0.3915	0.4987	0.2595	0.2844	0.727	0.5855	0.5384	0.7643	0.9333	0.5859	0.6721	0.6628	0.7497	0.715	0.63	0.1812	0.952	0.8404	0.3819	0.4431	0.7274	0.0419
ANGPTL1	1.9317	1.89815	2.5999	3.09255	2.71225	2.3313	2.44485	2.5182	2.14605	1.03835	1.74115	2.0317	1.83375	1.876	2.0647	1.4675	2.2771	1.6282	1.4308	1.722	2.24	1.5852	1.37445	1.83925	1.7193	0.95435	2.4447	2.33125	1.49515	1.9734	1.86195	1.16285	2.00735	1.55815	1.0819	1.14915	1.721	1.8504	2.41325	1.7898	2.04855	1.32225	1.545	2.41365	2.26375	2.1269	0.9994	1.7816
ANGPTL2	-0.00125	-0.3645	-0.838	-0.4284	0.2639	-0.2984	-0.3552	0.3042	0.7763	0.62555	0.6257	0.60425	0.5244	0.3443	0.75115	0.4187	1.0087	1.6764	0.0862	0.73895	0.6406	1.41855	0.377	1.54115	-0.0455	0.46515	1.33345	0.72485	1.005	0.2232	1.1654	0.4473	0.6112	0.4543	-0.12635	0.16725	-0.43835	0.34385	0.8415	1.1512	1.1783	0.5905	1.26485	1.1937	0.73725	0.8147	-0.3165	0.98175
ANGPTL3	0.0538	0.0584	-0.061	0.0398	-0.3688	0.0383	-0.105	0.0466	0.0454	0.0141	-0.1944	-0.2288	-0.0262	-0.0525	-0.3808	0.0132	-0.0331	0.1429	0.0387	0.0761	0.0631	-0.0752	-0.1151	0.0751	-0.1065	-0.1019	-0.1696	-0.1222	-0.1489	0.1429	0.0359	-0.1124	-0.169	-0.0197	0.0108	0.0977	-0.3265	-0.1732	-0.15	-0.0862	-0.194	-0.0718	-0.1925	-0.1185	-0.2148	-0.0397	-0.159	-0.0394
ANGPTL4	2.5199	1.7848	-0.6498	0.3324	1.0008	-0.2405	0.6517	0.0798	-0.6771	3.2428	0.3301	2.4759	3.6266	-0.5878	0.7007	1.9503	2.5101	3.4865	2.0748	0.4532	2.1089	-0.0007	3.5729	0.8499	-0.042	2.9457	1.7803	1.0828	1.4102	0.4325	0.3066	1.6374	-1.274	0.0783	2.6194	1.035	0.3952	0.1362	1.103	2.3872	0.3314	3.437	2.4734	-0.6378	1.1226	1.408	0.0461	2.7593
ANGPTL5	0.4027	0.1059	0.6686	0.3934	0.5326	0.0037	0.7218	0.3557	0.8445	-0.1971	0.7764	0.9015	0.2367	0.2528	0.6136	0.3651	0.2848	0.5618	0.3765	1.0162	0.9513	0.4943	-0.1628	0.1999	0.9394	0.5327	0.7655	0.3898	0.2912	0.7527	1.3212	-0.0532	1.5971	0.5523	0.1526	0.5791	0.7413	0.5674	1.6982	0.5462	0.1246	0.6644	0.3694	0.3002	1.1396	0.6554	-0.0369	0.4112
ANGPTL6	-0.233	-0.1983	-0.0533	-0.1035	-0.2083	-0.0794	-0.2594	-0.4	0.4678	0.8215	0.3608	-0.0792	-0.0058	0.1511	-0.0909	0.2695	0.1251	0.5684	0.1517	0.5752	0.337	1.997	0.2265	0.0297	0.0865	0.0022	-0.1286	-0.0934	0.048	0.2534	0.0169	0.1916	0.228	-0.0095	-0.0651	0.209	0.0634	0.2123	-0.164	0.1533	0.2746	0.0634	0.5412	0.2901	0.3306	0.1456	0.1196	0.1933
ANGPTL7	0.3257	2.0858	1.157	1.0233	2.4393	1.5578	1.6652	1.0626	0.3503	0.2807	0.8908	0.1897	0.207	0.7404	0.4853	0.3443	0.4482	0.4731	0.0603	0.5889	1.3594	0.805	0.7422	0.5427	0.5751	0.877	0.3989	0.3323	0.5973	0.328	0.4686	0.0902	0.3888	0.498	0.2609	0.0654	0.542	0.9648	0.4216	0.7677	0.4452	0.3064	0.326	0.7409	0.217	0.1081	0.0904	1.2033
ANK1	-1.472	-1.4323	-1.379766667	-1.273533333	-1.4786	-1.542166667	-1.477033333	-1.478333333	-1.3904	-0.790266667	-1.2189	-1.136833333	-0.911933333	-0.900266667	-1.2649	-1.1521	-1.2673	-1.068633333	-1.035766667	-0.969766667	-1.2142	-1.210833333	-1.502733333	-1.097233333	-1.124266667	-1.125833333	-1.2272	-1.0561	-1.426166667	-1.215633333	-0.9936	-1.1966	-1.0756	-1.1096	-0.9551	-1.036433333	-1.256866667	-1.0822	-0.726133333	-0.959033333	-1.340466667	-1.322133333	-1.0471	-1.0937	-1.342333333	-0.650166667	-1.0432	-1.1561
ANK2	0.1068	-0.2512	0.1439	-0.0657	0.1454	0.2295	0.0631	0.4711	0.2877	0.6351	0.1852	0.2779	0.4147	0.1671	0.4319	0.5884	1.1387	0.9274	0.2466	0.1969	0.1634	0.2461	1.1824	0.4487	0.3051	0.2374	1.1301	0.9116	0.2875	0.1113	0.5802	0.4207	0.267	0.1233	0.2309	0.7956	0.083	0.5718	0.5284	0.8287	0.5433	0.3613	0.5904	0.4352	0.7693	0.4511	0.2758	0.7564
ANK3	1.72835	1.962575	1.52345	1.2157	0.9918	1.842175	1.6121	1.136475	1.487825	1.38675	0.98895	0.9526	0.997425	1.354375	1.5746	1.451675	0.7867	0.419975	1.413075	0.967225	0.75235	0.7786	1.1335	1.238075	1.443225	1.87155	1.0373	1.42885	1.37275	1.394475	1.21875	1.180425	1.33355	1.315625	1.9689	1.072025	1.8154	1.168375	1.1534	0.501075	1.40305	1.01095	0.84785	0.908075	0.8515	1.069	1.563125	0.864675
ANKAR	0.7485	1.4345	1.9693	1.5222	1.1398	1.5544	1.3234	1.1041	1.6596	0.5301	1.0098	0.843	0.7391	1.4546	1.4888	1.0864	0.7126	0.2686	1.3388	1.2608	1.5201	1.0097	0.9021	1.6802	1.801	0.6866	0.9751	0.9977	0.7697	1.315	1.0235	1.1528	1.4184	0.9571	0.7281	0.8722	2.147	1.761	1.307	0.4812	1.6911	0.5951	0.8857	1.4563	1.6707	1.3935	1.2898	1.1246
ANKDD1A	0.2445	0.49285	0.0166	0.05975	0.34405	0.1493	0.21995	0.06215	0.12845	0.6898	0.2276	0.30095	0.15395	0.04625	0.1679	0.41705	0.56135	0.3894	0.2415	0.0396	0.1266	0.33035	0.5067	0.3565	0.17955	0.1667	0.3628	0.3017	0.17505	0.24025	0.35825	0.29445	0.39375	0.51985	0.3234	0.4201	0.0414	0.22175	0.72395	0.4206	0.33655	0.44465	0.7786	0.49685	0.24065	0.30955	0.2857	0.43185
ANKFN1	-0.4342	-0.1226	-0.0085	0.1011	-0.0163	-0.1902	-0.1096	-0.4326	-0.0431	-0.0162	0.4046	0.1429	-0.0133	0.3212	0.4088	-0.1473	-0.2304	0.051	0.0338	-0.0517	0.0151	0.0512	-0.1941	0.1819	0.284	-0.0905	-0.0169	0.6746	-0.1173	0.622	-0.0545	-0.1961	0.1388	0.2343	-0.1289	0.1246	1.0913	-0.5079	0.4643	-0.11	0.0663	-0.2248	0.148	0.0755	0.0484	-0.0615	0.1587	-0.1096
ANKFY1	0.0454	0.554	0.3702	0.4241	0.0931	0.48805	0.822	0.63965	0.4088	0.18625	-0.39635	-0.21875	0.39775	0.31205	0.2842	0.43925	-0.55685	-0.79725	0.47275	0.50665	0.05885	-0.13555	0.58915	0.2252	0.39655	0.36745	-0.5906	-0.14835	0.19035	-0.22805	-0.33125	0.2523	-0.12015	-0.42255	0.32615	-0.14735	0.40945	0.4753	-0.21815	-0.3668	0.40775	0.1068	-0.10995	-0.0284	-0.34425	0.46285	0.0406	0.05865
ANKH	-1.134133333	-0.977533333	-0.940433333	-0.862633333	-0.855166667	-0.998933333	-0.928466667	-0.8342	-0.410866667	-0.370366667	-0.557733333	-0.6559	-0.6452	-0.566566667	-0.5211	-0.330533333	-0.251933333	0.3148	-0.7374	-0.7211	-0.503133333	-0.605733333	-0.397633333	-0.4404	-0.663033333	-0.710466667	0.022533333	-0.478266667	-0.622366667	-0.5802	-0.289366667	-0.3495	-0.492266667	-0.5034	-0.654233333	-0.3767	-0.4371	-0.4941	-0.338766667	-0.280866667	-0.475133333	-0.8887	-0.115133333	-0.320633333	-0.143866667	-0.098933333	-0.8737	-0.286966667
ANKHD1	-0.0327	0.074825	0.077525	0.030375	-0.1629	-0.0274	0.0113	0.228625	-0.0794	-0.009925	-0.354225	-0.291975	-0.18	-0.1998	-0.006425	-0.045075	-0.30685	-0.20045	-0.13055	-0.154525	-0.15525	-0.3083	-0.0437	-0.245175	-0.137125	0.096375	0.01945	-0.223075	-0.193225	-0.194675	-0.268425	-0.187775	-0.174375	-0.178175	0.092775	-0.043175	-0.03455	-0.077225	-0.31405	-0.2316	-0.113025	0.1243	-0.0501	-0.19515	-0.2344	-0.226275	-0.230675	-0.1399
ANKHD1-EIF4EBP3	1.1831	1.613	1.5252	1.2641	0.8991	1.2604	1.2928	0.9459	1.1268	0.7636	1.0294	1.4825	0.9824	1.0944	1.1362	0.891	0.6127	0.5333	1.2067	1.0262	0.6818	0.8965	0.9715	1.0028	0.928	1.3243	0.7764	1.061	1.1057	0.993	0.733	0.9561	1.0567	1.4542	1.1864	0.6125	0.984	1.1011	1.0151	0.6315	1.0205	1.2076	0.6106	0.9179	0.8285	0.9523	0.9915	0.8074
ANKIB1	0.262033333	0.0609	-0.1462	-0.047966667	0.0257	-0.072633333	0.118633333	0.093833333	0.157566667	-0.320233333	-0.003733333	-0.042933333	0.115666667	0.2021	-0.0528	0.004433333	-0.137633333	0.060466667	0.109933333	0.145166667	0.0626	0.247566667	-0.027966667	0.302533333	0.110566667	-0.0691	0.107966667	-0.048433333	0.382433333	0.0222	0.2001	0.0961	-0.009366667	0.0777	-0.092266667	0.126	-0.012133333	0.220133333	0.0867	0.1598	0.030366667	0.161566667	0.139733333	0.039033333	-0.0473	0.007066667	0.023366667	-0.0677
ANKK1	-0.526	0.779	0.5484	0.4543	-0.1739	0.2669	0.5268	0.4669	0.3201	0.6091	-0.6285	-0.5528	0.1353	0.5025	0.0042	-0.1099	-0.6604	-1.1644	0.2615	0.2553	-0.1809	-0.3331	0.1756	0.402	0.3045	0.1674	-0.3926	-0.498	0.2154	-0.9356	-0.5462	-0.2784	-0.6451	-0.6164	0.143	-0.4292	0.2043	0.1433	-0.3907	-0.2808	0.4152	-0.0153	0.1043	-0.3342	-1.08	-0.0807	-0.7024	-0.2464
ANKLE1	-0.4081	-0.1821	-0.4113	-0.3157	-0.2274	-0.2209	-0.351	-0.2542	-0.6635	-0.0852	-0.2655	-0.1735	-0.3726	-0.0091	-0.4129	-0.4982	-0.2134	-0.1337	-0.4267	-0.3909	-0.4953	-0.3038	-0.1288	-0.3266	-0.198	-0.0287	-0.0887	-0.4952	-0.2083	-0.4942	-0.2091	-0.6586	-0.4142	0.0219	-0.1393	-0.2375	-0.4472	-0.2004	-0.3121	-0.241	-0.3763	-0.1946	-0.4265	-0.5042	-0.3455	-0.295	-0.2143	-0.4452
ANKLE2	0.0049	0.0393	-0.0614	-0.0474	-0.0002	-0.0964	-0.0086	-0.2123	-0.2068	0.7374	-0.255	-0.2189	0.5086	-0.252	-0.138	0.2795	-0.0217	0.1601	0.0106	-0.137	-0.122	0.1162	1.0496	0.0831	-0.2568	0.4065	0.4346	-0.1733	0.3863	-0.2182	-0.1602	0.4045	-0.2357	-0.1324	0.784	-0.2597	-0.2325	-0.061	-0.5357	0.0793	-0.1215	-0.0252	0.2535	-0.3241	-0.1115	0.0534	0.0415	0.1351
ANKMY1	-0.306666667	-0.1994	0.032366667	-0.1444	-0.332066667	-0.258066667	-0.056033333	-0.310066667	-0.2265	-0.272633333	0.074366667	0.267733333	-0.282866667	0.055266667	0.516366667	-0.131166667	-0.2713	0.020766667	-0.249433333	-0.0811	-0.333033333	-0.293733333	-0.260466667	-0.1663	-0.259833333	-0.275266667	0.005766667	0.624366667	-0.2183	0.463333333	-0.081966667	-0.385833333	0.229633333	0.0969	-0.131433333	0.112666667	0.4266	-0.088866667	0.655433333	-0.234866667	-0.228633333	-0.261333333	-0.074133333	-0.2951	-0.005833333	-0.266866667	0.099366667	-0.340833333
ANKMY2	-0.5401	-0.8426	-0.2545	-0.6297	-0.5077	-0.6576	-0.5937	-0.576	-0.1949	-0.5514	-0.1451	-0.2264	-0.4532	-0.3347	-0.0252	-0.3818	-0.1046	-0.5244	-0.3006	-0.0287	-0.1052	-0.0625	-0.2613	-0.025	-0.2341	-0.4835	-0.0385	-0.0976	-0.3463	0.0661	-0.0972	-0.2276	-0.0357	-0.293	-0.258	-0.2129	-0.197	-0.148	-0.0101	-0.1376	-0.1173	-0.4351	-0.516	-0.1672	0.0196	-0.116	0.0211	-0.2707
ANKRA2	0.456733333	0.6332	1.870433333	1.240466667	0.2767	0.534266667	0.700766667	0.383166667	0.849333333	0.359366667	0.6897	0.3773	0.382766667	0.984233333	0.7243	0.3918	0.589466667	0.0377	0.8667	1.024333333	0.784433333	0.395833333	-0.049833333	1.104066667	1.077133333	0.097766667	0.398633333	0.8522	0.321766667	0.749266667	0.514633333	0.499633333	0.950033333	1.1249	0.221566667	0.5578	1.583433333	0.765666667	1.176866667	0.328	0.6999	0.211866667	0.535733333	0.990366667	0.7842	0.596033333	0.7969	0.340966667
ANKRD1	0.8436	0.7672	-0.3995	-0.6106	1.2224	-0.0569	0.4825	-0.0643	-0.1579	-0.0824	-0.1462	-0.3076	1.3853	-0.393	-0.4369	-0.4663	-0.3996	-0.5606	-0.0808	-0.048	0.1208	0.9114	-0.4807	-0.7469	-0.2985	0.4542	-0.3265	-0.4925	0.1282	-0.639	-0.5414	-0.5402	-0.401	-0.1584	-0.6133	-0.2467	-0.4425	-0.3521	-0.8486	-0.4192	-0.576	-0.2975	-0.4072	-0.4844	-0.6655	-0.2	-0.3786	0.2648
ANKRD10	0.22255	0.08745	0.34965	0.2075	-0.1178	0.2232	0.25055	-0.2389	0.51575	1.10565	0.0675	0.3863	0.60055	0.5879	0.6673	0.53855	0.15015	0.09745	0.6933	0.61725	0.35395	0.32635	1.1288	0.93515	0.74905	0.5104	0.5967	0.98615	0.6677	0.44055	0.56075	1.06515	0.2195	0.30335	0.8793	0.6665	0.85965	1.0725	0.5039	0.47005	0.70285	0.2424	0.81455	0.2395	0.46105	0.673	0.5621	0.68615
ANKRD11	-0.10892	0.38072	0.11464	0.20072	0.17804	0.08312	0.31758	0.3799	0.11918	0.63144	-0.11308	-0.2248	0.08724	0.14414	0.08522	-0.1336	-0.31108	-0.10726	0.14068	0.2904	0.01688	-0.05146	0.19708	0.15748	0.15944	0.32196	0.02538	0.10012	0.2462	-0.17324	-0.16112	0.06314	-0.09058	0.00746	0.44316	-0.1007	-0.03418	0.18278	-0.1853	0.18472	0.00542	-0.03668	0.05854	0.03486	-0.25266	0.04022	0.09068	0.05184
ANKRD12	0.7907	1.0147	1.079375	1.0155	0.96215	0.931375	1.22005	1.032125	1.137275	1.72245	1.026	0.798325	1.019425	0.844325	1.1572	1.183275	1.0128	0.7008	1.327225	0.986225	1.001275	1.059825	1.41775	1.132325	1.10605	1.178375	1.301625	0.75715	1.27805	0.8732	1.286725	1.1531	1.186075	1.336575	1.3761	1.291725	1.03585	1.32025	0.8534	1.1233	0.969575	1.3539	1.4139	1.08205	1.02415	1.09775	1.155275	1.112575
ANKRD13A	0.6643	0.89415	0.48095	0.69925	0.41525	0.4002	0.65915	0.70625	0.7132	0.9846	0.8839	0.24875	0.63725	0.77405	0.72655	0.8916	0.71725	0.4827	0.7322	0.4082	0.47765	0.74255	0.5276	0.48775	0.68815	0.8396	0.67045	0.7157	0.6785	0.82985	0.54125	0.76305	0.7335	1.01515	0.89845	0.75565	0.50055	0.45095	0.349	0.6064	0.51745	0.9372	0.96095	0.5571	0.4158	0.48775	0.82435	0.64875
ANKRD13B	-0.6032	-0.6331	-0.9731	-0.7965	-0.7647	-0.6383	-0.7925	-0.881	-0.7337	-0.3823	-0.5974	-0.5346	-0.4954	-0.6324	-0.5582	-0.8074	-0.8346	-0.2801	-0.4324	-0.4171	-0.5422	-0.4697	-0.5619	-0.4959	-0.6269	-1.001	-0.6831	-0.669	-0.7704	-0.8591	-0.7399	-0.3243	-0.7303	-0.679	-0.7537	-0.3959	-0.6082	-0.7455	-0.6739	-0.4291	-0.7643	-0.9513	-0.5131	-0.8358	-0.6906	-0.7222	-0.7532	-0.6905
ANKRD13C	0.332	0.4759	0.3743	0.3144	0.3893	0.1662	0.4231	0.0866	0.3723	0.52	0.2446	0.3326	0.4773	0.3234	-0.0952	0.0849	0.3753	0.3791	0.3973	0.2065	0.172	0.3742	0.2611	0.4835	0.1859	0.692	0.1808	-0.0972	0.3299	-0.0281	0.045	0.1173	0.4414	0.5222	0.0605	-0.0161	0.0896	0.1072	0.2222	0.4974	0.3874	0.58	0.3943	0.2525	0.0201	0.299	0.2859	0.5506
ANKRD13D	0.26285	0.116	0.1529	0.30385	0.00425	-0.01155	-0.08335	-0.02575	-0.0506	0.23295	-0.04915	0.0636	-0.01135	-0.0102	-0.0216	0.11235	-0.15245	0.12905	0.36605	0.30325	0.1107	0.17825	0.21685	0.3221	0.1861	-0.42385	-0.2771	0.2265	0.0403	0.02665	0.06485	0.33105	0.057	-0.15995	0.20915	0.11825	0.1616	0.34695	0.19275	-0.01005	0.2343	0.18075	0.03125	-0.00395	-0.0327	-0.1091	0.0242	0.1831
ANKRD16	-0.3997	-0.3695	-0.7277	-0.3405	-0.4157	-0.5429	-0.5413	0.0362	-0.4095	-0.2892	-0.3575	-0.3348	-0.2298	-0.1997	-0.2631	-0.4219	-0.3586	-0.1367	-0.5953	-0.5149	-0.4765	-0.7175	-0.4835	-0.2201	-0.405	-0.666	-0.5142	-0.0589	-0.5205	-0.3736	-0.1816	-0.3856	-0.3821	-0.5989	-0.2274	-0.3054	-0.4508	-0.6078	-0.3117	-0.4674	-0.2672	-0.4968	-0.129	-0.0897	-0.0502	-0.1134	-0.3367	-0.3516
ANKRD17	0.247033333	0.4756	0.238433333	0.132266667	0.1257	0.176633333	0.1192	0.410033333	0.1182	0.417233333	0.054666667	0.1456	0.334766667	0.3691	0.231233333	0.093733333	-0.119866667	0.319233333	0.363533333	0.2288	0.281766667	0.289066667	0.3052	0.282733333	0.256233333	0.273366667	0.072133333	0.356166667	0.333933333	0.271733333	0.173333333	0.264866667	0.092733333	0.297133333	0.4736	0.222966667	0.245266667	0.306333333	0.017066667	0.1993	0.106433333	0.151	0.256733333	0.254533333	0.0815	0.188133333	0.254133333	0.222933333
ANKRD18A	-0.4285	-0.77025	-0.51575	-0.77555	-0.91135	-0.78795	-0.6685	-0.86195	-0.4608	-0.06205	-0.57015	-0.00385	-0.62015	-0.1469	0.1055	-0.5463	-0.69485	-0.65435	-0.2066	-0.7831	-0.8475	-0.81465	-0.7067	-0.50525	-0.6729	-0.50155	-0.53085	0.3967	-0.55245	-0.1335	-0.55075	-0.2565	-0.0602	-0.2235	-0.2991	-0.1033	0.30075	-0.63775	-0.2165	-0.6291	-0.8842	-0.8907	-0.56645	-0.6641	-0.5771	-0.58765	-0.03115	-0.5551
ANKRD18B	-1.6286	-1.804	-1.5306	-1.75	-2.0457	-2.1692	-1.9062	-1.7987	-1.5675	-1.1493	-1.3964	-1.0031	-1.782	-0.7602	-0.5437	-1.3447	-1.5429	-1.6512	-1.4262	-1.6175	-1.8738	-1.7888	-1.9961	-1.5257	-2.0487	-1.5346	-1.2242	-1.0674	-2.1289	-0.9369	-1.5743	-1.2549	-0.9758	-1.5233	-1.6225	-1.6212	-0.8248	-1.9799	-1.6596	-1.5239	-1.5941	-2.2167	-1.4766	-1.586	-1.5908	-1.4628	-1.0051	-1.7815
ANKRD19P	-0.3053	0.0675	0.0545	0.077	-0.4322	0.0013	0.0322	-0.0806	-0.1205	-0.1445	0.0093	-0.052	-0.1562	-0.0339	-0.2415	-0.2445	-0.2231	0.1521	-0.078	-0.1263	-0.0126	-0.0905	-0.2184	-0.0966	-0.252	-0.0468	-0.0818	-0.0985	-0.2018	-0.1556	-0.1816	0.0263	-0.2328	-0.0062	-0.0988	-0.2069	-0.0144	0.0398	-0.2249	-0.3699	-0.2154	-0.1973	-0.2063	-0.2991	-0.1047	0.1638	0.0126	-0.1454
ANKRD2	0.1152	0.1744	-0.22175	-0.19245	0.46065	0.0035	-0.073	-0.2217	-0.21615	0.05035	0.0045	-0.0978	-0.39785	-0.3077	-0.30835	-0.0079	0.0257	-0.3476	-0.0765	-0.379	-0.16285	-0.10155	-0.2282	-0.2698	-0.20445	-0.01575	-0.1791	0.0046	-0.136	-0.17985	-0.0251	-0.1702	-0.13065	0.09745	-0.1002	-0.06165	-0.15575	-0.2434	-0.2115	-0.05975	-0.3709	-0.312	-0.2092	-0.1474	-0.0807	-0.0511	-0.08985	-0.0697
ANKRD20A2	0.138133333	1.549533333	1.473633333	1.311683333	0.28155	-0.010666667	0.780666667	0.893433333	0.215816667	-0.022983333	-0.230983333	-0.124783333	0.711166667	0.474833333	0.712866667	-0.005866667	-0.479866667	-0.7109	0.39285	1.931816667	-0.053033333	-0.063333333	0.352733333	-0.117466667	1.06315	0.519166667	-0.086066667	0.342433333	0.490016667	0.022366667	0.214616667	0.209916667	0.15135	0.211216667	0.739133333	-0.037616667	1.234283333	0.58625	-0.027933333	-0.231333333	0.287466667	-0.0499	-0.211183333	0.175333333	-0.132516667	0.3725	0.055633333	0.678183333
ANKRD20A5P	-0.218133333	1.1065	0.830333333	0.745433333	0.3823	0.453266667	0.570866667	0.4343	0.289166667	-0.0656	0.133166667	-0.093733333	0.281566667	0.680833333	0.6863	0.237066667	-0.4152	-0.295133333	0.3784	0.9594	0.3228	0.035566667	0.453133333	0.457733333	0.679866667	0.2815	0.156333333	0.507233333	0.520166667	0.1459	0.1851	0.207066667	0.4094	0.4949	0.428066667	0.165766667	1.020766667	0.7686	0.343833333	0.059166667	0.732833333	-0.174166667	0.4401	0.211933333	0.3104	0.371666667	0.487	0.2069
ANKRD20A8P	0.0904	1.9084	0.4846	0.7345	0.1592	-0.0866	0.4443	0.3947	0.1359	0.1365	-0.1021	0.3485	0.4695	0.2404	0.4762	-0.064	-0.038	0.1142	0.0837	1.5994	0.0238	0.1254	0.3262	0.0523	0.4852	0.4901	-0.1337	0.2228	0.3312	0.0942	-0.0231	0.3722	0.0941	0.03	0.8087	0.2309	0.7919	0.4988	0.031	-0.0052	0.1509	0.1333	-0.2064	0.1166	-0.185	0.4272	0.325	0.2777
ANKRD20A9P	-0.18815	2.14355	1.6693	1.598	0.46655	1.2221	1.29685	1.43355	0.7935	-0.40625	-0.16055	-0.3669	0.06805	0.4583	0.12255	-0.16425	-0.6169	-0.1776	-0.09605	0.7727	0.9158	0.12305	0.096	0.01095	0.95235	0.6858	-0.35875	-0.25005	-0.17635	-0.03365	-0.01895	-0.16555	-0.0597	0.45155	0.31505	-0.21805	0.96115	0.9616	0.38325	-0.27395	0.5016	-0.22125	-0.58245	0.28265	0.3922	0.48205	-0.4562	0.5409
ANKRD22	2.8754	0.2729	0.4936	0.3371	1.2093	0.9447	3.7525	0.9655	1.5263	0.9772	1.8623	1.4895	1.5067	1.3335	1.164	1.6945	2.351	2.1072	2.231	2.1878	1.6416	3.0768	1.9924	2.2941	2.3775	1.3496	1.5095	0.855	3.2538	2.4036	2.639	1.8459	1.4337	0.8748	1.9784	1.6625	0.83	2.8907	1.866	1.6469	1.924	5.3687	2.1134	1.3467	2.5163	2.3999	1.6013	2.3389
ANKRD23	-1.1958	-1.2292	-1.0037	-1.3035	-1.4157	-1.3414	-1.3861	-1.7679	-0.9706	-0.7034	-1.1137	-1.1131	-1.5389	-0.6943	-0.5208	-0.8724	-1.0795	-0.97	-0.8722	-1.1155	-1.2723	-1.2286	-1.293	-0.6296	-1.1243	-1.471	-0.9934	0.0767	-1.4504	-0.8459	-1.1164	-1.0451	-0.6602	-0.7821	-0.8127	-0.7427	-0.1403	-0.8603	-0.6798	-0.9838	-1.0682	-1.5578	-0.8477	-1.0539	-1.3235	-1.2755	-0.9073	-1.3963
ANKRD24	-0.0487	-0.00235	0.1623	-0.05535	0.11315	-0.02975	-0.0621	-0.05225	-0.0338	0.05095	0.0448	0.192	0.1686	-0.0816	0.0406	0.14305	0.03005	0.0269	-0.0005	-0.04765	0.216	-0.0798	0.14585	-0.06115	-0.06265	-0.0783	0.26345	0.0187	0.03765	0.04885	-0.01505	-0.0342	-0.02845	0.14505	-0.042	0.0257	-0.0131	-0.0088	-0.0449	-0.0129	0.0501	0.0488	-0.02275	-0.24425	0.03505	0.0134	-0.042	-0.051
ANKRD26	-0.2596	-0.3135	-0.115166667	-0.308266667	-0.448066667	-0.141433333	-0.2847	-0.196	-0.1979	-0.584733333	-0.294233333	-0.067966667	-0.383066667	-0.127566667	0.041666667	-0.286966667	-0.614666667	-0.706066667	-0.3092	-0.201566667	-0.2963	-0.2631	-0.414533333	0.059666667	-0.1102	-0.519133333	-0.349866667	0.0463	-0.1812	-0.228533333	-0.330033333	-0.2561	-0.2171	-0.1179	-0.4396	-0.075633333	0.1678	-0.241766667	0.0281	-0.442466667	-0.192733333	-0.632333333	-0.3695	-0.1619	-0.2457	-0.3633	-0.1348	-0.352233333
ANKRD27	-0.6604	0.407	-0.6161	-0.2673	-0.3064	-0.169	-0.0254	0.291	-0.335	-0.435	-0.6512	-0.6159	-0.5552	-0.3959	-0.5593	-0.6791	-1.0852	-0.5	-0.6633	-0.3177	-0.2862	-0.7176	-0.4916	-0.74	-0.3243	-0.2442	-0.9309	-0.4651	-0.4406	-0.4229	-0.532	-0.5503	-0.5697	-0.597	-0.5311	-0.7343	-0.2275	-0.286	-0.6901	-0.6638	-0.5262	-0.6333	-0.6793	-0.626	-0.7355	-0.5953	-0.7571	-0.6949
ANKRD28	-0.27605	-0.4012	-0.2779	-0.389	-0.642	-0.2246	-0.21155	-0.40535	-0.3854	0.94935	-0.52335	-0.2062	0.03605	-0.52125	-0.37195	0.1175	-0.00835	-0.63175	-0.3381	-0.64	-0.62755	-0.57125	0.6802	-0.53035	-0.62415	0.38545	0.04485	-0.35505	-0.1334	-0.5241	-0.56845	-0.02245	-0.4348	-0.2657	0.1305	0.29855	-0.6036	-0.5665	-0.35285	-0.13525	-0.35085	-0.7157	-0.1644	-0.36305	-0.23565	-0.3421	-0.0591	-0.275
ANKRD29	1.0906	2.6383	1.3452	2.3801	1.5785	2.1845	1.8871	1.8975	1.4103	0.7137	0.7452	0.4148	1.4108	0.7546	0.3497	0.9701	1.0417	0.4713	1.4115	1.6703	1.6161	1.467	1.0371	0.4612	1.7921	1.7055	0.4115	-0.0347	1.33	0.3874	0.6734	1.024	0.5122	0.7332	1.6388	0.0832	1.0698	1.3466	0.3626	0.67	0.9731	1.5624	0.3317	0.4061	0.3869	0.8976	0.5872	1.3384
ANKRD30A	-0.0285	-0.0354	-0.0121	0.1804	0.0152	0.1572	-0.0925	-0.0663	0.0792	-0.0271	0.3123	0.1076	-0.1748	0.0433	0.0996	0.0159	-0.2309	-0.2424	-0.0454	0.0377	-0.1423	0.1614	0.1994	0.0436	0.1464	0.0621	0.114	0.2314	0.9485	0.024	0.1794	-0.2155	-0.2437	0.0338	-0.126	0.0701	0.061	0.082	-0.1927	-0.0131	0.2029	0.0812	-0.2927	0.0283	-0.0403	-0.0137	-0.1221	0.0365
ANKRD30B	-0.3006	-0.3503	-0.2791	-0.0128	-0.2109	-0.2979	-0.2811	-0.3375	-0.1396	-0.6568	-0.1889	-0.4329	-0.124	-0.2172	-0.3624	-0.0412	-0.1098	-0.0982	-0.0555	0.0531	0.0118	-0.2168	-0.4487	-0.4283	-0.4588	0.1421	-0.256	-0.2636	-0.1731	-0.1106	-0.53	-0.0754	0.0775	-0.2205	-0.2203	-0.2515	-0.3348	-0.3598	-0.3743	0.0273	-0.3071	-0.3275	-0.1408	-0.4965	-0.1049	-0.1077	-0.0795	-0.1981
ANKRD30BL	-0.2586	0.0298	-0.1423	-0.1173	-0.1711	-0.2651	-0.1094	-0.16	-0.4177	-0.1168	-0.0943	-0.1114	-0.1049	-0.1632	-0.095	-0.0872	-0.288	-0.0737	-0.0365	-0.0868	0.0636	-0.1622	-0.0237	-0.1349	-0.0256	0.0135	-0.1371	0.0574	-0.2982	-0.2939	-0.1707	-0.1106	-0.1309	-0.1129	-0.1163	0.0199	0.0846	-0.2236	-0.4577	-0.1473	-0.0654	-0.2758	-0.3472	-0.1512	-0.0058	-0.2365	-0.0682	0.1182
ANKRD30BP2	0.13055	-0.16315	0.0341	-0.0918	-0.2479	-0.11285	-0.03465	-0.0322	0.07285	0.98635	0.0642	0.144	0.17245	0.1327	0.11785	0.29155	0.50575	-0.16045	0.35045	-0.08705	-0.01965	0.3345	1.1694	0.73965	0.12965	0.3268	0.0808	0.6259	0.76595	-0.0562	-0.0322	0.5319	0.3501	0.4757	0.82315	0.77685	-0.06925	0.16255	0.05655	0.61815	0.13095	-0.10795	0.93655	0.56535	0.0062	0.7044	0.07485	0.43005
ANKRD31	-0.0108	-0.0751	0.1895	-0.1864	-0.2937	-0.1847	-0.1554	0.1817	-0.0056	-0.1067	-0.1083	0.1116	-0.061	0.0546	0.0649	-0.0103	-0.0173	-0.1044	-0.0984	0.0519	-0.1399	0.1609	0.1821	0.112	0.0334	-0.0818	-0.1714	-0.0998	0.0359	-0.0034	-0.0019	-0.0407	0.1118	-0.0692	-0.0237	0.0205	0.0049	-0.0065	0.088	-0.0187	-0.0103	0.1249	-0.0862	0.2346	-0.0309	0.0152	-0.0848	0.0457
ANKRD32	-1.4103	-1.62275	-1.4353	-1.44605	-1.5085	-1.7702	-1.6664	-1.9103	-1.40225	-1.3334	-1.51185	-1.15375	-1.7192	-1.31585	-1.33845	-1.51455	-1.57605	-1.97755	-1.00995	-1.4195	-1.5774	-1.6115	-1.74895	-1.06235	-1.2862	-1.70525	-1.83005	-1.30755	-1.0256	-1.46165	-1.1432	-1.265	-1.0884	-1.1911	-1.396	-1.0405	-1.25205	-1.2	-1.32295	-1.788	-1.49635	-1.11515	-1.0535	-1.52375	-1.6771	-1.63375	-1.278	-1.74015
ANKRD33	0.4195	0.6459	0.2448	0.3005	0.3645	0.3403	0.4087	0.3453	0.49	1.2439	0.3917	0.5261	0.53	0.458	0.4495	0.5812	0.7817	0.7304	0.5741	0.3056	0.4021	0.3937	0.4853	0.6054	0.6284	0.6729	0.6317	0.6268	0.459	0.5895	0.5218	0.778	0.5533	0.4876	0.8561	0.8841	0.9437	0.6098	0.4139	0.5108	0.361	0.5003	0.8215	0.6828	0.649	0.5119	0.5008	0.5341
ANKRD33B	-0.1892	0.5958	0.4323	0.51495	0.5768	0.22765	0.79545	0.0819	0.1784	1.1379	0.36945	-0.12665	0.23045	0.4463	0.0573	0.4557	0.5504	0.30595	0.31125	0.2355	0.3673	0.17055	0.734	0.2091	0.3472	0.4249	0.34725	0.25035	0.23015	0.046	0.0565	0.185	0.26985	0.43905	0.62695	0.12395	0.46845	0.3234	0.04115	0.1956	0.10595	0.2834	0.512	0.22305	0.4201	0.21515	0.4317	0.4837
ANKRD34A	-0.254	-0.6757	-0.5612	-0.8109	-0.62	-0.5749	-0.5193	-0.691	-0.5813	-0.616	-0.2042	-0.5049	-0.424	-0.4388	-0.3016	-0.2207	-0.4986	-0.4877	-0.4001	-0.4899	-0.5085	-0.5377	-0.5739	-0.571	-0.7209	-0.6213	-0.6295	-0.6318	-0.7228	-0.8612	-0.2513	-0.514	-0.4436	-0.5754	-0.4437	-0.3919	-0.7153	-0.3107	-0.2744	-0.4992	-0.3682	-0.3747	-0.4637	-0.4373	-0.5876	-0.3905	-0.5374	-0.6201
ANKRD34B	0.1809	0.0923	-0.1271	0.298	0.2529	-0.0568	0.1936	0.1031	0.237	-0.1029	0.2362	-0.0916	0.1271	0.0262	-0.1489	0.0883	0.0976	-0.018	0.0016	-0.0561	0.0631	0.0154	0.3121	0.25	0.0512	0.0605	-0.0232	0.0922	0.0711	0.199	0.2529	0.1251	0.1121	-0.1048	0.0607	-0.0545	0.3419	0.2658	0.3117	0.1153	0.3559	0.0151	-0.0196	0.2769	0.1268	0.3728	0.0104	0.0289
ANKRD35	2.1382	2.4782	3.4225	3.0741	3.303	2.53	2.4814	3.3004	3.061	2.226	3.4952	3.2689	2.5995	3.2618	3.7615	2.8368	3.5003	2.8206	2.5324	3.0449	3.8257	3.5254	2.5112	3.5375	3.1623	1.5501	3.7087	4.0343	2.615	3.354	3.5231	2.3143	3.5452	3.6175	2.0685	3.2006	3.7801	2.865	3.9172	3.7826	3.2641	2.2246	2.7801	3.8006	3.636	3.6592	2.7814	3.4636
ANKRD36	0.119	0.690625	0.411	0.311475	0.139075	0.046075	0.248925	0.32945	0.998775	2.01025	0.2939	0.866425	0.279325	1.104525	1.38575	0.76535	0.26245	-0.84235	1.045025	0.589	0.41115	0.509675	1.016	1.155025	0.884275	0.6808	1.2273	1.121975	0.73945	0.8942	0.826425	0.905925	0.775825	0.9046	1.28905	1.612725	1.633725	1.02195	0.4931	0.798525	0.676725	0.346	1.62035	0.6758	0.411825	0.53845	1.6347	0.58425
ANKRD36B	0.503	0.898466667	0.5594	0.180466667	0.1464	0.043666667	0.483033333	0.462	1.0695	1.1864	0.223	0.5508	0.564066667	1.089033333	1.1929	0.690766667	0.133933333	-0.603366667	1.078433333	0.5978	0.669766667	0.6258	1.2412	1.2576	1.029133333	0.867166667	0.660633333	0.6342	0.981733333	0.579233333	0.7464	0.984933333	0.6695	0.657466667	1.102766667	1.1353	1.498733333	0.950466667	0.4096	0.6232	0.6516	0.461066667	1.119133333	0.636066667	0.274933333	0.587533333	1.109366667	0.8518
ANKRD36BP1	0.2585	0.4094	0.7801	0.6582	0.632	0.757	0.9702	0.5553	0.7618	-0.1725	0.4061	0.1508	0.5782	0.3463	0.5286	0.4688	0.397	0.3713	0.3874	0.9482	1.0253	0.4948	0.7753	0.3356	0.6691	0.189	0.0058	0.0226	0.3868	0.3424	0.4147	0.2303	0.1347	0.4847	-0.1269	0.4259	0.2682	0.3439	0.4644	0.6849	0.5694	0.996	0.2892	0.6231	0.3078	0.8797	0.404	0.4838
ANKRD36BP2	0.3246	0.6695	0.72915	0.4392	0.3002	0.2081	0.49805	0.2225	1.342	2.63415	0.9802	1.16555	0.5279	1.5262	1.6485	1.5912	0.9056	-0.7696	2.02265	0.87865	0.66575	0.8638	1.14805	1.7223	1.2791	0.70345	1.2983	1.3268	1.161	0.76895	1.24905	1.65255	1.92625	1.2294	1.89985	2.78025	1.83545	1.3922	0.71045	1.45065	1.2062	0.62985	2.5403	1.68	0.83525	1.0409	2.25315	0.90565
ANKRD37	-1.1101	-0.6723	-0.2032	-0.1364	-0.8093	1.2629	0.0538	0.5739	-0.2542	0.402	-0.4414	0.3476	-0.2794	-0.648	1.4832	0.2865	-0.1872	0.4186	0.3545	0.278	-0.9581	0.7623	0.4569	-0.9211	-1.2737	0.1301	0.8133	1.0701	-0.0228	0.1622	0.0089	-0.875	-0.0053	1.2614	0.2135	1.822	1.0407	0.6688	0.48	0.2808	-0.9088	1.5811	-0.3323	-0.5389	0.0744	-1.1413	0.3533	0.2653
ANKRD39	0.1826	-0.0005	-0.1937	-0.4101	-0.0321	-0.2599	-0.1258	-0.0473	-0.1479	-0.5851	0.3219	0.0329	-0.258	0.2224	0.0896	-0.1111	0.1889	-0.2428	-0.2462	-0.2798	0.1065	-0.078	-0.4901	-0.1365	-0.151	-0.221	-0.0653	0.2918	-0.3184	0.283	-0.0063	-0.3644	0.0376	-0.1744	-0.4492	0.1568	0.3156	-0.2667	0.2898	-0.0435	0.0447	-0.1507	0.0139	-0.0322	0.3757	-0.1134	0.0045	-0.4001
ANKRD40	-0.7234	-0.251	-0.8233	-0.5332	-0.4895	-0.5544	-0.4975	-0.135	-0.9198	-0.8606	-0.5387	-0.8096	-0.5883	-0.8262	-0.6664	-0.6037	-0.5398	-0.4558	-0.8102	-0.522	-0.5518	-0.7764	-0.6301	-1.1248	-0.812	-0.7124	-0.535	-0.6446	-0.6615	-0.7104	-0.8283	-0.8046	-0.8305	-0.8914	-0.6991	-0.5699	-0.9986	-0.7351	-0.8439	-0.7733	-0.7826	-0.5388	-0.8557	-0.8241	-0.616	-0.7734	-0.8228	-0.6696
ANKRD42	0.67005	0.48945	0.9411	0.50675	0.4607	0.687	0.78855	0.50465	0.78125	0.47935	1.0293	1.53135	0.40845	0.6934	1.80375	0.6109	0.7709	0.7555	0.7421	0.42275	0.72395	0.65575	0.53915	0.67525	0.50065	0.31395	1.2227	2.0671	0.84245	1.6299	0.9043	0.59335	1.4489	1.3707	0.51905	0.91605	1.38085	0.8071	1.89625	0.73785	0.6892	0.4118	0.69405	0.67655	1.1596	0.7986	1.49095	0.6776
ANKRD43	0.10095	-0.0603	0.2251	0.0209	0.0581	0.052	0.05865	-0.051	0.02875	0.185	0.5527	0.52695	1.00E-04	0.20175	0.4814	0.26265	0.1973	0.35575	-0.16005	-0.04155	0.1319	0.0338	-0.1273	0.3368	0.06125	0.0683	0.4407	0.6622	0.0641	0.5998	0.00715	0.1324	0.28045	0.66975	-0.0209	0.23935	0.4242	0.0338	0.59085	0.16375	0.02575	0.0474	0.2416	0.1058	0.28585	-0.06265	0.5779	0.1618
ANKRD44	0.3055	0.31175	0.5092	0.6235	0.31575	0.44605	0.48035	0.64535	0.34345	0.5167	0.1997	0.0609	0.1685	0.09085	0.2122	0.39165	0.32985	-0.0945	0.25655	0.39785	0.1927	0.11625	0.5458	0.31405	0.6663	0.39395	0.20485	0.0108	0.2429	-0.0728	0.4036	0.2555	0.1526	0.2256	0.44705	0.49595	0.3721	0.63445	0.0261	0.32115	0.45325	0.77585	0.55865	0.2058	0.26015	0.4881	0.15345	0.45435
ANKRD45	0.0401	0.1409	0.703	-0.1918	0.5156	0.3081	0.1967	0.0466	0.289	0.2499	1.0632	1.2226	1.1766	0.394	1.4093	0.1201	0.3566	0.3229	0.4254	0.0582	0.0379	0.2243	0.2205	0.3073	0.3049	-0.2161	0.9327	1.6312	0.732	1.2714	0.8193	0.1517	1.0607	1.1076	0.0734	0.8925	1.6438	0.3412	1.9614	0.6696	0.3185	0.277	0.5732	0.5861	0.6324	0.2265	0.8756	0.1082
ANKRD46	-0.44845	-0.32215	-0.12025	-0.12795	-0.3104	-0.4727	-0.4529	0.0811	-0.2221	-0.67025	-0.3427	-0.42285	-0.36015	-0.20705	-0.6725	-0.5478	-0.6566	-0.69165	-0.01315	-0.40815	-0.1548	-0.2053	-0.85605	-0.1241	-0.51755	-1.0538	-0.76185	-0.74605	-0.33605	-0.39305	-0.63115	-0.5594	0.0355	-0.2004	-0.83765	-0.5065	0.02425	-0.7647	-0.61965	-0.6568	-0.53955	-0.4127	-0.50375	-0.0728	-0.50015	-0.64325	-0.1642	-0.4179
ANKRD49	-0.8171	-0.0868	-0.1022	-0.0486	-0.3582	-0.518	-0.3524	0.0407	-0.0667	0.0503	-0.3896	-0.175	-0.4783	-0.2992	-0.2129	-0.2818	-0.1959	-0.4193	-0.1068	-0.0092	-0.0597	-0.5803	-0.2335	-0.2301	-0.2408	-0.4184	-0.3287	-0.7148	-0.3702	-0.0521	-0.0024	-0.3006	0.1245	-0.1808	-0.4194	-0.2085	-0.0515	-0.4359	-0.0572	-0.3057	0.0408	-0.0824	-0.2901	-0.0072	0.0407	-0.0841	-0.1869	-0.1499
ANKRD5	-0.2959	-0.56665	-0.5351	-0.697	-0.561	-0.52955	-0.3733	-0.3105	-0.3771	-0.77085	-0.3007	0.10235	-0.28055	-0.39235	-0.34585	-0.25895	-0.3714	-0.6491	-0.47535	-0.5479	-0.50505	-0.3541	-0.8898	-0.6982	-0.54955	-0.36625	-0.85745	-0.37575	-0.49655	-0.1877	-0.60935	-0.465	-0.052	-0.3183	-0.39685	-0.415	-0.22735	-0.76625	-0.1454	-0.5213	-0.4409	-0.58825	-0.29345	-0.57845	-0.52105	-0.66305	-0.1208	-0.6966
ANKRD50	0.59595	0.51335	0.29025	0.4441	0.52325	0.3796	0.32585	0.69795	0.43655	0.03525	0.3319	0.0631	0.73835	0.48715	0.16435	0.30685	0.30885	0.43135	0.4333	0.6527	0.57455	0.59955	0.5137	0.50925	0.58755	0.6914	0.40195	0.3771	0.6154	0.54845	0.5472	0.7183	0.10285	0.16885	0.3871	0.0697	0.1334	0.50875	0.18965	0.3945	0.4283	0.4442	0.39815	0.2893	0.46185	0.2336	0.50025	0.5312
ANKRD52	-0.1383	0.093	0.0783	-0.1173	-0.0507	-0.193	0.0058	0.066	-0.2453	-0.1568	-0.0889	-0.012	0.06	-0.187	-0.0951	-0.0168	-0.3396	0.0421	-0.072	-0.1194	-0.3093	0.0719	0.0831	0.2472	0.1578	0.0202	-0.2117	-0.0557	-0.044	0.1086	-0.3009	0.1605	-0.0815	-0.1848	0.2571	-0.1692	0.0213	-0.2052	-0.1321	0.0667	0.1101	-0.0079	-0.1204	0.0294	-0.2453	-0.1553	0.0181	0.1417
ANKRD53	0.29025	0.0771	0.1185	0.07765	0.2029	0.0251	0.08855	0.02365	0.01755	0.41675	0.15365	0.1508	0.09505	0.1497	0.15515	0.21895	0.32505	0.2982	0.25765	0.09315	0.05785	0.0846	0.36815	0.2977	0.11885	0.00135	0.17165	0.2781	0.27365	0.104	0.20575	0.1144	0.23925	0.22265	0.30125	0.1765	0.10925	0.12095	0.11375	0.18055	0.14925	0.21435	0.2411	0.26475	0.2357	0.0603	0.30835	0.21265
ANKRD54	-0.20195	-0.12475	-0.13575	-0.33295	-0.293	-0.21995	-0.33725	-0.071	0.00205	-0.1502	-0.0438	0.3596	-0.03805	0.1044	0.4842	-0.28385	-0.48295	-0.01555	-0.35775	-0.36945	-0.13525	-0.3036	-0.2766	-0.38365	-0.4316	-0.3722	-0.1224	0.587	0.2741	0.35615	-0.09995	-0.41405	0.2434	0.0059	-0.34735	-0.21375	0.6266	-0.33465	0.4219	-0.2994	-0.10675	-0.4391	-0.11025	-0.37725	-0.08685	-0.16335	0.09535	-0.30245
ANKRD55	0.0001	0.0923	0.1404	0.4624	0.4076	0.3325	0.2345	0.0262	0.0213	0.1823	0.208	0.1885	-0.0082	0.1196	0.2491	-0.0097	0.0694	0.1282	0.2864	0.2597	0.5198	0.0439	0.554	0.2485	0.2318	0.0642	-0.1436	0.1962	0.4261	0.0169	0.3586	0.2371	0.2385	0.4553	0.115	0.2752	0.315	0.4427	0.2432	0.1841	0.1137	0.3551	0.2524	0.1987	0.3629	0.9053	-0.0197	0.356
ANKRD57	-0.2136	0.9154	-1.2268	0.1007	0.1526	0.441	0.0834	0.3745	0.1321	-0.4551	0.2678	-0.0895	1.0809	-0.4738	-0.0532	-0.4312	-0.3352	-0.1774	-0.7104	-0.3775	0.1055	-0.1593	0.0463	-0.7915	0.0724	-0.1634	1.127	-0.0486	-0.0139	-0.0584	-0.0709	0.004	-0.879	0.0528	-0.6867	0.1382	-0.2353	-0.6138	-0.4823	0.3056	-0.2884	-0.952	0.33	-0.1133	-0.9414	-0.0858	-0.4941	-0.2401
ANKRD58	2.6743	1.7982	2.6332	2.3311	1.2301	1.1833	2.3829	0.7621	2.4453	2.0004	1.8653	1.2054	2.0862	1.4433	-0.0489	1.6291	1.7184	1.0702	2.4378	1.9091	2.3872	1.9235	1.232	1.8438	2.6208	1.1398	0.0436	-0.5145	1.5804	2.3613	1.2984	2.0396	1.8474	1.0487	1.5337	1.2039	1.9379	1.8209	1.6297	0.9888	2.4259	3.2299	1.6993	1.9876	1.4722	1.4004	2.2544	1.7583
ANKRD6	1.3257	1.4563	1.0663	1.1501	1.1109	1.2715	1.4012	0.8684	1.32405	0.7837	1.1953	0.9235	1.2541	1.1349	1.3846	1.0633	1.0602	0.8485	1.07815	1.2002	1.16275	1.3735	1.03135	1.36065	1.24475	1.444	1.05775	0.99745	1.2968	0.91995	1.0488	0.8756	0.9579	1.1618	1.1307	0.85165	1.3927	1.0686	1.24835	0.9599	1.1906	0.80495	0.874	1.0609	1.0846	1.2002	1.2916	1.1659
ANKRD60	0.1133	0.4252	0.0156	-0.0544	0.3449	0.2853	0.211	0.0899	0.177	0.1132	0.1211	0.0175	-0.0078	-0.0662	0.1154	0.1129	0.1132	0.2064	-0.0206	-0.0435	-0.0897	-0.0947	-0.0057	0.1685	0.0996	0.0772	0.0771	0.0405	0.0196	0.0826	0.1603	0.0013	0.0175	0.0548	-0.0077	0.1097	0.0461	0.241	0.2525	-0.18	0.0036	0.0973	0.0856	0.143	0.0823	0.0164	0.0824	-0.2293
ANKRD62	0.0837	0.0635	0.3654	0.3354	0.1089	0.3402	0.3887	0.6032	0.3788	-0.0638	0.0618	-0.0259	0.3924	0.1589	0.0172	0.1977	0.051	0.0212	-0.0349	0.574	0.0807	0.1081	-0.0527	0.0884	-0.2019	0.0139	-0.0206	0.0349	-0.0824	0.1702	0.214	-0.0209	0.4184	-0.1522	0.129	0.1548	0.3315	0.2892	0.0293	0.0741	-0.0018	-0.0409	-0.1084	0.1924	0.2823	0.1625	-0.0464	-0.0336
ANKRD65	2.00465	1.4711	1.55975	1.2578	1.1085	1.5198	1.58255	1.29065	1.9621	1.894	2.3225	1.91875	1.32565	2.3079	2.0889	2.12535	1.8986	1.96515	1.9831	1.2325	1.4876	2.07595	1.08615	2.10545	1.8364	1.6539	1.6126	2.52695	1.72765	2.6797	1.86305	1.98055	2.42465	1.94775	2.07675	1.996	2.15105	1.6772	2.1961	1.64225	1.84445	1.49195	1.7764	2.1628	2.33	1.60405	2.45815	1.7302
ANKRD7	-0.2033	-0.3545	-0.2445	-0.2115	-0.2396	-0.2889	-0.1859	-0.1908	-0.3561	-0.4722	-0.155	-0.1453	-0.269	-0.1483	-0.385	-0.244	-0.1393	-0.2707	-0.1397	-0.2528	-0.3502	-0.0903	-0.5469	-0.3383	-0.2114	-0.0896	-0.3092	-0.3864	-0.1722	-0.2599	-0.2305	-0.4297	-0.1336	-0.2384	-0.3052	-0.5005	-0.4618	-0.3623	-0.4372	-0.2089	-0.4682	-0.1695	-0.4796	-0.4726	-0.2227	-0.4611	-0.1104	-0.7379
ANKRD9	-0.4886	-0.9609	-0.7732	-0.6242	-0.7464	-0.6787	-1.047	-1.1691	-0.8263	-0.2764	-0.6973	-0.6309	-0.5673	-0.6796	-0.6751	-0.1225	-0.3212	-0.0116	-0.4065	-0.8073	-0.8498	-0.531	-0.6231	-1.0326	-0.818	-0.4348	0.1301	-0.3592	-0.6334	-0.7914	-0.602	-0.3826	-0.8979	-0.5575	-0.3515	-0.916	-1.2701	-0.7703	-0.6947	-0.2502	-0.83	-0.4659	-0.5517	-0.8717	-0.8008	-1.405	-0.5074	-0.535
ANKS1A	0.4502	2.2974	1.6355	1.6809	1.3237	1.8324	1.6227	1.8037	1.2225	-0.0037	0.77	0.1843	1.1286	0.8796	0.5347	0.3723	0.3142	0.2296	0.5898	1.0706	0.742	0.7477	0.4615	0.5102	0.9794	0.9093	0.4549	0.4332	0.7307	0.291	0.2302	0.1996	0.5629	0.8499	0.6243	0.1463	0.5688	0.6193	0.6596	0.2258	0.7262	0.4689	0.0348	0.5769	-0.0036	1.1221	0.2928	0.6191
ANKS1B	0.08955	-0.01425	-0.1531	0.0098	0.14975	0.02975	0.123	-0.09875	0.0134	-0.1653	-0.0654	-0.06805	-0.1173	0.12005	0.22625	0.2882	0.08015	-0.04265	-0.0402	-0.0017	0.06685	0.06475	0.0612	-0.13125	0.02855	-0.04945	-0.1326	-0.03535	0.0653	0.02805	0.0165	-0.0053	0.0398	-0.04285	-0.04005	0.1249	0.02645	-0.005	0.1409	0.01515	0.04915	0.17255	0.0044	0.12175	0.0161	0.03305	0.0264	-0.014
ANKS3	-0.0225	0.8111	0.2616	0.3242	0.0675	0.109	0.0112	0.0422	0.1754	0.9569	0.0671	0.0436	-0.2274	0.5036	0.4708	0.2998	0.0013	0.5355	0.4627	0.18	0.2881	0.2333	0.0313	0.9016	0.3108	0.2922	0.12	0.3999	0.0454	0.251	0.127	0.4826	0.3101	-0.036	0.7523	-0.1445	1.0344	0.4044	0.2401	0.0069	0.3128	-0.3523	0.0426	0.3355	0.2228	0.1499	0.0482	0.1282
ANKS4B	-0.5143	-0.3353	-0.4061	-0.5895	-0.4164	-0.421	-0.3526	-0.2023	-0.5166	-0.2764	-0.1813	-0.287	-0.3303	-0.3091	-0.4972	-0.4083	0.1576	-0.3171	-0.4749	-0.2222	-0.3676	-0.383	-0.5015	-0.3594	-0.2206	-0.459	-0.1514	-0.215	-0.3931	-0.5627	-0.3049	-0.2859	-0.5101	-0.3313	-0.3951	-0.3456	-0.446	-0.4942	-0.3048	-0.086	-0.3081	-0.213	0.0581	-0.3767	-0.4041	-0.5097	-0.2168	-0.6215
ANKS6	-0.118833333	-0.093266667	-0.135166667	-0.3458	0.047333333	-0.0522	-0.2646	0.0107	-0.145433333	-0.1131	-0.104066667	-0.126133333	-0.2519	0.170633333	0.315966667	-0.154366667	-0.281033333	-0.3705	-0.2009	-0.253033333	-0.108766667	-0.2679	-0.4737	-0.0947	-0.081133333	-0.024033333	-0.260333333	0.280466667	-0.091666667	0.231466667	-0.172266667	-0.0721	0.0405	-0.202866667	-0.013966667	-0.268366667	0.249333333	-0.145866667	-0.022366667	-0.279133333	-0.1657	-0.5961	-0.2865	-0.2175	0.047933333	-0.0058	0.185833333	-0.2265
ANKUB1	0.205	0.4581	1.5267	0.1674	0.392	0.3968	0.4979	0.1011	1.009	0.1266	0.9679	1.6546	0.0426	0.7269	1.9824	0.3689	0.2714	0.4174	0.4014	0.085	0.2834	0.3996	0.0894	0.5001	0.2729	0.2607	1.0511	2.6349	0.7143	1.9046	1.0166	0.3105	1.5506	1.5862	0.3212	1.4183	2.0829	0.5381	2.1875	0.7638	0.308	0.0242	0.9372	0.4451	0.7353	0.2123	1.4988	0.1295
ANKZF1	-1.3061	-1.0903	-0.8546	-0.9231	-1.3734	-1.069	-1.2769	-1.0649	-1.1806	-1.397	-1.347	-1.3716	-1.4432	-1.1069	-1.2224	-1.2133	-1.6799	-0.7907	-1.255	-1.3715	-1.6535	-1.668	-1.2329	-1.2456	-0.9357	-1.1747	-1.9336	-1.2847	-1.5558	-1.3066	-1.4449	-1.3447	-1.5469	-1.4759	-1.0786	-1.3771	-0.9016	-1.0557	-1.2693	-1.9365	-1.0337	-1.3639	-1.5198	-1.6039	-1.3226	-1.0941	-1.5252	-1.3717
ANLN	-2.0243	-4.2937	-3.2146	-4.1093	-3.1082	-3.3546	-3.4241	-3.9722	-3.0811	-3.3821	-3.4818	-2.6771	-2.8601	-2.6408	-2.8259	-2.8797	-3.1871	-3.2627	-3.235	-3.6801	-3.533	-3.1877	-3.2866	-3.3615	-3.3458	-2.893	-3.9845	-3.0417	-3.8109	-2.5804	-3.6134	-3.0506	-2.8994	-3.4972	-3.4496	-3.5419	-3.5756	-3.3672	-3.6233	-3.4307	-3.4665	-3.7788	-3.2192	-3.5621	-3.0769	-3.4733	-2.8201	-3.3402
ANO1	0.083166667	0.8575	0.908666667	1.1969	1.057433333	1.086533333	0.676033333	1.787733333	1.4555	1.609166667	1.267533333	1.711766667	1.4454	1.3526	1.5898	1.386366667	1.693833333	1.973033333	1.155933333	1.4721	1.7573	1.724133333	1.8804	2.110633333	1.563033333	1.0478	2.3709	1.7042	1.579366667	1.396666667	1.803533333	0.950366667	1.500566667	1.345433333	1.5814	1.314566667	1.640033333	1.395833333	1.7609	1.967433333	1.862833333	1.1205	1.145366667	1.8968	1.7322	2.0326	1.323033333	1.653266667
ANO10	-0.2517	-0.141	-0.4538	-0.2798	0.0305	-0.2515	-0.4066	0.1561	-0.2677	-0.6302	-0.5422	-0.3956	-0.2475	-0.3379	-0.5359	-0.7403	-0.5555	-0.3506	-0.5249	-0.1097	-0.2014	-0.4523	-0.3629	-0.2825	-0.1529	-0.4726	-0.7478	-0.2902	-0.4147	-0.6164	-0.273	-0.5745	-0.6768	-0.5587	-0.3591	-0.3336	-0.4051	-0.1495	-0.5951	-0.3813	-0.3075	-0.4234	-0.5537	-0.2515	-0.466	-0.1171	-0.4344	-0.5028
ANO2	-0.007	1.8279	0.83	1.153	0.6532	1.0999	1.2284	0.9998	0.5624	1.473	0.0506	0.2978	0.8522	0.53	0.7654	0.1287	0.1124	0.5738	0.2376	0.8991	0.8737	0.4389	0.6185	1.198	0.3353	0.2851	0.2571	0.4668	0.6443	0.0482	0.1604	0.0134	0.406	1.3937	-0.0086	-0.3107	0.3531	0.3461	0.563	0.475	1.0852	-0.094	0.5741	0.859	0.399	0.3706	-0.2462	0.9612
ANO3	0.3175	1.7021	0.5312	0.984	1.0885	0.9601	0.4723	1.0503	0.5183	0.1818	0.6464	0.525	1.0304	0.7935	0.6632	0.4505	0.4207	0.925	0.7509	1.3114	0.5888	0.9936	2.0178	0.4757	1.4093	0.4828	1.0647	1.1485	1.1667	0.7952	0.8749	0.3914	0.3281	0.8408	1.1235	0.9119	0.3904	0.6056	1.6731	0.7586	0.6135	0.8366	0.6022	0.5927	0.6501	1.1545	0.4664	1.1659
ANO4	-0.69265	-0.7319	-0.16495	-0.5997	-0.74045	-0.5419	-0.6982	-0.56445	-0.5696	-0.43565	-0.1902	-0.3173	-0.00225	-0.27725	-0.4832	-0.6017	-0.405	-0.1154	-0.3955	-0.15195	-0.2851	0.0872	0.0316	0.0732	-0.1798	0.01405	-0.5067	-0.434	-0.1308	-0.4108	-0.38	-0.3672	-0.29845	-0.342	-0.1933	-0.3462	-0.41475	-0.08515	-0.4148	-0.3329	-0.54385	-0.4316	-0.47865	-0.44505	-0.5393	-0.04925	-0.34715	0.09805
ANO5	0.4542	-0.047	0.9588	0.501	0.4082	0.505	0.4259	1.2955	1.2902	-0.1236	0.6025	0.7475	1.2363	0.9243	0.5565	0.5837	0.5597	0.9808	0.3569	0.8817	0.972	0.6209	0.4842	0.9875	0.9825	0.9757	0.8147	0.7606	0.7003	0.8077	0.5114	0.7037	0.9954	0.6538	0.6897	-0.0959	0.5456	1.2523	1.0431	0.0407	1.7123	0.7598	0.0013	0.4754	0.7356	0.6624	1.5155	0.4011
ANO6	0.40415	0.78245	0.47295	0.6154	0.60495	0.57635	0.56	0.7994	0.5462	0.04005	0.3082	0.3163	0.60175	0.29925	0.477	0.3335	0.45125	0.7155	0.2625	0.6987	0.67035	0.47935	0.47205	0.46005	0.50485	0.4151	0.49705	0.23265	0.3662	0.33155	0.3352	0.3531	0.15015	0.40375	0.44745	0.13695	0.77175	0.6049	0.2043	0.33105	0.45215	0.2896	0.3172	0.3658	0.3757	0.55545	0.05505	0.5755
ANO7	-0.5684	-0.9028	-1.3249	-1.0825	-0.8789	-0.9255	-0.768	-1.0076	-0.9929	-0.5307	-0.7805	-0.8364	-0.987	-1.0153	-0.9697	-0.7366	-0.7276	-0.5729	-1.003	-0.657	-0.3729	-0.7454	-0.7393	-0.6454	-0.7125	-0.8913	-0.7969	-0.9869	-1.0015	-0.9907	-0.8742	-0.7344	-0.7029	-1.0598	-1.0318	-0.9581	-0.8913	-0.9897	-1.1649	-0.6852	-0.8458	-0.8814	-0.4031	-0.8841	-0.7893	-0.5187	-0.7844	-0.9834
ANO8	-0.2063	0.0202	-0.146	-0.0387	-0.1036	-0.3443	-0.1581	0.0639	-0.0404	-0.2703	-0.2471	-0.3108	0.0379	-0.1806	-0.2115	-0.031	-0.1695	-0.2378	-0.0982	-0.0583	-0.2529	0.0226	-0.1484	-0.2901	-0.1864	-0.1373	-0.292	-0.0989	-0.2641	-0.2155	-0.4099	-0.2219	-0.1334	-0.1281	-0.2253	-0.1556	-0.2796	-0.2005	-0.4032	-0.211	-0.2112	-0.4241	-0.0578	-0.2389	-0.5745	-0.3465	0.0325	-0.4726
ANO9	-0.6891	-0.3982	-0.701	-0.7495	-0.7114	-0.4698	-0.6583	-0.8156	-0.566	-0.0762	-0.5704	-0.3913	-0.6854	-0.35	-0.9274	-0.3509	-0.5224	-0.4516	-0.3716	-0.5216	-0.9465	-0.8525	-0.6849	-0.3915	-0.5422	-0.5429	-0.8409	-0.748	-0.458	-0.7646	-0.7201	-0.5932	-0.4773	-0.8893	-0.2707	-0.7503	-0.6522	-0.3321	-0.4863	-0.5852	-0.609	-0.5674	-0.4611	-0.8669	-0.7449	-0.8723	-0.5654	-0.8395
ANP32A	-0.5207	-0.511833333	-0.6095	-0.4329	-0.728166667	-0.520666667	-0.710466667	-0.624166667	-0.463366667	-1.0803	-0.552833333	-0.871666667	-0.624266667	-0.5049	-0.641233333	-0.5063	-0.5723	-0.7512	-0.746733333	-0.351366667	-0.514866667	-0.6304	-1.2359	-0.888233333	-0.617033333	-0.6834	-0.631233333	-0.8948	-1.018366667	-0.589	-0.634933333	-0.906333333	-0.4925	-0.7745	-0.775766667	-0.570766667	-0.4451	-0.7971	-0.753866667	-0.750433333	-0.5148	-0.653033333	-0.894366667	-0.621066667	-0.5621	-0.8112	-0.4491	-0.761566667
ANP32A-IT1	-0.3711	0.181166667	0.026866667	0.0597	-0.2476	-0.070466667	-0.105833333	-0.212833333	-0.165933333	0.199	-0.5574	-0.3713	-0.189833333	0.022466667	-0.118	-0.209566667	-0.525366667	-0.731833333	0.0342	-0.0814	-0.361866667	-0.332666667	-0.210766667	0.0921	-0.0689	-0.137366667	-0.332066667	-0.347133333	-0.217733333	-0.5097	-0.4754	-0.171933333	-0.419066667	-0.269666667	-0.087866667	-0.343566667	-0.0275	-0.159066667	-0.3705	-0.3263	-0.1387	-0.265166667	-0.185333333	-0.4106	-0.572166667	-0.322733333	-0.272466667	-0.238233333
ANP32B	-0.9005	-0.966	-1.0222	-0.9254	-0.9006	-1.1491	-0.7193	-0.9192	-1.15	-1.1548	-0.9964	-1.0757	-1.0831	-1.1338	-1.296	-1.0509	-1.1948	-1.045	-1.2643	-1.1978	-1.0147	-1.396	-1.3638	-1.471	-1.1164	-1.2016	-0.9338	-1.2156	-1.3716	-1.0779	-1.1524	-1.2006	-1.2438	-0.9912	-1.1141	-1.2886	-0.8972	-1.1707	-1.2542	-1.5745	-1.0961	-0.9915	-1.3531	-1.1452	-1.0217	-1.4169	-1.2417	-1.2274
ANP32C	-0.0582	-0.6871	-0.2372	-0.4891	-0.6837	-0.5691	-0.0822	-0.2094	-0.118	-0.8486	-0.1526	-0.6459	-0.2187	-0.2543	-0.7812	-0.27	-0.4741	-0.4446	-0.0811	-0.6448	-0.3184	-0.0453	-1.2527	-0.362	-0.9269	-0.6586	-0.6598	-1.0051	-0.1604	-0.3704	-0.7295	-0.2481	0.0276	-0.3807	-1.0071	-0.1651	-0.41	-1.0771	-0.9267	-0.3572	-0.5289	-0.0765	-0.3714	-0.3962	-0.5024	-0.9595	-0.0965	-0.5871
ANP32D	-0.8058	-1.2387	-1.5245	-1.0391	-1.389	-0.9681	-1.633	-0.821	-1.2153	-1.4462	-1.0254	-1.475	-1.145	-1.2552	-1.235	-1.0841	-1.0261	-0.6922	-1.5098	-0.9491	-1.0113	-1.1125	-1.7531	-1.4779	-1.1106	-1.4055	-1.2165	-1.2501	-1.6086	-0.9259	-1.0495	-1.362	-1.3273	-1.1434	-1.5517	-1.1112	-1.0704	-1.3753	-1.3684	-1.5706	-0.9412	-0.973	-1.4307	-1.2554	-0.8376	-1.5536	-1.3066	-1.2407
ANP32E	-0.58765	-0.87175	-1.0981	-0.99635	-1.11085	-1.2325	-1.16515	-1.1167	-1.17355	-0.79525	-1.19635	-1.05455	-0.9773	-1.17675	-1.10985	-0.97075	-1.00285	-0.7065	-0.91515	-1.0295	-0.80545	-0.97785	-1.14525	-1.111	-1.00105	-0.99345	-0.60435	-0.7955	-1.18505	-0.9314	-0.79835	-0.952	-1.13275	-1.09875	-0.59755	-0.78415	-0.67235	-0.9512	-1.1834	-1.10345	-0.9531	-0.7722	-0.9427	-1.09785	-1.00935	-1.25995	-1.2563	-0.79895
ANPEP	0.965	-0.4147	0.3771	0.8124	-0.3893	-0.6791	0.3627	0.5355	0.7375	0.0653	0.5912	0.0108	0.5792	0.1247	-0.3726	0.0191	0.3448	0.307	-0.6748	-0.6716	0.2741	-1.6779	0.3614	-1.0865	-0.5827	0.7699	0.1573	0.0919	-0.5451	0.5753	0.0865	0.9688	-0.1495	-0.2936	-0.7135	0.247	-1.1962	-0.3822	0.4216	0.0337	0.0505	1.0344	0.5194	0.4875	0.3341	-0.5476	1.0019	-1.2
ANTXR1	0.197166667	0.009666667	0.173366667	0.3671	0.179166667	0.3815	0.233733333	0.476733333	0.56	0.312666667	0.481666667	0.439033333	0.8109	0.7755	1.075133333	0.693133333	0.769266667	1.262733333	0.401433333	1.424566667	0.776233333	1.503433333	1.195666667	1.281233333	0.7732	0.600733333	1.473866667	0.928566667	0.944666667	0.553733333	1.102466667	0.793766667	0.780366667	0.3947	0.586233333	0.680833333	0.5093	1.061233333	0.9394	1.0826	1.023333333	-0.086533333	0.674466667	0.9313	0.924633333	1.188166667	0.387433333	1.386166667
ANTXR2	0.6958	0.070433333	0.518133333	0.665733333	0.4087	0.5118	0.4034	0.467866667	0.510166667	0.392533333	0.536266667	0.299733333	0.619766667	0.330933333	0.511933333	0.3585	0.598666667	0.464633333	0.500433333	0.674266667	0.392966667	0.452533333	0.757533333	0.5979	0.5599	0.195066667	0.580266667	0.232866667	0.554666667	0.415433333	0.4973	0.526433333	0.274533333	0.544433333	0.2981	0.449766667	0.417366667	0.743733333	0.3435	0.525666667	0.655333333	0.3854	0.379166667	0.664566667	0.628366667	0.7014	0.100966667	0.6512
ANXA1	1.2691	0.4087	1.1397	1.3783	1.2389	1.4611	1.6428	1.6868	1.633	1.5072	1.4609	1.751	1.7183	1.21	1.6103	1.1233	1.6763	0.9505	1.096	1.5352	1.5113	1.3797	1.8186	0.4177	0.8726	1.4709	1.7679	0.992	1.7342	1.2967	1.0267	1.1389	1.3267	1.241	0.6262	1.2293	0.6409	1.3703	1.2953	1.646	1.2335	1.6049	1.2368	0.9937	0.9902	0.9918	1.3695	1.3071
ANXA10	0.7812	-0.2508	-0.2847	-0.1476	-0.031	-0.2691	-0.1796	-0.1104	-0.1639	0.7689	0.894	0.3898	-0.3	0.1133	-0.0882	0.4937	1.3872	1.769	0.3283	-0.1614	0.5071	0.0857	0.6444	0.1911	0.0865	0.6117	-0.2122	0.1231	1.1942	0.2678	0.0995	1.8099	-0.0051	0.0445	0.3177	-0.0682	-0.2128	0.1739	-0.2713	0.2751	0.4089	0.5635	0.2782	-0.1582	0.4676	-0.1674	0.2275	0.3455
ANXA11	0.666366667	1.3471	0.9833	1.1613	1.1587	1.0589	1.178333333	1.132166667	1.1182	0.6444	1.1488	0.8057	1.038133333	1.228566667	1.114033333	0.7353	1.018166667	0.706133333	0.811533333	0.861033333	0.9548	0.924333333	0.940366667	0.7257	0.9172	0.9784	1.3851	0.973166667	0.9478	0.963	1.002666667	0.848633333	0.8961	0.7941	0.822133333	0.660333333	0.833566667	0.7379	1.0037	0.936533333	1.1701	1.0137	0.837833333	1.052	0.8994	1.201066667	1.1956	0.9655
ANXA13	-0.06715	-0.1772	0.4398	-0.02215	0.03025	-0.00965	-0.03425	-0.0214	-0.06695	-0.05445	0.11295	0.2793	-0.0311	0.0236	0.69245	0.0098	0.27865	0.30865	0.0399	-0.05245	-0.05435	-0.00535	-0.0236	0.47345	0.04835	-0.1035	0.43725	1.31285	0.2663	0.41745	0.33195	-0.0064	0.76695	0.16335	0.0252	0.4023	0.7604	0.06095	0.71785	0.3547	0.2059	0.1728	0.11025	-0.02905	0.20855	0.34465	0.3392	-0.1076
ANXA2	0.914033333	0.915333333	0.448666667	0.3934	0.984733333	0.878033333	0.619933333	0.908533333	1.087666667	0.6744	0.946333333	1.1844	0.862233333	1.140666667	0.622633333	0.498533333	1.0836	0.7902	0.474066667	0.640033333	1.082233333	0.808033333	0.950366667	0.219066667	0.805266667	0.928933333	0.697633333	0.8389	0.8154	1.2056	0.7633	0.809933333	0.7386	0.347	0.586133333	0.3774	0.0014	0.743566667	0.764966667	0.754833333	0.7432	0.828866667	0.337566667	0.604866667	0.870066667	0.9958	1.113133333	0.731366667
ANXA2P1	0.4876	-0.1457	-0.0758	-0.2069	0.5018	0.4284	0.3659	0.7661	0.8204	-0.3961	0.6959	0.6717	0.5377	0.5867	0.1485	0.0219	0.6491	0.3125	-0.1287	0.1537	0.6162	0.2454	0.2304	-0.6623	0.101	-0.107	0.1586	0.0266	0.3514	0.6285	0.2179	0.0808	0.3158	-0.0158	-0.5865	0.2672	-0.4678	0.0345	0.3482	0.3108	0.2978	0.4601	-0.0907	0.2268	0.4006	0.4969	0.5248	0.1384
ANXA2P3	0.5092	-0.0179	-0.0141	-0.0539	0.5945	0.4002	0.1414	0.4006	0.5389	-0.2214	0.5722	0.8144	0.2892	0.2417	0.2544	0.0243	0.8729	0.3078	-0.205	0.2169	0.639	0.2577	0.3933	-0.4142	0.1215	0.2749	0.5016	0.3042	0.1743	0.5002	0.3813	0.1922	0.0514	-0.0017	-0.3366	0.1267	-0.2895	0.0212	0.4044	0.2431	0.2449	0.5254	-0.2124	0.339	0.682	0.7456	0.2482	0.4212
ANXA3	1.8272	3.831	2.3416	2.7913	2.68	3.1398	2.9627	3.2291	2.1104	-0.3569	1.8278	0.4036	2.0836	1.7134	0.7898	0.9761	1.5392	1.0445	1.0934	2.2452	2.1541	2.0721	1.0181	0.7176	1.9736	2.2124	-0.056	-0.2574	1.9643	1.0398	0.4961	1.0662	1.0991	0.7729	1.568	0.1474	1.3287	1.5219	0.256	0.5392	1.0482	1.9514	0.2983	0.1321	0.2135	1.7426	1.4117	1.6771
ANXA4	1.7591	1.0078	0.8963	0.7635	1.0358	1.442	1.1892	0.5341	1.4601	-0.2151	1.4446	1.0924	1.1645	1.2352	1.5223	0.8125	1.4	0.6021	1.2834	1.067	1.0351	1.4551	0.8247	1.0982	1.1989	0.7827	0.8631	0.9821	1.3593	1.3136	1.0106	0.9644	1.2992	1.1258	0.6218	0.9739	1.2469	0.8589	1.2647	0.9655	1.204	1.6568	0.7524	1.1579	0.8378	1.0963	1.4915	1.0317
ANXA5	1.0457	0.4832	0.5469	0.7534	1.0278	0.6244	0.6482	0.729	0.7896	0.4219	0.5674	0.5682	0.8076	0.3334	0.4186	0.4217	0.814	0.5838	0.4787	0.6871	0.734	0.8723	1.0772	0.5167	0.6724	0.7253	0.6844	0.4635	0.9437	0.7132	0.32	0.5399	0.2853	0.2512	0.3929	0.2633	0.161	0.5957	0.3838	0.5429	0.7345	0.9971	0.28	0.4353	0.2749	0.9845	0.2936	0.9841
ANXA6	0.4732	-0.2647	-0.0899	0.6838	1.2742	0.3777	-0.6301	-0.1063	0.214	0.2961	0.59	0.0171	0.3524	0.6932	0.5628	0.608	0.7944	0.7291	-0.2465	0.8326	0.8136	0.4735	-0.2479	0.6103	0.6924	-0.205	0.7904	0.7575	0.0582	0.3317	0.8292	0.2426	0.1533	0.3032	0.3114	0.7805	0.3679	0.5368	0.253	-0.0343	1.0351	-0.0234	0.663	0.7901	1.0277	0.098	-0.6717	0.9723
ANXA7	1.04095	0.85665	0.92385	1.0937	1.00535	1.0824	0.84315	0.862	0.99625	0.65385	1.19	1.103	0.92245	0.66625	1.2437	1.22015	1.2569	1.5459	0.78755	0.8719	1.28525	1.19355	0.92675	0.7544	0.92685	0.96265	1.46145	1.19665	0.8936	1.3916	1.2614	0.98115	1.1575	1.125	0.88385	1.0745	1.07535	1.01905	1.1629	1.233	0.9817	1.15755	1.0246	1.1154	1.4484	1.07525	1.01185	1.23125
ANXA8L2	0.9922	3.135	1.02415	0.8138	2.01025	2.14725	1.81845	2.36225	1.79495	2.1123	2.28635	2.53025	0.4055	2.8429	2.32895	1.7562	1.50255	1.5615	2.27215	1.1477	1.8452	1.74565	0.1991	1.6265	2.5461	0.14175	2.20335	2.83465	1.6209	2.5271	2.40915	0.54045	2.1129	2.33995	1.15515	2.56165	1.47505	1.39185	2.79375	2.03675	1.6324	2.1857	2.1238	2.3845	3.03145	2.30615	3.40435	1.98445
ANXA9	-1.1367	-1.6284	-1.6624	-1.5993	-1.5486	-1.6113	-1.7114	-1.556	-1.3586	-1.26	-0.7525	-1.4326	-1.3585	-1.3189	-1.4346	-1.2759	-1.1678	-1.3876	-1.2413	-1.4358	-1.4109	-1.368	-1.9022	-1.5831	-1.4687	-1.2701	-1.204	-1.3374	-1.432	-1.3585	-1.4756	-1.3296	-1.4778	-1.1814	-1.3809	-1.2814	-1.1047	-1.5734	-1.4119	-1.2962	-1.1657	-1.2572	-1.657	-1.3843	-1.6629	-1.3024	-1.2935	-1.6257
AOAH	0.6505	0.634	1.8598	1.939	0.999	1.385	1.4331	1.35	1.232	0.9171	1.0051	0.9603	1.891	0.9832	0.6789	1.4629	1.8328	1.6307	1.9125	2.1771	1.1195	0.889	2.4027	1.1899	2.0872	0.7922	2.0022	0.5086	1.613	1.3728	1.9502	1.4282	0.9367	0.8454	0.7905	1.6456	1.0505	1.9428	1.5483	1.2065	1.3637	2.5042	1.6533	1.197	1.3192	1.5429	1.1206	1.9453
AOC2	-0.1583	0.0338	-0.1852	-0.0683	-0.2383	-0.4719	-0.3832	-0.0599	-0.3239	0.0937	-0.2055	-0.131	-0.1692	-0.1203	-0.4113	0.2105	-0.0785	-0.0976	0.0505	-0.1161	-0.2234	-0.3492	0.0638	-0.1264	-0.1352	-0.1479	-0.4218	-0.1153	-0.1595	-0.0664	-0.1359	-0.298	-0.3013	0.1065	-0.1447	-0.1453	-0.1236	-0.2205	-0.2331	-0.109	-0.2649	-0.2892	-0.0563	-0.3393	-0.3042	-0.4731	-0.0292	-0.1066
AOC3	4.4205	6.4294	6.4554	6.5604	5.7601	6.3749	5.3589	6.9348	5.0867	4.43	4.7614	4.9317	5.1572	4.9328	5.1163	4.8911	4.9383	5.7742	3.9817	4.7784	5.6523	5.058	5.5302	5.18	5.3043	5.0876	5.1573	5.1777	4.7715	5.0755	5.0815	4.1242	4.83	5.2278	4.5694	4.4309	5.6561	5.1942	4.9424	4.9391	5.5318	4.4801	4.9113	5.099	5.4395	5.4312	3.7523	5.5514
AOC4	-0.2156	0.5196	-0.1144	0.0219	-0.3628	-0.4209	-0.1982	-0.0037	-0.2231	-0.1306	-0.2411	-0.2065	0.0125	-0.0376	-0.3079	-0.1438	-0.0224	0.0752	-0.0611	-0.0094	-0.1382	-0.0584	-0.0488	-0.2136	-0.0157	-0.1711	-0.1578	-0.1266	-0.084	-0.1716	-0.2286	-0.1859	-0.33	-0.2467	-0.173	-0.3098	-0.2722	-0.0482	-0.2339	0.0584	-0.1659	-0.2828	-0.2421	-0.2324	0.107	-0.0758	-0.2935	0.0693
AOX1	1.0055	1.6489	2.1487	2.768	2.2321	1.8763	2.2736	2.2939	1.2776	0.0949	0.9759	1.3355	0.3863	0.8488	0.9226	1.2453	1.395	1.0981	0.9769	0.9133	2.3422	0.215	1.0304	0.7996	1.3212	-0.3206	1.2898	1.7113	0.4294	0.3185	1.5068	0.7301	1.3846	2.0185	-0.1143	0.7568	0.5938	0.726	1.9493	1.6449	1.5283	1.603	1.5728	2.0499	1.4132	1.8104	-0.0672	1.7581
AP1AR	-0.0459	-0.51655	-0.2573	-0.1688	-0.13935	-0.11335	0.0071	-0.4242	-0.14745	-0.3136	-0.1579	0.0966	-0.0384	-0.39255	-0.19255	-0.491	-0.0775	-0.2266	-0.0972	-0.2538	-0.1461	-0.2215	-0.102	-0.28845	-0.3536	0.2561	-0.17745	-0.3057	-0.00575	-0.1723	-0.31615	-0.22	-0.28815	-0.037	-0.39465	-0.228	-0.2048	-0.3647	-0.0544	-0.0314	-0.21655	0.2312	-0.1766	-0.29065	-0.2484	-0.3661	-0.3104	-0.2682
AP1B1	-0.1366	-1.0262	-0.8837	-0.6079	-0.6802	-0.5525	-0.719	-0.545	-0.5264	-0.7992	-0.4489	-0.4077	-0.6289	-0.8629	-0.7102	-0.0397	-0.1975	0.1919	-0.5243	-0.6891	-0.4063	-0.4038	-0.8028	-1.1856	-0.5108	-0.5926	-0.4532	-0.6956	-0.6927	-0.1939	-0.3555	-0.6503	-0.6142	-0.789	-0.6627	-0.5313	-1.0092	-0.6353	-0.3983	-0.4312	-0.4401	-0.317	-0.5486	-0.5792	-0.2785	-0.6199	-0.7919	-0.4413
AP1G1	-0.098033333	-0.115866667	-0.358233333	-0.3169	-0.315533333	-0.289833333	-0.358933333	-0.2769	-0.2625	-0.0978	-0.346866667	-0.2123	-0.1154	-0.177266667	-0.229233333	-0.320533333	-0.451366667	-0.359033333	0.053333333	-0.232833333	-0.252733333	-0.147633333	0.072133333	-0.2768	-0.3528	-0.243033333	-0.418866667	-0.195366667	-0.103533333	-0.2283	-0.4554	-0.0409	-0.2466	-0.3383	-0.1872	-0.305933333	-0.184833333	-0.294966667	-0.481166667	-0.496333333	-0.3784	-0.0409	-0.389566667	-0.347366667	-0.421666667	-0.312533333	-0.203933333	-0.163833333
AP1G2	-0.4002	-0.321	-0.4778	-0.3712	-0.5477	-0.5421	-0.1838	-0.5399	-0.5064	-0.1988	-0.4405	-0.3973	-0.7363	-0.3586	-0.4617	-0.5154	-0.4	-0.5182	-0.4279	-0.7336	-0.52	-0.7482	-0.4007	-0.5223	-0.4962	-0.4102	-0.6069	-0.3611	-0.5999	-0.6242	-0.6117	-0.6771	-0.5317	-0.7421	-0.4089	-0.3371	-0.2372	-0.3659	-0.3689	-0.8574	-0.3199	-0.3287	-0.509	-0.6362	-0.6856	-0.3764	-0.4049	-0.5514
AP1M1	-0.698	-0.5122	-0.9413	-0.6065	-0.7024	-0.9067	-0.9285	-0.3728	-0.7671	-1.0207	-1.0351	-1.1218	-1.028	-0.835	-1.1654	-1.004	-0.8983	-0.5223	-1.1151	-0.7418	-0.75	-0.7644	-0.8313	-1.1601	-0.7336	-0.9909	-1.159	-1.0192	-0.8624	-0.7918	-0.7726	-0.99	-1.1747	-1.2739	-0.9627	-1.0542	-1.3531	-0.8705	-1.0508	-1.1015	-0.7284	-0.8097	-1.0915	-0.9184	-0.8877	-0.5626	-1.3573	-0.6142
AP1M2	0.8347	0.2901	-0.184	-0.2906	0.0563	0.3473	0.0941	0.1358	0.2038	-0.6729	0.5402	0.3045	-0.2992	0.3595	0.3382	-0.1676	0.1416	-0.2318	-0.0116	-0.5313	-0.2493	0.0337	-0.9105	-0.5089	-0.1321	0.3324	-0.1537	0.4113	0.0925	0.4293	-0.102	-0.2175	0.3054	-0.0162	0.141	-0.2372	-0.0834	-0.612	0.1253	-0.3219	0.0149	-0.1218	-0.4982	-0.0882	0.2605	0.0096	0.6452	-0.3885
AP1S1	-1.12455	-1.58985	-1.89775	-1.6808	-1.55995	-1.64735	-1.96685	-1.7223	-1.5976	-1.37865	-1.2424	-1.57535	-1.32445	-1.39995	-1.34745	-1.4851	-1.3548	-1.2826	-1.67485	-1.42535	-1.51665	-1.17305	-1.6871	-1.61405	-1.4444	-1.48255	-1.5643	-1.36915	-1.50425	-1.21405	-1.48685	-1.1808	-1.52275	-1.6392	-1.45985	-1.6125	-1.4579	-1.6053	-1.57265	-1.5595	-1.5536	-1.5816	-1.7347	-1.6322	-1.21255	-1.69015	-1.3618	-1.16295
AP1S2	-0.144533333	-0.4077	-0.298233333	-0.193533333	-0.125066667	-0.039233333	-0.065466667	-0.0277	0.069433333	-0.727766667	-0.1226	0.047166667	0.1386	-0.2725	-0.545966667	-0.0463	-0.061966667	-0.216633333	-0.135866667	0.168733333	0.3682	-0.2225	0.190966667	-0.311066667	-0.131666667	-0.132233333	-0.202866667	-0.5121	-0.2623	0.1871	-0.024633333	-0.136366667	-0.174133333	-0.394866667	-0.259033333	-0.1699	0.003966667	-0.1538	-0.185766667	-0.149066667	-0.009533333	0.237833333	-0.495366667	0.107166667	-0.0494	-0.198633333	-0.3417	0.218966667
AP1S3	0.4704	0.43625	-0.42275	-0.31755	0.05665	-0.00615	-0.0729	-0.0393	0.25395	0.10615	0.4187	0.0351	0.02605	0.12485	0.1103	-0.02215	0.2399	0.34555	0.10165	-0.17345	0.28735	0.6684	-0.26945	-0.15135	0.0807	-0.02	0.2143	0.1708	0.565	0.2649	0.07265	-0.32635	-0.0453	0.04845	0.0304	-0.0605	-0.18705	-0.0704	0.18345	0.4112	-0.12245	0.22665	0.28895	-0.02895	0.34965	0.30515	0.32185	0.2489
AP2A1	-0.6948	-0.8578	-1.2158	-0.8684	-0.7626	-0.8667	-1.1583	-0.7484	-1.2479	-0.8297	-0.7878	-0.985	-1.1438	-1.0138	-1.0128	-0.7903	-0.8966	-0.4417	-0.9958	-0.8857	-0.9258	-0.967	-0.869	-1.1341	-1.0264	-0.976	-0.7765	-0.9279	-1.2413	-1.0739	-0.8896	-1.1572	-1.2245	-1.0715	-1.0458	-0.9806	-1.3594	-0.9225	-1.0316	-1.0993	-0.9922	-0.8113	-0.9312	-1.1485	-0.8556	-0.7317	-1.2918	-0.783
AP2A2	0.7607	0.8293	0.428333333	0.418633333	0.543366667	0.792633333	0.6005	0.7473	0.389366667	-0.073433333	0.347	0.280066667	0.639733333	0.256933333	0.134466667	0.335033333	0.252766667	0.676933333	0.331966667	0.499	0.483966667	0.310966667	0.3588	0.2557	0.418633333	0.323933333	0.197633333	0.105366667	0.3589	0.2659	0.164366667	0.183666667	0.278433333	-0.019366667	0.0457	0.164433333	0.176	0.4121	0.4248	0.1146	0.627066667	0.205366667	0.0975	0.368966667	0.263166667	0.4722	-0.044033333	0.293666667
AP2B1	-0.13905	-0.49895	-0.6771	-0.4537	-0.16755	-0.42745	-0.66185	-0.3026	-0.5539	-1.14855	-0.52545	-0.4281	-0.39635	-0.47925	-0.6657	-0.67135	-0.74475	-0.46755	-0.62535	-0.35355	-0.36155	-0.28115	-0.56795	-0.64745	-0.4664	-0.85455	-0.8307	-0.55985	-0.51695	-0.50785	-0.6031	-0.60305	-0.4961	-0.95905	-0.8293	-0.71655	-0.88775	-0.6977	-0.71855	-0.70305	-0.5668	-0.467	-0.8815	-0.58925	-0.57305	-0.324	-0.6997	-0.3744
AP2M1	-0.7587	-1.2892	-1.179	-0.8884	-0.557	-0.9338	-1.075	-0.4608	-1.0208	-2.2066	-0.9105	-1.0858	-0.9064	-1.3489	-1.0161	-1.0079	-0.8165	-0.4301	-1.6246	-0.6006	-0.7576	-0.8252	-1.1337	-1.3957	-0.9857	-1.5801	-0.8141	-1.1972	-1.1192	-0.9136	-0.7297	-1.4039	-1.134	-1.4208	-1.7317	-1.0382	-1.3824	-0.9316	-0.83	-1.0615	-0.9168	-0.9051	-1.1736	-0.8625	-0.7045	-0.6465	-1.5963	-0.8187
AP2S1	0.5647	-0.8857	-0.5564	-0.5727	-0.0166	-0.4008	-0.5931	-0.6832	-0.3693	-1.2631	-0.5318	-0.2898	-0.3045	-0.66	-0.9736	-0.402	-0.1455	-0.1485	-0.6922	-0.6768	-0.3898	-0.1817	-0.4078	-0.5155	-0.3908	-0.614	-0.8372	-0.6401	-0.3391	-0.276	-0.4127	-0.1858	-0.713	-0.6985	-0.7628	-0.5543	-1.1177	-0.423	-0.5685	-0.4135	-0.3699	0.0318	-0.4745	-0.396	-0.4274	-0.1934	-0.4676	-0.4574
AP3B1	0.23525	0.1282	0.04975	0.09065	0.2146	-0.03815	0.1604	0.53405	0.10305	-0.15235	-0.293	0.37245	-0.1087	0.0975	-0.06155	0.0387	-0.1924	-0.435	-0.1095	-0.07545	0.14305	-0.03655	0.26445	0.01845	0.0809	-0.1437	-0.2535	-0.30145	0.0437	-0.0471	0.00305	-0.08595	-0.1008	-0.17205	0.02805	0.11945	-0.22065	0.08885	-0.2419	0.17955	0.03325	-0.2199	-0.10325	-0.16215	-0.18965	0.25985	0.01885	0.04775
AP3B2	-0.0516	-0.4935	-0.1443	-0.4455	-0.3678	-0.3931	-0.4061	-0.2949	-0.4773	-0.5488	0.0698	0.1329	-0.4401	-0.2868	-0.1603	-0.3369	-0.3251	-0.4234	-0.0518	-0.5282	0.0398	-0.4278	-0.0947	-0.4074	-0.2406	-0.2785	0.2406	0.0942	-0.4389	-0.2694	-0.3136	0.1862	-0.3476	-0.1382	0.3066	0.0903	-0.252	-0.1537	-0.0331	-0.2735	-0.1473	-0.5498	-0.1751	-0.123	0.0822	-0.2102	-0.1162	-0.3447
AP3D1	0.21335	-0.16835	-0.2743	-0.2804	-0.32135	-0.5401	-0.2066	-0.08755	-0.2149	0.1245	-0.2747	-0.341	-0.20705	-0.16115	-0.35275	-0.27265	-0.39635	0.2359	0.0151	-0.27955	-0.2599	-0.0258	-0.1352	-0.29585	-0.27985	0.1287	-0.4679	-0.0621	0.0031	-0.0827	-0.28725	0.0674	-0.237	-0.42315	0.07465	-0.38195	-0.6007	-0.23465	-0.4568	-0.29875	-0.2463	-0.0806	-0.2979	-0.347	-0.4856	-0.325	-0.07595	-0.28665
AP3M1	-0.752233333	-0.811933333	-0.846266667	-0.8868	-0.5947	-0.7548	-0.933466667	-0.495633333	-0.854866667	-0.894366667	-0.6345	-0.683633333	-0.775466667	-0.7036	-0.872466667	-0.888633333	-0.673866667	-0.633433333	-0.8745	-0.701	-0.627433333	-0.745	-0.999	-0.879733333	-0.803866667	-0.936366667	-1.013066667	-0.9338	-0.848033333	-0.721366667	-0.727433333	-0.8342	-0.661133333	-0.796966667	-0.871966667	-0.544666667	-1.019133333	-0.801133333	-0.769966667	-0.732333333	-0.584266667	-0.5182	-0.800333333	-0.7625	-0.733066667	-0.673266667	-0.702733333	-0.8128
AP3M2	-0.3988	0.0112	0.2105	0.0442	0.001	-0.28665	-0.2164	0.03315	-0.06355	0.342	-0.10135	0.0553	0.2186	-0.0443	-0.286	-0.36385	-0.5257	-0.27625	-0.3395	0.03955	0.0298	-0.1158	-0.0857	0.15285	0.00165	-0.6438	-0.53705	0.16365	-0.0757	-0.02075	-0.2957	-0.22165	-0.0516	-0.25465	-0.43435	-0.15	0.0235	0.0143	0.18745	-0.42295	-0.1689	-0.2126	-0.15425	-0.26195	-0.13495	-0.32985	-0.30515	-0.16265
AP3S1	0.3941	-0.2297	0.1046	-0.0335	0.0902	-0.0138	-0.0525	-0.0244	0.1798	0.1169	0.1622	0.3079	0.2634	0.0698	0.0091	0.2745	0.2763	0.2505	0.0215	0.0576	0.4743	0.3211	0.2451	0.4194	0.287	0.0767	0.5053	0.2111	0.2365	0.2876	0.4471	0.5463	0.3592	0.3042	0.2609	0.2601	0.1213	0.4064	0.0429	0.3367	0.3579	0.0764	0.0134	0.3537	0.3585	0.4057	0.1438	0.3149
AP3S2	-0.0449	-0.521033333	-0.601166667	-0.215733333	-0.186466667	-0.415633333	-0.567966667	0.008133333	-0.376133333	-0.910433333	-0.292566667	-0.1453	-0.382066667	-0.463333333	-0.399133333	-0.369033333	-0.1033	-0.069033333	-0.516233333	-0.091433333	-0.217033333	-0.052866667	-0.646733333	-0.3432	-0.1176	-0.3505	-0.4672	0.068466667	0.0043	0.073833333	0.0996	-0.572333333	-0.5159	-0.431066667	-0.408533333	-0.257133333	-0.433833333	-0.704633333	-0.158233333	-0.262933333	-0.035366667	-0.2835	-0.585533333	-0.3264	-0.078433333	-0.233733333	-0.353933333	-0.394966667
AP4B1	-0.1735	0.107	-0.0256	-0.1726	-0.1082	-0.2189	-0.4147	0.0957	-0.1587	0.3687	-0.3045	-0.0827	-0.2226	0.2034	-0.0821	-0.1806	-0.3675	-0.5556	0.2853	0.1125	-0.0725	-0.1024	0.1401	0.3383	0.2119	-0.2522	-0.5188	-0.4103	0.0473	-0.232	-0.0921	0.103	-0.0282	-0.1886	0.0146	-0.1598	0.0726	0.2192	0.0164	-0.0467	0.0379	-0.0594	0.0096	0.0146	-0.0274	0.0576	0.0215	0.0467
AP4E1	0.08105	-0.0264	-0.0332	-0.13985	-0.06615	-0.01215	0.0348	-0.0975	-0.0635	-0.2818	-0.1393	-0.06055	0.1054	-0.1252	-0.0123	-0.12045	-0.1146	0.0864	0.031	-0.05205	-0.00105	0.09815	-0.06725	-0.0729	0.0381	0.14035	-0.1815	-0.01065	-0.13405	0.1403	0.07215	0.02705	-0.1853	0.0006	-0.05415	-0.13115	-0.10505	0.0014	-0.1445	-0.07085	0.03525	0.0708	0.0378	-0.1766	-0.16555	-0.0737	-0.10525	0.0407
AP4M1	-0.5061	-0.4815	-0.5562	-0.4633	-0.2332	-0.3812	-0.7063	-0.2695	-0.3529	-1.0876	-0.2758	-0.2279	-0.4566	-0.4911	0.0492	-0.5867	-0.5242	0.127	-0.5612	-0.3948	-0.395	-0.2507	-0.6089	-0.4256	-0.3536	-0.7276	-0.6086	-0.0946	-0.607	-0.0497	-0.4591	-0.757	-0.4134	-0.5206	-0.9726	-0.4248	-0.0788	-0.2978	-0.0382	-0.4773	-0.3338	-0.6679	-0.8163	-0.4559	-0.2674	-0.4185	-0.3708	-0.3354
AP4S1	0.1348	-0.08285	0.1319	0.15675	0.18665	0.115	0.0168	-0.0249	0.01545	-0.24515	0.0089	0.37	0.084	-0.27795	0.08125	0.048	0.32645	0.3352	-0.0215	0.19965	0.0818	0.05985	0.11925	-0.02975	-0.08855	-0.11245	-0.0162	-0.10055	-0.1766	0.0505	0.15055	-0.18905	0.0429	0.0001	-0.17975	-0.08875	-0.0105	0.0569	0.25435	0.0582	-0.04485	0.1969	-0.1059	0.1313	0.4187	-0.0456	0.06955	0.13745
APAF1	-0.4047	-0.4989	-0.4181	-0.1793	-0.5673	-0.4816	-0.7488	-0.8209	-0.4929	-0.7156	-0.3426	-0.4368	-0.3672	-0.3447	-0.4923	-0.4416	-0.7868	-0.3574	-0.2934	-0.1363	-0.5595	-0.4615	-0.7688	-0.4203	-0.4725	-0.5711	-0.7161	-0.5115	-0.7166	-0.3792	-0.4427	-0.0925	-0.5554	-0.3799	-0.2876	-0.4204	-0.2884	-0.6469	-0.9366	-0.7762	-0.6674	-0.6649	-0.4418	-0.6523	-0.6072	-0.8849	-0.5558	-0.2129
APBA1	0.31725	0.11785	0.0711	0.0732	0.19615	0.34425	0.2469	0.25495	0.1287	0.22595	0.18415	0.04235	0.16525	0.14315	0.28555	0.157	0.3238	0.16395	0.16805	0.2354	0.12395	0.2303	0.30465	0.23015	0.24925	0.2573	0.30495	0.1077	0.2544	0.067	0.4103	0.20585	0.14605	0.255	0.33765	0.03035	0.1487	0.27325	0.2512	0.33955	0.17355	0.35225	0.2905	0.1489	0.3005	0.2729	0.15825	0.1991
APBA2	-0.9517	-0.94465	-0.8011	-0.9256	-0.75075	-0.8187	-0.80215	-0.72975	-0.8844	-0.3151	-0.7645	-0.83245	-0.97835	-0.8734	-0.91625	-0.64365	-0.53265	-0.381	-0.7155	-0.67455	-0.6189	-0.62975	-0.7955	-0.6987	-0.4482	-0.76125	-0.6923	-0.50075	-0.71705	-0.9971	-0.56425	-0.6619	-0.9505	-0.6901	-0.5606	-0.6041	-0.736	-0.55445	-0.6244	-0.5774	-0.869	-0.6798	-0.5575	-0.68525	-0.8752	-0.6077	-0.8865	-0.6888
APBA3	-0.1178	-0.4166	-0.2597	-0.2045	-0.2319	-0.2515	-0.1933	-0.4246	-0.1961	-0.4809	-0.0607	-0.1355	0.0551	-0.3614	-0.441	-0.1739	-0.1215	0.195	-0.1517	-0.1805	-0.201	-0.1065	-0.385	-0.2382	-0.1188	-0.2496	-0.4174	-0.3968	-0.1232	-0.5474	-0.3172	-0.3119	-0.2862	-0.3777	0.241	-0.2482	-0.1761	-0.2231	-0.3167	-0.3037	-0.2965	-0.0424	-0.2251	-0.0635	-0.2799	-0.4935	-0.243	-0.3968
APBB1	0.24415	0.65175	0.39755	0.42455	0.6581	0.56385	0.4581	0.68685	0.23855	0.4317	0.54645	0.30415	0.18875	0.2837	0.3424	0.3051	0.5381	1.00085	0.18025	0.3784	0.3361	0.2068	0.1938	0.3072	0.3921	0.1635	0.5453	0.5448	0.26105	0.30745	0.42155	0.2373	0.38835	0.4296	0.3307	0.56155	0.45605	0.3258	0.5354	0.4113	0.3577	0.1685	0.5686	0.3038	0.54315	0.36795	0.2515	0.22825
APBB1IP	2.0279	0.984433333	1.9678	1.8582	1.460233333	1.222	1.859233333	1.960966667	1.638633333	1.592966667	1.459133333	1.1141	1.4526	1.049433333	0.3552	1.4543	1.218033333	0.8509	1.8345	1.4855	1.7611	1.4419	1.648666667	1.2705	1.788	0.9043	0.775933333	0.3753	1.718766667	1.437833333	1.4173	1.565333333	1.487733333	1.498366667	0.985766667	1.6827	1.059166667	1.6663	1.045633333	1.436666667	1.7735	2.754333333	1.5393	1.521533333	1.1804	1.509733333	1.183766667	1.5504
APBB2	0.41485	1.2458	0.5621	0.6588	1.27745	0.9712	0.7756	1.078	0.51655	-0.17695	0.40855	0.17985	0.77425	0.2321	0.3653	0.1239	0.1422	0.5051	0.2496	0.7845	0.5133	1.2011	0.9911	1.0877	0.87495	0.40775	0.55425	0.28135	0.8602	-0.0794	0.50345	0.57085	0.0974	0.91385	0.40645	0.28195	0.15225	0.85535	0.34535	0.63215	0.3138	0.01635	0.12335	0.1494	0.0392	0.7042	-0.07165	0.9646
APBB3	0.0238	0.9488	0.675	0.5835	0.0276	0.3781	0.1188	0.4975	0.1873	0.5518	-0.0854	0.1065	0.2754	0.5022	0.4261	0.0813	-0.1818	0.0389	0.6431	0.5446	-0.2104	-0.0156	0.4752	0.6181	0.3605	0.471	0.107	0.655	-0.191	-0.0203	0.1966	0.3583	-0.0526	-0.2493	0.4513	0.1621	0.5916	0.4757	0.167	0.1374	0.2836	0.4306	-0.1254	0.0628	-0.0642	-0.0058	0.0552	0.5642
APC	-0.14095	0.1412	-0.11215	-0.0587	0.1282	0.12225	0.03495	0.16905	0.0171	-0.08685	-0.03095	-0.02425	0.119	-0.01295	-0.0269	-0.11065	-0.1318	0.00845	-0.0884	0.0671	0.1422	0.0885	-0.05645	-0.0583	-0.0968	-0.03925	-0.11335	0.0063	0.0261	0.03855	0.06205	0.0126	0.07035	-0.08725	-0.1846	0.02715	0.08365	0.03445	-0.02435	-0.03105	0.07875	0.0973	-0.14555	0.0293	0.0086	0.0678	-0.2147	0.07375
APC2	-0.29685	-0.453525	-0.416275	-0.377975	-0.396275	-0.3556	-0.397675	-0.298325	-0.467275	0.0598	-0.265875	-0.368625	-0.3601	-0.249875	-0.3978	-0.2797	-0.161525	-0.15895	-0.29735	-0.32055	-0.191825	-0.3288	-0.3316	-0.399725	-0.287175	-0.115375	-0.287975	-0.27165	-0.370525	-0.3948	-0.197975	-0.185625	-0.42495	-0.26605	-0.14645	-0.1695	-0.4726	-0.375225	-0.332875	-0.13265	-0.3376	-0.381925	-0.28755	-0.329775	-0.177	-0.261975	-0.283025	-0.29995
APCDD1	1.8637	2.9521	3.4768	3.047	3.4931	3.173	2.0858	3.3894	2.9745	0.9571	2.5753	3.1742	1.6418	3.3085	3.6352	2.9686	3.0469	2.3913	1.8215	1.6116	2.5826	2.442	1.8897	3.1607	2.8543	1.2783	2.8372	3.0557	1.6678	2.5904	2.601	1.4356	3.1797	3.1952	1.0242	2.3471	1.761	2.5443	3.3191	3.6194	2.9286	1.2311	2.6521	3.1216	3.9433	2.6249	2.6269	2.4701
APCDD1L	-1.302	-1.129	-1.3479	-1.4549	-1.2299	-1.3216	-1.2921	-1.3538	-1.6573	-0.6014	-0.924	-0.9784	-1.1166	-1.1076	-1.3263	-1.2065	-1.303	-1.2568	-0.974	-1.342	-0.9913	-1.1381	-1.2075	-1.309	-1.6134	-1.2127	-1.2091	-1.1654	-1.2047	-1.238	-1.4645	-0.7964	-1.2443	-1.1532	-1.0376	-1.2165	-1.0539	-1.3514	-1.667	-1.4456	-1.6277	-1.5377	-1.4534	-1.4831	-1.4792	-1.3085	-1.2101	-1.0327
APCS	0.4294	-0.0178	0.1461	0.0832	0.2676	0.146	0.1826	0.1457	0.1903	0.3093	0.4438	0.3212	0.1066	0.1598	0.164	0.5397	0.635	0.2818	0.458	0.1408	0.0342	0.3345	0.1869	0.5273	0.379	0.2524	0.2124	0.0793	0.4221	0.2582	0.3756	0.5538	0.3121	0.429	0.312	1.263	-0.0065	0.1744	0.1374	0.7077	0.4466	0.3767	0.9708	0.5441	0.5084	0.4424	0.5068	0.255
APEH	-0.429533333	-0.636433333	-0.8486	-0.816566667	-0.6276	-0.661133333	-0.6901	-0.352866667	-0.6263	-0.942766667	-0.6455	-0.928	-0.836566667	-0.524433333	-0.836266667	-0.697966667	-0.6377	-0.359733333	-0.815733333	-0.7973	-0.659133333	-0.756233333	-0.984133333	-0.788066667	-0.5728	-0.606733333	-1.0432	-0.709166667	-0.653466667	-0.6922	-0.629133333	-0.812733333	-0.7852	-0.9438	-0.7461	-0.755733333	-1.0025	-0.689866667	-0.676533333	-0.827	-0.497	-0.598166667	-0.8668	-0.653466667	-0.637666667	-0.463666667	-0.7624	-0.638933333
APEX1	-1.01115	-1.5821	-1.30785	-1.34	-1.09005	-1.1763	-1.1426	-1.18125	-1.28045	-1.42155	-1.1662	-1.15445	-1.2596	-1.47675	-1.25835	-1.38005	-1.25385	-0.9665	-1.4862	-1.4185	-1.29795	-1.2794	-1.4026	-1.455	-1.25585	-1.3098	-1.54785	-1.28095	-1.2216	-1.368	-1.21925	-1.5015	-1.369	-1.42225	-1.60865	-1.36325	-1.45265	-1.34615	-1.2597	-1.15	-1.2965	-1.20915	-1.3123	-1.3654	-1.20675	-1.1386	-1.2766	-1.4015
APEX2	-0.2697	-0.5349	-0.6033	-0.6356	-0.4791	-0.698	-0.5697	-0.3835	-0.5429	-0.2615	-0.4088	-0.1539	-0.7405	-0.3303	-0.6553	-0.5303	-0.2723	-0.1832	-0.4385	-0.5482	-0.4487	-0.5135	-0.2987	-0.3543	-0.4441	-0.4959	-0.4261	-0.1647	-0.4608	-0.4965	-0.4536	-0.3744	-0.6685	-0.759	-0.4484	-0.5915	-0.8414	-0.4628	-0.3859	-0.4794	-0.4219	-0.3225	-0.3202	-0.4974	-0.3105	-0.4484	-0.3493	-0.4623
APH1A	0.44445	0.3167	0.48615	0.43175	0.5445	0.52135	0.3193	0.4733	0.59255	-0.2442	0.13915	0.20475	0.3817	-0.0579	0.3462	0.10625	0.11735	-0.2679	0.19335	0.4194	0.42725	0.33745	0.4554	0.1343	0.52105	0.4254	-0.0148	0.1078	0.4974	0.2802	0.22495	0.2837	0.21805	0.4075	0.44425	0.3584	0.29825	0.5715	0.242	0.4809	-0.4357	0.58645	0.0303	0.23025	0.3039	0.4371	0.4371	0.3249
APH1B	2.29	0.8892	1.5066	1.4506	1.6221	1.33	1.8764	1.2779	1.2519	1.2286	1.4159	1.5044	1.615	1.075	1.1702	1.5663	1.7284	1.278	1.6461	1.024	0.9875	1.5901	1.3531	1.2015	1.0638	1.244	1.361	1.6576	1.4366	1.505	1.1487	1.6444	1.4304	1.5496	1.2333	1.4166	0.581	1.5319	1.6024	1.2592	1.237	1.7536	1.4556	1.2785	1.4177	1.1955	1.8064	1.1799
API5	-0.37855	-0.44285	-0.59065	-0.48405	-0.4153	-0.40915	-0.48645	-0.54145	-0.36875	-0.52005	-0.5216	-0.3866	-0.54385	-0.58545	-0.5291	-0.54635	-0.20865	-0.45175	-0.7005	-0.45665	-0.3367	-0.47225	-0.55795	-0.47615	-0.58265	-0.63195	-0.394	-0.5432	-0.43225	-0.4332	-0.36795	-0.6647	-0.4156	-0.5654	-0.61435	-0.5044	-0.658	-0.44915	-0.59175	-0.46075	-0.40375	-0.4503	-0.64545	-0.5386	-0.4664	-0.3513	-0.5729	-0.55145
APIP	-0.0666	-0.6764	0.1823	-0.0073	-0.3545	-0.421	-0.0465	0.0694	0.4372	-0.8396	-0.1685	-0.1822	0.3119	-0.6306	-0.2383	-0.3305	-0.0191	-0.551	-0.3743	-0.22	0.3549	0.1209	-0.0835	-0.6946	-0.2193	0.0884	-0.4446	-0.2009	-0.0189	-0.2821	-0.4865	-0.2097	-0.3216	-0.5938	-0.4661	-0.4492	-0.4707	-0.1911	-0.7117	-0.3457	-0.1259	0.3457	-0.8024	-0.4559	-0.1972	0.142	-0.3098	-0.2939
APITD1	-0.4328	-1.2227	-0.489	-1.1829	-0.655	-0.5941	-0.4836	-0.758	-0.5219	-1.5947	-0.5025	-0.1406	-1.0227	-0.7601	-0.2434	-0.9022	-0.8495	-1.4742	-1.0915	-1.1443	-0.9275	-1.0098	-1.7317	-1.1305	-1.1569	-1.3038	-1.0717	-0.2327	-0.8754	-0.2373	-0.9924	-1.3736	-0.2416	-0.4383	-1.3602	-0.8093	-0.5617	-1.2017	-0.1399	-0.6802	-1.1608	-1.2325	-0.9901	-0.912	-0.8075	-1.3245	-0.1649	-1.3239
APLF	0.082133333	0.163	0.078333333	0.097766667	0.155066667	0.0881	0.114233333	-0.005766667	0.192566667	0.2049	0.127466667	0.209466667	0.243333333	0.2457	0.202066667	0.165833333	0.3285	0.290566667	0.178966667	0.201266667	0.1136	0.247966667	0.261666667	0.3213	0.134266667	0.097666667	0.241766667	0.190433333	0.2594	0.1426	0.33	0.1593	0.246133333	0.234133333	0.288733333	0.154866667	0.103933333	0.349366667	0.220166667	0.291466667	0.063333333	0.201866667	0.385866667	0.184066667	0.1074	0.273233333	0.2818	0.192333333
APLN	0.292166667	0.181233333	-0.141766667	-0.2561	0.8998	0.5173	-0.3462	1.067233333	0.3834	0.859633333	0.631766667	0.485866667	2.000733333	0.779533333	0.038266667	0.876466667	1.2198	2.4358	1.468833333	3.260433333	1.3454	2.748466667	3.4866	1.272133333	1.942066667	1.986233333	0.107666667	0.138666667	1.886266667	1.312033333	1.064666667	0.784433333	0.4512	0.0407	2.832933333	0.400033333	0.659466667	1.7705	0.115133333	1.0441	0.721933333	1.543333333	1.206333333	0.119733333	0.5101	1.410866667	0.132233333	2.337633333
APLNR	-0.2534	-0.064	-0.1483	0.3107	-0.0299	-0.045	-0.1234	0.0537	0.1041	0.1665	0.3666	0.117	0.5493	0.3717	-0.1038	0.1946	0.3597	0.5406	0.2456	1.095	0.5679	0.4772	0.6241	0.612	0.3922	0.3019	-0.0827	0.0723	0.0411	0.091	0.3811	0.2049	0.1652	0.0007	0.4082	0.0203	0.0193	-0.0616	0.7684	0.4817	0.5573	0.0216	0.1749	0.3884	0.0233	0.085	0.0166	0.2914
APLP1	-0.1753	0.0606	-0.1809	-0.0609	-0.0291	-0.0229	-0.1065	-0.0253	-0.1422	0.5704	0.0342	-0.0657	-0.192	0.0193	-0.232	-0.1463	0.0969	-0.0655	0.0401	-0.098	-0.0424	-0.1488	0.1694	-0.0953	-0.1168	0.2916	0.0656	0.0671	-0.0344	-0.0616	-0.1179	0.133	-0.1263	0.0335	0.2016	-0.0414	-0.1363	-0.0899	-0.2228	-0.0918	-0.1863	-0.1692	0.0245	-0.0877	-0.16	-0.0202	0.0099	-0.222
APLP2	0.5638	0.7375	0.2064	0.3596	0.355	0.7016	0.6343	0.7002	0.54785	-0.5552	0.4228	0.0164	0.78065	0.1742	-0.18945	0.16315	0.3149	0.30985	0.0283	0.4121	0.15925	0.4413	0.1127	-0.37915	0.37015	0.4616	-0.1029	-0.4117	0.28765	0.10135	-0.2056	0.23165	0.0098	-0.1512	-0.0464	-0.1935	-0.1377	0.14905	-0.01455	-0.0636	0.4513	0.61735	-0.00115	-0.0016	-0.01315	0.19945	0.30195	0.11055
APOA1	-3.5205	-3.4353	-3.6341	-3.3563	-3.3376	-3.6127	-3.5741	-3.9305	-3.5616	-2.6925	-3.6805	-3.2969	-3.8127	-3.7567	-3.6937	-3.3454	-3.4768	-3.5629	-3.5321	-3.7067	-4.0672	-3.9	-3.4612	-3.4342	-3.194	-3.1644	-3.6137	-3.5969	-3.6332	-3.8461	-3.5761	-3.42	-3.6774	-3.7376	-3.152	-3.8835	-3.43	-3.3019	-3.5324	-3.6456	-3.5819	-3.8497	-3.2832	-3.6745	-3.6281	-3.2447	-3.5773	-3.437
APOA1BP	0.13	0.1874	-0.4503	-0.3208	-0.0128	0.032	-0.1693	-0.0602	-0.3405	-1.1438	-0.0787	-0.1105	-0.3139	-0.0032	-0.3677	-0.0719	-0.0072	-0.1504	-0.3538	-0.5199	-0.1973	-0.1583	-0.6669	-0.382	-0.3198	-0.2453	-0.3342	-0.217	-0.3071	-0.2492	0.1268	0.1074	-0.2518	-0.3435	-0.3374	-0.1958	-0.9598	-0.5132	-0.2029	-0.3282	-0.0088	-0.3241	-0.244	-0.1005	-0.2116	-0.1736	-0.1292	-0.4219
APOA2	-4.9393	-4.8539	-4.8961	-4.5356	-4.6801	-4.867	-4.8477	-5.6799	-4.9677	-4.1338	-5.1411	-4.6103	-5.3233	-5.32	-4.9405	-4.7205	-4.9824	-4.8287	-4.9026	-5.0438	-5.4444	-5.3344	-4.6979	-4.8219	-4.5432	-4.7927	-4.6231	-4.7796	-4.9591	-5.1929	-4.9183	-4.8482	-5.2525	-5.1041	-4.7316	-5.6744	-4.6254	-4.5235	-4.7377	-5.0543	-5.0756	-4.988	-4.7862	-5.0787	-4.7773	-4.2861	-5.0437	-4.5295
APOA4	-0.3167	-0.38075	-0.40375	-0.26185	-0.4683	-0.42815	-0.5459	-0.7196	-0.4927	-0.2083	-0.4549	-0.4057	-0.3613	-0.61805	-0.48725	-0.1817	-0.08065	-0.457	-0.29705	-0.3246	-0.4939	-0.5425	-0.5214	-0.6787	-0.4747	-0.48305	-0.2889	-0.4441	-0.4165	-0.57525	-0.4705	-0.4556	-0.38075	-0.4702	-0.2689	-0.017	-0.48075	-0.41275	-0.52905	-0.2854	-0.392	-0.5805	-0.1421	-0.5245	-0.4259	-0.1491	-0.4311	-0.2705
APOA5	-1.0842	-0.9229	-1.139	-0.977	-1.0861	-1.1687	-1.0365	-1.1687	-1.3694	-0.816	-1.2852	-0.8671	-1.2012	-0.9858	-0.6263	-0.7775	-1.0699	-0.9658	-1.0295	-0.662	-1.3433	-1.0837	-1.0839	-1.0756	-1.1408	-0.9804	-1.1038	-1.4089	-1.2114	-1.3466	-1.2424	-1.1246	-1.053	-0.9667	-1.0736	-0.9977	-0.841	-1.1725	-1.1693	-1.0557	-1.1362	-1.1231	-1.0336	-1.2142	-1.3016	-0.9789	-0.9179	-0.9406
APOB	-5.1819	-5.2428	-5.2627	-5.2991	-5.3541	-5.5654	-5.3579	-5.4836	-5.382	-4.5659	-5.2462	-5.1672	-5.044	-5.0704	-5.3257	-4.9206	-5.4248	-5.1366	-4.7643	-5.1606	-5.2054	-5.0777	-5.3436	-5.215	-5.2771	-4.9924	-5.3372	-5.3759	-5.3186	-5.1107	-5.3843	-4.892	-4.8078	-4.7612	-4.9855	-4.8825	-4.7727	-5.2626	-5.5294	-5.2862	-5.629	-5.3365	-5.227	-5.3961	-5.3606	-5.1606	-5.0035	-5.0758
APOBEC1	0.0452	-0.0482	0.1906	-0.0098	0.0116	0.0317	0.0338	0.0232	0.0507	0.2594	0.0789	-0.0635	-0.0245	-0.0262	0.1482	0.12	0.1791	0.088	0.103	-0.269	-0.0885	0.0873	-0.0774	0.0025	0.1023	-0.1498	-0.0234	0.1573	0.2446	0.3976	-0.0519	0.057	-0.0685	0.0096	-0.0428	-0.0101	-0.0824	-0.2342	-0.0862	-0.1312	0.0663	-0.0787	0.0408	0.0056	-0.0732	0.0375	-0.0233	0.2743
APOBEC2	0.4918	0.2207	0.1841	0.2011	0.3246	0.4365	0.1777	0.737	0.2914	0.6379	0.6262	0.419	0.2626	0.3994	0.2579	0.2929	1.3897	0.5484	0.1113	0.5475	0.8811	0.7103	0.4377	0.2868	0.4544	1.9641	0.3664	0.1255	0.4064	0.9262	0.5119	1.439	0.4164	0.2956	0.5099	0.4657	0.7226	0.6529	0.3194	0.3276	0.6403	0.6558	0.3566	0.4275	0.56	1.3926	0.3096	1.7986
APOBEC3A	0.8662	0.6798	1.3425	3.6712	1.8307	0.9473	2.1127	1.4134	1.1629	2.0406	1.2196	0.68	2.4957	1.0183	2.2872	2.5213	3.4907	2.7937	1.2537	2.773	1.0569	1.532	3.2883	0.7633	0.8867	1.0809	4.3458	0.6669	2.4349	1.4133	2.2188	1.3578	0.2393	1.2247	1.3258	3.0534	0.2125	1.2387	1.4273	2.4416	-0.0426	6.3983	2.7976	1.2399	2.6177	1.2346	1.1868	2.8705
APOBEC3B	-1.5105	-2.8655	-1.7642	-1.1043	-1.7768	-1.9722	-1.0415	-1.2736	-1.7133	-1.5457	-1.718	-1.887	-1.2306	-1.5723	-1.7134	-1.3147	-0.6266	-1.5505	-2.0608	0.069	-1.2174	-1.8872	-1.4332	-2.5358	-2.8766	-2.2083	-0.4377	-2.6384	-1.3597	-1.693	-1.8456	-2.0609	-1.9802	-1.8821	-2.2337	-0.6224	-2.6455	-2.236	-2.2036	-1.2395	-2.6921	2.3795	-0.7726	-2.0266	-1.1964	-2.5877	-1.3853	-1.6105
APOBEC3C	-0.6901	-1.3886	-1.3269	-0.918	-0.921	-1.1324	-1.2173	-0.8692	-0.4622	-0.6926	-0.2884	-0.8073	-0.7903	-0.4976	-0.7018	-0.625	-0.2399	-0.1701	-0.6068	-0.4816	-0.5863	-0.5692	-1.0524	-0.6801	-0.3851	-1.1101	-0.576	-0.6731	-0.9045	-0.4207	0.0471	-0.5995	-0.4887	-0.9579	-0.7926	-0.4265	-0.8041	-0.4967	-0.5431	-0.6529	-0.2217	0.1393	-0.4803	-0.2336	0.0191	-0.4824	-0.7167	-0.1496
APOBEC3D	-0.2054	0.1181	-0.1691	-0.1007	-0.1086	0.0735	-0.0667	-0.1264	0.0502	0.0988	0.1081	-0.0375	-0.0618	-0.0986	0.152	0.1365	0.0122	0.2571	0.2268	0.0344	0	-0.038	-0.0955	-0.1155	-0.1417	-0.131	0.0012	-0.2251	0.1616	0.1672	0.0884	0.0078	0.2903	0.0711	0.1382	0.0697	0.0366	0.2269	0.0775	-0.0274	-0.0703	0.0942	0.0683	0.0642	0.2682	-0.1847	0.1098	-0.1859
APOBEC3F	-0.89985	-1.11125	-1.46675	-1.66845	-1.227	-1.3584	-1.3584	-1.13095	-1.0851	-0.47125	-0.656	-0.77755	-1.02625	-0.72985	-1.03275	-0.88645	-0.66475	-0.68485	-0.9237	-1.0689	-1.0125	-0.8624	-1.27155	-1.00725	-0.7918	-0.95765	-0.97875	-1.03355	-1.12905	-0.74635	-0.745	-0.55725	-0.86565	-1.00435	-0.7443	-0.71055	-1.0609	-0.7436	-0.9527	-0.9103	-1.09255	-0.65495	-0.8417	-0.86665	-0.4409	-0.9645	-0.70035	-0.74815
APOBEC3G	-0.1703	-0.28745	0.2144	-0.17685	-0.0986	-0.1006	0.3209	-0.08805	0.77095	0.28505	0.3372	0.17175	0.15	0.40885	0.4676	0.45765	0.63335	0.55375	1.0921	0.801	0.6702	0.20205	0.55175	0.95705	1.3674	-0.3033	-0.16795	-0.20375	0.5531	0.75445	0.7741	0.58745	0.6692	-0.02105	0.1078	0.5199	0.5207	0.87355	0.36955	0.01015	0.8685	1.62775	0.4647	0.7253	0.8051	0.70025	0.38985	0.662
APOBEC3H	0.3734	-0.0015	-0.0576	0.2245	-0.1387	0.2776	0.2826	-0.0052	0.6621	0.0919	0.8785	0.4825	0.4077	0.6949	0.4956	0.4586	1.2242	0.6589	0.8976	0.6502	0.5789	0.4778	0.4904	0.7045	1.2295	0.3783	0.3195	0.1251	1.1176	0.5457	1.1675	0.6368	0.6294	0.3532	0.6817	0.1789	0.3465	0.9243	0.6465	0.5836	1.1263	1.6567	0.7244	0.8124	0.7201	0.6356	0.7173	0.4093
APOBR	3.1806	2.5435	3.2469	3.6239	2.6243	2.5082	3.1048	2.7311	3.2804	1.8194	2.3736	2.0389	2.727	2.4053	1.5214	2.6412	3.1457	2.6623	2.7768	2.3265	2.9798	3.2711	3.3423	2.4064	2.9158	2.9736	2.3112	1.1814	2.6942	3.0992	2.6064	3.2803	2.1724	1.8298	2.4415	2.4072	2.0815	2.8937	2.4941	2.3682	2.9597	3.7545	2.7445	2.4616	2.5687	2.645	2.2435	2.8938
APOC1	3.55735	0.81225	1.38715	1.58045	0.62695	0.8263	1.281	0.58225	2.2624	-0.06575	2.003	1.9504	2.69585	1.7132	-0.8158	2.25735	1.84585	0.92025	2.67175	2.26705	1.98665	2.27825	2.1757	0.95785	2.87835	2.7923	1.09885	-1.6287	1.5156	2.7144	1.45355	4.5231	1.5561	0.8059	2.8008	1.16095	0.8016	2.11495	1.4771	1.5974	1.8075	2.7385	1.31415	1.74865	1.30555	1.45785	3.3536	1.7338
APOC2	0.1731	-0.5737	-1.0007	-0.8111	-1.0987	-1.1446	-0.4053	-1.0707	-0.8305	-0.9021	-0.4443	-0.3399	0.3568	-0.7906	-1.8624	-0.437	-0.665	-1.7836	0.0356	-0.4211	0.1291	0.2927	0.3051	-1.1987	0.5366	-1.1662	-1.0516	-1.6999	0.1529	0.4907	-0.9772	1.5533	-0.5065	-0.9461	-0.1136	-0.6575	-0.5847	-0.3611	-1.0459	-0.7467	-0.172	-0.108	-0.7665	-0.2029	-0.5485	0.3122	0.389	-0.1568
APOC3	-3.4617	-2.9524	-3.5074	-3.0022	-3.4119	-3.3797	-3.5736	-3.6036	-3.5783	-2.5831	-3.4396	-3.2299	-3.4603	-3.5555	-3.0186	-2.8184	-3.2648	-3.0165	-3.0872	-3.161	-3.6961	-3.4289	-3.1575	-3.5601	-3.1289	-2.7935	-3.5297	-3.28	-3.4729	-3.2852	-3.3466	-2.9449	-3.2911	-3.4023	-2.7491	-3.448	-3.0885	-2.9138	-3.4192	-3.3712	-3.4289	-3.4174	-3.3722	-3.5599	-3.1959	-3.2274	-3.3909	-3.1199
APOC4	0.5231	-0.3737	-0.1257	-0.0244	-0.1597	-0.1854	-0.0378	-0.2509	0.0977	-0.2803	0.0426	-0.1398	-0.1543	0.311	-0.5538	0.2614	0.0837	-0.4813	0.2736	0.0274	0.041	0.3347	-0.2721	-0.0942	0.217	0.2333	-0.3084	-0.269	-0.297	0.4584	-0.0357	1.1158	0.1105	0.0975	0.1739	-0.0141	-0.5073	-0.1985	0.0704	-0.1498	0.1551	0.1594	-0.203	0.0887	-0.2067	-0.1701	0.428	0.0783
APOD	1.1202	0.5613	1.7109	1.9574	1.4352	1.8682	2.0466	1.5994	0.7494	0.0704	1.4465	1.3447	0.5894	0.4378	1.5665	1.0904	1.383	0.4962	0.1785	0.4352	1.4327	0.2795	1.0975	0.312	0.4462	0.1946	1.9357	2.0209	0.6115	1.2947	1.6836	0.4248	1.1768	2.2241	0.0903	0.3088	0.526	1.6454	1.633	1.0958	0.9171	0.6931	1.0568	1.5098	1.4569	0.3248	0.3246	0.7349
APOE	3.4729	-0.0759	0.3738	0.6379	-0.8019	0.5604	0.5529	0.1933	1.6289	0.6523	1.535	2.1192	1.5799	1.506	0.148	1.9061	1.7019	1.3853	2.992	1.4283	1.2177	1.6894	1.2885	1.0384	1.6505	1.588	1.4887	0.2109	1.1522	2.4231	1.2179	3.8067	1.5123	1.4867	1.9424	1.5207	0.7376	1.1403	1.7109	1.869	1.3928	2.2296	1.5949	1.5111	1.7347	0.5633	2.8107	1.2592
APOF	-0.7011	-0.77995	-0.8503	-0.86295	-0.7657	-0.7827	-0.59205	-0.7017	-0.80145	-0.72655	-0.78785	-0.7855	-0.76215	-0.777	-0.57705	-0.6175	-0.8063	-0.70815	-0.73035	-0.5623	-0.6821	-0.71815	-0.86355	-0.6886	-0.66875	-0.6657	-0.8878	-0.83155	-0.68665	-0.7515	-0.7799	-0.65765	-0.5569	-0.73415	-0.64715	-0.50405	-0.6388	-0.69995	-0.9261	-0.6795	-0.79275	-0.76435	-0.73835	-0.6687	-0.8998	-0.6988	-0.73095	-0.85035
APOH	-5.8268	-3.8116	-5.5047	-5.0832	-6.0719	-3.0468	-2.9428	-5.4991	-5.5976	-5.5887	-6.323	-6.4635	-4.4713	-6.4312	-6.0201	-5.3828	-6.4679	-5.6403	-5.4361	-4.9363	-4.8645	-4.3988	-5.6621	-6.0292	-4.944	-4.2836	-7.2081	-6.92	-5.3204	-5.6517	-5.9515	-6.0056	-6.2407	-5.1154	-4.4425	-6.512	-5.6178	-5.0902	-6.5274	-6.9744	-5.2237	-6.6177	-5.9238	-7.0054	-6.7294	-5.6868	-6.541	-4.5315
APOL1	0.1709	0.6306	0.42125	0.68745	0.65895	0.60445	2.1125	0.8129	0.6725	0.00865	0.5596	0.26115	0.6652	0.50565	0.3358	0.4463	0.31885	0.7905	1.55375	1.2933	0.882	0.668	0.7886	0.5182	0.86495	0.61155	0.2071	0.27835	1.3308	0.87855	0.5024	0.5125	0.6923	0.083	0.9012	0.4169	0.3545	0.857	0.48065	0.2261	0.4964	1.9799	0.27895	0.33245	0.27875	0.51065	0.2814	0.86715
APOL2	0.3264	0.67055	0.318	0.40555	0.2607	0.2502	1.35565	0.58825	0.49455	0.54725	0.45985	0.059	0.44675	0.5061	0.1578	0.2344	0.1886	0.8189	1.29095	0.89545	0.6148	0.3779	0.94245	0.52065	0.78375	0.4295	-0.0476	0.34525	0.9418	0.6871	0.5448	0.7123	0.38	0.17005	1.08875	0.3643	0.285	0.7376	0.1835	0.27515	0.43	1.59955	0.4926	0.3432	0.5126	0.59915	0.1818	0.74545
APOL3	1.3786	3.0577	2.48015	2.4715	2.15005	2.242	3.2171	2.2807	1.97215	1.1277	1.61895	1.29745	1.65115	1.8844	1.6688	1.2006	1.1833	2.2167	2.85535	2.73805	1.8891	1.45655	1.79555	1.7829	2.46415	1.51365	1.243	1.0286	1.90065	1.7556	1.71995	1.36055	1.52435	1.58585	2.42005	1.2005	1.988	2.2149	1.65655	1.16085	1.8212	3.19145	1.33365	1.7885	1.7011	1.66375	1.2153	1.88935
APOL4	0.18425	0.45535	0.4333	0.5496	0.2606	0.3211	0.78235	0.19845	0.57565	-0.0669	0.28555	0.1779	0.27125	0.29235	0.3268	0.24635	0.03605	0.51815	0.49185	0.69165	0.5002	0.0634	0.53865	0.22115	0.53945	0.1898	0.05835	-0.0512	0.41835	0.35085	0.14645	0.4609	0.0145	0.1136	0.34995	0.1969	0.17615	0.57635	0.09875	-0.00385	0.41995	1.0546	0.2119	0.18045	0.3475	0.1659	0.0799	0.4707
APOL5	0.0281	0.228	0.0932	-0.1189	-0.0165	-0.2134	-0.0115	0.1019	0.0549	0.137	0.4411	0.0199	-0.01	0.0777	-0.1001	0.2396	-0.0458	0.1762	0.0578	0.1884	0.1846	0.2207	0.2533	0.1299	0.2773	0.0558	0.0058	0.1739	0.0367	0.1316	0.0108	-0.0101	0.1786	0.0929	0.1292	0.126	0.3182	-0.0643	0.1735	0.155	0.0223	-0.1115	0.1311	0.0477	0.1855	0.0109	0.1045	0.2995
APOL6	-0.12295	0.05515	-0.0884	0.00055	-0.2722	-0.265875	0.75265	-0.2457	0.173875	-0.1388	0.218225	-0.181425	0.1544	0.1074	-0.106375	0.1205	0.1444	0.476225	0.707325	0.41	0.072575	0.025725	0.27705	0.0336	0.406125	0.09705	0.02215	-0.356275	0.46965	0.226675	0.10235	0.157025	0.191625	-0.041625	0.46195	0.222625	-0.055125	0.1013	-0.039875	-0.07035	0.240575	1.05995	0.290425	-0.025775	0.125975	-0.0862	0.263975	0.269925
APOLD1	2.7946	3.8871	2.9247	4.5249	3.8297	4.4411	3.3951	4.3625	1.839	3.8861	2.5924	3.6591	4.8012	1.6049	3.4296	3.3239	3.5231	3.5028	3.5876	3.6656	1.7163	3.075	3.6914	1.3327	1.22	4.6193	3.8162	3.7191	3.4765	0.5746	1.954	3.0852	1.7123	4.4965	4.5096	3.5296	1.0906	2.2775	2.4561	3.8452	0.7266	3.4808	4.6604	1.2238	1.7864	2.6094	1.6338	2.4979
APOM	-3.5832	-3.3285	-3.44705	-3.3616	-3.34745	-3.4265	-3.4239	-4.00265	-3.5283	-2.86335	-3.57225	-3.3673	-3.72745	-3.436	-3.3672	-3.35945	-3.19355	-3.7032	-3.45285	-3.8077	-3.8418	-3.58155	-3.65265	-3.5372	-3.4389	-3.24495	-3.18235	-3.6305	-3.78765	-3.87745	-3.497	-3.5796	-3.21565	-3.1207	-3.33145	-3.16955	-3.2578	-3.46215	-3.3281	-3.46045	-3.4668	-3.4996	-3.2248	-3.58485	-3.46545	-3.43995	-3.31065	-3.4094
APOO	-0.7155	-1.706	-0.9026	-1.5772	-0.9674	-1.3178	-1.4044	-1.2624	-0.953	-1.3691	-0.7518	-0.0951	-1.2064	-0.896	-0.1988	-1.117	-0.871	-0.9649	-0.864	-1.2087	-0.9576	-0.9061	-1.163	-1.2613	-1.1229	-1.5173	-0.792	0.3032	-0.9972	-0.3136	-0.7035	-1.1013	-0.4749	-0.6211	-1.2809	-0.4796	-0.6913	-1.1767	-0.1078	-0.7746	-1.0759	-1.1627	-1.0003	-0.9044	-0.763	-1.0509	-0.2752	-1.2025
APOOL	-0.5733	-1.3731	-1.0815	-1.4632	-0.3803	-1.4239	-0.9173	-1.3513	-1.3321	-1.2557	-0.8027	-0.4825	-1.0723	-1.0539	-1.3989	-1.2903	-1.0849	-0.9619	-0.8331	-1.1669	-1.4293	-1.0617	-1.2606	-1.3144	-0.9354	-1.3941	-1.3563	-1.0061	-1.2944	-1.204	-0.7346	-1.1461	-1.2761	-1.3344	-0.9396	-1.0578	-1.2008	-1.5314	-1.4469	-1.1328	-1.4644	-1.0658	-1.1508	-1.444	-1.4027	-1.4105	-0.5106	-0.8899
APOPT1	0.0162	-0.4151	-0.4272	-0.6804	0.0627	-0.1583	-0.1601	-0.4531	-0.0074	-0.8983	-0.0165	-0.0567	0.1043	-0.4987	-0.4862	-0.2674	-0.2267	-0.5584	-0.2394	-0.2298	-0.2291	-0.0346	-0.53	-0.2648	-0.1931	-0.695	-0.6284	-0.4058	0.0571	-0.023	-0.2894	-0.4655	-0.2013	-0.2116	-0.687	-0.1693	-0.4021	-0.0905	-0.0612	-0.111	-0.2469	-0.1242	-0.4923	-0.1228	-0.1933	-0.1343	-0.2808	-0.4054
APP	0.0701	0.1332	0.6621	0.6007	0.8494	0.5539	0.1849	0.2618	0.3582	-0.3833	0.3947	0.1282	0.2706	0.2917	0.3686	-0.1101	0.3707	0.4591	-0.2526	0.318	0.3198	0.2094	-0.043	0.3441	0.296	-0.4943	0.3721	0.3171	0.2794	0.1521	0.0014	-0.1445	-0.0033	0.2426	-0.2857	0.1063	0.1757	0.1812	0.2766	0.3119	0.0862	-0.4062	0.1486	0.199	0.482	-0.0708	0.0396	0.3028
APPBP2	-0.6889	-0.7683	-0.55415	-0.46475	-0.77485	-0.56485	-0.69165	-0.5792	-0.54825	-1.15995	-0.53585	-0.98435	-0.7806	-0.74875	-0.7415	-0.6136	-0.5119	-0.78345	-0.8609	-0.2899	-0.6442	-0.7909	-0.94225	-0.74415	-0.73335	-0.88045	-0.5929	-0.9365	-0.7097	-0.74915	-0.7797	-0.8167	-0.79235	-0.871	-0.9431	-0.74545	-0.72315	-0.5988	-0.5883	-0.7124	-0.55465	-0.9464	-0.7454	-0.7127	-0.50255	-0.55045	-1.03195	-0.70215
APPL1	0.5135	0.50415	0.52075	0.33345	0.51535	0.3964	0.6822	0.80505	0.62265	0.3345	0.4689	0.3455	0.47565	0.4762	0.1637	0.3397	0.2775	0.182	0.2717	0.35245	0.60485	0.32275	0.35035	0.3044	0.4862	0.27255	0.20505	0.12155	0.44405	0.2512	0.31115	0.50155	0.54115	0.42225	0.2399	0.5005	0.3988	0.3855	0.3059	0.54115	0.3142	0.5556	0.2943	0.4994	0.25875	0.42735	0.4474	0.4092
APPL2	-0.533	-0.4379	0.3106	-0.2094	0.0566	-0.3324	-0.1161	-0.1229	-0.208	-0.4789	-0.0151	-0.0194	-0.5171	-0.2431	0.1837	-0.4909	-0.4677	-0.7727	-0.2202	-0.4266	-0.4239	-0.2002	-0.2812	-0.166	-0.3473	-0.8252	-0.2102	0.4627	-0.1587	-0.0948	-0.2036	-0.5905	0.03	0.4613	-0.5382	0.0567	0.4541	-0.1324	0.0196	-0.0162	-0.4412	-0.379	-0.0822	-0.2227	-0.4848	-0.0517	-0.0735	-0.3059
APRT	0.2205	-0.2628	-0.4037	-0.3229	0.3497	-0.2089	-0.1649	-0.0807	-0.2161	-0.517	-0.1918	-0.1821	-0.4066	-0.234	-0.2947	-0.1432	-0.0969	-0.1633	-0.304	-0.3926	-0.0786	-0.0936	-0.4126	-0.3585	-0.1164	-0.2855	-0.6831	-0.1389	-0.1152	0.0016	-0.3038	-0.116	-0.207	-0.392	-0.291	-0.2652	-1.5503	-0.1944	-0.2783	-0.1652	-0.195	-0.1821	-0.3416	-0.3715	-0.2063	-0.0036	-0.139	-0.2308
APTX	-0.2647	-0.2977	-0.5727	-0.4924	-0.5882	-0.507	-0.5795	-0.1802	-0.3157	-0.513	-0.4509	-0.2208	-0.2164	-0.2687	-0.6172	-0.7163	-0.6969	-0.7319	-0.3251	-0.5779	-0.4708	-0.6005	-0.5357	-0.5037	-0.4515	-0.357	-0.9663	-0.3971	-0.4672	-0.4709	-0.5263	-0.4483	-0.3708	-0.6122	-0.5764	-0.4707	-0.2343	-0.6318	-0.4029	-0.7515	-0.3116	-0.4591	-0.7516	-0.4628	-0.4895	-0.3766	-0.264	-0.5827
AQP1	4.4795	5.03775	4.81225	4.81285	4.40465	4.66885	4.82795	5.02875	4.7793	4.76565	4.52515	4.45685	5.0693	5.04645	4.0359	4.51295	4.6421	4.22915	5.1593	4.49605	4.7416	5.08415	4.1122	4.68125	4.3838	4.7698	4.0263	3.89235	4.6097	4.1344	3.9887	4.5922	4.8165	4.54285	4.6135	4.281	4.02525	4.4109	3.99745	4.2074	4.73625	4.4414	4.3597	4.33455	3.8022	4.27165	4.64765	4.28385
AQP10	-0.3815	-0.0325	-0.5576	-0.18115	-0.2845	-0.4808	-0.3719	-0.4201	-0.51465	0.1953	-0.02025	-0.126	-0.2333	-0.12175	-0.4483	-0.19335	-0.3548	-0.22965	0.0171	-0.5013	-0.4752	-0.5906	-0.3253	-0.47925	-0.20835	-0.0728	-0.15515	0.27665	-0.40435	0.07005	-0.2071	-0.25405	0.1356	-0.18245	0.0066	0.0276	-0.10985	-0.37545	0.06645	-0.2922	-0.46505	-0.5546	-0.27675	-0.30465	0.08635	-0.2605	-0.10895	-0.35955
AQP11	-1.492	-1.3298	-1.5348	-1.529	-1.476	-1.2199	-1.3458	-1.2931	-1.4425	-1.2039	-1.2224	-0.7378	-1.2748	-1.3468	-0.9737	-1.2322	-1.046	-0.9481	-1.027	-0.5792	-1.1877	-0.9972	-1.3153	-0.9238	-1.3032	-1.1429	-1.3738	-1.2299	-0.9785	-1.3905	-1.3415	-1.1894	-1.4498	-1.2001	-1.498	-1.2797	-1.3549	-1.3844	-1.2772	-1.4087	-1.4787	-1.2639	-1.6149	-1.237	-1.076	-1.2832	-1.2931	-1.3054
AQP12A	0.14565	0.17695	0.1927	0.0101	0.18	0.2102	0.0632	0.2415	0.14835	-0.09535	0.0027	0.27995	0.07105	0.1257	0.1807	0.0372	0.1163	0.1414	0.0698	0.1312	0.1877	0.07375	0.19195	0.02635	0.09405	0.1358	0.13665	0.0145	0.04065	0.2203	-0.0083	0.0681	0.10765	0.1925	-0.0387	0.10065	0.03835	0.05675	0.20015	0.063	0.21265	0.00685	0.07805	0.0215	0.0285	0.03	0.0409	0.0808
AQP2	0.3389	0.234	0.25285	0.3889	0.3239	0.27535	0.38235	0.29355	0.28275	0.7296	0.31465	0.3917	0.32425	0.3356	0.023	0.37795	0.3973	0.46405	0.45865	0.32155	0.11495	0.3007	0.1211	0.457	0.19605	0.2392	0.1442	0.1678	0.3412	0.1267	0.17335	0.32795	0.3907	0.4142	0.32095	0.50195	0.0408	0.14765	0.3131	0.27955	0.23035	0.2308	0.44955	0.41855	0.1368	0.15755	0.3828	0.0684
AQP3	2.9612	1.03915	1.2708	1.54965	0.7495	0.90775	1.62085	1.3638	2.8033	2.67725	3.188	2.68705	2.349	3.29225	2.8875	2.798	2.39045	3.30295	1.4224	1.5287	1.96485	2.0152	1.77125	1.1931	1.59235	3.08195	2.25065	2.8415	1.8358	3.4659	2.5101	2.11015	2.54465	1.9848	2.6047	1.8924	1.62565	1.7162	2.2562	1.8621	2.61715	2.5675	2.24425	1.9121	2.1422	2.20105	3.04085	1.4079
AQP4	3.17755	3.49165	2.5245	2.53905	3.3682	3.3719	3.9325	3.0028	4.1526	1.02	3.997	1.9057	3.3616	3.3861	2.7885	3.17665	3.619	2.39215	3.47085	2.7497	3.37705	2.94025	2.2343	2.45505	3.46935	3.59755	1.76	1.2713	3.3747	3.4129	2.47095	3.08905	3.3387	1.98165	3.49225	1.50185	2.3046	3.20645	1.9413	2.7974	3.1802	4.04635	2.24105	2.63375	3.74695	3.51565	3.74885	3.4084
AQP5	2.4317	1.73535	2.4905	2.9933	2.4604	2.579	2.3494	2.4924	3.43345	3.93195	4.07825	3.93345	2.6978	4.15295	3.85125	3.8149	3.75385	3.2267	3.36685	2.20875	3.27655	3.03255	2.0327	3.15085	2.77205	3.1135	3.64885	4.4481	2.31205	4.19845	3.651	3.34445	3.94295	3.5927	3.1006	3.5417	3.34305	2.46635	3.52915	3.7932	3.37845	2.80875	3.72395	3.92635	3.75385	2.7652	4.19275	2.476
AQP6	0.0812	-0.1258	-0.0211	0.0298	-0.0439	0.2113	0.3174	0.1154	0.0682	0.1902	0.532	0.2005	-0.2476	-0.1429	0.3137	0.0284	0.2309	0.0827	0.1786	0.1366	0.0704	0.1263	-0.0413	-0.0793	0.2694	0.1946	0.2739	0.255	0.0495	0.2477	-0.0212	0.2185	0.2541	0.1347	0.3734	0.1552	0.1972	0.3532	0.2069	0.126	0.0175	0.0759	-0.2121	0.0553	0.0524	0.2523	0.3696	-0.2688
AQP7	-0.3927	-0.0237	-0.1636	-0.2443	-0.3307	-0.0495	0.1019	-0.2713	-0.2891	-0.2801	-0.5734	-0.368	0.2228	-0.2903	-0.5638	-0.0318	-0.3507	-0.3187	-0.1382	-0.1397	-0.3413	-0.378	0.0994	-0.4252	-0.3539	-0.2441	-0.3825	-0.3127	-0.3212	-0.551	-0.4501	-0.5457	-0.3409	-0.2251	0.0154	-0.4188	-0.3348	-0.3888	-0.2825	-0.0365	-0.479	-0.345	-0.1821	-0.3647	-0.4062	-0.2924	-0.3049	-0.4076
AQP7P1	-0.0071	-0.0007	0.072	-0.024	-0.0938	0.3551	0.2334	-0.1825	-0.0829	-0.0871	-0.0805	0.0398	0.3085	-0.2395	-0.1463	-0.1709	-0.0067	-0.0062	-0.0448	0.0283	-0.0272	-0.2973	-0.0394	-0.1548	-0.4262	-0.0506	-0.1208	-0.018	-0.0024	-0.1497	-0.1305	-0.2488	0.0372	0.0118	0.0764	-0.1155	0.1037	-0.2624	0.0787	0.46	-0.0076	-0.0196	0.0267	0.046	-0.1748	0.0607	-0.0012	-0.152
AQP8	0.27	0.2125	0.2769	0.2943	0.2274	0.2801	0.2186	0.2056	0.2582	0.6584	0.2724	0.352	0.392	0.3497	0.4676	0.4405	0.2563	0.2666	0.278	0.091	0.2162	0.2902	0.4189	0.2516	0.1999	0.2311	0.4186	0.3513	0.366	0.1658	0.1084	0.3512	0.3286	0.4767	0.3377	0.4771	0.3912	0.2224	0.4053	0.4523	0.1469	0.3333	0.4472	0.1029	0.1478	0.2388	0.5067	0.1057
AQP9	6.1409	2.9331	5.2937	5.9322	4.9001	3.9054	5.2312	5.4149	4.9506	4.343	5.043	5.269	5.74	3.8202	3.0425	5.3535	6.01	5.1786	4.9058	4.1291	5.0818	4.7194	6.1088	3.3199	4.5277	5.2884	5.4975	2.876	5.0915	5.8113	4.2947	6.2686	4.3952	4.5664	4.8002	5.016	2.6161	4.7782	4.4642	5.2272	5.0208	6.543	5.4671	5.3116	5.1262	4.5944	5.4774	5.1119
AQPEP	-0.4301	-0.1937	-0.5345	-0.303	-0.6358	-0.7267	-0.3306	-0.599	-0.4087	-0.3158	-0.3434	-0.3617	-0.6061	-0.3618	-0.2731	-0.0602	-0.4249	-0.3794	-0.1181	-0.1237	-0.0411	-0.5712	-0.32	-0.4301	-0.293	-0.6677	-0.2585	-0.3024	-0.3692	-0.5196	-0.3472	-0.5804	-0.5834	-0.535	-0.3885	-0.6331	-0.712	-0.3729	-0.3767	-0.0672	-0.4406	-0.4119	-0.1428	-0.5173	-0.3973	-0.4645	-0.4318	-0.3803
AQR	0.14675	0.2684	0.32485	0.4107	0.16545	0.29675	0.28855	0.19645	0.2576	0.15605	0.08925	0.20635	0.15925	0.10535	0.3408	0.0391	-0.0205	-0.13415	0.14745	0.22035	0.3412	0.01015	0.2297	0.19845	0.25285	-0.0641	0.2672	0.03905	0.00915	0.0892	0.15675	-0.2172	0.2247	-0.0623	0.08955	0.1776	0.613	0.0484	0.1358	0.08855	0.3083	0.1665	-0.07225	0.15285	0.06155	0.26195	0.21415	0.23045
AR	-0.407	1.0181	0.84	0.4762	0.2076	0.1595	-0.1212	0.6747	0.3071	-0.4945	0.7058	0.5385	-0.3264	0.5109	1.2871	0.1433	-0.155	-0.2203	-0.4646	0.7013	0.8369	0.8628	0.5731	0.3183	0.6403	-0.6466	0.7639	1.0443	0.0102	0.7672	0.7941	-0.6235	0.6475	0.5607	-0.6761	0.5466	1.5046	0.4113	1.3008	0.6319	0.0492	-0.7795	-0.1236	1.0817	0.5658	0.6781	0.9307	0.4249
ARAF	-0.2908	-0.2846	-0.4174	-0.3268	-0.2304	-0.1991	-0.3051	0.0394	-0.4453	-0.7379	-0.3519	-0.5736	-0.4767	-0.6595	-0.4942	-0.3017	-0.4169	0.1082	-0.5731	-0.1186	-0.5134	-0.4595	-0.3547	-0.8252	-0.5774	-0.241	-0.3823	-0.4545	-0.3511	-0.6744	-0.4715	-0.679	-0.5953	-0.808	-0.5159	-0.3893	-0.9374	-0.4775	-0.4743	-0.6575	-0.2914	-0.0921	-0.4141	-0.4919	-0.3182	-0.2223	-0.6478	-0.2615
ARAP1	1.3762	1.36265	1.13045	1.3784	1.21775	1.20835	1.45135	1.2349	1.3647	0.54485	1.40845	0.7454	1.20285	1.2982	1.0068	1.3153	1.0958	1.23565	1.39595	1.4413	1.40895	1.6214	1.31835	1.1281	1.46755	1.34295	0.9852	0.8228	1.2588	1.36955	1.1694	1.7577	1.07305	0.7392	1.35495	1.1419	1.09295	1.21245	1.05975	1.2019	1.3738	1.68455	0.86795	1.15285	1.0433	1.28985	1.27245	1.2833
ARAP2	2.7854	3.6943	2.7826	2.7965	2.5196	2.9226	3.2466	2.5385	2.698	3.2594	2.3726	2.42	2.6599	2.3831	2.3102	2.7763	2.686	2.372	3.4265	2.4944	2.3377	2.3296	3.4114	2.3083	2.9388	3.7144	3.1177	2.3662	3.3414	2.8521	2.4617	3.4243	2.4445	2.821	3.5667	2.1872	2.6694	2.9211	2.1571	2.6624	2.2845	3.7356	2.8706	2.2585	2.4063	2.5096	2.9935	3.0447
ARAP3	0.1257	2.1784	1.745	1.7465	1.3088	1.2744	0.9035	1.5644	0.8945	0.5967	0.1911	0.6526	1.3426	0.6955	0.4091	0.4729	-0.0944	0.6578	0.5567	1.6715	0.8286	0.7481	1.3588	0.8822	1.0037	0.8119	0.1403	0.7477	0.6885	0.0063	0.2043	0.2836	0.2522	0.6071	1.2197	0.3772	0.5239	0.8771	0.3635	0.5379	0.5749	-0.3008	0.1879	0.287	0.232	0.4112	0.0089	0.8885
ARC	-0.1173	1.319	0.4583	0.2135	0.2732	0.6827	0.4422	0.7545	-0.0244	2.6964	0.09	0.1652	0.9923	-0.0276	0.0896	0.42	0.8524	0.1539	-0.47	0.493	-0.0242	0.6168	0.3524	-0.8606	0.2078	0.7453	1.2214	0.534	-0.0376	-0.328	-0.3223	0.0531	-0.5843	0.7775	0.6319	-0.2544	-0.411	1.233	-0.5347	1.2618	-0.2975	0.6499	0.3712	-0.5525	0.7894	0.0367	-0.4141	0.5156
ARCN1	-0.2783	-0.1848	-0.52905	-0.5528	-0.38295	-0.4393	-0.3924	-0.2245	-0.41365	-0.00355	-0.45595	-0.13865	-0.2897	-0.2675	-0.6116	-0.51755	-0.3271	-0.0606	-0.32635	-0.4136	-0.2271	-0.35405	-0.43575	-0.3172	-0.42795	-0.3768	-0.30945	-0.423	-0.2177	-0.47635	-0.32565	-0.43275	-0.43985	-0.48785	-0.1801	-0.4727	-0.43595	-0.49335	-0.41915	-0.47555	-0.4402	-0.24845	-0.2436	-0.4488	-0.4799	-0.43695	-0.4394	-0.6067
AREG	2.3455	-1.1718	-0.6554	-0.2508	-1.3086	1.1599	0.9116	0.7608	0.6442	0.3031	0.517	1.3167	3.6096	-0.3364	1.2834	1.8862	1.6249	0.3728	-0.4996	1.2418	-0.994	2.6552	2.8029	-2.6418	-2.0999	4.492	1.7456	0.7649	3.1219	0.2114	0.4976	2.0946	-0.9658	2.0241	2.2082	1.8854	-2.4702	1.652	-1.8186	2.2109	0.0875	1.2553	2.052	-1.9097	-0.7155	1.2846	0.8404	1.7049
ARF1	-0.286875	-0.03725	-0.220075	-0.123	-0.258525	-0.3121	-0.1506	0.334425	-0.38065	-0.6032	-0.4966	-0.6208	-0.2035	-0.4209	-0.495875	-0.4698	-0.347925	-0.1078	-0.521775	-0.298675	-0.3793	-0.450775	-0.1161	-0.579325	-0.3781	-0.3055	-0.361825	-0.59565	-0.38795	-0.6214	-0.468125	-0.480425	-0.60455	-0.635275	-0.381625	-0.44375	-0.587875	-0.475975	-0.609125	-0.377775	-0.44385	-0.0632	-0.43745	-0.51795	-0.5768	-0.225725	-0.712575	-0.35505
ARF3	0.02925	-0.19325	-0.215625	-0.143475	-0.0013	-0.179025	-0.102625	-0.006025	-0.09085	-0.324075	0.001625	-0.1183	-0.03905	-0.1469	-0.17845	-0.0729	-0.119675	0.259225	-0.202175	-0.08235	-0.0086	0.07695	0.0657	-0.342575	-0.113775	-0.08345	-0.1898	-0.114	-0.0428	0.08005	0.00295	-0.054775	-0.137925	-0.248775	-0.078275	-0.14525	-0.26235	-0.119825	-0.13945	-0.184725	-0.184925	0.158725	-0.297475	-0.1454	0.014275	-0.01445	-0.12735	0.025175
ARF4	0.5994	-0.0292	-0.3172	-0.0603	0.4083	0.1455	-0.0243	0.4093	0.3921	0.3923	0.6158	0.6533	0.4929	0.2568	0.4946	0.4363	0.7963	0.8577	0.4988	0.2713	0.6514	0.9947	0.5436	0.5341	0.3052	0.6004	0.5328	0.4366	0.8331	0.4314	0.5975	0.3815	0.5302	0.4878	0.2044	0.4213	-0.1934	0.2857	0.4147	0.8242	0.4559	0.5283	0.5632	0.4554	0.3733	0.7777	0.4703	0.6081
ARF5	-0.46855	-0.6193	-0.901	-0.6548	-0.54735	-0.65665	-0.84465	-0.8092	-0.66045	-1.04075	-0.5809	-0.8322	-0.8734	-0.6857	-0.7836	-0.8433	-0.6965	-0.3547	-1.0334	-0.77125	-0.73225	-0.6816	-0.8751	-0.8699	-0.70345	-0.90655	-0.8055	-0.88375	-0.96905	-0.7524	-0.6876	-0.95035	-0.8544	-0.9554	-0.9549	-0.88775	-1.0705	-0.74215	-0.70565	-0.9635	-0.7571	-0.8197	-0.92785	-0.74375	-0.58335	-0.67285	-0.6892	-0.6587
ARF6	-0.07515	-0.2623	-0.43745	-0.41855	-0.2685	-0.3048	-0.31085	-0.35695	-0.3404	0.421	-0.22385	-0.1725	-0.09595	-0.34645	-0.41245	-0.17025	0.1644	-0.11195	-0.2008	-0.20415	-0.29015	-0.1978	0.1496	-0.3493	-0.21065	-0.00565	-0.01885	-0.3846	-0.10085	-0.02995	-0.29455	-0.0571	-0.27005	-0.1187	-0.1609	-0.17265	-0.4927	-0.1595	-0.49715	-0.04095	-0.42135	0.21675	-0.0195	-0.37135	-0.17245	-0.2263	0.00705	0.1239
ARFGAP1	-0.28055	-0.2149	-0.58295	-0.4655	-0.5106	-0.5089	-0.59665	-0.6146	-0.5524	0.41325	-0.4883	-0.42485	-0.2376	-0.14695	-0.35765	-0.2407	-0.3247	0.2291	-0.0972	-0.25855	-0.41645	-0.12305	-0.10565	-0.20025	-0.4183	-0.1196	-0.462	-0.29165	-0.3125	-0.5677	-0.514	0.0011	-0.40835	-0.4975	0.11605	-0.4066	-0.13605	-0.29675	-0.52	-0.2943	-0.3774	-0.41975	-0.3726	-0.4508	-0.4315	-0.4795	-0.3413	-0.23365
ARFGAP2	-1.3756	-0.7929	-1.1429	-0.874	-1.2362	-0.8442	-0.8592	-0.7231	-1.3652	-1.223	-1.1106	-1.1604	-1.3265	-1.1387	-1.3817	-1.2826	-1.2219	-0.3295	-1.1219	-0.9526	-1.3989	-1.3639	-1.4194	-1.3728	-1.2016	-1.1759	-1.2652	-1.4038	-1.3412	-1.3305	-1.319	-1.4014	-1.3406	-1.2411	-1.2748	-1.4685	-1.1917	-1.387	-1.1842	-1.5236	-1.091	-0.9884	-1.2167	-1.3799	-1.1862	-1.4185	-1.307	-1.3883
ARFGAP3	0.2484	-0.0608	0.0065	0.0766	-0.0299	0.0674	0.2453	0.2807	0.2737	1.193	0.1785	0.353	0.5475	0.2482	0.4975	0.6103	0.6215	0.6051	0.547	0.1595	0.1796	0.2773	1.0757	0.3158	0.0658	0.9473	0.8246	0.4347	0.7586	0.4265	0.3647	0.8473	0.2755	0.4308	1.0877	0.6377	0.3308	0.3334	0.0068	0.6674	0.2699	0.6701	0.5999	0.3249	0.2774	0.3454	0.6743	0.6626
ARFGEF1	0.5229	0.379	0.3923	0.3574	0.188	0.3179	0.3471	0.1734	0.573	0.4711	0.4267	0.2116	0.2198	0.421	0.4803	0.2851	0.0919	0.173	0.4785	0.4566	0.364	0.3397	0.5662	0.377	0.5336	0.5629	0.2367	0.6026	0.4078	0.5874	0.3436	0.5966	0.4971	0.4451	0.594	0.3285	0.3716	0.5651	0.245	0.2794	0.3419	0.4251	0.1684	0.3569	0.3806	0.3766	0.6216	0.4438
ARFGEF2	-0.6669	-0.6162	-0.8266	-1.0843	-0.8676	-1.048	-0.824	-0.763	-0.965	-0.1791	-1.0702	-0.684	-0.7406	-0.6519	-0.8959	-0.7571	-0.6842	-0.9519	-0.6573	-0.9247	-1.0573	-0.9422	-0.7197	-1.0726	-0.9741	-0.8323	-0.9942	-0.8133	-0.8266	-1.0309	-0.9903	-0.7126	-0.7894	-0.7379	-0.8186	-0.6736	-1.1136	-0.9662	-1.0982	-0.6382	-0.9763	-0.5025	-0.6273	-0.8882	-1.1147	-0.8181	-0.5051	-0.809
ARFIP1	0.4212	0.42485	0.6195	0.46975	0.55075	0.6251	0.8379	0.54845	0.69125	0.0083	0.5437	0.8843	0.53215	0.6706	0.5609	0.38345	0.50645	0.6243	0.3726	0.72175	0.7068	0.6371	0.47585	0.53495	0.63405	0.58095	0.4045	0.5283	0.5381	0.58745	0.72445	0.45	0.50355	0.4878	0.604	0.5631	0.72755	0.655	0.80735	0.6341	0.73945	0.62915	0.47315	0.5497	0.56195	0.4126	0.6844	0.5447
ARFIP2	0.1907	0.0664	-0.3344	-0.2924	-0.2468	-0.2847	-0.4021	0.175	-0.2139	0.276	-0.059	0.1045	-0.3378	0.0842	0.1835	-0.0284	-0.1802	-0.0232	-0.0583	-0.4157	-0.3584	-0.189	-0.1071	-0.2715	-0.4407	0.101	-0.039	0.4781	-0.0788	0.0188	-0.0492	-0.0718	-0.0411	0.0019	0.3016	-0.0988	-0.3738	-0.2337	0.0794	-0.2468	-0.2307	-0.2372	0.0131	-0.2164	-0.1102	-0.1243	0.172	-0.1543
ARFRP1	-1.0362	-0.992	-1.0083	-0.9676	-0.5969	-0.7635	-0.8888	-1.0678	-0.9342	-0.9227	-0.8136	-0.613	-0.5843	-0.9959	-0.9196	-0.8543	-0.7904	-0.4636	-1.0542	-0.6766	-0.9726	-0.7	-1.104	-1.1461	-0.9319	-0.9949	-1.0278	-0.9588	-0.705	-1.0341	-1.091	-0.7564	-0.8631	-0.8796	-1.0181	-0.9605	-1.1426	-0.9113	-0.9189	-0.8241	-0.9066	-0.5893	-0.8122	-0.8934	-0.8968	-0.8635	-0.8387	-0.9279
ARG1	0.348	-0.2344	2.253	4.0872	3.4867	2.5	1.3111	3.1114	-0.6188	-0.5795	-0.2012	-0.4726	0.927	-1.0511	0.5834	0.5615	0.9741	0.1613	-1.0871	-0.9074	-0.6078	-1.0998	-1.4168	-1.5103	-1.5144	-1.0548	-0.8541	-1.0749	-0.1635	-1.2757	-1.1207	-1.1101	-1.1181	2.8799	-0.9506	-0.5321	-1.1958	-1.447	-1.3865	-0.3284	-1.0745	-0.1971	-0.4636	-1.3232	-1.0425	0.6227	-1.3005	-0.8497
ARG2	-0.5289	-3.0767	-1.9876	-2.2216	-1.4528	-1.0903	-2.2987	-1.3695	-2.9598	-0.0554	-2.5835	-0.4686	-1.7445	-1.7646	-0.7981	-0.9229	-1.0529	-1.3053	-1.8742	-2.411	-2.903	-1.7117	-1.6729	-2.4469	-2.8897	-2.0923	-0.0564	-0.2053	-1.3555	-2.0984	-1.7558	-1.7903	-1.804	0.0464	-1.8825	-0.4745	-2.3887	-2.6277	-1.6076	-1.1535	-2.3464	-2.7536	-1.0177	-2.0722	-1.5238	-3.0759	-0.5087	-1.7659
ARGLU1	0.7331	2.1024	1.6975	1.4749	1.1013	1.5184	1.3915	1.2924	1.2133	2.806	0.6572	1.166	1.178	1.575	1.2041	1.1447	0.5978	0.4144	1.9984	1.3978	1.039	1.0001	1.5852	1.8528	1.5305	1.9219	1.1027	1.4991	1.385	0.9306	0.9918	1.936	1.2869	1.2975	2.6674	1.141	1.8849	1.9927	1.1215	1.2892	1.0357	0.685	1.2647	0.9466	0.9064	0.9968	1.5139	1.3949
ARHGAP1	0.41985	0.4694	0.2065	0.3326	0.39785	0.31945	0.42055	0.41605	0.46055	0.4613	0.5362	0.5699	0.6061	0.70445	0.3922	0.51445	0.8849	0.8681	0.41875	0.499	0.3662	0.5687	0.1334	0.9025	0.3773	0.3945	0.621	0.63855	0.50685	0.437	0.8325	0.3799	0.57685	0.6447	0.1413	0.3398	0.1075	0.37675	0.8585	0.8539	0.7878	0.36	0.6851	0.772	0.55635	0.52685	0.4571	0.4809
ARHGAP10	0.6125	1.3929	0.5746	1.2096	0.8074	0.9114	0.6613	1.2767	0.3268	-0.1461	0.3342	0.073	0.4182	0.1006	-0.0098	0.153	0.425	0.7556	-0.1166	0.2336	0.0698	0.2054	0.6003	-0.0159	0.3981	0.2008	0.4952	0.5281	0.0621	0.4744	0.4811	0.3254	-0.0446	0.5463	0.0428	-0.0678	0.0485	0.4834	0.2136	0.1742	0.7089	0.681	-0.0762	0.461	0.4276	0.6262	-0.0598	0.3796
ARHGAP11A	-1.2981	-1.837566667	-1.7566	-2.0342	-1.7687	-1.756433333	-1.902233333	-1.982966667	-1.770933333	-1.638066667	-1.320566667	-1.241866667	-1.742	-1.536733333	-1.826066667	-1.8136	-1.828366667	-1.9712	-1.511433333	-1.683333333	-1.7402	-1.7942	-1.702966667	-1.750233333	-1.873266667	-1.657	-2.039433333	-1.8385	-2.0487	-1.7535	-1.823966667	-1.5212	-1.564	-1.9131	-1.809833333	-1.6385	-1.802266667	-1.833833333	-2.089666667	-1.904733333	-1.94	-1.748833333	-1.856366667	-1.9375	-1.843433333	-1.837966667	-1.664866667	-1.6645
ARHGAP12	0.8801	0.6896	0.7085	0.4902	0.5194	0.9644	1.3541	0.5635	1.0329	0.1856	0.7087	0.5376	0.676	0.4408	0.8158	0.7873	0.7473	0.3152	0.7373	0.8537	0.6626	0.6679	0.4427	0.5042	1.0811	1.0714	0.9197	0.7178	0.8598	0.8616	0.7802	0.7967	0.7503	0.7675	0.518	0.6928	0.9201	1.009	0.8514	0.8383	0.829	0.6778	0.2425	0.6943	0.7493	0.6568	0.9783	0.9033
ARHGAP15	-0.4114	-0.79675	0.22785	0.11655	-0.15345	-0.18815	0.0115	0.02085	0.58095	0.96025	0.25905	0.2965	0.57465	0.2182	0.13945	0.5759	0.7143	0.0647	0.74155	0.6288	0.63715	0.5366	1.0533	0.5803	0.73765	0.20725	0.3766	-0.3733	0.7165	-0.13425	0.95985	0.70915	0.7769	0.3747	0.3479	1.16345	0.57065	1.00495	0.38285	0.5241	0.7333	1.2141	1.02345	0.6996	0.3976	0.7454	-0.1742	0.8162
ARHGAP17	0.25515	0.417	0.1829	0.42345	0.32075	0.27455	0.29565	0.27725	0.2142	0.8824	0.0141	0.1885	0.47775	0.2836	0.2718	0.28765	0.0811	0.52755	0.6854	0.57605	0.4556	0.47235	0.93215	0.6267	0.439	0.4111	0.25935	0.2208	0.53035	0.33925	0.25965	0.6698	0.23045	0.3099	0.48645	0.2837	0.31015	0.64165	0.0868	0.53145	0.51895	0.38515	0.4948	0.4054	0.1868	0.40905	0.17635	0.6464
ARHGAP18	1.20715	1.66875	1.9791	1.8014	1.17885	1.1882	1.3302	1.49625	1.41875	-0.08195	1.36525	1.43535	1.42065	0.9211	1.38955	0.9094	1.2129	1.08465	1.162	1.92	1.0765	1.40855	1.4503	0.91675	1.51025	1.54535	1.18455	1.50835	1.3856	1.6781	1.25095	1.2553	1.3738	1.2016	1.53635	1.2283	1.567	1.6593	1.61815	0.90625	1.2784	1.53035	0.84965	0.7292	1.2587	1.48215	1.1905	1.57705
ARHGAP19	-0.7142	-0.60495	-0.55805	-0.4979	-0.48885	-0.50615	-0.66755	-0.32525	-0.67285	-0.75885	-0.611	-0.7721	-0.78795	-0.63945	-0.66995	-0.8189	-0.69835	-0.67605	-0.8351	-0.4992	-0.5865	-0.8863	-0.74555	-0.69975	-0.5057	-0.70475	-0.64935	-0.74645	-0.6565	-0.5603	-0.5917	-0.93175	-0.7228	-0.6067	-0.7069	-0.50055	-0.50455	-0.62525	-0.6015	-0.5958	-0.72275	-0.54235	-0.8368	-0.6307	-0.5569	-0.66265	-0.73275	-0.67335
ARHGAP20	0.19075	0.60055	0.5891	0.5173	0.69285	0.72255	0.25015	0.6477	0.68525	0.7858	0.66525	0.75205	0.48025	0.64085	0.90835	0.58975	0.6828	1.06415	0.70745	0.80215	1.1143	0.86855	0.9435	0.92295	0.6278	0.54575	0.7361	0.6922	0.90605	0.7765	0.98345	1.02995	0.72755	0.6465	0.6318	0.49115	0.82885	0.81985	0.7861	0.71235	0.85825	0.46635	1.19725	0.88595	1.13815	0.61395	0.53075	0.8551
ARHGAP21	0.1247	0.3516	0.3145	0.6903	0.6406	0.5403	0.2541	0.4541	0.3284	0.3473	0.1393	0.0876	0.2431	0.1784	0.5724	0.2222	0.3614	0.0654	-0.0039	0.3498	0.3839	0.3271	0.589	0.2045	0.2367	0.0903	0.8703	0.2318	0.4285	0.1854	0.4095	0.0895	0.2157	0.5521	0.2223	0.1058	0.3269	0.3019	0.2223	0.5805	0.25	0.1865	0.1754	0.2616	0.3962	0.3736	0.1389	0.6053
ARHGAP22	-1.0604	-1.3623	-1.5051	-1.5601	-1.5782	-1.4267	-1.116	-2.3982	-0.5263	-0.3989	-0.3307	-0.6312	-0.8307	0.2038	-0.9326	-0.8802	-0.7492	-1.4289	0.1031	-0.7068	-0.8769	-0.5259	-1.5198	-0.0805	-0.0779	-1.4655	-0.9627	-0.764	-0.9659	-0.4448	-0.283	0.1003	-0.1577	-0.931	-1.1069	-0.8304	-0.2212	-0.7484	-0.1492	-0.5696	-0.2342	-0.2185	-0.6442	0.1077	-0.7909	-0.5486	0.3974	-1.0415
ARHGAP23	0.1311	1.82	0.6309	1.2852	1.4362	1.1935	1.0012	1.1706	0.8215	1.5406	1.0428	1.4451	1.556	1.1478	1.4689	1.168	1.4779	1.8579	0.8345	1.3015	1.1986	1.1514	1.6949	1.1798	0.9737	0.9706	1.973	1.2524	0.9231	0.8054	1.0473	0.9392	0.8832	1.0746	0.9138	0.8972	0.7533	1.0983	1.2365	1.4686	0.9132	0.7615	1.6245	0.8177	1.2703	0.9097	1.1624	1.573
ARHGAP24	1.274025	1.64955	1.59645	1.8334	1.415	1.649925	1.50625	1.531975	1.541425	1.725525	1.07365	1.0503	1.120075	1.160125	1.3486	1.109325	1.242075	0.60115	0.94635	1.4112	1.027225	1.08175	1.362375	1.32335	1.4813	0.975325	1.341925	1.001325	1.1768	0.983675	1.2264	1.00155	1.1232	1.219725	1.1047	1.09825	1.450825	1.224125	1.1462	0.945525	1.41475	0.894975	1.441175	1.1446	1.038375	1.469225	1.356075	1.15195
ARHGAP25	1.31755	1.5706	1.7219	1.64725	1.54595	1.42255	1.8498	1.4602	1.51955	1.89185	1.47255	1.5422	1.47515	1.32045	1.29255	1.74165	1.53425	1.26965	1.9347	1.7605	1.71355	1.50735	1.2084	1.6244	1.80435	1.37175	1.32275	0.94905	1.8596	1.42395	1.5687	1.51325	1.6802	1.57	1.24225	1.6555	1.7052	1.78745	1.41155	1.80095	1.54125	2.002	1.85155	1.39195	1.4183	1.59525	1.40155	1.796
ARHGAP26	-0.0486	0.59735	0.18425	0.607	0.04025	-0.108	0.0523	0.3125	-0.2521	1.01695	-0.43095	-0.0515	0.05555	0.0652	-0.23955	0.0035	-0.0475	0.48575	0.37425	0.16915	-0.10155	-0.3096	0.25535	-0.0652	-0.07295	-0.0128	-0.0532	0.5063	0.126	-0.1652	0.0178	0.2154	-0.3759	0.21555	0.6423	0.04695	-0.56885	0.19505	-0.24665	-0.0009	-0.05495	0.3755	0.1866	-0.25205	-0.282	-0.08815	0.02195	-0.0606
ARHGAP27	0.753333333	0.732366667	0.5025	0.823166667	0.411333333	0.6601	0.524433333	0.4586	0.5552	0.976333333	0.4649	0.487866667	0.583433333	0.594566667	0.4049	0.936866667	0.566133333	0.856133333	0.5248	0.6835	0.639566667	0.634433333	0.562033333	0.422566667	0.596266667	0.639066667	0.4888	0.456733333	0.521066667	0.637866667	0.6	0.755066667	0.495566667	0.5175	0.732433333	0.614633333	0.329933333	0.698133333	0.4089	0.323766667	0.584	0.5767	0.637	0.493966667	0.680566667	0.299866667	0.535666667	0.7103
ARHGAP28	0.1474	0.5431	0.8418	0.64335	0.71695	0.5651	0.19045	0.8491	0.1423	-0.4302	0.3043	0.12205	-0.06045	0.4074	0.4843	-0.06475	0.3637	0.35335	0.08445	0.20465	0.84035	0.6339	0.23005	0.63145	0.3632	0.1625	0.1626	0.076	0.1144	0.11625	0.48765	0.60295	0.36945	0.36475	-0.3078	0.3556	0.44035	0.418	0.29995	0.57365	0.38155	0.0847	0.14675	0.53235	0.4875	0.6226	-0.0932	0.57965
ARHGAP29	0.70345	1.7747	1.5746	1.77195	1.6171	1.2111	1.52005	1.4296	1.2273	0.9457	0.47975	0.4884	0.90765	0.9414	0.6477	0.4445	0.41735	0.758	0.6578	1.2676	1.20945	0.78205	0.99025	1.20405	1.2371	0.8733	0.8109	1.01315	0.78795	0.66895	0.64765	0.71485	0.53835	0.8278	0.6118	0.65475	0.90305	1.28075	0.739	1.11055	0.8712	0.87495	0.7731	0.7096	0.72865	0.9119	0.3904	1.03985
ARHGAP30	1.1322	0.50705	1.2599	1.5516	0.87775	0.88955	1.38045	0.9122	1.36695	1.2568	1.09925	0.7105	1.1629	0.86495	0.38745	1.0122	1.3116	0.9972	1.50755	1.04255	1.22965	1.3555	1.4225	0.951	1.32455	0.9224	0.756	0.11215	1.3413	0.9696	1.39325	1.23745	0.8925	0.5733	0.6955	1.187	0.8297	1.2231	0.88225	1.14665	1.49775	2.14205	1.34945	0.9609	0.7474	1.24235	0.85595	1.39155
ARHGAP31	1.6473	2.263	2.0976	2.4386	2.10085	2.23855	1.9732	2.18365	1.51315	0.21625	1.304	1.09485	1.64725	0.8262	0.68525	0.99495	1.17495	1.28495	1.0119	1.6489	1.26665	1.31895	1.7212	0.97625	1.60845	1.19645	1.1966	0.71635	1.3642	1.0641	1.21835	1.01565	0.79745	0.92275	1.03775	0.63515	0.9672	1.36935	1.162	1.11135	1.5782	1.62465	1.0118	1.0594	1.312	1.49495	0.6335	1.4846
ARHGAP32	0.089333333	0.276866667	0.3776	0.131033333	0.187566667	0.282266667	0.362433333	0.227033333	0.331166667	-0.047666667	0.1075	0.236	-0.0791	0.1977	0.6537	-0.009766667	-0.2433	-0.222	-0.0356	0.038466667	-0.2383	-0.087666667	-0.023033333	0.020066667	-0.077366667	0.151066667	0.469733333	0.6649	0.045066667	0.423466667	0.014966667	-0.311466667	0.180633333	0.275766667	-0.0446	0.1883	0.330766667	-0.018766667	0.509233333	0.158866667	-0.127833333	-0.234366667	-0.0222	0.168466667	0.0637	-0.0764	0.467	-0.1169
ARHGAP33	0.41445	0.72445	0.2788	0.23145	0.2768	0.37035	0.29165	0.52735	0.2524	1.09255	0.422	0.45905	0.42195	0.71685	0.33465	0.6147	0.43005	0.7408	0.65575	0.38045	0.4341	0.39265	0.4254	0.4889	0.55415	0.866	0.37115	0.5141	0.19125	0.44205	0.4658	0.7505	0.48645	0.3777	0.90115	0.49355	0.48785	0.5302	0.333	0.2803	0.52255	0.3057	0.42475	0.43455	0.4034	0.3587	0.5989	0.4746
ARHGAP35	-0.253233333	-0.0083	-0.452833333	-0.345366667	-0.110766667	-0.142466667	-0.184633333	-0.2137	-0.366033333	-0.140266667	0.017166667	-0.475433333	-0.574233333	-0.1871	-0.383266667	-0.343133333	-0.2597	0.027766667	-0.295	-0.4342	-0.1939	-0.374766667	-0.6498	-0.4378	-0.332933333	-0.0238	-0.190566667	-0.302	-0.3963	-0.135	-0.281433333	-0.5091	-0.368933333	-0.276933333	-0.4109	-0.369633333	-0.4726	-0.4108	-0.350933333	-0.270366667	-0.233966667	-0.426766667	-0.369066667	-0.3559	-0.389366667	-0.3861	-0.233266667	-0.446166667
ARHGAP36	-1.5026	-1.4582	-1.2627	-1.2786	-1.6023	-1.595	-1.2913	-1.1607	-1.5654	-1.1907	-1.1623	-1.6243	-1.1379	-1.0343	-1.3884	-1.1311	-1.6649	-1.0519	-1.1167	-0.9272	-1.2942	-1.1437	-1.5446	-1.1432	-1.8966	-1.3474	-1.6722	-1.6785	-1.3187	-1.1187	-1.6809	-1.3756	-1.3111	-1.2716	-1.6278	-1.061	-1.4983	-1.6148	-2.0401	-1.3654	-1.3688	-1.1018	-1.4489	-1.2706	-1.5204	-1.6146	-1.3765	-1.2412
ARHGAP39	-0.3277	-0.7213	-0.1712	-0.7006	-0.5362	-0.5151	-0.5269	-0.5559	-0.304	0.3599	0.1104	0.584	-0.4649	-0.0188	0.6474	-0.4455	-0.5548	-0.0948	-0.0416	-0.5951	-0.6762	-0.3648	-0.7139	-0.3447	-0.7344	-0.1902	-0.064	0.9564	-0.1586	0.6921	-0.176	-0.3474	0.33	0.3061	-0.189	0.1188	0.8542	-0.2836	0.5153	-0.315	-0.6615	-0.7073	-0.2595	-0.3813	-0.1311	-0.1825	0.4483	-0.7074
ARHGAP4	0.726	1.4584	2.1151	1.6521	1.0088	0.8177	1.2453	1.1082	1.1039	2.1129	0.7603	0.6866	1.3588	1.1124	0.4878	1.5061	1.1711	1.0093	1.8552	1.8963	0.8062	1.0729	1.4455	1.2374	1.5236	1.0505	0.6322	0.3867	1.285	0.8126	1.2597	1.5878	0.8296	0.6367	1.6116	1.236	0.9965	1.8887	0.7562	1.0008	1.1694	1.6117	1.4333	0.7884	0.7622	1.0734	0.6124	1.4895
ARHGAP44	1.9429	2.69865	1.9894	2.2711	2.31525	2.6269	2.3629	2.04585	2.64905	1.55705	2.011	1.48425	2.115	2.3594	1.88905	1.85245	1.5659	1.32175	2.42945	1.9626	1.9572	1.97405	1.4992	2.0545	2.25045	2.60865	0.72475	1.74505	2.2001	1.87345	1.32905	2.0444	1.82795	1.30735	2.26125	1.1884	2.4225	2.18145	1.74385	1.3621	2.3253	2.0529	1.22855	1.53545	1.4821	2.29755	2.0536	1.8906
ARHGAP5	0.2714	0.3754	0.2548	0.2201	0.482	0.6017	0.303	0.434	0.3904	-0.0862	0.3701	0.1623	0.2068	-0.1664	0.4528	0.1214	0.0708	0.165	0.1272	0.2167	0.4492	0.1528	-0.384	-0.0542	0.0172	-0.0603	0.5569	0.2601	0.3593	0.5606	0.282	0.2044	0.1829	0.1435	0.0055	0.1418	0.4362	-0.0053	0.2544	0.2328	0.1545	-0.0295	-0.0019	0.2288	0.3867	-0.144	0.1843	0.1264
ARHGAP6	0.06905	1.13935	0.97415	1.20505	0.928	0.8292	0.51075	1.15465	0.1617	-0.6414	0.1718	0.15105	0.3226	0.16425	0.054	-0.14765	-0.0834	0.20775	-0.1004	0.326	0.13215	0.0351	0.43105	0.15085	0.24325	0.22685	0.2202	0.0377	-0.00525	-0.1484	0.19445	-0.2052	0.12665	0.34605	0.2426	0.00835	0.17475	0.2862	-0.0944	0.0457	0.13475	-0.108	-0.08395	-0.05975	0.0677	0.01605	-0.2726	0.38415
ARHGAP9	2.8532	2.0363	3.1676	3.6918	2.82	2.5783	2.9888	2.7775	2.5208	3.8205	2.1765	2.5174	3.2259	2.4196	2.167	3.4232	3.0104	3.1774	3.242	3.1961	2.8505	2.966	3.7732	3.3081	3.2622	2.6157	2.6936	2.0626	3.2373	2.6321	3.094	3.0928	2.4741	2.717	2.8612	3.5923	2.581	3.5273	2.5255	3.1351	3.2803	3.4515	3.5844	3.0034	2.747	3.1297	2.2966	3.1133
ARHGDIA	0.3454	0.269966667	0.009266667	0.373933333	0.558366667	0.304266667	0.163233333	0.365566667	0.0084	0.4716	0.221833333	0.063733333	0.264166667	-0.1261	-0.045	0.2059	0.387266667	0.7112	0.032066667	0.114233333	0.299966667	0.571466667	0.218066667	-0.159966667	0.019266667	0.178333333	0.266133333	0.075233333	0.187366667	0.162866667	0.069833333	0.082766667	-0.07	0.014	0.220533333	0.0212	-0.313366667	0.063433333	0.038633333	0.381933333	0.024566667	0.516933333	0.1972	0.043333333	0.1004	0.273566667	-0.015466667	0.326566667
ARHGDIB	0.5171	0.6136	1.0264	0.9604	0.9466	1.0267	0.8081	1.3028	1.3014	0.8693	1.1337	0.7274	1.1637	0.912	0.4653	1.1786	1.3406	0.7568	0.9936	1.352	1.107	1.1229	1.349	0.7485	1.3503	0.9352	0.8602	-0.06	1.1044	0.9727	1.0898	1.0952	0.9996	0.6415	0.8707	1.2283	0.6845	1.4221	0.8821	0.7244	1.229	1.6745	1.0061	0.9349	0.9077	1.3864	0.6702	1.4716
ARHGDIG	0.1062	-0.3509	-0.1707	-0.0866	0.0794	-0.0487	0.0838	-0.04	-0.2265	0.0745	0.065	-0.0477	-0.1774	-0.0345	0.0671	-0.1892	0.0894	-0.0663	-0.1807	-0.1297	-0.1485	-0.1076	-0.0592	-0.1135	0.0548	0.1508	-0.2353	-0.1703	0.0866	-0.4314	0.0652	0.1771	-0.0684	-0.0736	0.1365	0.1685	0.0412	-0.0108	-0.0376	-0.0203	-0.017	0.0111	-0.052	-0.1944	-0.2331	0.2639	0.031	-0.0075
ARHGEF1	0.1647	0.47935	0.2552	0.4704	0.0641	0.15445	0.356	0.13605	0.0651	0.4241	-0.0227	-0.206	0.0432	0.0837	-0.15175	0.19555	0.10295	0.29655	0.21975	0.1472	-0.08145	-0.00885	0.2612	0.0865	0.18795	0.17775	-0.2678	-0.21555	0.0062	-0.08125	0.08655	0.53785	-0.04425	-0.23645	0.3295	0.06485	-0.08245	0.2794	-0.18215	-0.0477	0.17955	0.2963	0.08535	-0.1341	-0.0617	-0.06085	-0.1681	0.13255
ARHGEF10	-0.3991	1.0318	0.517766667	0.8274	0.394816667	0.301	0.079283333	0.656166667	0.044683333	-0.264466667	-0.302516667	-0.662533333	0.360583333	-0.069233333	-0.1725	-0.2621	-0.445683333	-0.07885	-0.180466667	0.550266667	-0.0567	-0.020033333	0.67165	-0.019133333	0.096566667	-0.000316667	-0.373	-0.403633333	0.15625	-0.3763	-0.370416667	-0.165	-0.286816667	-0.471366667	0.173416667	-0.447383333	-0.1223	0.0537	-0.4994	-0.327266667	-0.268716667	-0.482416667	-0.294516667	-0.27685	-0.4732	-0.1322	-0.649233333	0.099516667
ARHGEF10L	1.208	1.41005	0.9766	0.98075	0.75905	0.75105	1.15825	0.98605	1.55185	0.905	1.3533	1.03185	1.29095	1.42075	1.36585	1.19345	0.95	1.2964	1.7449	1.1435	1.324	1.74825	1.50265	1.4421	1.37735	1.2919	1.35175	1.56735	1.34165	1.9448	1.5071	1.71545	1.1959	1.03555	1.33295	1.04675	1.1727	1.6569	1.36545	1.36155	1.79135	1.9855	1.215	1.5815	1.33655	1.33785	1.6494	1.2269
ARHGEF11	-0.26355	-0.2899	-0.26045	-0.0918	-0.2026	-0.14615	-0.1818	-0.0034	-0.25165	-0.758	-0.4742	-0.4375	-0.1553	-0.432	-0.47195	-0.4587	-0.36345	-0.09945	-0.19945	-0.14015	-0.24075	-0.183	-0.2754	-0.6977	-0.24355	-0.35145	-0.37545	-0.449	-0.3424	-0.1158	-0.24815	-0.424	-0.43315	-0.57405	-0.3914	-0.29045	-0.4826	-0.22705	-0.3054	-0.33665	-0.23295	0.0874	-0.4858	-0.3658	-0.23795	-0.3217	-0.2854	-0.1436
ARHGEF12	0.46555	1.06145	0.97435	1.00505	0.9214	0.99195	0.8975	0.82625	0.7534	0.4456	0.7109	0.73935	0.9726	0.6568	0.6675	0.551	0.6002	0.77085	0.5935	1.10505	0.5787	0.67025	0.80985	0.88995	0.6535	0.871	0.71615	0.58455	0.677	0.5124	0.49555	0.51545	0.74125	0.46425	0.78665	0.4173	0.7962	0.65525	0.69415	0.65755	0.60355	0.4462	0.57025	0.61715	0.46155	0.6732	0.68185	0.6896
ARHGEF15	0.5758	1.4224	1.32175	1.3604	1.08745	0.99525	0.97275	1.3853	1.0845	1.32535	0.5321	0.82575	1.04555	0.79805	0.69915	0.71265	0.5345	1.1614	0.9054	1.09855	0.92075	0.7204	1.2139	0.98645	0.9763	0.6761	0.9658	0.8281	0.58465	0.66615	0.7634	0.86265	0.46125	0.6718	0.906	0.77455	0.85385	0.8435	0.51635	0.9035	0.8868	0.68655	0.86675	0.6521	0.72985	0.77525	0.52455	1.1457
ARHGEF16	0.6648	0.2617	0.1336	-0.0169	-0.1148	0.1457	0.1202	0.0301	0.1612	0.3017	0.5038	0.4199	-0.0798	0.7618	1.1092	0.5304	0.0478	-0.0661	0.2545	-0.1874	-0.3724	0.0871	-0.379	-0.0801	-0.0429	0.4662	0.6465	1.2718	0.1861	0.6232	0.0903	0.4083	0.4417	0.4272	0.6022	-0.2476	0.4363	-0.1737	0.476	0.2717	-0.1109	-0.4426	0.0212	0.1426	0.3744	-0.3043	0.9027	-0.4512
ARHGEF17	0.51395	1.10395	0.5555	0.77995	0.7941	0.75255	0.69115	0.73745	0.69425	0.4682	0.54785	0.50715	0.87885	0.7804	0.7286	0.6108	0.46815	0.5839	0.57115	0.8997	0.53065	0.82205	0.72595	0.775	0.69195	0.821	0.60565	0.5526	0.64645	0.53325	0.4995	0.39745	0.4776	0.74105	0.74645	0.37445	0.6594	0.477	0.56075	0.68195	0.8685	0.323	0.4709	0.548	0.29715	0.55095	0.3783	0.6674
ARHGEF18	0.2489	0.723	0.3781	0.4752	0.4087	0.6852	0.6059	0.4001	0.4599	0.2389	0.7609	-0.2039	0.0523	0.3389	0.4053	0.2285	0.2922	0.2118	0.0961	0.2872	0.1268	0.4868	-0.3053	0.1517	0.3743	0.5472	-0.1577	0.1172	0.3687	0.1676	0.0822	0.0621	0.3798	0.326	0.2387	-0.0307	0.2487	0.0875	-0.0219	-0.2014	0.4663	0.1482	0.1508	0.1675	0.215	0.3079	0.3877	0.3835
ARHGEF19	-0.3929	0.0857	-0.03	0.028	-0.2384	-0.1078	-0.2892	0.0591	-0.1751	-0.2898	0.1754	-0.028	-0.6817	0.555	0.2044	0.0487	-0.2407	0.3167	-0.1583	-0.3129	-0.1702	-0.1163	-0.4758	0.2457	-0.0351	-0.3168	-0.0333	0.5289	-0.7259	0.3609	-0.2462	-0.2635	0.0961	-0.2345	-0.2399	-0.2063	0.3269	-0.2914	0.0969	-0.1353	-0.1982	-0.5719	-0.3859	0.2548	0.3309	-0.1666	0.353	-0.4183
ARHGEF2	-0.3349	-0.1151	-0.5474	-0.2456	-0.5651	0.0421	-0.414	-0.2273	-0.2834	-0.8727	-0.7712	-0.9412	-0.1209	-0.404	-0.9648	-0.6959	-0.9408	-0.7368	-0.5409	-0.1903	-0.5272	-0.7049	-0.2027	-0.9619	-0.3077	-0.1722	-1.4108	-1.3446	-0.6968	-0.836	-0.9702	-0.29	-0.7814	-0.9869	-0.9145	-1.0719	-1.1044	-0.3653	-1.0276	-1.0879	-0.3747	-0.5424	-0.8451	-0.8831	-0.8812	-0.6849	-0.961	-0.5351
ARHGEF25	-0.6235	-0.7933	-0.7038	-0.32985	-0.48475	-0.5116	-1.125	-1.0541	-0.44995	-0.1035	-0.07965	-0.32555	0.04945	0.0776	-0.27285	0.0692	0.1935	0.50035	-0.6086	-0.057	-0.1412	0.02055	-1.0149	0.2192	-0.3459	-0.65495	0.2406	-0.0612	-0.67655	-0.25865	0.06705	-0.4054	-0.32045	-0.3521	-0.2034	-0.28795	0.07985	-0.29215	-0.0687	-0.6798	0.11005	-0.9107	0.0229	0.11615	0.3272	-0.85965	-0.8583	-0.15165
ARHGEF26	1.7875	3.9038	2.31665	2.8776	2.41285	3.24545	2.5298	2.9108	2.19165	0.103	1.2537	0.27225	1.79005	1.58535	1.02165	1.11675	1.2226	1.2873	1.27985	2.05585	2.3815	2.0322	1.0177	1.2978	2.3455	2.1913	0.8274	0.95775	2.40045	0.97455	1.0755	1.3595	1.02265	1.21445	2.1171	0.2968	1.66495	2.0836	0.47475	0.2913	1.70165	1.91265	0.4547	0.5662	1.18995	2.0443	0.5294	1.8823
ARHGEF26-AS1	0.4037	2.2344	1.1852	1.3336	1.0094	1.4614	1.1184	0.9179	0.7909	0.0274	0.8157	0.9669	0.7321	0.7331	0.839	0.3954	0.3877	0.5158	0.1847	0.7118	0.6869	0.5994	0.2054	0.492	1.1092	0.4437	0.7993	1.2738	0.6723	1.075	0.7919	0.4203	0.8509	0.726	0.4319	0.5738	1.5823	1.1045	1.4705	0.143	0.4709	0.439	0.0012	0.152	0.6291	0.4493	0.5717	0.7131
ARHGEF3	0.8071	1.0706	1.6796	1.5741	1.2928	0.9866	1.8641	1.4251	1.5842	1.6218	0.9416	1.8082	1.4634	1.1244	1.0648	1.3464	1.4487	1.0921	1.5344	1.8309	1.4797	1.1144	1.8497	1.3169	1.6654	1.365	1.1589	1.3882	1.4351	1.0342	1.3682	1.285	1.0012	1.1724	1.7722	1.2553	1.2006	1.5958	1.0191	1.6196	1.3992	2.1661	1.4643	1.4024	1.6911	1.343	1.1665	2.0983
ARHGEF35	1.2132	2.0637	1.4151	1.1208	1.3389	1.6181	0.8166	0.5532	1.6191	2.932	1.3697	1.174	0.9298	2.3087	1.3537	0.4248	0.6022	1.2846	1.7907	0.4021	0.4831	1.2074	1.4139	1.3489	0.8441	2.333	1.6845	1.6411	1.3524	0.8875	0.9096	2.329	1.3088	1.1389	2.4481	0.6494	1.2591	1.4797	0.5787	0.6095	0.811	0.5318	-0.0141	0.7579	0.8384	0.7602	1.8011	1.2464
ARHGEF37	0.5446	1.8874	1.6092	1.4048	1.2288	1.478	1.0866	1.4884	1.812	0.3904	1.6907	1.0386	0.8558	1.6758	2.095	1.2627	1.5206	0.8042	1.3686	1.7256	1.9325	1.5091	0.7004	1.2627	1.9964	0.2599	1.855	1.8806	0.632	1.7439	1.139	0.546	1.8186	2.2459	0.5711	1.2439	2.6186	1.4861	1.9128	1.2044	1.5038	0.408	0.7376	2.0212	1.8747	1.7174	1.6598	1.5398
ARHGEF38	0.1525	-0.1605	-0.0008	0.048	-0.0491	0.0541	0.0063	-0.0152	-0.1162	0.1908	0.0447	0.1622	-0.1372	-0.0402	-0.0157	-0.0736	-0.0058	0.1401	-0.1159	0.1565	0.7155	-0.0467	0.0949	-0.1562	0.0474	0.2036	-0.0427	-0.0456	0.0365	-0.0524	-0.0814	0.1227	0.0906	-0.1845	0.1581	-0.1005	-0.0967	-0.0627	0.1246	-0.292	0.0036	0	-0.0036	0.3534	-0.0122	-0.121	0.0524	-0.0236
ARHGEF4	-0.6781	1.0594	0.0778	0.04595	0.0139	0.3384	0.07415	0.311	0.06145	-0.38075	-0.00745	0.1099	-0.62995	-0.12955	-0.1021	-0.33375	-0.14445	-0.3523	-0.34975	-0.3121	0.4175	-0.12645	-0.89815	-0.12595	-0.1851	-0.6037	0.44635	0.2874	-0.5256	0.1104	-0.16145	-0.70245	-0.26645	-0.10795	-0.33315	-0.17015	0.2882	-0.0257	0.0749	-0.18315	-0.442	-0.49895	-0.4932	-0.1181	-0.28335	-0.31345	-0.0725	-0.8836
ARHGEF40	-0.0236	-0.1261	-0.3031	0.2588	0.3218	0.037	-0.4352	0.3891	-0.2763	-0.2474	-0.2596	-0.1262	0.376	-0.1863	0.3037	-0.0278	0.2114	0.7981	-0.35	0.4545	0.1884	0.1455	0.3708	0.3014	0.0467	-0.2945	0.3211	-0.1651	-0.1347	0.0132	0.0693	0.0566	-0.1924	-0.2457	-0.0585	-0.2234	-0.013	0.1671	0.1405	0.4797	0.1291	-0.5199	-0.0458	0.0955	0.3517	0.2573	-0.8365	0.3405
ARHGEF5	1.02265	1.0097	0.78355	0.7374	0.87555	1.1451	1.07445	1.36405	0.8582	0.4383	0.9031	1.00005	0.9794	0.8442	0.98485	0.9064	0.941	0.8267	0.8136	0.4726	0.6374	0.8988	0.91075	0.3584	0.5711	1.341	1.30175	0.97385	0.81055	1.0851	0.80035	1.0104	0.76785	0.74835	1.21545	0.6542	0.64595	0.45905	0.8562	0.64715	0.6313	0.75765	0.71145	0.6635	0.8981	0.7139	1.3772	0.8406
ARHGEF6	0.077066667	0.618466667	0.3882	0.346066667	0.266933333	0.3243	0.3642	0.4113	0.344333333	0.292233333	0.2639	0.083566667	0.074133333	0.1428	0.1994	0.1004	0.267166667	0.168866667	0.197033333	0.292566667	0.420966667	0.142733333	0.433333333	0.3038	0.475266667	0.274266667	0.401966667	0.087766667	0.2446	0.2696	0.483933333	0.2107	0.172633333	0.239966667	0.197066667	0.279333333	0.5316	0.501	0.2724	0.2896	0.3729	0.515933333	0.234733333	0.1866	0.503333333	0.401133333	0.117566667	0.577133333
ARHGEF7	-0.1126	0.1997	-0.03155	0.16555	0.1907	0.2015	-0.00285	0.20385	0.0974	0.4106	-0.1305	0.15985	0.0819	-0.0346	0.1217	0.0406	-0.1036	0.30165	0.07125	0.1636	0.17845	-0.04245	0.3526	-0.05395	-0.0415	0.35555	0.0489	0.4554	0.06535	0.19755	0.03525	0.23815	-0.0524	-0.04685	0.2032	0.0482	0.1967	0.15415	-0.07785	0.01905	-0.1145	0.13485	0.2056	-0.02325	-0.0351	-0.00865	0.0185	0.20745
ARHGEF9	-0.3957	-0.08585	-0.11865	-0.3363	0.1209	-0.1853	-0.27685	-0.0806	-0.19475	-0.3527	-0.1422	-0.2951	-0.03785	-0.1083	-0.19335	-0.03405	-0.1049	-0.10875	-0.37965	-0.063	-0.1196	0.0756	-0.2014	0.0429	-0.01325	-0.26005	0.0116	0.08115	-0.1778	-0.05505	0.17645	-0.2566	-0.09795	-0.1431	-0.18605	-0.16365	-0.2219	-0.20185	-0.02425	-0.20305	-0.11225	-0.3956	-0.15095	-0.05255	0.02945	0.0485	-0.42295	0.09345
ARID1A	-0.512266667	0.0137	-0.262633333	-0.2038	-0.244033333	-0.156133333	-0.2604	-0.014566667	-0.3245	-0.147733333	-0.2507	-0.356866667	-0.186833333	-0.191633333	-0.247933333	-0.3709	-0.4809	-0.343166667	-0.270266667	-0.1282	-0.282833333	-0.483366667	-0.161266667	-0.325933333	-0.258733333	-0.054166667	-0.485133333	-0.4424	-0.254366667	-0.3217	-0.388766667	-0.202066667	-0.3063	-0.4416	-0.265033333	-0.331833333	-0.2953	-0.162533333	-0.249133333	-0.4793	-0.251166667	-0.3237	-0.253533333	-0.3359	-0.259466667	-0.1571	-0.345266667	-0.396
ARID1B	0.1661	0.07935	0.17235	0.00885	0.1284	0.0503	0.10295	0.1152	0.00705	0.4806	0.1179	0.1304	0.07245	0.20125	-0.11545	-0.0185	0.0192	-0.11805	0.3107	0.0008	-0.07895	0.16145	0.222	0.1936	0.08675	0.2608	0.0982	0.2089	0.0535	0.08655	-0.09525	0.27365	0.2839	0.28325	0.25195	0.21425	-0.04435	-0.03395	-0.0382	0.196	-0.1746	0.04825	0.2248	0.15135	-0.16135	-0.0642	0.3277	0.09915
ARID2	-0.6335	-0.20855	-0.36845	-0.1226	-0.53825	-0.3384	-0.1797	-0.2904	-0.4225	-0.34665	-0.4202	-0.5058	-0.25785	-0.37405	-0.17115	-0.1679	-0.56935	-0.58135	-0.43515	-0.01415	-0.2433	-0.3282	-0.3972	-0.23075	-0.235	-0.3495	-0.0795	-0.41405	-0.42435	-0.40835	-0.27265	-0.4422	-0.33635	-0.43765	-0.23005	-0.0851	-0.22565	-0.1467	-0.4211	-0.34305	-0.16965	-0.37675	0.0107	-0.3966	-0.52745	-0.38505	-0.53135	-0.2351
ARID3A	-1.3969	-1.4898	-1.5197	-1.3102	-1.4869	-1.7805	-1.7169	-1.7622	-1.8679	-1.0932	-1.7095	-1.9517	-1.6998	-1.6411	-1.9462	-1.3946	-1.4911	-1.559	-1.413	-1.4047	-1.8885	-1.3587	-1.9804	-1.515	-1.5137	-2.0032	-1.6954	-2.0879	-1.698	-1.8979	-1.5964	-1.3331	-1.549	-1.5934	-1.2649	-1.2734	-1.6866	-1.5564	-1.8085	-1.4983	-1.5217	-1.2149	-1.0581	-1.4307	-1.687	-2.0646	-1.6758	-1.6497
ARID3B	-1.8215	-1.1686	-1.0812	-1.0619	-1.3731	-1.5693	-1.0605	-1.3294	-1.2517	-1.0203	-1.4495	-1.912	-1.2913	-1.6311	-1.6411	-1.5331	-1.6699	-1.7424	-1.4071	-1.248	-1.7196	-1.7315	-1.0357	-1.3178	-1.1001	-1.6209	-1.9078	-2.0787	-1.5518	-1.9757	-1.6178	-1.2132	-1.5536	-1.6136	-1.5636	-1.3212	-1.5239	-1.5184	-1.8439	-1.5562	-1.33	-1.1018	-1.1184	-1.7465	-1.8273	-1.5625	-1.5767	-1.1197
ARID4A	0.4437	0.56205	1.02985	0.8196	0.63075	0.801	1.0686	0.45895	0.7381	0.0568	0.531	0.2159	0.51215	0.25485	0.4949	0.2916	0.3017	0.33735	0.3281	0.69865	0.5763	0.53945	0.42855	0.573	0.65255	0.4064	0.09685	0.28395	0.6633	0.5187	0.62285	0.35695	0.38805	0.68835	0.23985	0.28695	0.6549	0.8285	0.5905	0.4842	0.67975	0.5412	0.52595	0.6876	0.7253	0.7641	0.17955	0.4653
ARID4B	0.2855	0.484366667	0.6213	0.595866667	0.513166667	0.462933333	0.474366667	0.244166667	0.6515	0.791766667	0.4559	0.6733	0.5405	0.587066667	0.646233333	0.569033333	0.520266667	0.585633333	0.683933333	0.616166667	0.4735	0.3696	0.8489	0.735666667	0.7287	0.565133333	0.6763	0.640666667	0.502533333	0.664833333	0.617033333	0.613766667	0.6541	0.6863	0.9067	0.576433333	0.7607	0.692	0.739533333	0.573466667	0.5824	0.718533333	0.7129	0.626266667	0.771	0.479966667	0.492266667	0.6316
ARID5A	0.4045	0.39575	0.8033	0.6314	0.4516	0.4281	0.8766	1.2159	0.30445	1.47495	0.51325	1.1397	1.3883	0.13875	1.1305	1.0834	1.19325	1.2774	0.74575	0.7311	0.3386	0.77365	1.687	0.6048	0.438	1.3866	1.4848	1.04145	0.99855	0.4479	1.13695	0.9777	0.32485	0.9239	1.1786	1.3466	0.22725	0.9719	0.65305	1.318	0.53225	1.3595	1.4389	0.51265	0.76245	0.3724	0.5375	1.22825
ARID5B	0.7542	-0.028325	0.97075	0.72855	0.701725	0.684825	0.734625	1.20605	0.668275	2.128775	1.061225	1.87755	1.60405	0.674975	1.48075	1.3984	1.730975	1.50345	0.997875	0.565025	0.4545	0.875275	2.641125	0.9151	0.4177	1.1335	2.3466	1.84375	1.50165	0.810525	1.330625	1.64255	0.744725	1.73875	1.20555	2.0778	0.859975	0.984925	1.0341	2.391125	0.725675	1.507075	2.629375	0.902225	1.26845	0.950425	0.981675	1.522775
ARIH1	-0.4286	-0.4547	-0.448633333	-0.447566667	-0.455633333	-0.3163	-0.207266667	-0.262933333	-0.4156	-0.3261	-0.352	-0.318633333	-0.260166667	-0.496666667	-0.389	-0.516866667	-0.395533333	-0.501566667	-0.408	-0.329366667	-0.3987	-0.507066667	-0.257333333	-0.561566667	-0.6052	-0.418833333	-0.2834	-0.5546	-0.340366667	-0.6734	-0.500433333	-0.547066667	-0.470466667	-0.3305	-0.449466667	-0.345766667	-0.349066667	-0.6162	-0.395866667	-0.3657	-0.4331	-0.270933333	-0.4332	-0.5235	-0.6949	-0.529233333	-0.4017	-0.411133333
ARIH2	0.095633333	0.476433333	0.306	0.1787	-0.153233333	0.119733333	0.233	0.353	0.149466667	0.402766667	-0.167633333	-0.1583	0.15	0.278666667	0.081766667	0.3036	-0.105	0.128633333	0.291066667	0.188033333	0.196666667	0.089133333	0.3942	0.260333333	0.141933333	0.470666667	-0.028966667	0.097633333	0.1325	-0.036633333	-0.011066667	0.300633333	0.004533333	0.070733333	0.490133333	0.043833333	0.175333333	0.217766667	-0.0664	0.118266667	0.177033333	0.0915	0.096233333	-0.0474	-0.034566667	0.158666667	-0.0116	0.229966667
ARL1	0.047	-0.557166667	-0.406833333	-0.549233333	-0.051533333	-0.620433333	-0.158666667	0.0615	0.0973	-0.354133333	0.296366667	0.319766667	-0.113166667	-0.110733333	-0.027933333	0.095433333	0.2979	0.132533333	-0.215433333	-0.117733333	0.366866667	0.231266667	-0.007333333	-0.086433333	-0.173033333	-0.324233333	-0.0351	0.1937	0.113633333	0.250633333	0.218766667	-0.082733333	0.2971	-0.094566667	-0.236333333	0.3693	-0.130066667	-0.313233333	0.279833333	0.328966667	-0.053066667	-0.083766667	-0.0382	0.2851	0.1295	0.312	0.0765	-0.0412
ARL10	-0.138066667	-0.1412	-0.220233333	-0.143133333	0.052066667	-0.047533333	-0.0682	-0.0673	-0.0311	0.120333333	0.0158	0.0501	0.0568	-0.0484	0.0414	-0.083266667	-0.120733333	0.2201	-0.0324	0.0357	0.16	0.0767	0.117966667	0.125133333	-0.002833333	-0.101566667	-0.036066667	0.142233333	0.053733333	0.0374	0.055333333	-0.001566667	-0.115133333	-0.052433333	-0.020933333	-0.0213	-0.0333	0.041733333	0.137966667	-0.078733333	0.142166667	-0.1123	-0.1489	0.063866667	0.071366667	0.0867	-0.122733333	-0.143266667
ARL11	0.926366667	0.310933333	0.8633	0.7653	0.568433333	0.445466667	0.731166667	0.476666667	0.8784	0.262433333	0.670133333	0.380766667	0.606266667	0.287566667	0.0441	0.394	0.572566667	0.291233333	0.4044	0.511166667	0.760233333	0.7632	0.543566667	0.444866667	0.648066667	0.1969	0.209066667	0.0076	0.5535	0.802566667	0.469966667	0.719866667	0.5545	0.384833333	0.4833	0.559266667	0.2976	0.675566667	0.5374	0.274266667	0.496566667	1.217566667	0.6232	0.679633333	0.533766667	0.451266667	0.560133333	0.605766667
ARL13B	1.08945	1.6634	1.2596	1.3147	1.33205	1.5503	1.3515	1.7207	1.10215	0.9839	0.8674	1.59295	1.44975	0.85075	1.0941	1.0296	1.07595	1.50625	1.0446	0.7863	1.1009	1.0905	1.65025	0.99135	0.9424	1.86615	1.42485	1.03455	1.53145	0.8485	0.936	1.1352	1.2904	1.3268	1.2937	1.0389	1.0744	1.08545	1.233	0.9708	0.89865	1.38245	1.25275	0.6674	0.97435	0.7739	0.9365	1.32505
ARL14	-0.3032	-0.2081	-0.2532	-0.4934	-0.502	-0.4145	-0.6756	-0.2611	0.031	-0.1658	-0.0269	-0.2524	-0.1421	-0.0692	-0.2019	0.0291	-0.3286	-0.4561	-0.2043	-0.2839	-0.0612	-0.0557	-0.0823	0.0083	-0.4462	0.3903	0.3423	-0.2434	0.23	-0.1268	-0.3071	-0.1026	-0.0128	0.1758	-0.3868	0.0344	-0.207	-0.359	-0.2346	-0.2375	-0.5481	-0.0994	0.128	-0.3869	0.0521	-0.1325	-0.331	-0.1618
ARL15	0.0871	0.1994	0.0766	0.2144	0.2298	0.0324	0.1081	-0.084	0.2207	-0.0379	0.2678	0.4941	0.163	0.0379	0.0318	0.1225	0.4008	0.3824	-0.1535	0.0571	0.1622	0.2104	0.218	0.2046	0.2494	-0.1219	0.2508	0.0106	0.1082	0.173	0.1049	0.174	0.1205	-0.0022	0.1814	0.2758	-0.1136	0.1418	0.4054	0.1991	0.4106	0.3692	0.1262	0.3533	0.3106	0.2096	0.178	0.0545
ARL16	-0.4381	-0.1065	-0.3713	-0.2667	-0.3384	-0.7018	-0.8171	-0.3377	-0.5292	-0.6969	0.0708	-0.8625	-0.2694	-0.0742	-0.2287	-0.2634	0.0004	-0.0703	-1.0241	-0.6268	0.0774	-0.6178	-0.341	-0.2326	-0.0886	-0.3546	-0.2433	-0.2051	-0.7918	-0.6183	-0.1044	-0.6674	-0.424	-0.9296	-0.8381	-0.4028	-0.0199	-0.121	-0.2574	-0.4536	-0.4354	-0.8667	-0.9539	-0.503	0.1828	-0.1675	-1.0151	-0.2605
ARL17A	-0.45275	-0.1006	-0.0096	-0.4857	-0.2236	-0.4045	-0.4072	-0.27065	-0.4389	0.20445	-0.4397	-0.3123	-0.3957	-0.02125	-0.589	-0.0313	-0.7292	-0.3163	0.36215	-0.30675	-0.1788	-0.53775	-0.67825	-0.1084	-0.1814	-0.7058	-0.92665	-0.3599	-0.2276	-0.1871	-0.18025	-0.58295	-0.1954	-0.40245	-0.62905	-0.52895	0.0651	0.0907	0.01975	-0.61265	-0.4568	-0.4274	-0.37485	-0.093	-0.4851	-0.1513	-0.4695	-0.29025
ARL17B	0.9172	2.5926	1.8658	1.3569	1.6914	1.0391	1.2601	1.5162	1.8269	2.318	2.1336	1.312	2.0112	2.9298	1.2999	1.3712	1.0918	-0.0277	2.4144	1.484	2.0877	1.7616	1.0487	3.0589	1.4875	0.8993	1.2229	1.8204	1.5937	0.993	0.6999	2.4379	2.1853	1.0523	2.783	0.8049	2.4675	2.3478	0.7407	1.2745	0.7138	1.4471	2.2968	1.1387	1.579	1.1799	1.8388	0.6579
ARL2	-0.5318	-0.4343	-0.5083	-0.418	-0.1366	-0.2803	-0.5621	0.0982	-0.6578	-1.0467	-0.4522	-0.466	-0.7272	-0.6651	-0.6067	-0.8823	-0.5706	0.0322	-0.9131	-0.7948	-0.5296	-0.6325	-0.733	-0.6721	-0.5238	-0.7678	-0.6264	-0.6416	-0.7671	-0.4681	-0.4666	-0.8446	-0.9419	-0.8794	-0.7864	-0.8953	-0.694	-0.6279	-0.4706	-0.7793	-0.5724	-0.7568	-0.9122	-0.6023	-0.2626	-0.4202	-0.9845	-0.4627
ARL2BP	0.8412	1.2494	0.936	1.0617	0.9961	1.0999	0.8405	1.173	0.8829	0.2775	0.7876	0.7911	0.5699	0.8733	0.8262	0.7554	0.9965	0.8581	0.6588	1.074	1.0189	1.0014	0.4452	0.8616	1.0119	0.6721	0.5737	0.5617	0.4917	0.7968	0.82	0.6993	0.9947	0.7037	0.696	0.6769	0.9933	0.8269	0.8189	0.7598	0.9012	0.3586	0.5365	0.8846	0.8679	1.0239	0.442	0.9252
ARL3	0.149	0.3456	0.4928	0.4016	0.37175	0.1914	-0.11755	0.58235	0.2757	-0.0549	0.47395	0.43785	0.16065	0.45525	0.72405	0.2489	0.4308	0.472	-0.05165	0.33365	0.3048	0.45295	0.12005	0.462	0.4765	-0.0247	0.4898	0.76195	0.19555	0.47355	0.15155	-0.0753	0.58465	0.52995	0.237	0.55035	0.5511	0.2736	0.6737	0.3475	0.24825	-0.1457	0.05065	0.44425	0.6826	0.3905	0.53145	0.36395
ARL4A	-0.4027	-1.13145	-0.13355	-0.21515	-0.51545	-0.35175	-0.1726	-0.62075	-0.0877	-0.6274	-0.4916	-0.18705	-0.27255	-0.66905	-0.91035	-0.69615	-0.1569	-0.65715	-0.6165	-0.76215	-0.2848	-0.04225	-0.14345	-0.74885	-0.78425	-0.337	-0.35535	-0.48395	-0.1799	-0.54935	-0.54815	-0.63215	-0.2135	-0.453	-0.78385	-0.651	-0.08325	-0.5984	0.153	-0.7837	-0.5956	-0.7509	-0.81635	-0.3913	-0.53375	-0.7072	-0.77105	-0.71635
ARL4C	-0.6732	-0.856	-0.6882	-1.0177	-0.895	-0.7061	-0.269	-0.593	-0.3717	0.628	0.5727	-0.2479	0.4538	-0.0805	-0.5339	0.4903	0.4889	1.5056	0.5168	0.0291	-0.4458	0.0131	0.3987	-0.0537	0.1542	0.4456	0.8325	-0.4153	0.8606	-0.3733	0.8506	0.6854	-0.3525	-0.1767	0.4507	0.7058	-0.7699	0.2961	-0.2146	0.4928	-0.197	1.2234	0.8088	-0.0715	0.3037	-0.2363	-0.0172	0.8392
ARL4D	-0.488	-0.2816	-0.51895	-0.52955	-0.36365	-0.7376	-0.7443	0.11005	-0.604	-0.61905	-0.15835	0.2777	-0.2995	-0.6593	-0.43135	-0.13755	-0.18315	0.00115	-0.5939	-0.5711	-0.3185	-0.8365	0.7999	-0.7972	-0.59195	-0.61445	0.1024	-0.19585	-0.7557	-0.31365	-0.6072	-0.50115	-0.60485	-0.38255	-0.7744	-0.5402	-0.86	-0.67985	-0.03345	-0.10105	-0.5391	-0.3068	-0.03685	-0.32255	0.0914	-0.23345	0.0319	0.08125
ARL5A	1.0211	0.8185	1.0552	0.8518	0.8912	0.96965	0.9122	0.5693	0.8053	0.79205	0.65785	0.83605	0.80885	0.6404	0.3276	0.7738	1.05915	0.7359	0.75825	0.83195	0.79495	0.9404	0.5713	0.6847	0.71945	0.7939	0.69715	0.3774	0.9136	0.47785	0.5903	0.7347	0.8042	0.81745	0.7874	0.75375	0.5431	0.48885	0.6895	1.0559	0.70525	0.8787	0.8099	0.7291	0.42375	0.68475	0.63195	0.68285
ARL5B	-0.598166667	-0.467766667	-0.493566667	-0.5512	-0.555733333	-0.441966667	-0.471033333	0.041666667	-0.485766667	-0.138766667	-0.3383	-0.17	-0.0373	-0.313233333	0.126566667	-0.208966667	-0.3138	-0.047733333	-0.2095	-0.145633333	-0.397566667	-0.056166667	0.304266667	-0.582966667	-0.6089	-0.1324	0.242833333	0.020766667	-0.015433333	-0.419533333	-0.237666667	-0.084566667	-0.3501	-0.004133333	-0.205433333	0.268933333	-0.4515	-0.052366667	-0.3821	0.21	-0.544366667	0.466133333	-0.060866667	-0.434666667	-0.2954	-0.604666667	-0.280366667	0.087033333
ARL6	-0.2054	-0.3745	0.3627	-0.0504	-0.118	0.1053	-0.1123	0.061	-0.236	-0.8871	0.0363	0.6788	-0.0896	-0.1503	0.1821	-0.1239	-0.5389	-0.1194	-0.1847	-0.192	-0.1627	-0.1187	-0.2885	-0.3534	-0.3986	-0.6605	-0.1588	0.2911	-0.0181	0.1631	-0.2137	-0.1889	0.0329	0.232	-0.6168	0.0014	0.086	-0.1731	0.3478	-0.4809	-0.3215	-0.338	-0.2446	-0.1958	-0.1931	-0.6549	-0.292	-0.454
ARL6IP1	0.1253	-0.6823	0.1146	-0.047	-0.26605	-0.3136	0.06785	-0.59285	0.12935	-0.70435	-0.19245	-0.21585	-0.23035	-0.4298	-0.5031	-0.4979	-0.19135	-0.57705	-0.18735	-0.09545	-0.0323	-0.12505	-0.1906	-0.2774	-0.05585	-0.507	-0.28465	-0.8383	-0.048	-0.12305	-0.3467	-0.2567	-0.24895	-0.2527	-0.68665	-0.30575	-0.1874	0.0335	-0.2207	-0.4475	-0.18295	0.1519	-0.45985	-0.17975	-0.3552	-0.32025	-0.2265	-0.28755
ARL6IP4	0.570633333	0.605	0.6453	0.588266667	0.569233333	0.403733333	0.4444	0.586533333	0.5271	0.3273	0.640333333	0.504966667	0.3211	0.4779	0.6737	0.500966667	0.706766667	0.4592	0.484666667	0.525666667	0.586966667	0.5432	0.361133333	0.5564	0.4903	0.631566667	0.665033333	0.4779	0.439233333	0.518766667	0.548633333	0.412733333	0.505133333	0.665333333	0.506866667	0.322333333	0.398933333	0.4754	0.554166667	0.5437	0.680166667	0.445666667	0.381066667	0.4567	0.6342	0.534766667	0.3987	0.5764
ARL6IP5	1.87905	1.18375	1.5593	1.5989	1.36925	1.582	1.68125	1.4354	1.94925	1.1021	2.0102	1.32495	1.53895	1.4831	1.34745	1.9321	2.05485	1.6631	1.7158	1.8781	2.22445	1.99285	1.72475	1.6478	1.91005	1.71805	1.7358	1.47425	1.8229	2.1152	1.92265	1.64895	1.80125	1.45715	1.68945	1.67015	1.4811	1.86465	1.90015	1.85785	2.0122	1.85075	1.4471	1.93055	2.0402	2.06595	1.5798	2.10975
ARL6IP6	-0.7169	-0.6509	-0.4084	-0.3557	-0.1051	-0.3769	-0.2715	-0.9546	-0.4883	-1.1625	-0.595	-0.5511	-0.3267	-0.8556	-0.588	-0.7863	-0.7067	-0.9363	-0.5891	-0.1497	-0.7181	-0.6348	-0.7018	-0.7315	-0.5198	-0.7674	-0.7326	-1.1155	-0.4081	-0.6738	-0.7772	-0.8761	-0.5156	-0.3725	-0.9415	-0.7563	-0.4125	-0.5683	-0.4779	-0.459	-0.6665	-0.1265	-0.6915	-0.7242	-0.6687	-0.8142	-0.7873	-0.7766
ARL8A	0.60805	0.74075	0.5386	0.6744	0.64525	0.4738	0.61845	0.60145	0.33945	0.31105	0.38715	0.3661	0.7364	0.25535	0.03945	0.33465	0.46585	0.64175	0.4235	0.5864	0.3103	0.5251	0.60075	0.06815	0.22735	0.4588	0.29855	0.1715	0.6296	0.36995	0.2623	0.54525	0.2034	0.2808	0.42165	0.1273	0.04145	0.267	0.25835	0.53895	0.24045	0.81415	0.2549	0.29275	0.2034	0.32845	0.4701	0.519
ARL8B	1.14235	0.97855	0.8988	0.93785	0.93945	0.90155	1.1826	0.99695	0.90315	0.6161	0.82925	0.74135	0.9765	0.60995	0.44815	0.6987	1.0217	0.7746	0.96785	0.7491	0.79245	0.92345	0.8423	0.54655	0.6217	1.0053	0.70965	0.6277	0.92935	0.842	0.6889	0.8788	0.7089	0.62875	0.75695	0.5162	0.42985	0.5696	0.6462	0.78385	0.97675	1.4674	0.6325	0.75185	0.7333	0.71	0.70625	0.90575
ARMC1	-0.102	-0.5164	-0.2914	-0.2669	-0.2464	-0.4396	-0.8828	-0.1112	-0.1127	-0.4709	0.0049	-0.2266	-0.1938	-0.0462	-0.2848	-0.264	-0.0184	-0.3544	-0.0433	-0.0152	0.3197	-0.1215	-0.6812	-0.077	0.0533	-0.4037	-0.4364	-0.1971	-0.2337	0.111	0.0492	-0.3376	0.0182	-0.3769	-0.2407	-0.1425	-0.02	-0.2339	-0.2169	-0.3819	-0.1006	-0.2262	-0.3122	0.001	0.0786	-0.2849	-0.1959	-0.1214
ARMC10	-0.78555	-1.4474	-1.1659	-1.09695	-1.00685	-1.193	-1.1237	-1.25415	-0.9178	-1.39005	-0.74065	-0.68425	-0.8614	-1.11665	-1.2121	-1.07	-0.8269	-0.83245	-1.1577	-1.0293	-0.75105	-0.8445	-1.2112	-1.06935	-1.09455	-1.2925	-1.02915	-0.87065	-0.9774	-0.8183	-0.8574	-1.1741	-0.93215	-1.18655	-1.2847	-0.99205	-1.08905	-1.15345	-0.7644	-1.11445	-0.9717	-0.942	-1.14565	-0.856	-0.88095	-0.9081	-0.9879	-1.0725
ARMC2	0.15105	0.152	1.07995	0.16245	0.29455	0.3894	0.7011	0.0375	0.6279	0.4207	0.7391	1.26135	0.179	0.7312	1.77195	0.27735	0.39255	0.21785	0.39725	-0.0129	0.20265	0.44765	0.33955	0.92305	0.1427	0.0895	0.8051	1.5892	0.55965	1.12755	0.4909	0.19735	1.27315	1.2562	0.13335	0.88415	2.1009	0.588	1.7941	0.52065	0.1365	0.26795	0.73535	0.46955	0.48855	0.3979	1.1898	0.13885
ARMC3	1.9744	-0.1628	4.2947	1.3558	2.5689	2.7233	3.4191	0.5215	3.5984	1.7386	4.3179	5.8704	0.5145	3.8258	5.7718	2.5021	1.9378	3.0413	3.069	0.5483	1.7237	2.3097	0.7833	3.6819	1.6873	0.1368	4.3868	5.4125	3.7734	5.4111	3.7786	1.8213	5.3165	5.1211	1.9316	4.695	5.8947	2.9782	6.0427	3.0975	2.0503	0.984	3.6519	3.2802	3.3329	0.995	5.2344	0.1752
ARMC4	-0.0644	-0.67855	0.9505	-0.11445	0.20905	0.3155	0.32755	-0.33775	0.53185	-0.002	1.07705	1.42225	-0.15205	0.73545	1.7754	0.38895	0.17475	0.62315	0.49225	-0.2989	0.1526	0.18405	-0.3527	0.4725	0.0537	-0.28495	1.2283	2.0096	0.48325	1.75085	0.9863	0.03535	1.3073	1.39355	-0.09145	1.23625	1.8943	0.55075	1.83645	0.3914	0.07075	-0.2259	0.6606	0.3455	0.94005	-0.3211	1.25855	-0.3818
ARMC5	0.0709	0.0338	-0.2832	0.1023	0.0761	0.3403	-0.0261	0.0063	-0.0527	0.9867	0.0661	0.1635	-0.014	0.1855	0.2808	0.441	0.3335	0.5306	0.4325	-0.0019	0.1622	0.3721	0.398	0.2198	-0.0411	0.5664	0.7566	0.0607	0.0652	0.0675	0.2399	0.4355	-0.0149	0.581	0.6115	0.1186	-0.035	0.0794	-0.0876	0.6	0.1388	-0.0372	0.3248	-0.1011	0.1231	-0.2086	0.1543	0.3225
ARMC6	-0.6993	-0.6149	-0.8953	-0.8537	-0.5589	-0.4929	-0.7118	-0.5576	-0.9451	-0.1971	-0.6908	-0.4546	-0.7673	-0.6302	-1.0171	-0.6898	-0.4009	-0.1164	-0.7996	-0.8104	-0.9382	-0.8304	-0.8603	-0.8101	-0.617	-0.5597	-0.8282	-0.7909	-0.7432	-0.9942	-0.6986	-0.7133	-0.838	-0.7624	-0.558	-0.6199	-1.2863	-0.7778	-0.5687	-0.7528	-0.8514	-0.7359	-0.6682	-0.9844	-0.8026	-0.6925	-0.675	-0.9257
ARMC7	0.9416	0.8026	0.3039	0.4527	0.5062	0.6403	0.6727	0.9803	0.5724	0.1223	0.7606	0.0976	1.0604	0.704	0.0555	0.491	0.6437	0.369	0.6808	0.5801	0.4978	0.4226	0.5197	0.3405	0.5645	1.7503	-0.2656	-0.1347	0.8164	0.6571	0.2735	0.5859	0.4846	0.3928	1.1504	-0.3233	0.073	0.6514	0.4419	-0.2297	0.4707	0.133	0.1299	0.505	0.4724	0.6156	0.5565	0.8744
ARMC8	0.3162	0.3318	0.327775	0.375525	0.34045	0.2587	0.3577	0.2555	0.12935	0.54515	0.14625	0.38695	0.528225	0.027825	0.11855	0.3703	0.545975	0.28815	0.198125	0.190075	0.116025	0.16165	0.521225	-0.044	-0.00665	0.568275	0.492775	0.432025	0.4381	0.15835	0.1924	0.24885	0.1528	0.170425	0.492375	0.271175	-0.0802	0.23205	0.120175	0.318525	0.097375	0.585025	0.522725	0.076475	0.1473	0.176725	0.16325	0.323575
ARMC9	0.6781	0.313433333	0.968133333	0.461866667	0.415266667	0.757633333	0.635066667	0.101433333	0.443666667	-0.772933333	0.3575	0.035566667	0.436566667	-0.272633333	0.185433333	-0.1862	0.134366667	0.5512	0.4345	0.254466667	0.0067	0.771466667	-0.0689	0.388	0.0409	0.677433333	-0.4199	0.3581	0.566866667	0.7426	0.039466667	0.034233333	0.1654	-0.129433333	0.6382	-0.082966667	0.2409	0.199533333	0.1887	-0.414333333	0.557833333	0.091	-0.3327	-0.3685	0.005733333	0.4012	0.042766667	0.057566667
ARMCX1	0.8677	0.9748	0.8842	0.9824	1.2536	1.2894	1.2015	1.2395	0.8585	-0.1676	1.062	0.8351	0.9487	0.6206	1.0259	0.6026	0.8174	1.2312	0.6293	1.4236	1.2522	1.1162	0.9616	1.0721	1.0004	0.4918	1.0809	0.9684	0.4465	1.1083	1.1379	0.7592	0.8356	0.8988	0.4671	0.6011	1.531	1.3153	1.1978	0.8573	1.0603	0.3898	0.14	1.1177	1.5136	0.9217	0.5165	0.9754
ARMCX2	0.342	-0.2311	-0.0487	-0.1504	0.3665	0.0162	-0.0599	0.0466	0.4136	-0.359	0.3918	0.5337	0.5457	0.3948	0.3281	0.0645	0.0892	1.2928	0.4139	0.7759	0.843	0.7633	0.6453	0.92	0.4735	-0.2267	0.2264	0.6147	0.4388	0.5512	0.4366	0.3783	0.4163	-0.0706	0.2617	0.0826	0.806	0.7334	0.6292	0.3108	0.3876	-0.1973	-0.2682	0.5145	0.8233	0.7386	0.0259	0.4546
ARMCX3	0.228	0.2242	0.371	0.46015	0.65705	0.3995	0.1759	0.44925	0.53505	-0.18395	0.4397	0.41375	0.82365	0.16245	0.18355	0.10125	0.3785	0.6788	0.4469	0.52795	0.6008	0.63635	0.595	0.6109	0.3418	0.13135	0.0433	0.1768	0.64805	0.27525	0.38095	0.26895	0.51725	0.3686	0.01065	0.27215	0.0482	0.2687	0.4983	0.5046	0.46675	0.43075	0.2873	0.5058	0.4256	0.57605	0.0599	0.6288
ARMCX4	0.10785	0.11675	0.2245	0.1397	0.0304	-0.0254	0.195	0.17185	0.10035	0.11355	0.23715	0.28225	0.08265	0.15745	0.10335	0.10045	0.09345	0.1598	0.05425	0.35445	0.2576	0.0638	0.02145	0.1423	0.2046	0.1326	-0.08205	0.21225	0.05765	0.06205	0.21705	0.1522	0.03235	0.16955	0.1689	0.19455	0.2283	0.2565	0.09215	0.13545	0.20625	0.15725	-0.02195	0.15765	0.04065	0.07115	0.07295	-0.0637
ARMCX5	0.2969	0.0135	0.3146	0.2594	0.1857	0.1042	-0.0459	-0.0904	0.3486	-0.0435	0.489	0.2713	-0.15	0.3478	0.2902	0.3452	0.4273	0.571	0.3397	0.2274	0.3429	0.3848	-0.3809	0.2646	0.2772	0.1047	0.1128	0.2627	-0.0993	0.4564	0.3117	0.2833	0.6043	0.3032	-0.0874	0.1675	0.5255	0.1924	0.2827	0.3338	0.3525	0.121	0.1603	0.2585	0.4656	0.2217	0.4383	0.1725
ARMCX6	0.3618	-0.13545	-0.11315	0.04125	0.3215	-0.12385	-0.042	-0.26485	0.40355	0.052	0.3318	0.02025	0.3081	0.39585	-0.2717	0.0577	0.0052	0.1368	0.362	0.33955	0.2964	0.51395	0.1762	0.3508	0.3748	0.19065	-0.3453	-0.12655	0.1674	0.08605	0.08905	0.32115	0.21195	-0.1332	0.09985	-0.11775	0.0962	0.31395	0.12365	-0.00935	0.2475	-0.02635	-0.0802	0.2276	0.1281	0.3489	0.1376	0.38055
ARNT	0.0282	0.46725	0.3417	0.4686	0.3259	0.4174	0.1507	0.2407	0.1944	-0.389	0.3323	0.04665	0.1305	0.13105	0.3561	0.1223	0.09635	0.4573	-0.0497	0.35725	0.37985	0.3081	0.62935	0.41165	0.19995	-0.03325	0.3664	0.04845	0.2767	0.23555	0.2798	0.1691	0.2157	0.27275	0.1408	-0.0656	0.3605	0.31445	0.07795	0.38915	0.37135	0.11545	0.0234	0.4474	0.6067	0.2835	-0.12935	0.57935
ARNT2	0.4689	-0.3975	0.2177	0.435	-0.9636	-0.3275	0.4309	0.2745	0.0696	1.0257	0.5714	-0.2761	0.2598	0.8164	-0.1817	0.7843	1.066	1.3917	1.5334	0.328	0.5464	0.9999	0.34	0.8674	0.8742	0.5605	-0.0393	-0.0664	0.962	0.1643	0.0683	0.9154	1.5	-0.364	1.7734	-0.0886	0.407	0.2713	0.2028	0.3343	1.2733	-0.6611	0.7214	1.0952	0.4773	0.7474	0.9165	0.0638
ARNTL	2.1076	1.2744	2.0072	2.444	1.3933	1.9132	1.9824	1.6145	0.3944	1.1338	0.06	1.4085	2.0293	1.6486	-0.1795	0.8463	2.1803	1.5032	2.242	2.2054	2.1884	0.9652	1.2028	0.368	2.0382	-0.126	1.4233	1.0299	0.2152	1.3578	-0.0108	1.6962	0.3152	1.5923	0.2981	1.3495	1.8581	2.1216	1.6876	1.1024	0.7588	1.3507	0.5364	0.6369	1.3276	1.2749	1.5998	1.3822
ARNTL2	-1.1062	-2.164566667	-2.280466667	-2.086766667	-2.0337	-2.098366667	-1.623466667	-2.293266667	-1.3066	-0.5365	-1.261466667	-0.910233333	-0.7026	-0.877366667	-1.311433333	-1.0457	-0.940666667	-0.968466667	-0.850233333	-1.3122	-1.3162	-0.9996	-0.429266667	-1.200733333	-1.376233333	-1.141166667	-1.170933333	-1.0152	-0.729433333	-0.842233333	-1.034466667	-0.6747	-1.166766667	-1.198766667	-0.808966667	-0.947566667	-1.8743	-1.180266667	-1.407	-0.9994	-1.443	-0.330566667	-0.6285	-1.186566667	-1.262433333	-1.1599	-0.830433333	-0.9788
ARPC1A	-0.9582	-0.8224	-1.1721	-1.178	-0.7285	-1.0301	-0.9874	-0.6798	-1.1326	-1.6778	-1.2844	-1.2115	-1.1221	-1.2458	-1.045	-1.1418	-1.4294	-1.0358	-1.4537	-1.0354	-1.0231	-1.0682	-1.1839	-1.305	-1.1551	-1.3486	-1.2924	-0.9502	-1.0476	-0.863	-1.046	-1.2379	-1.156	-1.1221	-1.272	-1.4985	-1.2071	-1.201	-1.2546	-1.2529	-1.2811	-1.5968	-1.5534	-1.1745	-1.0776	-1.1283	-1.117	-1.0664
ARPC1B	0.3263	-0.7192	-0.0236	-0.0638	0.0585	-0.0618	-0.0824	0.26	0.3823	-1.2116	-0.0267	-0.5026	0.2533	-0.2888	-0.77	-0.1156	0.1172	0.0884	-0.3431	-0.0348	0.0481	0.1912	0.0724	-0.461	0.1307	-0.3306	-0.7466	-0.6969	0.1334	0.1489	-0.0535	-0.0919	-0.5054	-0.6766	-0.6971	-0.2442	-0.9326	0.1768	-0.3128	-0.4278	0.1857	0.3341	-0.4398	-0.3369	-0.0858	0.4462	-0.4584	0.1868
ARPC2	1.138	1.3201	1.0291	1.0059	1.2618	1.0921	1.347	1.2434	1.2386	1.1344	0.9506	0.7602	1.4285	1.0689	0.4168	0.9198	0.951	0.4475	1.2924	1.1388	1.0294	1.4632	1.3256	0.9196	1.123	1.341	0.4447	0.4023	1.4411	0.8403	0.7957	1.0882	0.9535	0.7581	1.0242	0.8141	0.0771	1.0312	0.6125	0.9996	1.1301	1.7609	0.8991	0.822	0.3546	1.2708	0.9502	1.1612
ARPC3	0.8088	0.26	0.6408	0.6198	0.4217	0.2618	0.5846	0.5406	0.5952	0.1319	0.4693	0.3732	0.5647	0.2852	0.1701	0.4535	0.6967	0.5253	0.5438	0.7848	0.6006	0.8076	0.8305	0.2682	0.7374	0.5981	0.2715	0.2566	0.6579	0.7466	0.6489	0.7696	0.4514	0.3395	0.5404	0.5731	0.0009	0.8197	0.3464	0.4628	0.4783	1.1349	0.278	0.3495	0.5091	0.6574	0.5363	0.8235
ARPC4	0.0747	-0.56585	-0.2921	-0.0809	0.0798	-0.1905	-0.3443	-0.16085	-0.1752	-0.64035	0.02655	-0.12545	0.0185	-0.5113	-0.4162	0.00795	0.25635	0.3382	-0.39245	-0.096	0.0485	0.3446	-0.05655	-0.2951	-0.0462	-0.497	-0.34	-0.4101	-0.1425	0.14095	0.0805	-0.0099	-0.26795	-0.27735	-0.4964	-0.12715	-0.20365	-0.20605	-0.24385	-0.13165	-0.21215	0.09095	-0.355	-0.10585	0.14515	-0.09465	-0.23285	-0.05075
ARPC4-TTLL3	-0.250733333	0.088166667	-0.132566667	0.032833333	-0.236533333	-0.0662	0.0986	-0.395333333	-0.138833333	0.343966667	-0.2746	-0.177933333	0.039266667	0.073066667	0.033366667	-0.104866667	-0.131033333	-0.368533333	0.103333333	0.017933333	-0.224166667	-0.1344	-0.016033333	0.3411	-0.039533333	0.160666667	-0.0716	-0.144133333	-0.1148	-0.4797	-0.231433333	0.077033333	-0.2735	-0.1104	0.083866667	-0.248166667	0.2817	-0.158	-0.0987	-0.014266667	0.016866667	-0.2605	-0.0173	-0.115066667	-0.361633333	-0.228766667	-0.2374	-0.1739
ARPC5	1.3251	1.5867	1.4068	1.2695	1.4362	1.1064	1.3261	1.3832	1.3148	1.119	1.0409	1.0016	1.3197	1.2987	0.4281	1.0283	1.0126	0.9299	1.3899	1.1076	1.197	1.3991	1.5235	1.1096	1.1435	1.3569	0.6162	0.6986	1.2776	1.367	1.0245	1.6805	0.9492	1.0188	1.5114	0.9555	0.6725	1.4308	0.5787	0.9356	1.0487	1.6554	0.9191	0.7768	0.7075	1.183	1.2534	1.0936
ARPC5L	0.0099	-0.7842	-0.7532	-0.8798	-0.2897	-0.4228	-0.0624	-0.3081	-0.4658	0.2553	-0.2802	-0.2078	-0.053	-0.1923	-0.8745	-0.6818	-0.2238	-0.2597	-0.1779	-0.7927	-0.425	-0.2686	-0.3467	-0.4752	-0.736	-0.2163	-0.7777	-0.7302	0.2647	-0.6432	-0.668	-0.4423	-0.4007	-0.333	-0.3895	-0.434	-1.311	-0.7648	-0.5851	-0.1878	-0.5983	0.0376	0.0584	-0.6433	-0.7902	-0.3523	-0.2701	-0.1881
ARPM1	0.3318	0.4446	0.1019	0.0658	0.0824	0.3435	0.2708	0.2965	0.0884	-0.071	0.3891	0.1387	0.247	0.2688	0.2303	0.116	0.4818	0.446	0.2876	0.2006	0.2721	0.5072	0.1154	0.2024	0.1827	0.1957	0.3112	0.0235	0.3157	0.2938	0.2231	0.1006	0.3193	0.3498	0.1785	0.1535	-0.1067	0.4111	0.2119	0.28	0.1585	0.4919	0.1871	0.3701	0.4113	0.3423	0.3466	0.3268
ARPP19	-0.7265	-0.70075	-0.59675	-0.5479	-0.52215	-0.5118	-0.4271	-0.6401	-0.5658	-0.67985	-0.4827	-0.62815	-0.48045	-0.81805	-1.05995	-0.937	-0.4888	-0.73825	-0.81495	-0.7093	-0.69955	-0.73495	-0.8787	-0.91485	-0.8235	-0.83245	-0.6006	-0.97825	-0.4031	-0.9101	-0.75355	-1.0705	-0.71055	-0.6616	-1.12315	-0.7377	-0.92535	-1.11955	-0.69925	-0.65815	-0.65495	-0.4142	-0.5685	-0.6338	-0.7789	-0.7035	-0.7245	-0.79105
ARPP21	-1.5556	-1.36315	-1.36645	-1.4066	-1.66045	-1.45055	-1.4279	-1.51695	-1.4576	-1.2259	-1.2233	-1.28145	-1.2768	-1.40755	-1.43045	-1.19455	-1.41615	-1.3418	-1.22225	-0.944	-1.4848	-1.0547	-1.40655	-1.3798	-1.486	-1.18285	-1.59445	-1.477	-1.57505	-1.30355	-1.5598	-1.116	-1.3194	-1.12675	-1.3249	-1.24865	-1.12915	-1.4277	-1.6834	-1.32245	-1.46405	-1.53355	-1.43375	-1.69785	-1.4771	-1.4756	-1.2826	-1.37125
ARR3	-0.0874	-0.0458	0.1227	0.0674	-0.0097	-0.086	0.0063	0.1374	0.0786	0.0149	-0.0864	0.0259	-0.2255	-0.114	0.0805	-0.0562	-0.0561	-0.1137	0.0489	-0.0119	0.0218	0.168	0.1547	0.0431	-0.0626	0.057	-0.1039	0.0857	-0.1384	-0.1105	0.1653	0.1632	-0.0908	0.1132	-0.1691	0.0142	0.03	0.0478	-0.334	0.3728	-0.0934	0.1268	-0.0614	-0.0967	-0.0637	-0.156	-0.0085	0.0109
ARRB1	1.19215	2.2453	1.7189	2.291	1.50515	1.7553	1.5831	2.32395	1.2005	-0.4093	1.0093	0.4561	0.82325	0.96255	0.5268	0.7259	0.8019	0.7531	0.60425	1.40935	1.03105	0.89545	0.61005	0.28425	1.14655	0.83435	0.64095	0.3364	0.47875	0.7914	0.58685	0.5817	0.4868	0.2762	0.6208	0.48665	0.7995	0.9782	0.6027	0.5263	0.92055	1.4321	0.13055	0.7053	0.6501	0.67185	0.71445	0.9312
ARRB2	1.766	0.8896	1.66	1.9564	1.0223	1.3224	1.7525	1.4367	1.5991	0.991	1.162	0.8792	1.7329	1.0734	0.7416	1.5642	1.3533	1.1388	1.3317	1.431	1.3689	1.5109	1.6129	0.8638	1.3752	1.4636	1.1788	0.5743	1.2705	1.4775	1.2685	1.8722	1.0623	1.0011	1.1476	1.3402	1.0505	1.4205	0.944	1.2961	1.5018	2.1628	1.2591	1.3418	1.1058	1.1277	1.5032	1.3567
ARRDC1	0.13065	0.06465	0.20865	0.04885	0.0538	0.10335	0.12055	-0.33115	0.0302	0.04665	0.15315	-0.01125	0.0127	0.1355	-0.2045	0.14255	0.04655	0.07245	0.1161	0.00715	-0.24725	-0.0776	-0.49005	-0.2007	-0.0154	0.09665	-0.31165	-0.0126	0.0193	-0.0705	-0.21565	0.077	-0.0222	0.02015	-0.0209	-0.14085	-0.2057	-0.2006	-0.04325	-0.23605	-0.0963	-0.0918	-0.1481	-0.2158	-0.1366	-0.43025	0.0266	-0.3317
ARRDC2	0.7254	2.85675	2.66985	2.571	1.3829	1.5669	1.86895	2.0214	1.6909	1.10985	0.9768	0.1558	1.6089	0.97905	0.5162	0.8415	0.63825	1.00225	1.49305	0.93735	0.2434	0.43525	1.1758	0.71715	1.32805	1.6139	0.6779	0.1742	1.4186	0.28275	0.55245	0.63385	0.6186	0.7664	1.5787	0.34965	0.6836	0.85165	0.7266	0.05605	0.87085	1.0866	0.5144	0.62135	0.6939	1.48905	0.46855	0.88795
ARRDC3	0.85915	0.76655	0.9783	1.13045	0.3816	0.96495	0.6427	0.78605	0.8143	0.66395	0.77975	1.09335	1.1419	0.6407	1.30815	1.01595	1.07365	1.12995	1.06595	1.35415	0.64935	0.88895	0.7748	0.46325	0.8444	1.0996	1.1076	1.3173	0.94955	1.0265	1.149	0.63335	0.6649	0.7338	1.21795	1.074	0.61925	1.32945	0.71685	0.6467	0.76205	1.5004	0.99605	0.76085	1.2131	0.7967	1.0831	1.3454
ARRDC4	1.7986	1.5244	2.0547	1.6796	1.3757	1.5666	1.6522	1.1752	1.7666	0.5115	1.2432	1.6264	1.9973	1.2398	0.4114	1.4788	1.1202	1.6085	1.4905	1.5986	1.7691	2.1649	2.0152	1.5039	1.8352	1.6678	0.9206	0.5191	1.4693	1.4011	1.3116	1.6808	1.0316	0.6231	1.3348	0.545	1.2147	1.4707	1.5718	1.0689	1.58	1.8123	0.9856	1.2346	0.6607	1.5304	1.3713	1.8383
ARRDC5	0.6261	0.3906	0.6285	0.4048	0.2103	0.4029	0.8616	0.4649	0.4566	0.7532	0.5119	0.2551	0.4774	0.3535	0.3932	0.3655	0.5181	0.1069	0.601	0.4545	0.5237	0.3752	0.7576	0.922	0.7461	0.1521	0.4833	0.2766	0.5397	0.4789	0.6896	0.8714	0.4165	0.202	0.403	0.7291	0.5112	0.87	0.5003	0.4839	0.8337	0.9114	0.553	0.5006	0.5714	0.5403	0.5028	0.5874
ARSA	1.2998	0.718	1.0279	0.838	0.6802	0.9555	0.7151	0.8992	0.8469	1.105	1.3095	0.9748	0.6933	0.8009	0.7347	1.3445	1.4019	1.4177	1.1031	0.4163	0.6886	0.8828	0.8761	0.918	0.3506	0.8839	0.217	1.0795	0.3783	-0.7449	0.8425	1.1206	0.5567	0.5893	0.9342	1.4285	0.6955	0.9052	0.4483	1.1153	1.0296	1.2568	0.7632	1.1041	0.9999	0.8064	0.1748	0.8973
ARSB	-0.3636	-1.1205	-0.9492	-0.6899	-0.7277	-0.8262	-0.8888	-0.8813	-0.6696	-1.014	-0.74	-0.437	-0.5433	-0.8695	-1.1329	-0.6896	-0.5489	-0.5448	-0.605	-0.7214	-0.888	-0.9093	-0.5506	-0.957	-0.8916	-1.0735	-0.7094	-1.0677	-0.7604	-0.7483	-0.9635	-0.8819	-0.8621	-1.096	-0.5974	-0.6571	-1.3799	-1.1044	-0.8652	-0.6981	-0.7151	-0.2955	-0.5604	-0.6987	-0.7502	-0.7557	-0.5582	-0.6511
ARSD	0.26675	0.2617	0.01215	0.0258	0.12815	0.0627	0.09155	0.196	0.2982	0.2224	0.21805	0.1545	0.1738	0.29905	-0.10445	0.2576	0.35235	1.00E-04	-0.14425	0.096	0.1281	0.0295	-0.11035	0.25675	0.15305	0.1771	0.0154	0.0059	0.2198	0.3022	0.16025	0.03505	0.3432	0.2554	0.22295	0.1975	0.3427	0.14705	0.2653	0.0009	0.1195	0.18055	0.1007	0.01105	0.1974	-0.045	0.2385	0.14115
[truncated: 18,576 more rows]
