# Supplementary material for: Identification of Hub Genes and Pathways Associated With Idiopathic Pulmonary Fibrosis via Bioinformatics Analysis
Source: Front Mol Biosci. 2021 Aug 12;8:711239. doi: 10.3389/fmolb.2021.711239 (PMC8406749; doi:10.3389/fmolb.2021.711239)
Supplement: Supplementary file 5 [file Table3.XLS]

geneNames	GSM595407	GSM595411	GSM595414	GSM595416	GSM595417	GSM595419	GSM595421	GSM595422	GSM595423	GSM595424	GSM595425	GSM595426	GSM595428	GSM595432	GSM595435	GSM595439	GSM595443
A1BG	6.359282668	6.300275133	6.258880962	6.292656572	6.386976021	6.075020197	6.410019116	6.370080203	6.133081941	6.260175245	6.445334505	6.345008707	6.19613147	6.223570582	6.790604603	6.456273937	6.623186674
A1BG-AS1	5.791788069	5.745179176	5.561344626	5.596023335	5.433581157	5.808750632	5.778340049	5.641301669	5.701684015	5.465942588	5.740269468	5.756256866	5.347077764	5.703313595	6.039310179	5.665952653	5.880038701
A1CF	4.407767814	4.241763265	4.115384603	4.554865024	4.814549534	4.361069224	4.516933119	4.372354292	4.191417454	4.077872452	3.931210046	4.476340196	4.226409967	4.145026808	4.268598412	4.516157344	4.462501995
A2M	9.219313469	9.332499375	9.08802001	9.189577997	9.267927778	9.462430928	9.063236436	9.197224552	9.291688396	9.516068913	9.178111819	9.45878529	9.259958166	9.321299036	9.242633217	9.439852514	9.184270433
A2M-AS1	5.545095053	6.118978616	6.432827644	5.079878363	5.75266119	6.50045027	6.165203837	6.446338319	7.380465622	7.614594024	6.415485106	6.566470752	6.266515461	5.442498803	6.556145906	6.829422127	6.295350433
A2ML1	4.430930465	4.298440107	4.240052201	4.577270134	4.703258026	4.329964341	4.285752678	4.295930617	4.255052585	4.211702395	4.30336922	4.115151372	4.27378169	4.138227892	4.13462282	4.275951798	4.204086855
A2MP1	5.203560383	5.540419555	5.108539587	5.847653017	6.682041154	5.999100855	5.284309064	5.05949694	5.501914198	5.711074136	5.370288713	5.405790209	5.370420269	5.195898612	4.988072685	5.924555495	4.93595895
A4GALT	7.152838832	7.256259304	6.932749979	7.513533447	7.505327056	7.531243478	7.234038537	7.167373825	7.060806235	7.07188985	6.995143378	7.079379356	7.280784671	7.193924743	7.433623534	7.241762059	6.99406277
A4GNT	4.759854004	4.535615992	4.641669425	4.636405727	4.976373963	4.69951773	4.717468649	4.602374182	4.601121264	4.575530408	4.586314784	5.0352571	4.671685383	4.615715599	4.876501516	4.706190328	4.693414002
AA06	5.477392779	5.181715373	5.081540276	5.390304769	5.555448046	5.233905374	5.472551942	5.270270807	4.870782245	4.741711504	5.016666495	5.000209216	4.943626561	5.110978072	5.252002403	5.03341203	4.841498294
AAAS	7.292440758	7.670432379	7.539698172	7.476861044	7.870252127	7.474747916	7.850107414	7.635769015	7.805929575	7.543839269	7.542579146	7.854607508	7.442296506	8.192571123	7.980800028	8.061318059	7.868484236
AACS	7.97919286	8.474913951	8.25322623	7.99695058	7.582968193	8.007128203	8.174804463	8.286177595	7.965905593	7.932274666	7.600469017	8.053645317	7.952312078	7.973526671	7.945581272	7.571782071	7.83902449
AACSP1	3.41206519	3.650000613	3.358118849	3.618332361	3.532620787	3.608859371	3.412293193	3.476439978	3.433404607	3.474770561	3.453707947	3.343594904	3.607283293	3.529125726	3.377524176	3.401339025	3.383801211
AADAC	7.765258914	8.039793789	7.370796507	9.172655453	7.24330704	7.50839601	8.568628153	9.47738678	6.176899776	5.952187848	7.251927423	7.364687872	7.2385854	6.790353269	8.146890957	6.954183319	7.394604942
AADACL2	3.06320893	3.21532256	3.173500074	3.360826622	3.788153182	3.537764501	3.240679295	3.444196878	3.491987196	3.361948219	3.417710163	3.406131573	3.225464583	3.34161944	3.265980246	3.206371939	3.319381972
AADACP1	3.692561311	3.852573217	4.558838418	3.562866749	4.501019029	3.706894979	5.476251781	4.543361554	3.784578845	3.637234346	3.984865734	3.589428304	6.509223346	3.820440443	3.952907285	3.553269886	4.535713841
AADAT	5.982342247	6.767599617	6.565291148	6.896088489	6.194689677	6.627059897	6.530852475	6.530077723	6.784612486	6.56985281	6.413417069	6.652347361	6.828417208	6.901485309	6.468271586	6.652266949	6.41306189
AAED1	8.564214525	8.386842142	8.505387314	8.460980674	7.686160094	8.358740478	7.922865215	7.61021032	7.877583793	7.894006274	8.188405942	8.394590575	8.130488405	8.363535388	8.325159383	8.016300005	8.369698002
AAGAB	7.067480002	6.881267781	6.898808241	6.672581459	6.631399775	6.851010979	6.748740565	6.962303	6.805929959	6.901761653	6.971092525	6.452069475	7.070756498	6.579831858	6.298631546	6.474680682	6.631993368
AAK1	6.023595866	5.916030595	6.006295136	6.198615855	6.323343153	6.206249735	6.173907878	6.170101792	6.029939112	6.076867112	6.196116592	6.229929067	5.977306246	6.006735178	6.156773473	6.156039292	6.168690269
AAMDC	6.129019384	6.170415112	6.416005511	5.989141298	5.925107643	5.983620881	6.05553165	5.862008003	6.512690023	5.993065618	5.98986884	6.380289958	5.977227788	6.058102573	6.167190013	6.128009978	6.153124744
AAMP	8.644760631	8.661197903	8.60438575	8.373476327	8.774169582	8.503160906	8.48915538	8.582392289	8.447822053	8.607951295	8.681979917	8.385694762	8.715810422	9.144960594	8.773388628	8.769172415	8.851307324
AANAT	3.651096636	3.877071114	3.62968705	3.767029684	3.753249094	3.789546192	3.647815407	3.754864859	3.572211074	3.614800498	3.670298847	3.956955512	3.603359723	3.917310795	4.046824028	3.575207155	3.823798106
AAR2	8.54609561	8.337708656	8.186097689	8.146502644	8.093221253	8.210649088	8.212884933	8.208791344	8.168457103	8.123814379	8.24170929	8.283997263	8.129663013	8.290671765	8.066134597	8.240870779	8.175563854
AARS	9.444949966	9.954273771	9.68239963	10.19834925	9.536144511	9.880665688	9.421121534	9.440370693	9.576713135	9.600217184	9.691557581	9.80151347	9.548934531	9.82163063	9.752500005	9.583305907	9.622573824
AARS2	6.670856593	6.925773111	6.986697205	6.923313952	6.744036775	7.158187973	7.062601656	7.129964815	7.156547575	7.249933556	6.912463959	7.357105753	7.193619236	7.094078601	7.126066067	7.354704293	7.164648753
AASDH	6.664976248	7.150984984	7.107866786	7.012397007	6.637165656	7.104856842	7.184749674	7.365318099	7.457923614	7.458769169	7.248574017	7.142088758	7.532368022	6.640524405	6.591984506	6.445741538	6.571347994
AASDHPPT	6.891052486	6.89983117	7.074901215	6.852082489	6.832919569	6.539033885	6.92983776	6.911257096	6.857849904	6.960359762	7.130248311	6.906997117	7.015288606	6.772939831	6.693163777	6.567108338	6.470496779
AASS	7.345949429	8.450245558	7.291536866	7.828253639	8.222919644	8.101818261	6.122577994	6.505233618	6.777237975	6.907244223	6.3803133	5.955651366	6.508333856	7.189525119	6.844660951	6.47991024	6.403249865
AATF	9.105266293	8.758869293	8.94244823	8.596637525	8.699352744	8.793570655	8.929690486	8.742651113	8.70561895	8.774239353	8.819629974	9.065311955	8.664899072	8.936583449	8.860031254	8.853555205	9.02405774
AATK	8.360984318	8.295790701	8.201646677	8.638747102	8.488445863	8.97261182	8.240249789	7.802928077	7.937222205	8.029165894	8.145645369	8.345124398	7.929834595	8.558642284	7.932014432	8.468409005	8.420282916
AB488780	5.932907309	6.762162804	6.533638766	6.878406074	6.576002588	6.953980908	7.153766327	7.132262125	7.068808885	6.952715167	6.778640061	7.298687124	7.065885006	6.881985149	6.780366932	7.140282194	7.004183971
ABAT	6.782168599	7.205263536	7.397195647	6.663117339	6.945920331	8.04748542	7.341952293	7.264450554	7.011624228	6.888396221	6.846622653	7.471555995	7.311752343	6.6167199	6.869266569	6.444763495	6.731659617
ABCA1	7.246137928	6.492607868	6.897572874	6.51582056	7.619455008	7.362966429	6.667664999	6.576587812	6.997954018	7.152289344	6.754766871	6.958146861	6.573198656	6.751830257	6.892893624	6.699532359	6.431159174
ABCA11P	6.341027729	7.1934007	7.331008522	6.411654375	6.309180433	7.24200178	6.878669306	6.886016752	7.189710662	6.918862816	6.157672498	6.823343725	7.260803831	6.369626196	6.292469501	7.090066915	6.459081455
ABCA12	3.097757967	3.096824306	3.347900275	3.193656521	3.289168153	3.243336323	3.933768216	4.123822317	3.225812175	3.23625743	3.046759869	3.277955852	3.745790228	3.343861959	3.557053096	3.097858243	3.192915784
ABCA13	2.909012232	3.334642422	4.428376593	3.141208912	3.156050923	3.261540294	5.248943595	4.501404834	3.026359916	3.143900224	4.579988357	3.551875925	6.851251037	3.662450405	4.376093038	3.670184405	3.692913377
ABCA17P	3.945288391	4.177418621	3.876497668	3.613668768	4.188849808	4.043025015	4.219106998	3.970002353	4.083807713	3.754853893	3.77115065	4.107121241	3.805980827	4.177823983	3.805980827	3.587365797	3.987004726
ABCA2	5.670893914	5.45693528	5.519771679	5.579919812	5.708247108	5.71646058	5.659865448	5.575611375	5.638793131	5.606198479	5.485930083	5.310046568	5.691639822	6.040915343	6.033587864	6.024078427	5.929839922
ABCA3	9.904772778	10.49724283	9.508339363	10.18423211	9.838034217	9.920718342	8.471770452	7.565313122	9.979412292	9.312165638	9.678997841	10.11189155	7.619425118	11.18200327	9.488141656	9.584845513	9.841834624
ABCA4	4.422074442	4.272070463	4.319013913	4.438697422	4.858032783	4.573472565	4.736559077	4.799292159	4.367159688	4.782398253	4.553196314	4.521684596	4.639030536	4.787590122	4.486789585	4.568499587	4.756692966
ABCA5	6.764672679	7.069048083	7.4180766	7.114941158	6.596298932	7.079948905	7.034020895	7.186462164	7.243394918	7.170581627	6.734250579	6.517228078	7.988567486	6.253991506	6.799223035	6.470951648	6.223833125
ABCA6	7.540084825	7.468672668	7.174853002	7.137114502	6.80794893	8.50804482	6.248473938	6.907375817	8.592072073	8.293867044	6.432764977	7.578027745	7.116273001	6.947999814	7.157881504	7.565159655	6.775599698
ABCA7	7.064140685	7.2462762	7.132906324	6.972197734	6.877178108	7.026539991	7.992308753	7.566568796	7.160684671	7.130079745	6.841139812	7.072128688	6.272445232	7.501729294	7.518179701	7.097245692	7.523651297
ABCA8	5.798860591	6.16593288	5.922604684	5.979748737	5.977671106	6.368090606	5.775728355	5.821164064	6.819541434	6.325301842	5.937163362	6.173966145	6.005910745	6.087445477	5.96156564	6.031915086	6.08353347
ABCA9	4.881253109	5.383117514	4.547955683	4.564116521	4.789171064	6.362641346	4.297542437	4.510044496	5.719848208	5.347622729	4.202042744	4.691926889	4.785330495	4.528629836	4.469497023	4.906362068	4.466996184
ABCB1	5.112438304	6.129498163	4.698846731	4.889575772	5.587643064	6.713153313	5.736707187	5.803221319	5.282162517	6.241413229	5.09382723	6.072677072	5.610720284	4.610016633	5.347359743	5.085836919	5.482916647
ABCB10	7.88758093	8.286195956	8.37060216	8.078712879	7.105358831	7.833698876	7.914873347	7.803433906	8.520475748	8.165396756	8.287448978	8.602809006	8.246802372	7.835392585	7.873051593	7.718406918	7.642174578
ABCB11	4.094092598	3.92778694	3.992682512	4.160455014	4.300592402	4.22108698	4.177388297	3.815166896	3.991195009	3.80607772	3.764963062	4.021659178	4.052666429	3.962226523	3.875866624	3.857474185	4.12265285
ABCB4	3.810022599	3.835308213	3.886397957	3.857938224	4.941168748	4.059176877	4.07852301	4.375039005	3.739183056	4.452697178	3.836221124	4.041895543	4.07382521	3.806009898	4.125872852	4.042624143	3.903998961
ABCB5	3.833961595	3.708297667	3.745129826	3.949822255	4.181538301	3.967660968	3.997695511	3.912200728	3.73561002	3.712881308	3.758480597	3.77685016	3.965320696	3.7718965	3.958259882	4.0214073	3.904295518
ABCB6	6.05880123	6.452274624	6.461666824	6.370898896	6.061525406	6.021414481	6.526097512	6.27947761	5.905851085	6.103679926	6.172268678	6.110678899	6.215787159	6.107812037	6.486514251	6.142235671	6.043130588
ABCB7	7.772719297	7.954244512	7.837208924	7.549265221	7.403321492	7.893988039	7.66762488	7.803144795	7.905285564	7.851476692	7.764733893	7.999708703	7.704814167	7.810837272	7.859604445	7.607188314	7.704168899
ABCB8	5.726130732	5.869449486	5.704235609	5.861947295	5.752571044	5.720867264	6.054315791	6.042189875	5.623713462	5.601283111	5.722877366	5.700024501	5.524328085	6.471180599	6.027628422	6.305454508	6.172319386
ABCB9	5.43851781	5.496945153	5.408776138	5.595867827	5.971045645	5.540623947	5.555153113	5.448857752	5.367951757	5.341841365	5.274245105	5.24079177	5.405578938	5.3072913	5.621726305	5.4696422	5.532693804
ABCC1	8.557754013	8.369486275	8.416403997	8.352116565	8.163264567	8.130817268	8.391032092	8.466753968	8.231408304	8.202011055	8.492602066	8.397798393	7.989468027	8.38583184	8.402506518	8.470412114	8.260467686
ABCC10	7.024528136	7.620808475	7.729247013	7.701822291	7.402399326	7.695797447	8.355196271	8.246590483	7.94957668	8.106835302	7.937529096	8.29051935	7.950032203	7.769087425	7.782681535	7.855391288	7.49655663
ABCC11	4.525881559	4.526134104	4.74154368	4.760992503	5.141116967	4.811693079	4.83393672	4.698200681	4.490383359	4.330308003	4.420771707	4.669995287	4.445608897	4.669314473	4.496819804	4.806245377	4.774704652
ABCC12	3.823788985	3.574256127	3.622942329	4.024866047	3.986391466	3.630431308	3.856885285	3.776025344	3.83035132	3.786759561	3.821946813	3.856181839	3.868199138	3.769588946	3.694429414	3.787139721	3.738123092
ABCC13	4.325442198	4.491786588	4.534261435	4.525030586	4.774323217	4.569466163	3.871467328	3.70456098	3.919838514	3.836702637	3.747862537	4.13487382	3.845269565	4.264957484	3.885894653	3.906305055	3.998185448
ABCC2	4.411666025	4.471050756	4.786297051	4.851214813	4.878927572	4.654877877	4.398992849	4.253457493	4.303191764	4.141433791	4.329365153	4.639567085	5.05149892	4.747205949	4.475136101	4.355186855	4.586883773
ABCC3	7.146868117	7.058359813	7.346793534	7.103086081	7.617497377	7.410944719	8.103698468	8.079570042	7.568523873	8.13074777	7.754687574	8.238305505	7.497343442	8.179733376	8.365420463	8.552994148	8.364632164
ABCC4	6.347915078	6.709304073	6.180449546	6.291707309	5.987101932	6.528794892	5.672954739	5.666193166	5.991531185	5.937971148	5.902996366	5.753279676	5.914439965	6.108921564	5.631131126	5.620864117	5.652778557
ABCC5	5.871733694	6.156632457	6.768045927	6.0149017	6.438663077	6.249084942	7.30568057	7.553665909	6.852243905	6.740450164	6.776527347	6.741987106	7.355187947	6.255319708	6.630553571	6.713958809	6.664620785
ABCC6P1	4.26533475	4.668319113	4.232680239	4.775698324	4.236452519	4.511558707	4.619210956	4.301047204	5.097537198	4.55133063	4.540821169	4.715548967	4.524822827	4.306318198	4.585825106	4.588365616	4.864459871
ABCC8	6.984978733	5.480699129	5.307167533	5.958760244	5.422448393	5.498712399	5.467831556	5.191167835	5.228810066	5.159870924	5.34255502	5.46718014	5.494304352	5.433627737	5.371136833	5.275795374	5.287048369
ABCC9	4.867196066	4.811605304	4.115012042	4.825791376	4.875791616	4.847493472	4.364815074	4.594900269	4.920389699	4.874131823	4.690069645	4.774949084	4.330919778	4.802369991	4.68771571	4.67049253	4.753135042
ABCD1	6.414116387	6.124771359	6.586356286	6.633051997	6.7266676	6.544725641	6.680054293	6.423738444	6.304544718	6.490532794	6.280806563	6.756851071	6.360051874	7.653832376	7.200606306	7.140829001	7.101201133
ABCD2	2.880547615	3.024170644	3.17045718	3.233131461	3.193279828	3.00208541	3.266137291	2.942232875	3.176334111	3.205400606	2.982209897	2.984364008	3.838089676	2.92884083	3.214592574	3.169452425	3.110872567
ABCD3	8.432537733	9.065021687	9.388146017	8.337859619	8.316871746	8.730619886	8.388979502	8.81520176	8.760824875	8.508990692	8.974045329	8.758328939	9.326073784	8.989642185	8.386257786	8.571092923	8.347560232
ABCD4	6.226584208	6.187334871	6.324319885	6.573814077	6.702227435	6.586337124	6.641807963	6.573820518	6.568616835	6.741192308	6.540470799	6.73891151	6.544381893	6.292446018	6.275969274	6.547822187	6.349144347
ABCE1	9.496377986	8.730151991	8.996908552	8.324894984	8.692282226	8.30082084	8.890787787	8.779728177	8.573531481	8.814404015	9.10853143	8.761714631	8.779584205	8.692931446	8.68401173	8.371928193	8.296868605
ABCF1	9.316820104	8.870412996	8.76837427	8.413773708	8.264482025	8.365740509	8.84937246	8.748313531	8.445120654	8.463686335	8.737710198	8.591945502	8.460604406	8.982580741	8.841779901	8.863326677	9.095772719
ABCF2	7.488046164	6.788124725	6.692810023	6.582277908	6.774483492	6.649170988	6.721514419	6.686752178	6.538752912	6.620039055	6.926705295	6.555335368	6.79980615	6.80292418	6.694462527	6.611348024	6.549233739
ABCF3	7.682960203	7.672081571	7.350093662	7.375290232	7.185214194	7.440905177	7.702480879	7.561397613	7.613562044	7.567439211	7.439333547	7.716768655	7.4167083	7.940389636	7.850850544	7.663443741	7.930666889
ABCG1	7.857117474	7.611492542	6.808640402	7.793079875	7.124156561	8.356791923	7.487919908	7.216302163	8.264381602	8.25521813	7.945316978	8.719509749	6.881941491	8.609051064	8.201868988	7.649094477	7.900498859
ABCG2	7.008350963	7.5726603	6.653411724	6.044912369	7.466161475	7.227345891	7.020392838	7.163499777	8.061863133	7.901788645	7.610289142	8.901252132	6.779697339	8.00531209	7.29670454	7.234765527	7.738667482
ABCG4	5.284026863	5.248689329	5.218453265	5.310066698	5.872210526	5.86659074	5.59140982	5.174781314	5.262877013	5.336927557	5.208860128	5.495869837	5.293008191	5.246894832	5.494788342	5.236610403	5.336570247
ABCG5	3.650403118	3.882943377	3.878308317	4.29033984	4.185232134	4.026075709	4.202938417	3.932671637	4.069918932	3.630044158	3.655397929	3.933567464	3.596805037	3.753921704	3.556967958	3.932298556	4.217228724
ABCG8	4.994438037	4.980816757	4.738251485	5.059285471	4.93080589	4.71878068	4.792662176	4.956611409	4.564703696	4.715665782	4.6926262	4.845594757	4.731284238	4.768518027	4.860339562	5.076821542	4.770032494
ABHD1	5.05651548	4.934676277	4.911342931	5.254844999	5.444189658	5.211596188	5.289131913	5.040074911	4.917591447	5.009592128	4.930795054	5.193367225	4.987414323	4.922069201	4.926014503	5.239764837	5.197212998
ABHD10	6.866205539	7.718149027	8.089594595	7.404057568	6.802956052	7.516208707	8.170831692	8.072323073	8.302324284	8.055533251	7.992323397	8.444541008	8.420737341	7.85448978	7.817339271	7.907198768	7.719289515
ABHD11	6.271337516	6.39340766	6.82838652	6.436231486	6.324296684	6.490887185	6.680243528	6.578620406	6.383452263	6.344873037	6.501873564	6.367625943	7.0995395	6.757473242	6.396714567	6.658521802	6.513624187
ABHD12	7.990576397	8.24723677	8.323495153	7.948100192	7.391291572	8.031019418	8.657345791	8.197228745	7.716421777	8.10831417	8.272016753	8.129712006	7.804377385	8.639246433	8.149148526	8.302911895	8.337197513
ABHD13	7.565100707	7.473915109	7.163463251	6.671096624	6.641845896	6.707135035	6.251102976	6.288338781	6.777896555	6.710355351	6.959999385	6.737097783	6.750408669	6.692681572	6.318094784	6.105060535	6.523155507
ABHD14B	8.27880215	8.587760693	8.068182142	8.433874178	8.055850792	8.50175895	9.061517918	8.762837725	8.495257412	8.527903078	8.043838627	8.822334853	8.274562485	9.733079486	9.574450333	9.090518885	9.697285476
ABHD15	5.353637288	6.467820527	5.796137418	6.190647789	5.069082464	6.027023825	5.995887893	5.653333916	6.516687819	6.58524386	6.019227692	7.024005385	6.347207618	6.919555875	6.941919669	6.675952999	6.812290627
ABHD16A	6.773156598	6.573241355	6.728153729	6.905646202	6.515737525	6.892803726	6.834204615	6.649670226	6.654893273	6.796358662	6.789798871	7.176046628	6.653570158	6.900631934	6.946299061	6.840186495	6.876522129
ABHD16B	4.868378614	4.451596456	4.363642198	4.732165354	4.678511722	4.550168709	4.947392524	4.44068698	4.331721039	4.499315966	4.458092744	4.534459029	4.667192142	4.478662591	4.739935738	4.560084945	4.53537954
ABHD17A	9.572289179	9.585377763	10.03747904	9.838053817	9.27943533	9.843590933	9.800728089	9.732149404	9.921119259	9.834393662	10.07072845	9.359551771	9.702854508	10.5079092	9.95097244	10.67778596	10.47805275
ABHD17B	6.932619882	6.547143462	6.595896837	6.696689146	6.723853608	6.19779689	6.419242649	6.407545532	6.398532525	6.238555467	6.668958354	6.373680353	6.996920264	6.476638868	6.438287965	6.361054057	6.338774462
ABHD17C	9.691047898	8.892994043	8.528271918	8.907077231	8.534720464	7.946309326	8.442437553	8.301991688	8.469679703	8.274241955	8.432161497	7.757806598	8.581365332	8.372057086	8.004581969	8.24453902	8.2685316
ABHD2	9.032004183	8.362281067	8.75598765	8.001182569	7.842492374	8.495341611	8.791284084	8.647885285	8.395548708	8.486099257	8.825403201	8.127790539	8.952413739	8.774719376	8.226595322	8.172282208	8.65551118
ABHD3	9.086194497	8.720944058	9.450614023	9.211885769	8.234193002	8.52410372	8.803997219	8.697382119	9.056816433	9.101475989	9.00388066	9.590837137	8.792322711	8.581914654	8.763838325	8.621063845	8.47053214
ABHD4	6.953823857	7.140087487	7.030267379	7.32149333	7.243909227	7.401815893	7.253320512	7.010187841	6.932821876	7.054142007	7.127768422	7.093106909	6.985406662	7.38654175	7.413380758	7.438982098	7.38833015
ABHD5	8.469423248	7.076228618	7.489502947	7.306261866	6.878485895	7.008008049	6.310169305	6.214150829	6.790752991	6.536891102	6.748250463	7.153366282	6.22664919	6.908352128	6.948384459	6.128985536	7.144493165
ABHD6	5.852794506	7.02454938	6.428103877	6.611267178	5.745494646	6.432163276	6.495599063	6.17916485	6.360897367	6.124665648	6.2186935	6.683138296	6.5923909	6.373285335	6.199677273	6.237976621	6.22053041
ABHD8	6.369307127	6.581893924	5.92839109	6.472046231	6.341213138	6.276652528	6.434673884	6.185579618	6.576879064	6.539144031	6.425781928	6.7546174	6.270021565	6.777826057	6.828664829	6.751839798	7.093422601
ABI1	7.505431988	7.248547265	7.560707868	7.336861399	7.255775613	7.415275231	7.336464246	7.377652355	7.358683842	7.315245579	7.448080902	7.412927535	7.502819282	7.10043925	7.056245915	7.131577891	6.938190829
ABI2	7.409978899	7.395948245	7.628171409	7.342569126	7.34740504	7.476784345	7.612772779	7.673628843	7.811904751	7.650621338	7.856580104	7.535055994	8.095665464	7.63120097	7.704897896	7.821008938	7.649995992
ABI3	7.920022995	7.575455563	7.625144294	8.140519546	7.865740306	7.821922843	7.801589177	7.601250733	7.740686669	7.766013005	7.779696139	7.813134348	7.60250916	7.698700863	7.800204731	8.079254274	7.713920924
ABI3BP	6.891234771	6.451862722	6.819941133	6.760918559	6.746218084	7.042369349	6.761334375	7.112924495	8.143808485	7.314528746	7.022231756	6.938952286	6.425075093	6.585629163	6.636374296	7.26774981	6.776369478
ABL1	8.973278104	8.617506864	8.240286706	8.376904602	8.708701592	8.84219056	8.564926441	8.536872906	8.413645271	8.893657049	8.532710368	8.151889171	8.507588696	9.128368652	8.960038428	8.57972204	8.876834324
ABL2	8.528961668	7.207272477	7.276316537	6.856564345	7.923227225	7.136242788	6.922488844	7.033952278	6.832228795	7.315115901	7.408987151	7.144054851	7.356585764	7.696251862	7.452922757	7.084810773	7.530136483
ABLIM1	9.067149631	9.640475676	9.022757626	8.676797482	8.373962492	9.572936399	8.802712516	9.374326532	8.968322707	9.071595918	8.956417972	8.678823698	8.975886465	8.713940602	8.331188	8.569620888	8.860021137
ABLIM2	5.674171628	5.51870654	5.611956086	5.932058536	6.183248492	5.507959442	5.500247566	5.528441818	5.521068146	5.430085206	5.574359517	5.635123201	5.494516902	5.61653999	5.566323872	5.585054333	5.626554804
ABLIM3	7.613826449	8.543267057	8.550444555	7.958785512	7.696926668	8.452461768	7.356514333	7.998923049	8.56875758	7.994619488	8.089296376	8.153163757	7.830468617	8.667008294	8.331753085	8.585061041	8.665671073
ABO	5.537487868	5.558465065	5.46430638	5.643921727	5.665881451	5.475320709	5.714720683	5.5914868	5.358269466	5.235666715	5.496225716	5.52742573	5.772743997	5.905099837	5.903162261	5.491234397	5.790013334
ABR	8.602866817	8.804836534	8.579883758	8.372603161	7.806304783	8.676061163	8.788475414	8.439010893	8.186970988	8.338252152	8.388178823	8.441730313	8.181240827	8.976703318	8.643145222	8.656402149	8.565446328
ABRA	3.760234335	3.496123395	3.68908931	3.687132395	3.863442426	3.783737745	4.002773997	3.425272856	3.433542799	3.494055231	3.475749152	3.509569437	3.517087476	3.446268477	3.373974506	3.526815158	3.53754742
ABRACL	8.868362347	8.431104159	9.64477601	9.310338108	8.447334573	8.166001671	9.17071608	9.06131651	9.233362203	9.455055756	9.096490296	9.261298893	8.734974448	9.023538626	9.169604962	9.182634167	8.979448524
ABT1	8.518540909	8.336039163	8.033199111	8.103606967	7.934448766	7.954255759	7.970596664	7.951041545	7.82742125	7.785632747	8.067592649	7.95596565	8.003243818	7.775942602	7.672278296	7.753485343	7.865912733
ABTB1	6.125727834	6.041898762	6.399793023	5.869375458	5.743014006	6.078422639	5.637887036	5.74528978	5.763712602	5.685128641	5.542858778	5.620810065	5.57138923	5.920105495	5.859294227	5.964089857	6.059671981
ABTB2	6.239911502	5.860664398	5.713695045	5.919403669	6.12933893	5.963447829	5.867679069	5.755529169	5.539157875	5.798291422	5.850815953	5.950430543	5.814978727	6.087727286	5.970240152	5.926303159	5.853885359
AC000111.3	2.908814128	2.776482938	2.849534271	2.917030573	3.072809821	3.022473337	2.967951029	2.942049591	2.825382551	2.960835709	2.98774565	2.968824056	3.104463528	3.015755246	2.969298025	2.999706979	3.112896843
AC002059.10	5.534845783	5.54955071	5.704658928	5.87740902	6.905043554	6.189338085	5.692534843	5.60236533	5.730441375	5.322775695	5.528280407	5.730016083	5.028574285	5.262334663	5.511331497	5.683111037	5.596875574
AC002064.5	4.25613878	3.887153387	3.909613181	4.320624871	4.721941236	4.69951773	4.615684914	4.428983015	4.085338055	4.221259172	4.317586976	4.25791158	4.376748083	4.205745831	4.111130291	3.927041759	4.346546025
AC003973.4	3.411747989	3.430070309	3.366158584	3.441163942	3.628011489	3.251283198	3.405861482	3.472577858	3.317413027	3.377462981	3.347093453	3.391448314	3.355153679	3.437648906	3.28035147	3.467441839	3.72431749
AC003989.4	5.924025532	5.616109968	5.422142217	6.061701869	6.405353312	5.864268552	5.816451912	6.103037161	5.897031213	5.506089648	5.397476853	5.573609365	5.634851764	5.641392542	5.48052362	5.626881731	5.47489567
AC004692.5	7.42586351	7.308883667	7.211375207	7.535395407	7.6598391	6.813988856	7.455268567	7.634731479	7.096282285	7.351322461	7.160570125	7.195471334	7.388565258	6.755091578	6.955873094	6.961150221	7.180463349
AC004941.5	7.647564314	7.357707469	7.503559561	7.262515606	6.576749469	7.288966688	7.041291544	7.275523355	7.480575793	7.479559799	7.188954496	7.464583726	7.01669886	7.078055608	7.400447145	7.181002318	7.161956706
AC005162.4	6.099188699	5.771864434	5.558313222	6.11966902	6.624408407	6.008281265	6.224038475	6.024972287	5.581812753	5.643575848	5.647879695	5.688644566	5.829572657	5.734335601	5.704252831	6.00722634	5.777413073
AC005224.2	4.979319268	5.083721732	4.988403989	4.839954652	5.344638761	4.86622327	5.073264868	5.179501851	5.309650165	4.875557511	4.699686227	4.827384992	4.95578879	4.759548123	4.676219487	4.572626075	4.822386914
AC005256.1	5.49908623	5.369195885	5.54547472	6.035787236	5.89092402	5.668190455	5.820065856	5.549299924	5.558014806	5.334236434	5.346560169	5.691627114	5.606133386	5.585216676	5.777764556	5.488789227	5.667699904
AC005306.3	6.442413761	5.972267177	6.2843493	6.433184559	6.11107492	6.548448729	6.282126629	6.08294023	6.315443996	6.433053394	6.301997833	6.508949326	6.129998079	6.29962769	6.645514474	6.501858117	6.382058939
AC005498.3	4.437678084	4.07586214	4.323694774	4.336759492	4.997474844	4.48601464	4.586466573	4.388938966	4.453321107	4.130079529	4.5929694	4.549834435	4.290311986	4.744799783	4.555982722	4.506381643	4.479101543
AC005523.2	6.078971984	5.517838879	5.866088544	6.243639132	6.156178857	6.121910317	5.565858604	5.649917312	5.599755765	5.761006065	5.644734931	5.36470367	5.494586053	4.649607008	5.13457987	5.208223284	5.554514497
AC005523.3	5.784342931	5.662082238	5.554122465	6.027291215	6.345422358	6.233749491	6.087379847	5.767025575	5.826556907	5.637502663	5.717972595	5.762568815	5.80215299	6.238155783	5.950863388	5.454462844	5.982852888
AC005537.2	3.647939022	3.450229312	3.599045993	3.590798184	4.203419561	3.632680975	3.621194842	3.54694437	3.363089291	3.360710873	3.48091863	3.711851248	3.674691549	3.586401225	3.265980246	3.627609306	3.614359893
AC005592.3	3.835846766	3.744018444	3.781608683	3.633975027	4.379491887	3.361007194	3.685450135	3.685838534	3.746019725	3.507461302	3.572350174	3.415681327	4.257744977	3.778570788	3.707461352	3.672298525	3.73491223
AC005606.14	3.580295802	3.769295794	3.421658905	3.681628223	4.193819677	3.786686659	3.996091216	3.621662066	3.859964676	3.525096733	3.399928287	3.824863372	3.552685344	3.538154879	3.560832529	3.466319025	3.364649712
AC005785.2	4.918904174	5.004137509	5.038865234	5.221072841	5.633052456	5.043064621	5.581484984	5.219002113	4.935836316	4.765269774	4.749978855	5.111994294	5.083728995	5.039538355	4.796838806	5.07160653	5.174225156
AC005838.2	5.053458816	4.30875567	4.614755321	5.116394722	5.733169753	4.943753078	5.257746341	4.909092472	4.734686669	4.660230314	4.664412434	4.74835598	4.779168795	4.775964489	4.636939019	4.94000147	4.878596951
AC006026.13	4.338166889	4.250962204	5.174415387	4.777520023	4.952661306	5.152991456	5.061401286	4.833231203	4.873084258	4.447691527	4.114154686	5.081539633	5.125902054	4.671802279	4.375661264	4.709133572	4.882278523
AC006129.2	3.385033499	3.58975271	3.475460202	3.588384866	4.032706028	3.684345327	3.745387002	4.032706028	3.825440338	4.063423251	3.546745268	4.155453139	3.909937868	3.637193568	3.53348312	3.946075705	3.812965792
AC006538.1	3.998677463	3.807451979	3.719959501	4.0946801	4.12199066	3.993035611	4.137491578	3.839467718	3.780866783	3.81153666	3.595127922	3.817455128	3.891053817	3.916761581	3.776370633	3.867354154	3.586370605
AC007292.3	6.479127861	6.204298031	6.459153688	6.189325412	6.185317374	6.463407187	6.016557557	5.666680535	6.039384255	6.017183755	6.045263855	5.965800637	6.12758748	6.32465285	6.389313161	6.37524454	6.217174031
AC007349.5	3.23347823	3.101317064	3.466380325	3.192806478	3.910879191	3.150948402	3.173937598	3.127106399	3.074072779	3.151350152	3.053990523	3.514013394	3.617486998	3.444993394	3.08961144	3.145939787	3.352602422
AC007362.3	4.342217139	4.134308691	4.069948473	4.420793922	4.701676337	4.066697438	4.086904346	4.025153848	4.178320288	4.10933153	3.952954153	4.211581485	4.29660466	4.033040286	4.197193171	4.140663436	4.051827366
AC007365.3	5.691507356	5.613774495	5.594428034	5.980665216	5.938810744	6.070583678	5.541822999	5.331888122	5.421640431	5.315335065	5.450431857	5.445958045	5.696967694	5.683660506	5.453698481	5.507204495	5.809050328
AC007389.3	5.585110074	5.725809934	5.238394423	6.110627245	6.721048794	6.061116337	6.344330953	5.858153459	5.275710629	5.780860698	5.478947619	5.653725642	6.054462435	5.86330971	5.752668925	6.019502794	5.83965416
AC007401.2	4.854075408	5.533351244	5.088001509	4.91477476	5.296758935	5.251468667	5.155206191	4.991020519	4.579745225	4.980815548	4.829676174	4.84679944	4.77314408	5.090669314	4.991020519	4.798445272	5.072604821
AC007680.2	4.187526502	4.233191788	3.821268673	4.255573266	4.691627723	4.026203435	4.026406683	4.198660676	4.143609813	3.962826462	3.812104556	4.315776248	3.98407668	3.977859059	4.17447362	3.899659465	4.219533487
AC007787.2	5.450202715	5.203077552	5.382908358	5.623155823	6.052067366	5.47755055	5.438885892	5.422513833	5.455224952	5.141938866	5.425859642	5.872495624	5.495111063	5.661939909	5.135714784	5.473733885	5.652122925
AC008088.4	4.100706192	4.124743667	3.981588845	4.105654795	4.631477872	4.078504634	4.208355802	3.806892348	3.910071398	4.029408238	3.790237067	4.234684824	4.044372945	3.970654481	3.628962227	4.321428234	4.022990404
AC008746.12	4.120054594	4.37249775	4.451935117	4.594594692	4.754595493	4.92940387	4.70317607	4.905424669	5.288061876	4.942797672	4.825438544	4.865250569	4.168511824	4.762176376	4.316665315	4.840932737	4.687511423
AC008753.4	6.355289672	5.989932935	6.189799848	6.729315206	6.531526212	6.479439729	6.394009699	5.992853861	6.230665935	6.450850951	6.234405753	6.257007663	6.315612432	6.273452511	6.3899777	6.131770343	6.396103207
AC009120.6	6.600243351	6.610802044	6.640489673	6.373919694	6.442113873	6.618623011	6.993475799	6.943154735	7.161148054	6.958226181	7.033863044	6.771574138	6.84335686	6.735860793	6.535274997	6.744375001	6.685896543
AC009133.15	5.482259807	5.660085159	5.256584732	5.534749187	6.050934302	5.343296311	5.891061053	5.403489876	5.283601386	5.507426679	5.110932423	5.531679686	5.418962095	5.31901547	5.729480022	5.460608072	5.471408409
AC009502.4	5.673303282	5.664787239	5.575998031	5.85248672	6.29893663	5.704980398	5.703768008	5.572726218	5.572860138	5.642936669	5.452613909	5.67941297	5.640375863	5.775916517	5.272998543	5.780574712	5.772360565
AC010145.4	5.144990237	4.690644591	5.129700997	5.201219416	5.629505675	5.289824106	5.248073462	5.103233966	4.927256165	4.625924122	4.627056153	5.001601079	5.035817113	5.139643883	5.157253122	5.238441312	5.255697016
AC010524.4	5.273513541	4.904033078	4.96218602	5.516807766	6.088399473	5.159289136	5.448735902	5.212021692	5.106040027	5.133487547	5.039467192	5.204439659	5.412717314	5.124770234	5.347912535	5.386387434	5.537072013
AC012065.7	5.408094654	5.632486859	5.184441016	5.890809943	6.678908997	5.87900347	5.656358968	6.326561113	5.920290924	5.453994867	6.233879979	5.843899798	5.927704817	5.629269613	5.776722832	5.94328354	6.049322379
AC012360.6	5.07900718	4.525088777	4.628631317	4.797604666	5.110978072	5.336139016	4.97058527	4.974969913	4.404549625	4.172910447	4.798443085	4.517427947	4.78243299	4.741558079	4.613153391	4.73113462	4.840012591
AC012499.1	3.495045705	3.668757408	3.684331512	3.829972806	3.751751973	3.892702459	3.454389494	3.292251272	3.302179704	3.536383517	3.539489044	3.672974064	3.525297817	3.530979521	3.471813759	3.687985877	3.733396724
AC012531.25	4.533821123	4.177474036	4.260572204	4.76985736	5.357445768	4.572642669	4.366091077	4.420113255	4.355270441	4.251125232	4.260181245	4.298282858	4.3665805	4.195723805	4.135416008	4.373695151	4.614530402
AC013463.2	4.398492151	4.43368318	4.434565864	4.445997186	5.361305633	4.432933614	4.436517039	4.249159015	4.306275016	4.583097537	4.178503787	4.481165209	4.238038949	4.524697357	4.049102535	4.31910094	4.467928235
AC013733.4	3.160825227	3.207370112	3.151811253	3.315774119	3.613012275	3.385853939	3.534925266	3.247685091	3.24601184	3.088794901	3.118241119	3.335222901	3.145865083	3.24355629	3.296582518	3.157282693	3.338753177
AC016831.7	7.896292	7.401636118	6.621801175	8.571010581	7.0227266	7.756935042	4.462720952	6.035892853	6.572677159	6.77617407	6.648135271	4.910760893	7.168849019	6.420800209	6.228281859	6.07938983	5.665167756
AC016999.2	4.81546741	4.445891098	4.753248098	4.925609708	5.539783916	4.854290471	4.945431022	4.768826301	4.457260589	4.696195058	4.379399822	4.714304665	4.73285554	4.710063392	4.723200871	5.040856488	5.119758112
AC017002.2	5.725699501	4.595953876	5.081628122	5.283212877	5.640481337	4.961372277	5.313058148	5.193836655	4.749920714	5.056465144	4.860590201	4.86146969	4.979956194	4.874967259	4.977362224	4.633914348	4.708475687
AC017104.6	7.234021493	7.244208971	7.443122871	7.817902465	8.084882772	7.59739515	7.367510164	7.463335801	7.217558258	7.176495805	7.360204358	7.452507136	7.664363089	7.711258609	7.450272902	7.547435511	7.797699658
AC018755.16	6.49585407	6.260928561	6.429173414	6.640722042	6.379461411	6.398501113	6.403438822	6.430942684	6.25251086	6.393903976	6.391670741	6.307724094	6.059458339	6.914596292	7.045006839	6.600327923	6.680870945
AC018755.17	3.3455512	3.423272677	3.183359672	3.15127736	3.292928823	3.262069537	3.277804253	3.151702386	3.154352179	3.208458011	3.081884782	3.144775057	3.566070637	3.364578722	2.931814377	3.267648918	3.137308541
AC018766.6	4.677066794	4.604148459	4.310370171	4.82798978	5.007479644	4.689964751	4.774772923	4.706531987	4.180304391	4.472476052	4.443097496	4.596540688	4.665626436	4.71637545	4.650622191	4.465549234	4.428805889
AC018816.3	6.586639055	6.031093051	6.165815497	6.214269086	7.131724976	6.273101707	6.224038475	6.003569753	6.38117174	6.11968695	5.949578694	6.472452285	5.935697423	6.246800894	5.924805548	6.223117176	6.24558953
AC024560.2	5.310623912	4.830527331	5.144857458	5.376502044	5.643353827	5.926421245	6.137971526	5.660961143	4.828013294	5.005078897	6.200432077	5.167175887	6.820712611	5.837692699	5.937253394	5.698348665	5.175706739
AC025442.3	5.418991094	5.170717967	5.178416162	5.581823187	5.346017407	5.267448359	5.471619272	5.280147277	5.317166142	5.191307791	5.165401167	5.310517856	5.206434717	5.377408198	5.471094183	5.266273324	5.377850801
AC064852.4	3.56995948	3.408042015	3.613754857	3.862359963	4.082100199	3.812288668	3.776407608	3.455220434	3.443131222	3.589160087	3.659072486	3.370954986	3.552540799	3.261040489	3.446287921	3.538527076	3.309912768
AC067956.1	3.602647382	3.130058511	3.186921104	3.73139467	3.735417179	3.245644347	3.313861048	3.180636881	3.408071937	3.216877756	3.052302826	3.221750259	3.28889815	3.141434901	3.244643274	3.046222598	3.04945208
AC068039.4	6.81331146	7.072689853	6.357702033	6.269370108	7.12392414	6.725547764	6.114695444	6.053902419	6.51148129	6.607966921	6.111302154	6.306149134	6.390802291	5.750629489	7.136558651	6.700656733	6.456265344
AC068138.1	4.636344199	4.274996904	4.620590665	4.750262261	5.847012111	4.672295695	4.514362974	4.627129622	4.438805302	4.264319898	4.464444108	4.480213631	4.356364944	4.522014582	4.203384069	4.54686515	4.593563167
AC068831.3	5.274780612	5.078004453	5.054787644	5.351076411	5.454411734	5.41291732	5.537485009	5.129915007	5.013153689	5.188748862	5.000758137	5.213956163	5.140428265	4.91376548	5.368778475	5.077175333	5.233586811
AC073283.7	5.498823394	5.292058019	5.521359735	5.570480806	5.640103322	5.780848892	5.57828724	5.662679598	5.501914198	5.402682563	5.270312883	6.070676353	5.342852389	5.917687887	5.578244364	5.831448773	5.504530359
AC073321.4	5.020073371	4.748533462	5.082981355	5.15586492	5.177180845	4.742393194	4.822175053	5.143306078	4.842626247	4.79561487	4.86284648	5.052137708	4.716340652	4.93968398	4.822863736	5.282369059	5.085919142
AC074212.6	5.743626924	5.63307194	5.464738703	6.033442636	5.992385779	5.553883357	5.942832715	5.755475158	5.549059793	5.623206175	5.516691292	5.601041123	5.437808455	5.525068584	5.609744218	5.560022148	5.368644794
AC079305.10	4.590828066	5.430720097	4.284476913	4.826144359	4.663705077	4.806638388	4.487206823	4.487328432	4.161871526	4.238723261	4.33359607	4.685383436	4.672363043	4.344829981	4.397376524	4.396455073	4.186460441
AC079741.2	3.271811867	3.176459966	3.177066833	3.511791785	3.565381242	3.480736181	3.258376171	3.430282666	2.920318249	3.217125579	3.249723931	3.385232488	3.16640042	3.118683699	2.99063601	3.295346478	3.183056437
AC079767.4	4.359139857	3.361025983	4.226482521	4.767180261	4.572253847	3.776064112	5.62346025	4.824319664	3.998615984	4.520322145	4.192185192	4.886708184	4.312182354	4.299687826	4.722474573	4.744314459	4.698515119
AC079807.4	3.684983045	3.174771976	3.309884382	3.755982801	3.913831676	3.741804025	3.423267883	3.291984212	3.39614901	3.352719029	3.282047152	3.560735515	3.486340411	3.483353765	3.068015477	3.517710255	3.615431505
AC083843.1	6.812080166	6.708206402	6.583055325	6.780602581	6.739826843	6.82182839	6.529000981	6.458705432	7.281256374	6.407293303	6.775844833	6.545695489	6.141109437	6.616198167	6.210511385	6.617844422	6.601594643
AC083949.1	6.579517751	5.798258386	6.088155342	5.837553547	6.486512272	6.661739452	5.981258175	6.18898566	6.112085618	6.384955648	5.802310604	5.617058888	5.641793443	5.418909336	5.05680866	5.482342934	5.612465514
AC084219.3	3.623984354	3.593500193	3.437222302	3.94812942	3.772535157	3.839074496	3.542459567	3.679809812	3.454196703	3.53415183	3.592282778	3.620715786	3.778740576	3.912159852	3.971906397	3.640218741	3.964362566
AC087501.1	3.101732069	3.121945613	2.979473162	3.192543944	3.036081906	3.255853387	3.129133086	3.172769402	3.069619175	3.000523128	3.158340195	3.406131573	3.234110225	3.16640042	3.23242047	3.005894941	3.085675576
AC090627.1	3.433825219	3.066456709	3.655126876	3.402735922	3.858958493	3.47998836	3.499116622	3.12916726	3.238153964	3.396887941	3.244443841	3.086814786	3.355044791	3.368244683	3.285790774	3.357758116	3.396057176
AC091133.1	7.414813219	7.159798263	6.831778341	6.588657384	6.713053409	7.192246262	6.76363578	7.030663394	6.994614913	7.06380198	7.159546462	7.201355578	7.001929866	6.891850375	6.975320514	6.842269825	6.984878451
AC091633.3	3.253669482	3.106736926	3.024609357	3.028253983	3.08109072	3.433825219	3.263333483	3.078282675	3.172339602	3.474770561	3.097868989	3.232272297	3.209622009	3.171179539	3.139598312	3.147558265	3.211008281
AC092192.1	3.576442754	3.378876962	3.29255941	3.683321995	5.437382062	3.58523021	3.576547748	3.170028637	3.365264989	3.269097942	3.231537378	3.585196982	3.424506163	3.509200433	3.116420648	3.505950527	3.528358065
AC092620.2	6.885261968	6.355685621	7.025749554	5.742286645	5.952410293	6.512629445	5.613711355	6.334799919	6.760559713	6.521651031	5.476251781	7.186409368	6.205061711	5.224585023	6.17238822	5.788227821	5.597225614
AC092660.1	4.394041827	4.323521598	4.517483463	4.771891554	5.697942649	4.529980426	4.649292359	4.585646077	4.308635698	4.485565055	4.483990053	4.485797204	4.779384153	4.293699994	4.333591561	4.543059514	4.420453688
AC092667.2	3.45972135	3.616804112	3.608658855	3.719088394	3.651312048	3.676945639	3.650853093	3.55784942	3.349281602	3.63474913	3.719088394	3.672974064	3.806077384	3.244735937	3.3872586	3.604926376	3.603684476
AC100830.4	5.836856591	5.209980744	5.832031395	5.593273919	5.763241171	5.354307819	5.502011449	5.752016408	5.428869368	5.674489248	5.231100864	5.45272625	5.527034258	5.596023335	5.805490376	5.428013025	5.417701218
AC104667.3	5.910540788	5.72006813	5.643331273	5.86528823	6.029004143	6.084083979	6.003511996	5.815570381	6.045648284	5.60628032	5.693645682	5.889494771	5.770561178	5.596023335	5.876693612	5.811667785	5.540518932
AC106801.1	6.196439645	6.131497578	5.977568044	6.280003379	7.029016671	6.4292972	6.465338177	5.961692711	5.862797699	5.855972412	6.027291215	5.990695162	6.272259975	6.046349533	5.86429288	6.267344795	6.254809233
AC108056.1	3.623984354	3.40481961	3.595502627	3.764546817	4.168940887	3.636274137	3.815931056	3.51724732	3.54670773	3.243492249	3.498643205	3.350910341	3.668321509	3.40117584	3.434769251	3.617840171	3.615926279
AC112198.1	4.008637423	3.900448081	4.265513899	4.234864881	4.38337823	4.505733984	4.439194032	3.839093511	4.274406538	4.057841051	4.113783053	3.858365906	4.091484926	3.977237061	4.30998524	4.151295156	4.089832456
AC114730.11	3.812300487	3.553263929	3.76210579	3.83323972	3.872566335	3.852207658	3.889019254	3.720184557	3.583839115	3.589039266	3.557480452	3.923913142	3.68586048	3.669068025	3.67624924	3.795941468	3.767758638
AC114752.3	3.563143425	3.789186674	3.778828103	3.733921477	3.815211789	4.013401028	3.928672738	4.055545509	3.619895744	3.781112957	3.47017735	3.729913855	3.762885289	3.616145196	3.758514681	3.809696856	3.850212967
AC124997.1	3.03644221	2.856516951	2.960144021	2.756716298	3.211497736	2.890743911	2.930939986	2.776659318	2.937117843	3.078163437	3.215780001	3.170028139	2.908938523	2.862044547	3.087457484	2.748575195	2.951664938
AC136289.1	3.210529231	3.09027095	3.046209996	3.407628833	2.974076899	2.973174773	3.250946569	2.942009441	2.997327729	3.037208711	3.158340195	2.863602635	3.128527465	3.115529603	3.023056372	2.942166557	2.922935213
AC139100.3	3.778301302	3.742148566	3.495955371	4.000500637	4.285832919	4.375045855	3.859736637	3.685320937	3.681038068	3.733675263	3.762090134	3.723107082	3.865512158	3.950439023	3.955973281	4.007214189	3.86518986
AC141928.1	5.669827913	5.474044876	5.45110954	5.854785461	5.950594615	5.572637591	5.415654572	5.565327784	5.345348519	5.48268858	5.303933386	5.436984492	5.610931109	5.504220746	5.399987488	5.375843974	5.505080629
AC144652.1	5.49777426	6.085343335	5.985812584	5.983015039	6.031848547	6.212792026	6.011883876	5.84451075	5.780860698	5.749676056	5.466986101	5.89462387	5.765676529	5.813193922	5.897208124	5.971731327	5.834461446
AC145343.2	4.788909614	4.660503095	4.602458774	4.636444345	5.012748187	4.520591792	4.969615499	4.582891847	4.554939819	4.652224853	4.489628782	4.943387548	4.994371142	4.630248576	4.935942389	4.595711583	4.630839824
ACAA1	8.828633869	9.072935208	9.170239745	8.923500021	8.534896386	8.984860273	8.971498434	8.796051533	9.096508227	9.005401196	9.065348871	9.350025094	8.527320712	9.23317967	9.0310465	8.944811372	9.052890876
ACAA2	7.607466997	7.769586436	7.827282745	7.645736309	7.71244232	7.705227238	7.462936072	7.413245253	8.10924774	7.833748919	7.51995699	8.090627101	7.406914269	8.081645986	7.785640124	7.743765601	7.775794449
ACACA	7.843830669	8.182880724	7.745178922	8.002434956	8.018797094	8.108405714	7.838646401	7.832180133	7.620793942	7.483838829	7.394391795	7.601429464	7.199636086	7.985109211	7.52469978	7.641224625	7.725299319
ACACB	6.432212145	7.188353252	6.820354774	7.326257998	6.828220152	7.200203871	6.811982627	7.037158787	7.220319188	6.913412484	6.481478897	7.20151613	6.896054607	6.624156011	6.986754651	6.956078529	6.896935366
ACAD10	5.187943718	5.367468984	5.521741464	5.392220442	5.430694087	5.500304732	5.426682284	5.555609281	5.293791506	5.380632188	5.254842708	5.442317207	5.545987097	5.717119169	5.579184534	5.459973764	5.55479537
ACAD8	7.239204968	7.8396783	8.022978276	7.367736304	7.057195609	7.675600612	7.79553374	7.728273613	7.875598717	7.824721834	7.882970831	7.72019674	7.7846826	7.993579042	7.783569388	7.672356187	7.48084993
ACAD9	7.515780405	7.865842751	8.119012861	7.548412829	7.245667621	7.748316991	8.150787844	7.88928423	7.86169141	8.457060635	7.836395914	7.968226733	7.633111357	7.85119493	7.824930195	7.817613375	7.788958594
ACADL	7.83591177	8.830650999	7.579122084	8.02282746	7.651661378	8.49121723	5.681633071	5.433921422	7.807902111	6.362470357	6.831201271	7.202282794	6.332468297	8.050197674	6.306648576	6.550521778	6.819595018
ACADM	9.170148933	9.60721321	9.616416945	9.153985288	9.190771419	9.052276675	9.542232783	9.482463362	9.835551902	9.72913885	9.646612222	9.843326809	9.722697223	9.566825378	9.342324571	9.39383989	9.377522866
ACADS	6.545777039	7.021275089	6.943645167	6.991644391	7.298988809	6.906854598	7.282196478	6.886016752	7.338368761	7.125822731	6.925968714	7.200350353	6.982646047	7.420962759	7.283930098	7.235917483	7.341676408
ACADSB	6.802512399	7.329586566	7.483808841	6.529557264	7.475185721	7.426531786	7.318149836	7.114238535	7.274994124	7.089514141	6.957580494	7.306462715	7.079800965	7.261045703	7.072993045	6.697305035	6.893588819
ACADVL	10.63550007	10.35131402	10.45595443	10.70730942	10.36059095	10.57858669	10.80820435	10.67119955	10.78265687	10.62298095	10.78561422	11.04584974	10.41135204	11.4523268	11.3917964	11.05801854	11.14673832
ACAN	6.178763399	5.77149859	5.897336502	6.193240379	6.198495703	6.205370537	6.167565688	6.219808126	5.90836693	5.917381354	6.147443032	6.071561004	6.04673763	6.188587325	5.913207828	6.209130055	6.071669021
ACAP1	6.724512128	6.310425108	6.446562194	6.556733356	6.462463528	6.131255293	6.229612322	6.180217611	6.171520118	6.606772303	6.209493292	6.387285746	6.189890225	6.302775881	6.839447242	6.655455338	6.520992032
ACAP2	7.184546812	6.747342006	7.344647709	6.705602571	6.479313948	6.492795197	6.542758801	6.485560762	6.785852494	6.877183787	6.822284581	6.731612659	6.478475735	6.476150006	6.392347542	6.52601017	6.364719049
ACAP3	6.05497892	6.254693935	6.151208127	6.118285096	6.392465631	6.264340447	6.3904047	6.157957829	6.317139728	6.387370715	6.200389174	6.189753072	6.071349819	7.139767186	7.038935371	7.281457407	7.158065284
ACAT1	6.250203822	6.596464435	6.118371369	6.221965091	6.071383888	6.701259221	6.091337927	5.959558554	6.600764456	6.275173351	6.16285589	6.448118082	6.103824073	6.229655998	6.000656018	6.088992866	6.134208438
ACAT2	9.247754882	9.913161854	10.34676937	8.911196061	8.440528847	8.792818246	8.325814348	8.192343219	8.245047827	8.06585676	8.130656767	8.83756741	8.249231639	8.441345381	7.97831882	8.157254467	8.253904665
ACBD3	8.705716678	8.981986208	9.045757542	8.098575135	8.501221423	8.664888905	8.058557282	8.613852874	8.550911154	8.996523641	8.669195932	8.474795335	8.475474142	8.486323918	8.011633552	8.24684224	8.191648008
ACBD4	7.066271251	7.009533358	6.796711034	7.260283048	7.546728479	7.062407774	6.963112523	7.089281138	7.298003254	6.838572431	6.844534292	7.032455937	6.973921512	6.957089779	7.259180872	7.06210548	7.323645666
ACBD5	7.041976166	7.548553313	7.484255571	7.546245785	6.721806913	7.326466939	7.027246094	7.068411971	7.601568961	7.282789043	7.556550965	7.322328527	7.2625875	7.298986088	6.975096303	7.316624053	7.144014899
ACBD6	7.629538817	8.345940085	8.047802977	7.664475656	7.191378429	7.790868089	8.024453773	7.932629086	7.718949242	7.773691439	7.953057627	7.961479777	7.799518585	7.981833322	8.229338023	7.986043871	8.034716244
ACCS	6.973793429	7.832103221	7.537381725	7.431745178	7.175468324	7.504506007	7.990052883	8.005805873	8.010515513	7.917429265	7.276262757	7.857548004	7.654379331	8.094428779	8.505908426	8.376361312	8.370554476
ACD	7.694675236	7.440576232	7.711727244	7.849338699	7.024177314	7.661944674	7.684669018	7.649866155	7.550432854	7.840967872	7.817035785	7.560802899	7.850136302	7.667633035	7.888626414	8.067022046	7.99737096
ACE	5.527584821	5.473546153	6.008554375	5.989848521	5.581315896	6.036484108	6.343907793	6.009295294	7.451617363	6.543046042	6.732206471	7.052038785	5.812032677	8.082611153	6.482700684	8.408446992	7.470284345
ACE2	4.595967513	4.855242681	4.83598032	4.687024402	5.022056248	4.127267917	4.688792823	4.604222513	4.390983488	4.314240904	4.34515493	4.673248139	4.500943747	4.921538213	4.561650871	4.119496137	4.504691618
ACER1	4.760850415	4.721820668	4.565411527	5.10087425	5.076412711	5.20998995	4.794131689	4.864226147	4.651707441	4.562234066	4.842738696	4.762074562	4.951368433	4.839954652	4.759029959	4.876594495	4.886251568
ACER3	8.046101623	7.311948426	7.432748553	7.4145969	6.836157975	7.113662648	7.177909994	7.023773709	7.845564333	7.493096473	7.66856727	8.126695059	6.864173731	7.518890953	7.290222462	7.272170959	7.482828442
ACHE	5.65727106	5.294045393	5.282940237	5.393770697	5.524978219	5.356589327	5.38774516	5.34201779	5.273355648	5.418242252	5.481901135	5.421592833	5.246693472	5.792950532	5.604148437	5.645180918	5.474947903
ACIN1	7.391186397	7.548831032	7.047888357	7.276204248	6.833732248	7.494543194	7.420809489	7.443369189	7.3880375	7.31773117	7.138898257	7.490480992	7.054712942	7.494525611	7.800453128	7.702858685	7.55692242
ACKR1	10.90415578	10.33523198	8.280155193	8.114703088	10.19961951	9.029090133	8.876224416	9.692582041	8.52011434	10.34873146	7.917155102	9.574126193	9.365395946	9.175429635	9.652422147	8.912870564	9.498990419
ACKR2	4.944957013	4.723960244	4.806790447	5.183335686	5.72291652	5.1779209	5.095850344	4.855807112	4.705859529	4.721796095	4.757233122	4.904824349	4.892572094	4.762417578	4.881007008	5.012701222	4.958766195
ACKR3	6.250241159	6.754000494	6.343101333	6.640923917	6.990645829	6.594956302	6.579405502	6.886580373	6.603293834	6.471258243	6.369386408	6.874795749	6.678488823	6.397674131	6.859060957	6.291061874	6.793132881
ACKR4	5.671663729	6.74667641	6.701416544	5.617234951	4.806512548	5.685723568	6.053989994	5.596609505	6.944776734	5.708896092	5.364722058	6.155350024	7.837442715	5.832021899	5.565858604	5.910450205	6.444037893
ACLY	8.783612996	9.031304321	9.096230376	8.721906163	8.090640434	8.718821309	8.486078333	8.414776313	8.841208203	8.702974369	8.69190964	8.766753828	8.497921774	9.111219475	8.582964277	8.689581458	8.473011994
ACMSD	3.912993263	3.587195198	3.836271761	3.693193311	3.894968531	3.701232887	3.773516098	3.671124192	3.580944222	3.43479118	3.876019544	3.732645721	3.724157696	3.605630932	3.676188422	3.604930827	3.735769417
ACN9	6.598764293	6.810306415	7.44786846	6.787394397	6.040242651	5.891881868	6.564950939	6.558999154	6.546889415	6.326328527	6.46525474	6.963876556	6.430128075	6.120852023	6.40447211	6.094062605	6.125366571
ACO1	6.481530905	6.487966669	6.470176761	6.334842517	7.117248119	6.523789024	6.413725179	6.309216154	8.190516135	6.780665561	7.219322708	7.280609976	6.140701969	6.697792051	7.711302862	6.520384921	6.763712765
ACO2	7.400616612	7.277924896	7.688935575	7.544640641	7.332311674	7.372063899	7.825071617	7.607760164	7.335265633	7.255334543	7.466120034	7.523205059	7.58734943	7.728764193	7.553791495	7.3882062	7.654730148
ACOT11	5.477814045	5.507096225	5.3837111	5.510699202	5.885055816	5.421988221	5.702565435	5.487396877	5.24277249	5.354473291	5.457760103	5.354734644	5.60747072	5.582377194	5.770450778	5.645812215	5.607330018
ACOT12	3.121113967	2.922054513	3.143268629	3.21049758	3.184320541	3.521084929	2.912930948	3.07202485	2.779741232	2.976482805	3.045870761	3.265321664	3.022192953	2.882316965	3.056247386	3.048020566	2.914729569
ACOT13	8.217690037	8.373555944	8.634318708	8.373307415	7.898667084	8.047327307	8.377601959	7.985146791	8.387714226	8.099441245	8.599731437	8.971981448	8.298649663	8.834024607	8.271024323	8.061975332	8.353235096
ACOT4	6.172362867	6.138628798	6.302628699	6.321719159	5.693740769	6.307695278	7.100125806	6.013660687	7.011145337	6.343594476	6.683440205	7.521510586	6.57631184	7.185435035	6.984771448	6.878031724	7.54306252
ACOT6	3.735312954	3.717915444	3.584985105	3.346251447	3.91451727	3.763619554	3.642239552	3.773516098	3.64003186	3.825835243	3.705961144	3.723107082	3.743063172	3.804357911	3.851834283	3.618605308	3.69321709
ACOT7	7.166795567	7.235997899	7.410184016	7.49407792	6.63374745	7.094590344	7.969180154	7.448310926	7.593257579	7.606890398	7.75481787	8.463229691	7.64886388	7.865837562	7.525869053	7.626829372	7.607390868
ACOT8	6.267760118	6.478025818	6.551990681	6.112417218	6.045049208	6.129088584	6.518331625	6.137446373	6.38101199	6.210934162	6.354603899	6.565271037	6.673741219	6.375573869	6.332657077	6.420628237	6.395909779
ACOT9	9.898482289	9.447673376	9.773009621	9.42734186	9.090542821	9.499924857	9.326479502	9.282227443	9.556066223	9.403676047	9.598927929	9.621598701	9.374779907	9.502317367	9.15801851	8.905750597	9.189922459
ACOX1	6.930223573	6.58783682	6.690468589	6.604138084	6.211420049	6.657688782	6.670128295	6.779271215	6.65636273	6.743172227	6.729202499	6.756633266	6.493014864	6.60547785	6.460702775	6.411793682	6.650843347
ACOX2	6.877614011	7.452669067	6.779551844	7.347993038	6.676915443	7.26438403	7.567548574	7.586769508	8.175843861	7.657727333	7.421160795	7.64384339	7.358159298	7.610695086	7.885884351	8.213402604	7.961593958
ACOX3	6.779406174	6.746480908	7.142142794	6.890195069	6.707099436	6.772195986	7.196172368	7.043166703	7.015770604	6.991005588	7.197054549	7.071461728	6.797040796	7.173034995	6.983307925	6.916164095	7.323002463
ACOXL	5.857869897	6.491764766	5.259951622	6.162439652	5.861564993	6.355221966	5.059765952	4.81333275	5.911385618	5.573610826	5.281056006	5.749855352	4.964220624	6.407885037	5.436802726	5.681578959	5.767590631
ACP1	7.870453216	7.921370112	8.005420639	7.875647129	7.607406567	7.654131854	7.585335475	7.722975024	7.825809373	7.654404982	7.86332649	7.89431116	7.845442041	7.696990609	7.453901154	7.240520843	7.472881447
ACP2	8.018263746	8.468815192	8.791354506	8.184037215	8.037927649	8.879196353	9.38297185	9.047321547	8.614712574	8.445639723	8.788962964	9.224593862	8.802328687	9.06894493	8.86858937	9.124907953	8.67097349
ACP5	10.35985765	10.00307699	10.14213888	10.97461739	10.37179706	10.59405729	11.48419291	10.39627816	11.07826031	10.80053945	10.88042857	12.20071962	10.02870943	11.7389453	11.17229016	11.1292119	11.45926275
ACP6	6.157948994	6.360996512	6.598047094	6.408201721	6.179705787	6.527642908	6.77917107	6.75476579	6.448140745	6.846850959	6.560360451	6.325609953	6.567458829	6.547124584	6.273359546	6.507087511	6.050621303
ACPP	5.394321664	5.489844327	5.294967449	5.305944532	5.526533947	5.088430537	5.045955837	4.957679849	4.851591651	5.001388842	4.799385311	5.146383826	5.028333045	5.009159385	4.794849255	4.828076601	4.959762698
ACPT	6.87593651	6.398491671	6.490119495	6.551953196	7.059028862	6.759658998	6.309685753	6.694862685	6.374694456	6.529080658	6.425583221	6.617277705	6.59431286	6.715965238	6.24288028	6.566149115	6.954665238
ACR	6.007806656	5.646027945	5.592694913	6.018387334	6.330482664	6.163145572	5.542422461	5.494251131	5.451482453	5.476251781	5.735088997	5.523340421	5.538484913	5.727192931	5.388756739	5.896185624	5.648600057
ACRBP	6.182761527	6.092337002	6.188358592	6.128057487	5.355349337	5.502843615	5.323141076	5.211721829	5.776569263	5.160883861	5.703479417	5.928687409	5.34639067	5.764177857	5.508948994	5.71470319	5.655497906
ACRC	7.151108702	6.659204482	5.843211607	5.750556541	5.709428357	5.385834892	5.133607743	5.510703807	6.021432623	6.136401076	6.207264424	6.131732374	5.106892647	5.39387779	6.132432752	5.489364315	5.282484503
ACRV1	4.615015467	4.621102707	4.545387961	4.865965606	5.411543554	4.874795802	4.778377294	4.786500865	4.541546768	4.44581892	4.558773133	4.831043313	4.744487474	4.697127085	4.65703345	4.845610865	4.912348112
ACSBG1	4.400198277	4.517511044	5.324005292	4.541546483	4.65322469	4.449480111	5.316568223	4.674286273	4.159422407	4.152681147	4.848655728	4.480776476	6.017069253	4.447155232	4.819253119	4.434810391	4.800895062
ACSBG2	4.92373165	4.237015203	4.485122861	4.714992079	5.527652084	4.956569704	4.958640947	4.961579685	4.995154159	4.7096987	4.865842023	4.63416237	4.8113741	4.790831432	4.628903647	4.955391146	4.887504549
ACSF2	7.235307385	7.878564419	7.480913809	8.284939583	7.532233865	8.120008144	8.5179134	8.300185363	7.973392671	7.796539633	7.773112528	8.306276663	8.15908993	8.534769557	8.349790184	8.367394233	8.739330219
ACSF3	5.459202028	5.545248122	5.627011024	5.851227565	5.807782429	5.592530787	5.700158436	5.796467687	5.567927183	5.616886896	5.576708551	5.741678288	5.612477751	5.737224536	5.666596747	5.813739246	5.769938983
ACSL1	12.27132719	11.2057124	11.62338419	11.78898799	10.93567247	11.0779641	9.778009787	9.356098435	9.791539622	9.472005366	10.65149014	9.918259005	9.684525354	10.86125834	10.8046127	9.404623264	10.18477601
ACSL3	9.920106848	9.065070546	9.53780542	9.224854895	8.790722822	8.764909668	9.094863745	8.973301153	9.433186237	9.383792569	9.403524744	9.215756366	9.175001873	9.441805165	9.225782167	9.1402888	9.348081259
ACSL4	8.815894681	8.284878661	7.859974118	8.010354308	7.972859688	7.681378146	6.453531258	6.742571605	7.689505818	7.83962683	7.657199033	7.707835759	7.376374243	8.586338156	7.685269268	7.287629026	8.213042313
ACSL5	9.916501132	8.993880983	8.783557557	9.39741499	8.936958944	9.22047057	9.179535395	9.326189504	8.869700162	9.02799039	9.031815267	8.806059588	9.047615046	9.209335042	9.263889504	8.601893544	8.874880866
ACSL6	3.973009192	4.093656075	3.939836691	4.109210278	4.323481335	4.12164776	4.040070117	4.008242809	4.037968868	4.269226276	4.016558383	4.082289959	4.024404866	4.03218461	4.067768568	4.125416556	3.931827882
ACSM1	4.29192924	4.561082751	4.27945908	4.516468456	4.557713572	4.461637693	4.60364565	4.470506008	4.343754315	4.363455762	4.192696914	4.594596908	4.299541731	4.380334319	4.231842563	4.355902402	4.495095122
ACSM2A	3.348722132	3.093270791	3.129149833	3.202323377	3.574456438	3.221792606	3.417907997	3.276976253	3.265069087	3.162754782	3.157498615	3.199619251	3.157395621	3.341131803	3.198453003	3.169842642	3.347596472
ACSM2B	3.474557221	3.375032429	3.252439134	3.768511286	4.163105773	3.921822652	3.784162376	3.471766282	3.749215421	3.340081048	3.396394155	3.548318153	3.575036299	3.641886913	3.574909408	3.552750025	3.58901638
ACSM3	6.527395765	7.855516652	6.759253109	7.467745244	7.037483395	6.418037459	5.975581005	6.070527809	6.582911596	6.269135975	5.687763607	6.822319792	5.425828681	7.008278332	5.605274164	6.212204857	6.793092896
ACSM5	5.66035532	6.872467484	5.526755332	5.652014798	5.457104373	5.67677931	5.220535471	5.104728702	5.547237275	5.100497712	4.892556049	5.577194928	5.206570526	5.322083296	5.138907914	5.509543875	5.249200116
ACSS1	6.053139136	5.936308988	5.881175361	6.205520235	6.44493237	6.249407136	6.041473154	6.059369919	6.139898022	6.004691728	5.947771811	6.186870739	6.066470046	6.177018003	6.164890538	6.13575969	6.12496378
ACSS2	8.546012576	9.343874774	8.796601769	8.927132817	8.592545673	9.279224609	8.955789682	8.235051394	8.571225884	8.394573476	8.474332083	8.709058545	8.20867815	8.826809295	8.493660926	8.486336753	8.663061938
ACSS3	7.157810166	7.869404639	7.029616852	7.70602304	6.568213469	7.695528559	6.420367423	6.608686663	7.767849632	7.328106394	6.668802421	7.436063748	6.667228207	7.684594383	7.024523004	7.310307861	7.382305407
ACTA1	4.656971574	4.748533462	4.411711544	4.527727325	4.260479457	4.541775057	4.262914571	4.367082902	4.444842167	4.228306313	4.319319016	4.21466836	4.078333558	4.100602725	4.425632219	4.376088887	4.25767292
ACTA2	7.199343854	8.170922664	7.821155681	8.258555977	8.289318768	8.412328384	8.23112754	8.371859589	8.280090568	8.14546595	8.010665484	8.045559463	8.19036832	7.965452998	8.174430487	8.108217413	8.126222513
ACTA2-AS1	4.558838418	4.635410144	4.567245099	4.877862031	5.148642362	5.18381902	4.640634835	4.615926395	4.770099848	5.111809315	4.570842362	4.755976373	4.597606545	4.394164894	4.557954708	4.488548786	4.577806729
ACTB	14.33697473	14.2747342	14.65274693	14.20589123	13.91120065	14.28308514	14.40797273	14.26353446	14.41482333	14.41697666	14.35703383	14.54748727	14.13057098	14.52649132	14.35074206	14.51092457	14.49305769
ACTC1	6.403555832	6.954317706	6.528087129	6.954547042	7.16492008	6.729950451	7.225980615	7.235648014	6.496288757	6.468273483	6.920048052	6.687801404	6.949804722	6.925153915	6.949207279	7.312157546	7.152194897
ACTG2	6.714403647	8.191613967	7.182477059	7.161587655	7.659852366	7.550013585	8.131840055	8.042199311	7.515587891	7.373461727	7.65140199	7.491080581	8.164896462	7.459459648	7.653762509	7.199876028	7.762999138
ACTL10	6.162770618	6.364524788	5.974895365	6.006348847	6.00514965	6.027596327	6.237883346	6.223841531	5.789105709	6.182640794	6.091429873	6.033510108	5.824210656	5.904940174	6.042961971	5.729669653	6.047934354
ACTL6A	8.126573223	8.46213047	8.543593987	8.557957087	7.785442326	7.730645986	8.726712676	8.552283861	8.535763403	8.606701761	8.555276168	8.581821728	8.569400661	7.992762047	8.247851326	8.221019452	8.054419815
ACTL6B	4.400864631	4.482129134	4.486429265	4.702232334	5.077784769	4.729719136	4.403097369	4.394102185	4.351120189	4.538211104	4.348109193	4.688902367	4.646996549	4.628136713	4.681763759	4.574427777	4.704009333
ACTL7A	5.646035438	5.244855703	5.233892548	5.628351539	5.881822072	5.899380222	5.62346025	5.716568555	5.286002732	5.427997719	5.37094086	5.306723961	5.750026717	5.711117225	5.692038356	5.66362252	6.001108439
ACTL7B	5.462952725	5.105332803	5.09639266	5.346440347	5.437382062	5.163260426	5.272023952	4.965552672	4.663567169	4.952516322	4.910357116	5.177631828	5.27246572	5.451730592	5.244926687	5.288362696	5.427880464
ACTL8	6.705047424	6.535160899	6.490283898	6.848349421	7.260263424	6.664718462	6.958082028	6.7712976	6.544670707	6.75144452	6.521106564	6.740865909	6.711153266	6.873405429	6.902153126	6.943958799	6.832076953
ACTL9	3.533983375	3.423272677	3.491436215	3.347188074	3.747070359	3.616894326	3.533983375	3.765971463	3.6403131	3.800381354	3.70286317	3.575852644	3.306979666	3.75989976	3.503324512	3.636485635	3.561171006
ACTN1	8.985073192	8.780176156	8.962467901	8.764137271	8.54853643	8.841682322	9.338884177	9.111386855	8.925002883	9.154181454	9.155722058	9.046079055	8.896341765	9.621490629	9.635386706	9.550894181	9.620959901
ACTN2	5.423683753	5.42200385	5.155245964	5.242792033	5.571529388	5.562070138	5.340608179	5.310352333	5.836297251	5.276566857	5.517341753	5.297181647	5.444757982	5.135044615	5.163010415	5.422056252	5.447543592
ACTN3	5.169887719	5.166931536	4.739746079	5.402594577	5.111891167	5.057621764	5.143254651	5.065187562	5.13579804	5.215744241	5.03041807	5.252376834	5.091971351	5.214283566	4.935522362	5.128274531	5.185376895
ACTN4	9.710746402	10.08673522	10.05428805	10.2329035	9.699908653	10.39021476	10.60399589	10.48652631	10.0084456	10.12323609	10.26866416	9.857668142	9.830208686	11.4039633	11.17354784	11.3282182	11.36350117
ACTR10	10.19646058	10.58531777	10.73607555	10.4387347	10.02795581	10.33275331	10.46078917	10.46364283	10.65725924	10.52015277	10.60539366	10.68086138	10.52735879	10.37739999	10.44735497	10.4906381	10.36947518
ACTR1A	8.78319817	8.639072745	8.871595741	8.63941506	8.294712536	8.667327087	8.797867944	8.562293323	8.707007988	8.65999261	8.81492142	8.639208199	8.24975777	9.277192815	8.802462366	8.997597165	8.892627859
ACTR1B	8.23244401	8.591686039	8.317839766	8.512481612	7.919099725	8.726181424	8.771027935	8.657115025	8.4191108	8.462710689	8.384971604	8.610539571	8.709417593	9.136283781	8.698249352	8.764307968	8.816169322
ACTR2	9.171595639	8.728354021	9.307437451	8.323824529	7.882647421	8.397666944	7.980721945	8.374742886	8.787141991	8.715476286	8.844801212	8.471774035	8.472664618	8.502461812	8.126023673	8.4624274	8.207818535
ACTR3	10.41427979	9.885102238	10.32125695	9.539902788	9.369731874	9.579917089	9.684827544	9.810493802	9.965480846	10.19497865	9.974402628	10.09354652	9.657771748	9.704275822	9.700893687	9.601894933	9.754014996
ACTR3B	6.444191739	6.166393978	6.483066368	5.649281567	5.72845608	6.001093906	6.453381936	6.40488476	6.42161504	6.318674536	6.60826598	6.150036057	7.117361089	5.924046051	6.194162481	6.180313336	5.991836128
ACTR3BP2	4.8603904	4.350124516	4.435389884	4.547324647	6.120721888	4.491701142	4.442201433	4.341578081	4.347072464	4.560713334	4.486716871	4.476047099	4.577897036	4.521543406	4.513651204	4.494934213	4.25866317
ACTR3C	6.154260597	6.224709647	6.102058646	6.350239775	6.421360896	6.280659254	6.486870965	5.92460739	5.757008994	5.803674034	6.11131517	6.390252576	6.386305924	6.286974897	5.907031455	5.454506286	6.288724508
ACTR5	6.431780567	6.568518699	6.293653272	6.599795819	6.511570789	6.522878231	6.335119481	6.514444463	6.274872947	6.444912133	6.563140973	6.653211112	6.4850521	6.369812638	6.384439326	6.469434257	6.345322352
ACTR6	6.771092295	6.925695973	7.141311395	6.918948635	6.679301642	6.455483696	7.043560914	6.854733472	7.160765694	7.195463093	7.196132717	6.995329272	7.12861107	6.737890482	6.884789598	6.709267607	6.64905606
ACTR8	6.938002251	7.224112667	7.216995491	6.984098585	6.764643461	7.104448154	7.072513906	7.040132116	7.222365994	7.174148198	7.397294121	7.226991563	6.959728329	7.153502122	6.85954724	6.993965317	6.976201128
ACTRT2	4.418201196	4.181566936	4.124552605	4.481000332	4.411877555	4.293669446	4.762113371	4.293477913	4.380648564	4.114033439	4.514991805	4.156758511	4.257145851	4.302847128	4.235839608	4.440050946	4.651296797
ACTRT3	5.388234022	5.759457874	5.422752059	5.065263041	5.337195428	5.389242964	4.86342635	4.947958001	5.143585826	5.560565225	5.021223209	5.20517797	4.816596737	5.028218759	4.923502999	4.923484338	5.396104057
ACVR1	8.799387078	9.218816775	9.029727933	9.140665017	9.106243265	9.31010146	9.720841528	9.80543519	9.405448829	9.679426883	9.402597652	9.252300209	9.486388625	8.987887356	9.477887241	9.361054553	9.233983743
ACVR1B	6.841762478	6.353618673	6.344161215	6.07511536	6.284438444	6.865177241	6.090984514	5.996605032	6.004750615	5.771563535	6.092070988	5.764742556	6.587019656	6.048753904	6.12965886	5.766357478	6.074435579
ACVR1C	4.398149239	4.452649635	4.276585173	4.333430852	5.078335985	5.446395508	4.311494189	4.436952636	4.392221616	4.454008389	4.160466938	4.593771192	4.285054947	4.296248555	4.554729987	4.353692226	4.499707648
ACVR2A	7.537610774	7.650090121	7.249144311	7.025604401	7.088361625	7.103340093	7.710413688	7.694165701	7.712860251	7.768161457	7.364007746	7.470994305	7.539366095	6.990230988	7.234233419	7.438658169	7.028201948
ACVR2B	5.501076105	5.739106372	5.634418111	5.682736136	5.89768857	5.868175571	6.324845797	6.255059005	6.148413144	5.925049702	6.014445651	5.578974442	6.07989248	5.660164421	5.903601005	6.002922494	5.850196176
ACVR2B-AS1	5.594608676	5.680115592	5.009282797	5.778164455	6.541691405	5.72283007	5.733285117	5.593242614	5.427645832	5.149048091	5.223218986	5.292621297	5.391203924	5.493861014	5.307075804	5.228392937	5.795429808
ACVRL1	8.891354571	8.85100221	9.295540163	9.248207738	7.769574339	8.759928024	7.519201734	7.443905233	9.106932273	8.252275806	9.069229959	8.429052187	7.055251002	9.576232549	8.188763684	9.484385379	9.050272728
ACY1	4.93121933	4.695486937	4.839874536	5.293659831	5.168087901	5.060306065	5.140315007	5.013903724	4.638693982	5.023967184	4.755788593	4.741298536	4.954530799	4.667706244	5.058714277	4.703843886	4.802814728
ACY3	4.655354622	4.469628256	4.603356778	4.849244668	4.900407317	4.492737827	5.019330932	4.881707825	4.625770164	4.612750249	4.599995936	4.784323516	4.769002457	4.764412971	4.704235026	4.835467443	4.959723839
ACYP1	7.995357584	7.959637337	8.160812766	8.402753204	5.690066624	7.278312953	8.196399256	8.03843672	8.110575035	7.701205866	8.200370749	8.283338998	9.070277175	7.432702258	8.12646604	7.856283252	7.548241693
ADA	7.619164107	6.290260434	7.309810856	7.192839875	6.610766837	6.515845011	6.413066182	6.868286159	6.681051079	6.890242479	6.936682134	6.73896339	6.356540332	6.779208292	6.860361857	7.136160602	6.595454972
ADAD1	4.142835881	3.957168729	3.865986463	4.523295119	4.446390296	4.118994925	4.064793448	4.053568672	3.864629205	3.87308679	3.854725312	4.08177471	3.983912738	3.82801356	4.015528736	4.094659467	4.322759443
ADAD2	5.968271109	5.656559732	5.563612268	6.111268802	6.452715086	5.823228557	5.732359822	5.501126093	5.673513339	5.677421825	5.562456938	5.670011335	5.745196978	6.028068658	5.802184758	5.676852028	5.933680959
ADAL	4.927685477	4.794729659	5.01095124	4.940284543	5.660545934	5.183527563	5.364799643	5.372556562	5.328258774	5.410110431	5.353576028	5.382489608	5.347564791	5.127094078	5.101720638	5.187417457	5.267822298
ADAM10	9.034971532	9.401646583	9.506274427	8.906916293	8.474907907	9.055584189	9.062800562	9.155195015	9.66771276	9.310401385	9.146516989	9.901370362	9.159738581	9.129211651	8.317817632	8.665404804	8.661003404
ADAM11	5.781493208	5.474211089	5.450594087	5.937012728	6.038230996	5.895021859	5.708842035	5.750179768	5.446145216	5.32816133	5.459820219	5.621716654	5.56760371	5.511430162	5.654451442	5.736893578	5.78047493
ADAM12	5.287496155	5.022280154	5.224732142	5.161150898	5.899973175	5.587532085	5.697941504	5.851853879	5.548760346	6.152990858	5.895925812	6.001227995	6.345523083	5.608499133	6.066995904	5.893099674	5.642337879
ADAM15	7.507603482	7.49169825	7.606785797	7.610629197	7.63721387	7.530768689	7.863896199	7.671876787	7.322635267	7.412814034	7.760668047	7.27673542	7.360659817	8.476037616	7.831865063	8.012614701	8.134561701
ADAM17	8.36615676	8.252861911	7.464588203	8.422715809	7.782125	8.637076344	7.549183245	7.278461135	8.633585492	7.779572232	8.265548049	8.593559158	7.934281171	8.76768455	8.320858225	7.813953486	8.366060861
ADAM18	3.617255274	3.497017267	3.68088359	3.741954114	4.447846909	3.637819	3.526358921	3.439630857	3.450051206	3.285631896	3.634341549	3.478220757	3.526349642	3.429428164	3.566251874	3.349565662	3.42435537
ADAM19	6.951527007	6.580435996	6.212677376	6.425741162	6.736876577	6.286587165	5.631140615	6.047669644	5.996186708	6.476741153	6.119858834	6.222571829	5.906843727	6.00725917	6.295953876	6.358184657	6.248680171
ADAM2	2.854885251	3.014752929	3.137621062	3.109172531	3.78124185	2.952016068	3.137067473	2.931704461	2.87486911	2.792424074	3.018103573	3.027483237	2.873747706	2.891983635	3.158170298	2.982829021	3.071809825
ADAM20	5.126451249	4.876013364	5.158542283	5.225240273	5.778280499	5.190602707	5.471208121	5.20750557	5.191135656	4.793328908	5.200012447	5.196700357	5.025658499	5.210835429	5.084944339	5.187082294	5.337110407
ADAM21	4.193567255	3.950312256	4.15514159	4.344453675	5.117830911	4.253314043	4.223116996	4.286287252	4.090663314	4.16955216	4.048067391	4.27386887	4.01151915	3.990805357	3.897615667	4.12466134	4.3856829
ADAM22	4.075400457	3.906294058	3.959077123	4.212808334	4.559701529	4.084461677	4.23355831	4.068932546	4.148061601	4.166515669	3.963363725	4.123712671	4.199878117	4.064142038	3.968571309	4.029396023	4.133607025
ADAM23	4.182783287	4.876649645	4.268673964	4.36167036	4.925282457	4.695618376	4.694228665	4.772378863	4.562709887	4.836331599	4.162184001	4.535725979	5.037679438	4.523293952	4.968936773	4.598173447	4.633160087
ADAM28	4.957819215	5.640602835	5.795411591	5.724544449	6.83636999	6.153208255	6.380905056	6.514045115	5.261275282	6.127843182	5.889064836	5.463188726	6.992125422	5.340375835	5.698951819	5.529207953	5.662481512
ADAM30	3.905505409	3.832999417	3.736866406	4.051502554	4.275257278	3.982831635	4.159232326	3.926581983	3.967733383	3.891617448	3.850834182	3.916366533	3.837142132	3.780903173	3.76464585	3.779124821	3.913164833
ADAM32	3.80771556	3.796699563	3.93311286	3.964355308	4.191192529	3.704491131	3.552048374	3.693962826	3.727749158	3.571673181	3.604623049	3.633401975	3.826906369	3.681327054	3.511827437	3.647815407	3.679559721
ADAM33	6.894597073	7.238812068	7.06653027	7.336137906	7.545443237	7.113847088	7.045169519	7.016660102	7.169413177	7.335637651	7.077201952	6.883549757	7.140525633	7.197229451	7.700667899	7.44328973	7.471776821
ADAM3A	3.416152016	3.222733367	3.318465176	3.544733451	4.245110662	3.498722315	3.561765925	3.462308878	3.330453684	3.10110212	3.315250801	3.604386139	3.628262547	3.460393867	3.490424808	3.397411782	3.589729638
ADAM5	4.172269522	4.113065356	4.109199677	4.802051583	5.039214209	4.47142469	4.493538287	4.269281292	4.30532056	4.131759565	4.057048543	4.357987923	4.293921782	4.339558608	4.125565505	4.361428251	4.373473231
ADAM6	4.562887189	4.469626794	4.297422357	4.781032087	5.369815498	4.843288072	4.645824072	4.600695901	4.399079023	4.340206761	4.243009341	4.31950174	4.781157978	4.324465302	4.248446406	4.65127981	4.544813756
ADAM7	3.853695263	3.593055569	3.667321362	3.856171994	4.287537893	3.884166659	3.765298366	3.895370465	3.613490462	3.608776284	3.787907574	3.871357328	3.673472912	3.668328926	3.684163982	3.561913155	3.775050819
ADAM8	7.804022179	6.28531206	6.83256662	6.685641173	6.271184971	6.146713971	6.519252816	6.252577843	5.948719569	6.540224945	6.232581281	6.148153041	6.124350875	6.133366276	6.461857086	6.094693126	6.350329693
ADAM9	8.37644611	8.125382361	8.464368805	8.180450003	7.79890932	7.88866761	7.77813531	8.054596054	8.261396796	8.188714173	8.249470869	8.130904475	7.987169979	8.205500943	7.729148742	8.096645198	7.749939548
ADAMDEC1	4.954319245	4.747813055	5.871821873	6.047193171	8.573857995	5.752922725	7.321664015	5.512460818	4.865604274	5.940869033	4.459335065	5.587157016	7.651991604	4.50174441	5.952087774	5.293571181	4.472254007
ADAMTS1	10.26600612	11.12621649	10.82795798	10.54361746	10.42321593	10.86751849	7.263998871	9.190139076	7.927534855	9.571944622	10.08609315	8.118024452	10.13228809	8.686147965	9.761056536	7.995965807	10.522807
ADAMTS10	6.360503341	6.69141689	6.264118212	6.619459507	6.478758554	6.635078343	6.436314649	6.340394178	6.253521062	6.370508881	6.380233875	6.330970043	6.066657671	6.325485502	6.70102657	6.274743	6.489233233
ADAMTS12	6.413308978	6.108758459	6.559134708	6.48994268	6.401874144	6.28272203	6.17596345	6.361470929	6.539648308	6.918925519	6.272329539	6.626221718	5.981100229	6.332534907	6.815255134	6.662237794	6.529642625
ADAMTS13	5.892125905	5.951159805	5.923853631	6.197864654	6.351200294	5.980743255	6.04945332	5.908777037	6.043813519	5.880833186	5.695007232	5.826887324	5.885254989	6.040737349	5.972602265	6.085383486	6.035499476
ADAMTS14	5.527039533	5.463475716	5.571304443	5.554869001	6.115342363	5.788575515	6.187707074	6.272526562	5.799918829	6.048772975	5.484834607	6.083121958	6.179700403	6.048772975	6.562812585	5.975554883	6.204645493
ADAMTS15	5.580785418	6.783677059	6.342572229	6.519714113	5.933179628	6.593794453	5.65104128	5.891666959	5.60746627	5.967715158	6.069313916	5.851400796	5.871629735	6.148833963	6.192032116	5.757693914	5.823592464
ADAMTS16	5.266315386	5.097111092	4.933085545	5.326782469	5.412353706	5.423352816	5.256474563	5.023140056	4.866026676	5.666882623	4.851197291	5.71071807	4.739383124	5.688432937	6.043871768	5.566371442	5.437382062
ADAMTS17	5.022008171	4.965929676	4.657080862	5.018094402	5.034919469	5.095411457	4.591740009	4.797200427	5.094444476	5.127198623	4.557223633	5.302325173	4.951795133	4.708836863	5.03840196	5.140829835	4.918723296
ADAMTS18	4.035236836	3.859938409	3.881298862	4.258231769	4.769670592	3.894563161	4.33121599	4.827047186	3.954731537	4.711750001	3.97051381	4.020050388	4.130385833	3.974451433	3.919921745	4.184220071	4.144334832
ADAMTS19	3.536493365	3.391210621	3.434178051	3.610248127	3.698342236	3.38086935	3.421183673	3.489275503	3.288327347	3.414611689	3.536541273	3.511533707	3.845002137	3.480642756	3.639917068	3.650592756	3.610009814
ADAMTS2	7.075367483	7.065628243	7.404193863	7.165330717	6.865166741	7.48291816	6.101331489	6.266773588	6.576392771	6.8503489	6.950583564	6.60762082	6.237928979	7.022953608	6.99294221	7.212111281	6.827832621
ADAMTS20	3.435578576	3.208795793	3.172440371	3.59711594	4.10069694	3.494626059	3.330303242	3.396938615	3.246902438	3.214755185	3.38942919	3.30182577	3.420274308	3.121004683	3.095279197	3.248456787	3.27458521
ADAMTS3	7.391530704	6.30611431	4.869677343	5.355627726	5.584420085	5.825204448	5.679103748	5.510634142	5.145840347	5.899056145	6.053586227	5.249743003	5.499612919	5.046140968	6.035407168	4.546025648	4.175197219
ADAMTS4	6.98907871	6.004382211	5.505072297	6.138524907	6.545163712	6.212792026	5.862467087	5.940275449	5.487395575	5.259418143	5.519432198	5.473144125	5.781631876	5.500663891	5.926895101	5.734024757	6.078776603
ADAMTS5	4.953188141	6.97695672	6.083306033	5.287783925	6.034279699	7.167766167	6.280790217	6.471980839	6.903658714	6.876182881	6.502198337	6.615768833	6.33596941	6.041459402	6.403634712	7.015967032	6.866112102
ADAMTS6	4.25443735	5.838879211	4.837846823	4.893653587	5.312849467	4.628700377	4.90127822	5.331373122	5.081032062	5.242193213	5.457297765	5.141997963	4.928864665	4.657510768	4.792687356	5.333622597	5.027788772
ADAMTS7	5.57180095	5.470559059	5.260518725	5.504546158	5.733982821	5.725258662	5.489377424	5.372851315	5.690971406	5.41833278	5.489881794	5.557662593	5.253440329	5.736154274	5.544598462	5.798971937	5.702931747
ADAMTS8	7.929540708	8.556571263	8.251730292	7.854450176	6.422704055	8.004173023	6.310999513	6.54582069	7.569068595	7.803216483	6.92723589	6.927419649	6.92693779	6.443095329	6.892433394	7.096111994	7.354456315
ADAMTS9	9.631199497	7.352807411	6.874542107	7.086334295	8.495086084	7.162569181	6.140479161	6.539128307	6.253849947	7.245669582	6.88890737	6.42065344	7.014298933	7.138378046	7.390586061	6.531942609	7.131066718
ADAMTS9-AS2	5.642449176	5.673334656	4.851386539	5.168311015	5.343099937	5.629130164	4.907796748	5.057223782	6.006073881	5.239020994	5.580661809	5.206027754	5.19018739	5.613687076	5.442935178	5.497198671	5.387957728
ADAMTSL1	4.317122089	4.185221347	4.203618976	4.402714601	4.584893248	4.377875253	4.353685525	4.432451865	4.228626039	4.436382554	4.288244729	4.475547173	4.350251987	4.385087886	4.424817734	4.33576901	4.531811949
ADAMTSL2	6.223593926	6.762905871	5.539736176	6.114286699	5.147301127	5.906979522	5.106821228	5.327238223	6.136394057	6.384955648	6.001255255	5.637388211	5.460192552	6.250719286	6.421057992	6.497696268	6.294028644
ADAMTSL3	6.704560374	6.95085745	7.133583657	7.209729274	6.549446336	7.177070097	5.932948962	6.183122265	7.424301763	6.785522405	6.871521941	7.076935565	6.534681351	6.951574254	6.339636178	7.281041043	6.625741498
ADAMTSL4	6.942846588	6.523379533	7.205288708	6.972507585	6.418989384	7.17394522	6.668254643	6.236951569	7.569004058	7.30353359	7.0945806	8.431008065	5.829662882	8.735941637	8.2983044	8.073547331	8.686505537
ADAMTSL5	5.754641612	5.447304141	5.661065379	5.829790222	6.143508345	5.757117816	5.516998441	5.83838862	5.809532754	5.534148034	5.730816441	5.711424499	5.59490526	5.756128502	6.105986677	5.81046265	5.712008539
ADAP1	7.590311313	7.367183286	7.685781181	7.722445571	7.584390258	7.719425686	7.655076004	7.335791764	7.311796441	7.349558776	7.440678634	7.606134537	7.343587435	7.699628399	7.710473096	7.582657628	7.899026335
ADAP2	8.01120441	7.746328455	9.490866618	8.159762555	7.673861052	8.387658871	8.512609203	8.002649679	8.461005386	8.381306043	8.247473154	8.670212292	7.585481456	8.448547637	8.356246255	8.934100318	8.448906881
ADAR	10.92915295	10.87822953	10.83197085	10.93086054	10.39257994	10.94848102	11.0703675	11.09801142	11.09036611	11.27122866	11.02328292	11.13621804	10.8636992	11.6422106	11.17257892	11.16047111	11.06105125
ADARB1	6.677011334	6.991721164	6.538886658	6.776227644	6.789039797	7.064538607	6.297937066	6.275407168	6.578641673	6.537267543	6.310698136	6.573344585	6.373165897	6.434441316	6.297979352	6.569920222	6.395113292
ADARB2	4.377106523	4.438372581	4.113259784	4.740335927	4.972441369	4.715601344	4.397875672	4.394097751	4.296723029	4.426382636	4.026274182	4.532780867	4.26817963	4.505131049	4.373815828	4.424407503	4.516412946
ADARB2-AS1	5.166683906	5.27225312	5.553870453	5.77504088	5.889945626	5.323450524	5.505072297	5.303186815	5.365242492	5.005325545	5.243099556	5.423089027	5.4250879	5.590285197	5.314266556	5.310216387	5.603091124
ADAT1	6.310267374	6.686993333	6.73992337	6.176481771	5.787448585	6.116001321	6.318243102	6.598135853	6.758881031	6.924398644	6.770246278	6.670161772	6.930788469	7.047689029	6.910480964	6.863455344	6.952971072
ADAT2	5.371879972	5.495988885	5.487869164	5.04420707	5.615755629	5.410440954	5.637723021	5.95839603	6.004877031	6.035611984	5.773158194	6.125317343	5.474297603	5.729834638	5.870797249	5.688031535	5.646023094
ADAT3	6.413069004	6.322973953	6.189236718	6.508237102	6.724207376	6.534392595	6.563635718	6.398180683	6.237287354	6.071439475	6.151837912	6.293622829	6.419295169	6.677167871	6.387441129	6.500516255	6.648969023
ADCK1	6.656658344	7.171529439	7.295964757	7.439102007	7.415134709	7.275795465	7.235408473	7.272680348	7.106787	7.150314948	6.936856757	7.315868992	6.96370427	7.002784374	7.079840605	7.046580119	7.133133292
ADCK2	6.432680137	6.563158789	6.411805325	6.602030112	6.613778886	6.458443014	6.967305978	6.584128206	6.741489356	6.403548962	6.452562518	7.044676036	6.541061748	6.877615843	6.7030059	6.826702233	6.940063353
ADCK3	6.343619811	6.836022886	6.435361784	6.581964302	6.495434905	6.997228603	6.616034264	6.278401764	6.473963568	6.363545044	6.021354506	6.389522039	6.409860232	6.778401188	6.661402518	6.592459473	6.634376302
ADCK4	6.157032606	6.084795809	6.090082467	6.354080397	6.682403001	6.365127201	6.125389334	6.150832848	6.01748134	6.015164414	6.184123716	6.040528876	6.31238792	6.241737934	6.326394487	6.071336795	6.322718803
ADCK5	5.755535823	6.012732608	5.884037054	6.140823003	5.883474377	5.855764391	6.012165369	5.984279435	5.792534222	5.89310352	5.970597182	5.703313595	5.891949567	6.009492643	6.009045118	6.035156752	5.689206354
ADCY1	4.909812779	4.911234152	4.869292929	5.173042137	5.475509712	5.321185111	4.948271565	4.996340032	5.137521946	4.96895977	4.80208432	5.007708425	5.044437155	5.10822826	5.111328765	5.259432723	5.158163898
ADCY10	3.557656353	3.621324443	3.555009889	3.691822793	4.07750329	3.600381272	3.565794189	3.591009354	3.442541733	3.48956646	3.536573327	3.573777232	3.521429817	3.628552774	3.407826	3.546037389	3.702313991
ADCY10P1	5.632940303	5.115242641	5.756199582	5.661981034	5.477555031	5.416513122	5.508366276	5.680604027	5.761897611	5.625459839	5.486713892	5.761778593	5.94073398	5.811621691	5.276955952	5.672404106	5.529991836
ADCY2	4.947827016	5.002319412	4.963022484	5.276055571	5.795192048	5.474715798	5.669429	5.363890217	5.065477872	5.098883103	5.139460362	5.335363841	5.799603295	5.201955652	5.255237132	5.323967027	5.487464027
ADCY3	7.421751869	7.56835123	7.055684964	7.783857408	7.38840613	7.748246824	7.540292729	7.530109812	7.691187522	7.812391819	7.900787262	7.945384965	7.268882052	7.807078706	7.761493748	7.737672461	7.713632035
ADCY4	8.459372443	8.641017907	8.010538351	8.473636547	8.184401291	8.220918898	7.72202653	8.037139721	8.876356988	8.132634273	8.118750441	8.301335263	7.718968302	8.34838631	8.054190701	8.579770986	8.156894008
ADCY5	5.311748153	5.023246023	5.160527936	5.59707808	5.697690306	5.390150583	5.731882244	5.55140868	5.492893346	5.420691151	5.162139798	5.443457635	5.504334353	5.222239883	5.257887771	5.458211265	5.48608951
ADCY6	7.421020617	7.243054043	7.254491853	7.575823079	7.850138048	7.396727341	7.920855495	7.822504649	7.819179918	7.764467965	7.675717898	7.83985855	7.724207286	8.497192915	8.139453162	8.44123719	8.201636386
ADCY7	7.380134807	7.536043266	7.557493069	7.679781512	7.274332478	7.873463912	7.347079645	7.203934244	7.860357747	7.739439747	7.316576938	8.154814568	6.7978182	7.792235739	7.547009733	7.866136272	7.657074917
ADCY8	4.596430018	4.807515056	4.190340215	5.025301482	4.836787867	4.670719228	4.46659178	4.219106998	4.659052403	4.611195765	4.345787476	4.676173004	4.156215771	4.85091738	4.378861452	4.246911856	4.525160089
ADCY9	6.609099981	7.003945487	6.493205088	6.902162418	6.701024095	7.162831171	6.683389793	6.560267757	6.809269786	6.803386185	6.722304121	6.498649468	6.681004623	6.956794408	6.685281088	6.884793932	6.840740586
ADCYAP1	4.288174879	3.827644138	3.752824472	4.506486306	5.682563422	3.922889176	3.952642587	3.8614369	4.005546386	4.757534742	4.060978645	4.166981402	6.463650411	4.154020067	5.265997862	3.898442259	4.202470482
ADCYAP1R1	5.177619444	5.100379642	5.062264451	5.243543951	5.845872044	5.152176804	5.203538219	5.11112115	5.134271751	5.305219505	5.158034398	5.076144302	5.208043532	5.134393514	5.014019241	5.216371698	5.290201867
ADD1	8.126004795	8.538537033	8.454195538	8.340261857	7.943438049	8.581766321	8.190705611	8.399149203	8.524751716	8.535590224	8.52957782	8.087717556	8.446722706	8.689897795	8.306775999	8.560274157	8.368246648
ADD2	5.562708101	5.405520106	5.401338904	5.752339638	5.899580875	5.594536705	5.513424024	5.447859592	5.572742184	5.419118276	5.522158712	5.770633038	5.354480045	5.521137534	5.634241247	5.725250598	5.73982946
ADD3	9.814315879	10.27062461	10.66469498	10.27799944	10.00818239	10.73446034	10.43160448	10.56136139	10.57937191	10.6382183	10.1740328	10.25147451	10.65296117	10.07547098	10.31803521	10.73751722	10.28594853
ADD3-AS1	4.29942455	4.1768222	4.532596461	4.357464038	4.985415247	4.778714053	4.371660275	4.242414348	4.282492686	4.363361518	4.217181044	4.513958164	4.347522633	4.308349619	4.33730477	4.236380963	4.357808327
ADGB	4.252824304	5.384490984	6.080512775	3.78391754	4.419080705	4.739072715	6.933647242	5.722700351	4.501716023	4.070230551	6.665989194	4.327471685	9.077786883	4.469461424	6.217997311	4.75948652	5.360239858
ADH1A	5.547044851	5.645713154	5.73024563	5.473838075	5.333551901	5.498862754	5.491679552	5.31052564	5.897379206	5.362258101	5.197776003	5.667991345	5.392953274	5.300469343	5.456954072	5.605454386	5.517348104
ADH1B	8.708527763	9.463906122	9.320763536	8.415418134	8.962108092	9.853517446	8.483215651	8.822071807	9.145847307	9.115245783	8.460259611	8.797000859	8.644458634	8.488067485	8.6366592	8.824583615	8.467331627
ADH1C	6.559303502	7.354227305	8.348255707	6.476097878	6.693423545	7.313536742	8.415508662	7.775477712	6.670945978	6.368999316	6.477794728	6.868570438	8.922736188	6.543857224	6.820448528	6.97390211	6.778722344
ADH4	4.419614523	4.401880847	4.413355646	4.609782393	5.007304761	4.582467786	4.524115322	4.466742879	4.394473656	4.516823682	4.516763631	4.400966273	4.548353848	4.396553764	4.552304744	4.477421983	4.363428933
ADH5	9.390612019	10.44851079	10.28774023	9.819341802	9.493357534	10.28840727	9.985833791	10.05953767	10.25696279	9.962924094	9.782224167	10.07228049	9.734258472	9.685390176	9.872403681	9.82297051	9.621692967
ADH6	3.980745014	4.088375566	5.085679793	4.116796243	4.505707079	3.98371663	4.532437495	4.273234811	3.92512864	3.917217723	4.092105236	4.021224196	5.666062321	4.237093392	4.223326247	4.105427824	4.22264473
ADH7	4.286416925	4.225614413	5.083628656	4.632942301	4.539157212	3.91971593	7.301852036	6.557147242	4.559680272	4.235662169	4.238963764	4.410562928	6.457178197	4.793650506	4.977838154	4.543332162	4.432563705
ADHFE1	7.8878547	8.640336674	7.49676	8.301677406	8.333043397	9.122301357	7.940255039	7.819680854	8.390127762	7.967705759	7.571476062	7.655881583	8.037632964	7.386466103	7.546017677	7.602399222	7.572608711
ADI1	8.959960106	9.426466052	8.826492314	9.010289896	8.912626294	8.521419861	8.862204738	8.673599127	9.042269136	8.898397911	8.49977053	8.926865809	8.666208567	8.761284402	8.645307117	8.527819487	8.753723985
ADIG	5.846281851	5.636261538	5.651527784	6.136226866	6.688714774	5.946599628	5.829217128	5.699175096	5.53107463	5.721308599	5.709180214	5.715327015	5.695207159	5.916920187	5.647831805	5.912818704	5.716925339
ADIPOQ	3.334954229	3.107352693	3.203380661	3.490042663	4.127572113	3.530484917	4.793672479	3.717801702	3.236708807	3.206046509	3.472223911	3.581877418	3.391852285	3.300165589	3.482673168	3.405117481	3.851382091
ADIPOR1	9.620993182	9.667540561	9.83813898	9.812712799	9.074797814	9.510047206	9.34886814	9.02746055	9.446601744	9.008307195	9.032322835	9.358076275	9.332198355	9.877045965	9.449955397	9.424162404	9.296129915
ADIPOR2	9.98482454	10.30412807	10.20374204	10.338162	8.965983487	10.094124	8.778205853	8.805207795	9.268393899	9.117835973	9.603427121	9.205922158	8.831153293	9.570544825	9.117653997	8.933599393	9.121685244
ADIRF	10.13647654	10.60012678	10.97956283	10.28743128	9.769331833	10.43234911	10.89235948	11.01762112	11.06026573	9.895993102	10.54113289	10.48522618	10.47151872	9.650296423	9.545241239	10.26183061	10.03241004
ADIRF-AS1	5.998062565	6.083586968	5.616555104	5.959788183	5.619626162	6.217861026	6.340781419	6.048809436	5.867089681	5.122698627	5.278054987	5.874843484	5.781631876	6.281484468	5.849838996	6.153866825	5.904000177
ADK	7.930052835	8.182097095	8.100021537	8.281216687	8.009594778	8.075808125	8.25614438	8.386126354	7.941217796	7.858907619	7.838632025	8.124613125	7.712656715	8.10815914	7.575151414	7.672353093	7.692778033
ADM	12.85145606	10.51316281	11.65539953	10.59945721	10.66011673	10.52148143	7.819850434	8.531586148	8.398589148	8.099507314	10.53705517	8.272728781	8.617733083	8.011687129	8.849059071	8.296066256	8.258164367
ADM2	6.711391482	6.716471293	6.464318492	6.797470445	7.261376549	6.839726427	6.877841702	6.589362859	6.352775303	6.533362054	6.498406464	6.780047323	6.71392575	6.629274065	6.61010854	6.644099048	6.701128574
ADM5	5.941199651	6.494646921	6.257237012	5.828550103	6.656767067	6.812926315	6.526759459	6.612668084	5.569644308	6.53589148	5.838203324	6.077946412	6.411945452	6.290389497	6.554808396	6.540129258	6.689151856
ADNP	8.755342798	9.207633436	9.007981871	8.86886651	8.429835028	8.653567194	9.311224722	9.337325373	9.342715178	9.033431645	9.133389942	9.142334063	9.264307435	8.797052981	8.888411944	9.055155385	8.816949581
ADNP2	9.249697473	8.910208325	8.864538596	8.317175887	8.063510487	8.953350375	8.438017229	8.529892167	8.729609135	8.475980143	8.542018147	8.669352856	8.688707489	8.463703721	8.351393172	8.320612791	8.405455725
ADO	8.408988294	8.030863491	7.991146177	7.957293123	7.64716645	7.865941575	8.427544585	8.108695338	8.345552163	8.407867882	8.25487677	8.655264341	7.977712158	7.927691986	7.855580896	7.9094323	7.937623969
ADORA1	5.889592671	5.598532821	5.230142159	5.933659988	6.191947825	5.646799552	5.97690541	5.749947097	5.819544011	5.712591903	5.243749943	5.920286633	5.690478112	6.172661947	6.207691522	6.148394683	6.180651115
ADORA2A-AS1	4.56220476	4.488483156	4.251980779	4.868350954	5.077359031	4.71951234	4.42500772	4.322625496	4.235281749	4.140181545	4.497745464	4.450719183	4.447104897	4.428137681	4.357518725	4.491868061	4.458381971
ADORA2B	8.042756293	6.829558377	7.274831487	6.989477543	6.188535129	6.274603172	8.084606917	8.235301705	6.849900802	6.227446561	7.930520235	6.541566449	8.580999165	7.85070829	7.745744742	6.744402292	7.110820031
ADORA3	6.599768984	6.360113165	8.84565504	7.177547442	6.423209519	6.51357509	5.901557671	5.739024514	5.485402003	5.518877305	6.219238586	5.519930529	5.849912352	5.680863614	6.33706144	5.746878294	5.474477577
ADPGK	8.820490425	8.718333193	9.105204268	8.800096308	8.400581224	8.882210065	8.355878396	8.429039923	8.945013988	8.801348422	8.736383457	9.248247899	8.343968809	9.024763279	8.667168465	8.558478071	8.752359017
ADPRH	6.382676998	6.83078637	6.486955856	6.386107767	6.246981626	6.577043309	6.339655701	6.041226885	6.896165048	6.485158204	6.532299522	6.898277311	5.783325076	7.25587484	6.566051645	6.61937881	6.820013207
ADPRHL1	5.897323402	5.845649712	5.874494942	5.864902708	6.233572041	5.92532626	5.983805164	6.038066799	5.72282935	5.745798359	5.873978876	5.845252533	6.077415787	5.90830602	5.877198666	5.843904701	5.938100419
ADPRHL2	8.863433039	8.79826665	8.94178856	8.127196958	7.925623064	8.627150285	8.980312242	8.604087246	8.607298852	8.69270241	8.836205262	8.926383467	9.652626025	8.7034199	8.816368695	8.416248075	8.819836034
ADPRM	7.172897434	7.374447451	7.007135181	7.848970342	7.082081926	7.069025853	7.301343354	7.101858991	7.324590583	7.184807537	7.401786822	7.293529809	7.015467649	7.174560708	7.243186381	7.04129079	6.91139198
ADRA1A	4.226427232	4.814079139	4.286224294	4.822216013	4.567403822	4.897715762	4.13138452	4.00775772	4.506576987	4.13736625	4.016364036	4.134715563	4.26700031	4.199575473	4.012235992	4.07026762	4.046272176
ADRA1B	3.929247025	3.948025521	3.887083292	3.784936375	3.559684057	4.072392115	3.623864369	3.944366307	3.614956626	3.444141869	3.704871766	3.736769914	3.880930735	3.89834871	3.787573471	3.952196582	3.960655709
ADRA1D	3.89863881	3.946460175	3.904172902	3.948320935	4.144483743	4.057380698	3.877668784	3.756315114	3.754249005	3.796579525	3.838876538	3.707358225	3.712199067	4.202788485	3.837419716	4.040422914	4.070091722
ADRA2A	5.127055105	5.817530418	5.462725071	5.911599135	6.266416001	5.706445109	6.361236707	7.02058425	6.439306618	6.962376344	5.90334617	6.134771021	6.703688367	7.067125874	6.315595334	7.067472257	7.144208976
ADRA2B	6.09173011	5.708668044	5.83074038	6.248294982	6.237302962	6.421436726	5.873547058	5.52564757	6.121208362	5.936496437	5.867925566	6.008441825	5.666651256	6.238155783	5.680175389	6.001412862	6.163585867
ADRA2C	6.359817015	6.75606686	6.380763322	6.888099894	6.400273511	6.59094092	6.357360915	6.213011956	6.463333219	5.893986172	6.362542727	6.444702054	6.610992962	6.269117601	6.540433796	6.153438848	6.273804154
ADRB1	7.292123047	7.483499453	6.639966309	7.427807934	5.589201363	6.868726913	5.840444109	5.7644168	6.678956106	5.845521854	6.625901931	6.126444899	5.667891211	6.979778311	5.868870542	6.586237839	6.415312021
ADRB2	9.321878176	9.631630641	8.104968969	9.037297287	8.106544818	8.338151374	8.052922415	7.598267462	8.546823986	7.989855727	7.904434364	8.171664576	7.377426847	7.993485645	7.471715878	7.824781643	8.621140856
ADRB3	5.467284587	5.208149548	5.258969667	5.382740496	5.833963869	5.689520605	5.183726475	5.376465197	5.324970048	5.267154846	5.191096382	5.579114677	5.314945979	5.316729653	5.292213272	5.342047688	5.406394951
ADRBK1	7.6895697	7.503955011	7.612039663	7.836360325	7.822152487	7.767608486	7.423212889	7.519592329	7.578521503	7.650440118	7.366577712	7.226790482	7.530441792	7.985161677	7.819604188	7.927474548	7.941058346
ADRBK2	7.158127385	7.005191301	7.334513379	7.178137267	7.572762083	7.396571336	7.728832147	7.734200861	7.662594856	8.060661638	7.779914964	7.950401619	7.564351103	8.002031803	7.930330977	7.552871174	7.940224005
ADRM1	9.036051175	8.771037642	8.932793617	8.744772305	8.482713546	8.797683361	8.694714454	8.56037193	8.374444677	8.482078028	8.951155106	8.799289398	8.739581546	9.351317471	9.230733808	8.898529333	9.106568112
ADSL	9.35919167	9.323425723	9.702065457	9.226713729	8.969799681	9.359904504	9.294735189	9.32135825	9.226807924	9.360341542	9.538519129	9.689443522	9.328925147	9.181569718	9.113783245	9.121149109	9.149418264
ADSS	6.224642033	6.129728582	6.154805759	5.982373812	6.191118586	6.455696053	6.056607554	6.248701213	6.121357552	6.085167873	6.316958448	6.019982434	6.239355321	6.023852915	5.863522564	5.797108068	5.978326652
ADSSL1	5.903025776	5.855400145	6.36213786	5.505332167	5.968339873	6.091330991	6.226380551	6.054327883	5.953210112	5.643394244	5.977132082	5.754846283	6.719604107	5.741357999	6.239572445	5.728802741	5.87536091
ADTRP	6.924081018	5.641178837	6.30854685	6.689056357	5.713739073	6.312132431	6.983084755	6.345899545	7.508162681	6.805865045	7.255402134	8.066138928	6.085228965	7.61061803	6.852739756	6.812181667	7.339552988
AEBP1	9.80315045	9.214171771	9.153188494	9.259785085	8.731302321	9.285475865	8.458151471	9.580162829	10.23555324	10.67274847	9.891084405	9.573199808	9.169220131	10.26309547	10.54759304	10.89246129	10.27217706
AEBP2	6.506064946	6.60683517	6.180959396	5.965711327	6.491691391	6.057294791	6.534681682	6.536967641	6.558220804	6.365602951	6.469674424	6.179339802	6.26529608	5.977873038	6.207142955	6.117803414	6.156544489
AEN	8.471465144	7.256737946	7.262368623	7.500571819	8.087356812	7.486248323	7.485630977	7.54243752	7.356027595	7.663223886	7.828023548	7.360313563	7.563876396	7.377253458	7.663123564	7.222700308	7.618224123
AES	9.112332463	9.684067515	9.251333182	9.666168937	8.948414872	9.602637671	9.532031986	9.57840218	9.631462832	9.463487197	9.466675459	9.252756627	9.515038461	10.46952397	10.10621624	10.38991795	10.38694591
AF001548.5	5.284145004	5.036558876	5.503277448	5.541137072	5.121310691	6.038794252	6.320244249	6.061312975	5.230245102	5.487188645	6.050185321	5.114367838	5.959800742	6.278033656	5.721654396	5.929031117	5.339915335
AF007147	8.148603295	7.918348649	8.489623752	7.997905425	7.858729568	8.249590131	7.417169539	7.870776174	7.96982782	8.17362957	8.351275824	8.182591158	7.416064213	8.188712095	8.665882829	8.473818825	8.126427907
AF067845.1	3.975710798	3.660666299	3.49796134	3.885982823	4.045211276	3.847389678	3.628936817	3.645023274	3.631687496	3.769816171	3.718982676	3.959659745	3.802710291	3.588415136	3.62930076	3.74497148	3.685189787
AF070581	5.17326435	5.915670218	4.975642484	5.381295065	6.62327327	4.93531739	5.3288501	5.855429407	6.084462028	7.474816912	6.411148114	5.720518712	5.604720289	6.275071199	6.585428852	6.257212998	6.900793573
AF086184	4.263284064	4.7924362	4.310176009	4.255234685	4.62938498	4.291062228	4.376256279	4.361110113	4.250866371	4.203213248	4.166449085	4.239903432	4.202969723	4.474042573	4.331646777	4.54092649	4.605062399
AF090939	8.200145087	6.398008337	6.821569662	6.565151804	7.180610837	6.308282136	6.472307924	7.188281637	6.709782339	6.812699837	7.34411665	6.523187604	6.992143167	6.896872251	6.356001233	6.749560511	6.522750368
AF131215.4	5.300776191	5.448584865	5.507131524	6.110792573	5.910769053	6.036189896	5.668929147	6.335690049	6.498265386	6.101491051	6.361946612	4.927386332	5.572532092	5.223159691	5.058758082	5.348310603	5.604454091
AF131215.8	4.257159442	4.599776151	3.951168596	3.980868912	4.238550444	4.425448339	4.456203773	4.064612491	4.524733432	4.0315665	4.795280534	4.188743074	4.389373481	4.458270419	3.7172045	4.139865206	3.970903782
AF186192.1	5.462378731	5.446984076	5.667774457	5.737101769	6.201488696	5.448292879	5.470654986	5.360710904	5.567249435	5.596213259	5.347809679	5.301180563	5.474671516	5.327981346	5.185427809	5.496577662	5.474415839
AF198444	4.75904374	3.396370373	3.846423278	3.962905036	3.972683007	4.008734097	3.92053739	4.889500369	3.345629205	3.389446497	4.476387838	3.410605647	3.778134658	5.82055636	5.750060441	3.946217601	6.314529739
AF213884.2	7.155063658	7.014813696	6.830059193	6.89973041	7.366005668	7.35302196	7.210636311	7.076371103	6.924595966	6.917790041	6.966249446	7.113752026	7.035011569	7.166490319	6.897665612	6.961150221	7.215833346
AF279780	3.860746575	3.743540793	3.570452019	3.751392062	3.835296714	4.020542594	3.582484118	3.781953085	3.897863307	3.566982894	3.591450639	3.58670733	3.765822151	3.697888426	3.672974064	3.704276842	3.548656241
AF289551	6.283406579	6.397033643	5.940147099	5.794650962	6.119281327	6.42206206	6.075897397	6.436139279	6.338622408	6.11700639	6.176239182	6.016955032	6.469531898	6.756282953	6.581257994	6.336612864	6.553490424
AF520793	7.192329544	7.542428194	7.605291291	6.503180032	7.081941635	7.384855787	6.934107091	7.056353	7.157844696	7.004688009	6.918111357	6.540103239	6.710621828	6.480780131	7.068305156	6.622756165	6.744432033
AFAP1	4.463545441	4.695039492	4.367206675	4.219188927	4.408646153	4.103591318	4.65772338	4.808457793	4.576072753	5.584651739	4.883333339	4.619283765	4.467428596	4.541921107	5.295680495	4.814369992	4.636086914
AFAP1-AS1	4.192100138	3.981512984	3.870427264	4.505834758	4.934642445	4.366866262	4.117776247	4.188490551	3.928554943	4.109674323	3.953546592	4.405462945	4.121760416	4.166888879	3.923543426	4.172252734	4.341833896
AFAP1L1	6.331350101	6.960430731	6.628025906	7.211657662	5.616265888	6.912434915	5.93018101	6.076055107	7.225367491	6.710556505	7.147798096	6.620100374	6.051492297	7.105351081	6.181356711	7.192742922	6.762445595
AFAP1L2	4.420529419	5.211051829	5.058883132	5.201219416	5.060306065	5.421722114	5.343142717	5.525559868	5.383487436	5.699869512	5.21957631	5.162692184	5.155985926	4.919870069	5.19059919	5.600543858	5.21429118
AFF1	7.616834512	7.751946976	7.462524591	7.473661362	7.350211236	7.430768265	6.991468603	7.197921719	7.384396545	7.295655715	7.609227038	7.225335484	7.240049578	7.252331998	7.248035207	6.96942046	7.202283964
AFF2	5.292919645	5.471231263	5.328440312	5.562554306	5.382901415	4.998733098	5.027514007	4.810838177	5.03190402	4.70318298	4.995150736	4.712922943	4.721551424	4.876791237	4.738839789	5.005577151	4.878957621
AFF3	5.246281356	5.924624557	5.383198228	5.909244103	5.517492884	5.722120781	4.405503773	4.485536458	5.079489421	4.874718607	5.101149962	4.890902467	4.364085396	5.075684895	4.751061347	4.977169709	4.937125458
AFF4	7.231191836	6.550780315	6.493799403	6.297954473	6.312854068	6.226621453	5.814847634	6.096986149	6.009854516	6.305154713	6.541966281	5.689547924	6.366421927	6.599367069	6.213861265	6.20049069	6.421215007
AFG3L1P	6.88239541	6.895022442	6.721177736	6.838139507	6.725932506	6.697293928	6.467440677	6.682641384	6.765840201	6.722242918	6.921831437	6.708791583	6.990740632	6.892995094	6.863762428	6.863438359	6.817864952
AFG3L2	7.773708144	7.833998958	7.671837858	7.549290516	7.401269911	7.7825262	7.554619888	7.748864759	7.524122901	7.477846955	7.782224983	7.51947446	7.704052725	7.378275219	7.407700393	7.297509138	7.530185991
AFM	3.066472499	3.218599261	3.014467322	3.242106345	3.751245875	3.132271675	3.346192203	3.243203224	3.038090222	3.207717659	3.312447276	3.360233708	3.214870318	3.679888891	3.18392615	3.49176811	3.439353707
AFMID	5.898076214	5.71990708	5.84377121	6.143358492	5.804659916	5.956642249	5.738213384	5.659255382	5.602041139	5.476251781	5.671365098	5.93242523	5.604370467	5.72925064	5.764539032	5.434764742	5.732522057
AFP	4.53706316	4.572296161	4.437327504	4.659331973	5.295724855	4.583574605	4.770025612	4.419915678	4.216896221	4.256940969	4.315803136	4.732756749	4.454356089	4.609269864	4.410296141	4.628070651	4.580879916
AFTPH	8.907756545	8.668762112	8.604726381	8.787495607	8.746807455	8.542276305	9.008641395	8.888053896	8.755319386	8.812052857	8.772327741	8.880487843	8.992637276	8.821495406	8.952928875	8.86072295	8.88170419
AGA	7.741929005	7.83542965	7.995330592	7.852040608	7.581240279	7.702476625	8.157069871	8.29034367	7.742409869	7.79016058	7.946222095	8.627625083	7.982659837	8.21075571	7.987219846	7.623733941	7.554375883
AGAP1	6.555396815	6.919977882	6.635428277	6.596154125	6.248026012	7.154061571	6.65367808	6.675630583	6.868651507	6.525605984	6.727112431	6.423049171	6.848078378	6.412677008	6.623420962	6.681543129	6.67092886
AGAP11	5.260032352	5.540133622	5.140678514	5.039897808	5.028262259	5.459556803	5.332868252	5.6421487	5.498365236	5.280226374	5.413176636	5.029816892	5.58446962	5.703523275	5.352052971	5.425355688	5.294909007
AGAP2	5.075011168	4.852653893	5.099062381	5.096943052	5.324898351	4.991212673	5.038264499	4.830359324	4.746810385	5.001984807	4.799878562	4.922617436	4.914353627	5.101869021	5.108247	5.180247992	4.923904423
AGAP2-AS1	5.862350515	6.227931711	5.944490042	6.486157521	5.933576807	6.124585989	5.938029672	5.940124298	6.034060577	6.312234045	6.050065104	5.877670191	6.102231568	6.761290286	6.384694973	6.774099181	6.694832815
AGAP3	7.121217585	7.394247331	7.091209721	7.348446371	6.741969312	7.27598402	7.356638238	7.200421986	6.894229764	6.805118691	6.980989146	6.865811132	6.942958462	7.68093935	7.402509107	7.312966894	7.452955438
AGAP4	6.926115803	6.374907294	6.934837123	6.427946658	6.828391562	7.260701553	7.273340495	7.698798095	7.879296145	7.369336846	7.733120794	6.637988236	7.638097137	6.903416616	7.05222461	6.896538063	6.753961629
AGAP6	6.03927382	6.31127982	6.517886394	6.30557119	6.330176164	6.407479971	6.162307388	6.859151375	6.178358458	6.359242839	6.691800175	6.367545686	6.840235367	6.745469952	5.903456937	6.438007717	6.031028194
AGAP9	5.290585384	5.62776835	5.324149576	4.980911697	5.546402113	5.465063094	5.089107659	5.764721201	5.806658887	5.671291217	5.809903337	5.347714338	5.881834558	5.531801274	5.603537961	5.495337589	5.242583764
AGBL1	5.112979549	5.488168025	5.538099545	5.272997265	6.05843881	5.259968722	5.313833293	5.74569717	6.180005172	5.831961258	5.347868628	6.754677514	5.153057764	6.921789113	5.087247112	6.938527778	6.408059664
AGBL2	4.051571672	5.869592693	7.597021314	4.136908915	4.847350144	5.619823204	7.851530354	6.998736815	5.423650952	5.055194561	7.430629541	5.121447519	9.709481008	5.061780695	7.157888499	5.91449964	6.444944278
AGBL3	2.908606316	3.551192412	3.319967393	3.333852055	3.208917697	3.15989311	3.413308468	3.336247297	3.580291408	3.647273775	3.433043453	3.421499044	3.266380186	3.324330877	3.155524255	3.631891315	3.161933001
AGBL4	4.085412441	4.083098132	4.046901463	4.240127552	4.379737228	4.280981969	4.206545571	4.178484018	3.787832035	3.847843031	4.280392825	4.027546986	4.248360045	4.056956606	4.111687042	3.860159177	4.116364972
AGBL5	5.401168079	5.845597886	5.892268417	5.561331368	5.473721467	5.939943599	5.986396679	5.816822569	5.819121912	5.779007565	5.59286502	5.893101924	6.070130043	6.149547438	6.173189156	5.925865034	6.003867307
AGER	9.849418411	10.77884214	9.512096646	10.02239572	8.685927673	9.506889334	7.45582094	7.598773277	10.25595287	8.980809864	8.796549146	9.148355909	6.346002999	9.942135762	8.468524851	10.06490317	10.42638384
AGFG1	9.099807264	7.926843883	8.160993954	7.622126503	7.483853761	7.598895613	7.245464741	7.287304639	7.489943728	7.520992956	7.8866178	7.488183682	7.107479195	7.718275075	7.29429731	6.944176204	7.201106997
AGFG2	5.687013119	5.860367339	5.70776379	6.086063831	6.182251143	5.894155411	5.949129514	5.824495648	5.718160813	5.644301037	5.597348111	5.725909256	5.697979362	5.816422087	5.838603985	5.967522906	5.765360041
AGGF1	6.838803963	7.202037801	7.444756401	6.882192059	6.701688044	7.16439246	7.090194199	7.254854595	7.4556277	7.276235331	7.241020507	7.243603761	7.037985418	6.912288037	6.661045146	6.996371809	6.871942359
AGK	5.63476502	5.909978131	6.2287875	5.768171985	5.830864793	5.936811303	6.055307301	6.077592409	6.050813598	6.037601489	6.086171824	5.967947082	6.094126119	5.919377969	5.92869948	5.927774227	5.70653433
AGL	8.204833327	9.356710848	9.318147868	8.782157731	9.140254432	8.690743022	9.71307304	9.628760437	9.28071872	9.747734338	9.121758775	9.371021726	9.559767919	8.665637048	9.085206197	9.159862805	9.00437312
AGMAT	4.0830274	3.981191133	4.145467091	4.469385958	4.652931607	4.299892734	4.210512511	4.228878619	4.147264295	4.226248298	4.147256052	4.087396139	4.323931953	4.319341505	4.235015913	4.376324144	4.316186328
AGO1	6.56695002	6.602889647	6.952469199	6.662566075	6.39904673	6.987175288	7.14668588	6.976148861	6.851219212	6.855771231	6.853326276	6.934895669	6.80902083	6.657089611	6.778091447	6.936673795	6.879402614
AGO2	10.25763245	9.040197272	9.198108972	9.04691113	8.948719054	9.187598097	7.872964062	8.57373875	8.757178932	9.013586106	9.367153124	8.021774323	9.004975867	8.909473071	8.671556174	8.051499009	8.722470475
AGO3	7.19690069	7.275038893	7.120208778	6.497417336	6.460912378	6.908606075	7.005930739	7.156392092	7.37173041	7.547161728	7.447936755	7.209282398	6.834343919	6.876267114	6.901389088	7.006025101	6.703162277
AGO4	6.490678059	6.675316688	7.056648738	6.389718118	5.883345016	6.63602956	6.030277372	6.064780813	6.756357715	6.331752798	6.362987483	6.447609969	6.174307259	6.448099968	6.154220992	6.404097309	6.170687551
AGPAT1	8.007570754	8.110860151	8.431571256	8.391137661	8.116415181	8.00881769	8.57888794	8.287037841	8.5333524	8.43272474	8.337394808	8.504011258	8.174242701	9.399227566	9.091404572	9.449371359	9.227148429
AGPAT2	8.412037904	8.41356922	8.243815813	8.255039032	8.265515894	8.66812072	8.291755482	7.982628936	8.429885224	8.260529821	8.162580086	8.097147713	8.072737194	9.225042695	8.340096726	8.372232973	8.763106086
AGPAT3	7.525870917	7.524509754	7.535430207	7.261100624	6.940138178	7.440238048	7.583771328	7.513551475	7.488423765	7.53658456	7.553568992	7.431796884	7.579966593	7.951414094	7.691756756	7.635504195	7.632036759
AGPAT4	6.907981707	6.463831479	6.6228917	6.623704999	6.703921901	6.271781926	6.722774626	6.649355586	6.9984053	6.913715027	7.055219332	7.392880388	6.842257594	7.175406792	6.919090053	6.6693639	6.71169446
AGPAT4-IT1	6.186783897	6.011699842	6.680950622	6.51348439	6.479548299	6.900042263	6.649143112	6.585210581	6.473187177	6.789383051	6.492269047	7.251829058	6.767398591	7.424700593	6.758803466	7.155964185	7.61221776
AGPAT5	7.879105588	7.468298021	7.681970212	7.113623993	7.264064607	7.143995166	7.779576554	7.822049049	7.622221437	7.923787346	7.984407056	7.58748965	7.937775746	7.187814625	7.47420645	7.393381845	7.280307145
AGPAT6	6.75818429	6.444682757	6.283947783	6.162221494	6.604749274	6.473443933	6.21570009	6.281346486	6.195890196	6.342126577	6.202133217	6.288889327	6.238558375	6.408697438	6.458100786	6.338495238	6.322793215
AGPAT9	9.577205794	7.116519687	7.855217379	7.415438526	7.374760005	7.736925259	7.754953946	6.898748204	7.178547648	7.436287435	7.352224715	6.974468784	7.666565834	6.52678855	6.642021477	6.144599587	7.302752503
AGPS	7.409421042	7.500188303	7.984471571	7.268941519	6.820532221	7.265574947	7.945508538	7.820454279	8.175348164	8.138325269	8.043473657	8.696511027	7.817152345	8.043707114	7.742267303	7.683370779	7.698429712
AGR2	8.094529073	8.183522527	9.973530554	7.866198532	8.746402393	7.82971092	11.0092945	10.30960417	8.11566749	8.065211017	9.555364025	8.522474446	10.86173743	8.983817163	8.972611703	8.266289261	9.058290368
AGR3	10.82998126	10.43794405	11.27114935	9.516131152	11.3337448	10.6447315	11.77988131	11.84221785	10.41407274	10.41966118	11.69230366	10.69853687	12.40850357	10.82858969	10.6624803	9.643021049	10.76894911
AGRN	7.054667855	7.069496591	6.809367996	7.022326812	7.181093092	6.987780477	7.624054916	7.65777571	7.218291106	7.168350929	7.026495236	7.227543675	7.047012568	7.957839655	7.752643433	7.726439803	7.682089962
AGRP	6.790754579	6.517728137	6.449326007	6.716606311	6.522678469	6.412036114	5.986243681	6.35042407	6.497609982	6.189929003	6.406026823	6.618604716	6.41647896	7.054593395	6.200915562	6.437948706	7.07864074
AGT	5.925020739	6.403759709	5.873211493	5.464717853	6.904124592	6.109782029	5.581882326	6.291293471	5.628074865	6.464698731	5.601854057	5.993089702	6.216097875	6.644443037	7.045772698	5.811370658	5.936894553
AGTPBP1	8.407163265	8.191952694	8.562142136	7.643218881	7.036513786	7.985357352	7.261073734	6.961423319	7.939923196	7.460502825	7.452599869	7.701390411	6.931049763	6.951235514	6.896532393	7.149626091	7.235536599
AGTR1	8.26713958	8.981273815	8.185323525	8.640339161	7.072092098	8.468588638	5.873311102	6.277371253	8.330101043	7.205768181	8.032075494	7.611259716	6.276170785	7.174960253	6.892128122	7.890304146	6.658093782
AGTR2	7.257224862	7.095187297	5.611244583	5.191862315	7.020115779	5.969471767	4.526710044	4.632971244	7.024575492	4.635841802	6.68920001	5.984519997	4.609440934	8.318691025	4.500690905	6.829859293	6.030553244
AGTRAP	7.729517106	7.393785374	7.931160391	7.575421743	6.833052427	7.19077212	7.359160059	7.134020735	7.326298962	7.383803699	7.38841668	7.498749231	7.389472204	7.558973821	7.227389722	7.448746032	7.428715078
AGXT	4.341013807	4.256661074	4.139349671	4.233070094	4.519919693	4.186073052	4.368826771	4.255477336	4.076226722	4.108599615	4.131639556	4.253794924	4.161695018	4.225781903	4.340873013	4.179956891	4.272390226
AGXT2	4.344353563	3.940484601	3.859880398	4.509988764	4.801312282	4.246266314	4.21860215	4.365223101	3.999632083	3.962890392	3.93457963	3.892324272	4.174655117	4.071962712	4.169802245	4.442339772	4.183884242
AHCTF1	8.225246154	7.840074388	8.078805927	7.425970251	7.807288822	7.53012368	7.369734139	7.503576606	7.484604242	7.632826412	7.825481503	7.504940774	7.840970914	7.210143383	7.60243862	6.905045546	7.081802838
AHCY	8.53339259	8.056650978	8.936180107	8.223817601	8.163382206	7.866754156	9.056403985	8.674362882	8.288886335	8.448613107	8.384020229	8.667961929	8.581866472	9.059175338	8.681597812	8.247832383	8.578757104
AHCYL1	9.015407555	9.202199477	8.83022765	8.992914417	8.671134391	9.102596435	8.938927892	8.919450464	8.772688072	8.715252919	8.952660942	8.801734736	8.924394422	9.064583735	8.813794454	8.748041491	8.863410112
AHCYL2	8.595369253	7.788222577	7.888443015	8.046855883	8.070225937	8.168423464	7.676363823	7.655852901	7.892043489	7.810336479	7.928156458	7.782327379	7.904823872	8.945408021	7.667030573	7.482092946	8.197920885
AHDC1	5.237276793	5.308404406	5.203775763	5.474300567	5.143652755	5.484077159	5.546822567	5.339846266	4.902185872	5.194231448	5.294070842	5.082212253	5.346766306	5.645767865	5.697589693	5.534538002	5.609827465
AHI1	6.168831535	6.585142595	6.006399913	6.127442899	6.322633929	6.03518921	5.964504142	6.19481738	6.18568322	6.408442611	6.426566121	6.064073208	6.624465243	6.260201157	6.372191616	5.953426865	6.205639609
AHNAK	7.999342768	8.089413177	8.184019782	7.804148856	7.412405518	8.372350459	7.762649536	7.631972785	7.806214482	7.518971702	7.63855536	7.268716838	7.764626855	7.781426596	7.454653416	7.682352226	7.386178916
AHNAK2	5.0103317	5.792568972	6.044445237	5.752265164	6.030825882	6.287450335	7.267575915	7.011289773	6.323444728	6.259733821	5.893220265	6.254988723	7.07976008	5.872144101	6.404477859	6.363757544	6.256362981
AHR	10.92015245	11.05746117	10.41297772	10.82807547	11.09335812	10.8045654	11.19786454	11.24908464	10.99473502	11.39833007	11.20807796	11.03263402	10.84975101	10.86273634	10.81037558	11.00933091	10.66060805
AHRR	5.353459445	4.194657614	5.261014957	6.0037434	5.635109133	6.786698603	5.132814534	4.95719126	4.524733432	4.635706381	4.877944139	5.001601079	4.727567695	5.057950247	6.639666697	5.270369151	4.806902952
AHSA1	10.32782861	9.244513859	9.611043651	9.18816383	9.000279838	8.781595159	9.745667212	9.570645797	9.456120198	9.215173626	9.921510206	9.558504438	9.891905453	9.136779618	9.185298151	9.080120717	9.121179044
AHSA2	7.09067332	7.273932728	7.785501239	7.220878955	7.108693712	7.77975289	8.080755018	8.306163311	8.24844486	8.210384303	8.034531168	8.44690251	8.846384072	7.818775493	7.714110784	7.799762183	7.65516974
AHSG	4.835486249	4.843631611	4.837184968	4.863429388	5.362087853	4.960434921	4.998017351	4.783005568	4.814697564	4.753651312	4.674953275	4.860800931	4.826063964	4.827440456	4.916489142	4.773375917	5.107254374
AHSP	6.485489148	6.279172237	6.252569339	6.508814455	6.800303879	6.494345103	6.216013474	6.347385339	6.2821783	6.249484014	6.204048629	6.667240442	6.153172081	6.794226343	6.551225643	6.385737369	6.594430484
AICDA	3.758418869	3.667095437	3.64804132	4.110032058	3.891012547	3.789562659	3.842565448	3.588761475	3.774270109	3.799913626	3.874981108	3.544756125	3.498070144	3.86761254	3.83266111	3.760029224	3.858779955
AIDA	9.941340415	10.32219237	10.1391666	10.43916366	9.857564976	9.930285688	9.691554674	9.806141466	10.35705854	10.25680807	10.34220336	10.10873887	9.802079125	10.32090849	10.06321165	10.19595715	10.07514592
AIF1	8.637914872	8.135235855	9.680058725	8.824252394	8.483664529	8.470919801	8.846981445	8.393607756	8.990117257	8.970494993	8.811193662	9.716098234	8.284587681	9.231667983	8.824199209	9.121714047	9.17341039
AIF1L	6.925391371	6.990008982	7.114364271	7.06118565	6.975167352	7.032394086	6.936178595	6.81982433	7.287073204	6.8181322	7.420141755	7.083733684	6.801864416	7.414573586	6.85273785	7.377260709	7.243367516
AIFM1	7.741932369	7.882369823	8.255486883	7.772944943	7.36160945	7.771591078	7.842680849	7.888244966	7.741622762	7.88050188	7.935577045	8.117860137	7.963765334	7.92804195	7.577828758	7.627733929	7.686985007
AIFM2	7.729885376	7.10323242	7.317004691	7.251437109	6.924454277	6.681446555	6.942101332	6.95665434	6.599273586	6.734739739	7.281791608	6.831086178	6.772635508	7.216367055	7.059547259	6.721902359	6.839445009
AIFM3	5.750809406	5.799307911	5.659445911	5.856271219	5.959774329	5.600303281	6.261035915	5.852010261	5.673810202	5.562037934	5.720665133	6.115426493	5.655654359	5.983269713	5.899105187	5.979767425	6.108099661
AIG1	5.833845591	6.125414143	6.326695425	5.98626798	5.906180394	5.759801185	6.51428292	6.562872252	6.636741278	6.400138372	6.302706231	6.373421714	6.727306112	6.371384998	6.601861388	6.534648608	6.624289758
AIM1	9.603337237	8.397749197	9.053448673	8.7597593	9.186542273	8.476986367	9.587959972	9.425388823	8.754060113	8.963508663	8.794640191	9.394004572	9.020222275	9.004001261	9.484271644	8.561567939	8.633661856
AIM1L	6.39654149	5.824201656	5.864632159	5.699628648	5.445613078	5.768804457	5.88281797	5.931291597	5.622912096	5.737069798	5.394728504	5.753663979	5.804743531	5.919716627	5.70129727	5.602840924	5.994346753
AIM2	7.474341321	5.920898475	6.088741716	6.781532852	8.638679173	5.934226121	5.96401393	7.156951673	5.868092885	7.686169611	6.27926316	6.669073793	5.88326025	6.04580756	7.080906711	6.098256949	6.280071635
AIMP1	8.633608062	8.670686835	8.746179085	8.083421087	8.113866312	8.33523196	8.574346704	8.388879147	8.662045421	8.484901143	8.442886937	8.547815052	8.714638749	8.330304168	8.273809537	8.255508501	8.099789475
AIMP2	8.143781309	8.091694237	8.378269405	8.133336115	7.954628151	8.108861945	8.325787461	8.097143884	7.873622116	7.947829702	8.339332907	8.12848857	8.052453338	8.040427837	8.039023198	7.86824087	7.922799446
AIP	8.250044337	8.486297857	8.196688718	8.684188555	7.775806195	8.475728043	8.431836605	8.443523069	8.550993115	8.358801382	8.313913028	8.559774806	7.963956901	8.675856815	8.320417221	8.602874987	8.607224377
AIPL1	5.41605763	5.098952677	5.119169974	5.475440036	5.855228243	5.395007503	5.346979887	5.127250787	5.107190557	5.145541939	5.163083677	5.34392982	5.330020038	5.056876757	5.199149472	5.245265061	5.013340595
AIRE	5.305773044	5.641972013	4.984826934	5.734161494	5.856742959	5.431252651	5.415553494	5.267783314	5.238193582	5.082479176	5.246704784	5.277773668	5.276238914	5.513352166	5.276238914	5.402825303	5.139074933
AJAP1	4.364214908	5.069501002	4.538139907	4.487632454	4.606861168	4.592762703	4.682982973	4.436120111	4.202833914	4.081250261	4.204014804	4.292372593	4.258640266	4.262385964	4.289290157	4.285504206	4.210935562
AJUBA	5.978421634	7.420622683	6.364705592	6.463977116	5.308510446	7.01477996	7.27249359	7.097981802	6.750318466	6.078765059	5.994485184	6.289191014	6.201446803	6.0272714	6.086148837	6.632452202	6.361189272
AK000798	5.658664396	6.676472633	5.917196105	6.212883443	5.218549554	6.224484128	5.18147335	6.360365103	6.364949785	6.062435877	6.414074329	6.171648815	6.06425786	6.074273158	6.281232252	6.842018485	6.483909308
AK021537	6.566191276	6.430314097	6.530482429	6.188851365	6.970562052	6.565471454	6.642310736	6.621527161	7.188514715	7.050213793	6.514733305	6.728498626	6.300023889	6.496864731	7.151365559	7.213787573	6.68021057
AK021804	7.319900564	5.081745722	5.9171457	6.007406013	7.517058223	7.338844087	6.455893881	7.010695925	8.025563445	8.930946527	8.12610069	7.928095748	7.686066248	8.618917682	8.567220011	8.295991288	7.937537813
AK021933	3.571106356	3.220558925	3.432257374	3.415704605	4.475523337	3.354034544	3.688874902	3.757181237	3.60885353	3.4872435	3.431842972	3.718052569	3.508868257	3.459055003	3.473996126	3.622861368	3.455168598
AK021977	8.998291246	10.03688259	8.863900596	9.367885689	8.419300836	8.780235619	7.805284542	8.757958687	9.865406935	9.586693417	9.230640418	9.2635454	8.209522733	9.255493735	8.987260876	9.595600644	9.053195928
AK024936	3.718617908	3.568042897	3.467883173	3.722293091	4.018820436	3.840376584	3.8568524	3.865313261	3.632301191	3.680836657	4.084111658	3.556059834	3.897479159	3.653715917	3.852646229	3.613754857	3.740889431
AK025288	8.542358237	8.05997142	7.637125076	6.891335963	7.550710207	7.252376343	7.394043735	7.816654104	8.210649495	8.082739545	7.797524399	7.697805454	7.106783682	7.71856147	7.970607506	8.149663588	8.306691876
AK026905	7.13978526	6.659589844	6.290531498	6.071509077	7.145134382	6.868473713	5.674401056	6.375431446	6.58917966	7.305992588	7.020056205	6.984312083	6.839592532	7.752280164	7.234658652	7.132506719	7.092668043
AK054988	2.843126089	3.045268605	2.969359634	2.96475251	2.92452601	3.071086603	2.944499011	3.082957948	3.10814464	3.208458011	2.992171361	2.848012542	2.749958179	3.129750705	2.963919694	2.912818119	3.011255392
AK055458	4.782118168	4.631582519	4.479945399	5.142050802	5.312792766	4.647181379	4.653776764	4.781361636	4.77024614	4.460405052	4.389201489	4.362614504	5.00186343	4.373006999	4.638073559	4.709883547	4.63858357
AK055981	5.399653904	6.331650844	6.598897949	5.372584173	6.467215896	6.421436726	6.544596578	6.396468186	6.663615644	6.660121924	6.23613564	6.425776632	6.977699152	6.098712751	6.515545131	7.018970969	6.398674474
AK056098	5.526804885	5.881125633	5.492369038	5.864759879	6.038886884	5.571937565	5.399197397	5.434863038	5.379190297	5.528619828	5.234411198	5.649741171	5.654128528	5.632009628	5.453185988	5.450579656	5.323366786
AK056982	5.710173396	4.95215449	4.633021089	5.293981805	5.72963476	5.311907067	5.224051572	4.973218575	5.296450435	5.300804316	5.04396311	6.104712127	5.243742459	5.817817365	5.920095232	5.11143008	5.432476723
AK074476	4.859837174	4.716931989	4.649708919	4.661034434	4.886048326	4.975260767	4.886102445	4.723337035	4.762587615	4.76366403	4.707796939	4.946860933	4.740871626	4.621503	4.617357269	4.73824621	4.734171481
AK090844	8.547444324	8.23303417	8.392026894	8.58985873	8.674920356	8.071037953	7.740381712	8.119436073	8.221768073	8.259148853	8.396910011	7.699571096	8.007431552	7.998269346	7.850424856	8.204590292	7.958817668
AK091729	5.030289004	5.037596108	4.763842268	5.014640475	4.847882242	5.103138129	4.947392524	5.022380937	4.825478905	4.905335335	5.189098449	5.12155944	4.950968912	5.030488725	4.977477339	5.435143912	5.148367289
AK093205	3.250559585	3.046915851	3.065538426	3.242276148	3.62938753	3.16599268	3.162640608	3.140039877	3.022832053	3.142168468	3.124658132	3.225876401	3.034825407	3.012689986	3.029873432	3.02127532	2.966517371
AK094644	5.712795251	5.99439488	4.920713096	6.097331308	6.971134496	5.460773412	5.596023335	5.200347421	6.888477105	5.637502663	7.495466497	5.905907814	5.535755469	6.172830485	4.995977167	5.985536401	6.178617291
AK096159	3.716395303	3.517280101	3.91541193	4.870493631	6.47194993	4.018585315	3.886654497	3.674543617	4.526089306	4.194325799	3.782813442	4.312404313	3.46681052	3.774548692	3.428655705	3.453977672	3.584607486
AK097370	4.401035797	4.50808113	4.758030162	5.022705271	4.820142236	5.171133902	5.089622338	5.067114783	4.54077393	4.391969398	4.732699728	4.720867099	4.867046431	4.892841335	5.087728143	5.129911784	5.026636452
AK097453	4.844354715	4.876513312	5.604481799	5.196121231	5.678283143	5.37599372	4.941282541	5.006927046	4.762269626	5.407062074	4.624517914	5.146278031	4.923627099	4.966435956	4.922207437	5.083883794	5.093227603
AK098263	3.543530958	3.432935792	3.515924718	3.122659373	3.581199267	3.499981613	3.228948539	3.322001481	3.430047143	3.478617365	3.636366653	3.174855381	3.39574982	3.601072714	3.524611294	3.373979046	3.326512758
AK1	8.426050291	8.840502834	8.167763894	8.591774695	8.579708748	8.721369529	8.284799098	8.262343806	8.915670653	8.430056834	8.420762992	8.551133657	8.291569086	9.172804422	8.551512541	8.528575598	8.913869818
AK130486	5.258998448	5.158089261	5.243976455	5.635899187	5.817455732	5.474532252	5.515429863	5.55830778	5.328891556	5.347204794	5.06667116	5.33974844	5.359124535	5.513230966	5.312131892	5.650538414	5.518062132
AK131021	4.758724279	4.561699854	4.660671263	5.118386222	4.646223828	4.567143239	4.694242503	4.309832489	4.41014206	4.649994037	4.554525657	4.670397139	4.331037157	4.728012687	4.613095531	4.659801318	4.567851343
AK2	8.434374624	8.045153791	8.255472562	7.492906661	7.866191437	7.883969092	7.865515169	7.913682259	8.09237704	8.041170525	8.06708075	8.128746987	8.146229007	8.40322824	7.875624195	7.992681541	8.081955205
AK3	9.280797307	9.75450869	9.423157988	9.715957541	9.207621977	9.463959032	9.789293421	9.823779235	9.809234074	10.04022197	9.808925054	9.597969331	10.00315609	9.839183187	9.907053067	10.02809459	9.767307483
AK5	4.598824943	4.261556102	4.407273899	4.440043174	4.944201309	4.382302827	4.502340631	4.433698656	4.329382711	4.292515802	4.283112845	4.467634072	4.628738456	4.273465426	4.341477724	4.507999641	4.584304138
AK6	9.766410076	9.345719593	9.223628088	9.038774318	8.935758498	8.810195639	8.709727245	8.796918782	9.07892495	8.996843271	9.517257469	9.376684906	9.186041685	8.995590506	8.853437416	8.531926833	8.818244807
AK7	5.161998204	5.62683223	6.085794102	5.496855689	5.604486639	5.617975642	6.001624174	5.800480958	5.015584528	5.058411274	5.82066944	5.119305586	6.783190296	5.333838783	5.708355551	5.456837661	5.616584319
AK8	6.679462818	6.28178096	6.675030207	6.813715463	7.283318582	6.528346955	7.335446411	6.913306668	6.337385483	6.452549153	6.736857488	6.468259134	7.463290596	6.611380122	6.723140665	6.840249758	6.913160385
AK9	5.119221566	5.840146246	6.407671365	5.292597803	5.357048716	5.552557659	6.364416368	6.037425082	5.507239419	5.37561484	6.210496335	5.536972036	7.555049257	5.410052185	5.922093888	5.566713243	5.744223371
AKAP1	7.458238891	8.057732789	7.465578645	7.830366962	7.80294612	8.289610068	8.316088073	8.239075301	7.645079343	7.48626328	7.632914019	7.68443345	7.978538775	8.186219899	7.930458101	7.940768763	8.043139847
AKAP10	7.026511178	7.856307544	7.463720869	6.86527499	6.680691305	7.156041837	6.568115797	7.104042778	7.344757451	6.919567212	7.453072946	7.490487707	7.24767729	7.492142077	7.482246252	7.352189274	7.277861431
AKAP11	7.912914924	8.519375857	8.472885694	8.003120573	7.856413972	8.327476683	7.835707224	8.47672551	9.098171309	8.744933698	8.817629309	8.664981063	8.732773917	8.494765209	8.339533544	8.75181181	8.376565184
AKAP12	9.599292811	8.091803267	7.556507216	8.667455955	8.220708014	8.427564215	6.898990175	7.444940907	7.468826774	7.846342857	7.722387997	6.877693497	7.649918556	7.43664935	7.591318566	7.171828472	7.633002076
AKAP13	8.607988068	8.846098934	8.374296524	8.438699233	8.669658816	8.875655379	7.587802278	7.91376678	8.394274509	8.370705574	8.605687166	8.20018627	7.980902414	8.89326494	8.690571259	8.22048238	8.574794832
AKAP14	3.436331999	4.406791255	6.336792	3.277907888	3.718808699	4.126437994	6.62160154	5.627003718	3.732843356	3.544868135	6.000632808	4.008927609	7.612672902	3.924419545	5.464955773	4.57338091	5.226797883
AKAP17A	7.752310448	7.42122889	7.551419562	7.474559031	7.414776229	7.528936449	7.182835933	7.385258235	7.389598744	7.443861659	7.557757804	7.645148877	7.343483469	7.918661096	7.822614485	7.737978382	7.635631541
AKAP3	4.888613546	4.457944865	4.771185377	4.823079502	4.787902719	4.706286707	5.229435105	4.890474788	4.454996388	4.671151308	4.335470253	4.452579856	5.141559554	4.795773969	5.145271342	4.586823663	4.697267274
AKAP4	4.912640545	4.519166876	4.705862374	4.703064476	4.968838216	4.303378506	4.660159016	4.42939717	4.407906443	4.743507847	4.393545819	4.81860965	4.814234472	4.616567804	4.665440305	4.640383506	4.441408587
AKAP5	4.480997658	4.473790372	3.912417605	4.403999469	4.742245517	4.5426619	4.457426504	4.202069172	4.892616876	4.518487615	4.314566611	4.975195399	4.26352776	4.550664845	4.556833535	4.281082581	4.746020072
AKAP6	4.789281475	5.04112531	4.901621718	5.237384568	5.341086795	4.990681128	4.809169777	4.911681862	4.658732615	4.739327898	4.578416484	4.898269062	5.253506442	4.582864876	4.574781743	4.787894718	4.735585189
AKAP7	6.788719202	7.486555143	7.358700311	7.334565145	7.274130797	7.012801081	7.251176352	7.183171759	7.172246185	7.524186265	7.152392978	7.451533453	7.353624926	6.914301975	7.304619492	7.258388179	7.197018016
AKAP8	8.177751817	8.258710425	7.988169191	7.985695446	8.061154857	8.011631952	7.757104569	7.877694394	7.792349176	7.831778924	7.962475868	7.965173327	8.047420713	7.690022281	7.749906336	7.602110709	7.620686135
AKAP8L	6.940504931	6.82168378	6.856807693	6.764071851	6.724779226	6.869970829	6.664005694	6.795052942	6.788168427	6.759348554	6.976039363	6.563705183	6.92749437	6.959803298	6.822182966	6.836592544	6.904461191
AKAP9	6.309380401	7.130477387	6.770037228	6.789906163	6.817105482	7.368693098	6.890093369	7.166682544	6.975525262	7.105885576	6.861707115	6.395988355	7.827994751	6.726436311	6.661954082	6.990386778	7.070668232
AKIP1	6.854363806	7.441696278	7.555042868	7.351307726	6.792183403	6.978150805	7.776050553	7.495347184	7.887340602	7.655191682	7.6017067	7.62985252	7.353911714	7.804057843	7.735846575	7.756393153	7.413666049
AKIRIN1	9.098240231	8.403097628	8.328614998	8.212335643	7.721957707	7.995819653	7.697756023	7.964707244	8.068496411	8.179868237	8.482440896	8.196733318	8.451261309	8.493258351	8.396605255	8.01928712	8.595131548
AKIRIN2	8.551168886	8.17134639	8.184137852	8.079220502	6.692266398	7.634080621	7.339861585	7.212836709	7.777710036	7.31196826	7.874876559	7.514203659	7.017259184	8.319903785	8.052699231	7.877746441	7.834696215
AKNA	6.655965163	6.354459835	6.495900603	6.442642799	6.48335296	6.459357345	6.039549829	6.122039505	6.189316452	6.361817383	6.372270928	6.220005457	6.325857347	6.702299687	6.719084863	6.608043447	6.585609323
AKNAD1	3.257467442	3.28862721	3.246540187	3.306411461	3.533580693	3.667338401	3.30405142	3.258276408	3.347809264	3.223083742	3.084824618	3.28816351	3.175222375	3.292219321	3.378751102	3.275286443	3.274208187
AKR1A1	9.636909648	10.01973917	10.66685963	10.20442968	9.560004577	9.654935767	10.94820579	10.60143023	10.09423949	10.27027637	10.30059978	10.97479564	10.45007919	10.41935334	10.29676527	10.37202673	10.55775261
AKR1B1	9.821274436	9.966585912	10.39407028	10.60170238	9.861095226	9.996805418	10.19484996	9.905345445	10.2433855	10.20068263	10.35730345	10.82198133	9.878002771	10.28017432	10.3877349	10.53463224	10.73046633
AKR1B10	3.916076994	3.938439434	4.109511869	4.408115013	4.063605567	3.971742444	5.063920333	5.716825289	3.797982636	3.871765095	4.16325462	4.087131725	4.808763168	4.080628477	4.162545024	4.222180592	4.075947001
AKR1C1	7.608432177	7.485102795	6.877782309	7.578878529	7.413947082	6.692529975	7.683347897	7.371469406	6.682090031	6.549737975	7.248670562	6.672508569	7.498372774	6.92164238	7.243988341	6.538993137	6.982941838
AKR1C3	10.15902285	10.5611292	10.17984408	11.8120517	9.24098545	10.11660718	10.62385109	10.34901522	9.822341842	9.026844025	10.16840502	10.09377414	10.14912501	9.617661055	10.27450995	9.056332805	9.57789328
AKR1C4	3.422592494	3.471520218	3.253342433	3.651244221	3.31383275	3.546085119	3.607365777	3.481143684	3.208589591	3.289056433	3.487856629	3.533177544	3.547767359	3.412741972	3.520713365	3.353832937	3.58442351
AKR1C6P	5.350580322	5.07836396	5.189827138	5.435292032	5.914593685	5.368773056	5.502145404	5.326495018	5.259132355	5.112907256	5.248988397	5.400223096	5.320209635	5.26477591	5.195266941	5.4250684	5.474849324
AKR1D1	3.14340033	2.945509641	3.019311803	2.949079206	3.198657974	3.199965619	3.181987361	3.101403756	2.90787178	2.929057377	3.07577482	3.058081322	2.891121802	3.033592926	3.244089767	3.063782091	3.076114803
AKR1E2	5.032705694	5.400886971	5.231869684	5.581807814	5.149704739	5.313813384	5.255718117	4.891368189	4.907726075	5.195304359	5.132863938	5.331093183	4.914455541	5.236048004	4.96448191	5.237890007	5.158246501
AKR7A2	8.447449925	8.093794646	9.186424807	8.734005518	8.363767246	8.268564721	9.440941321	9.171584748	9.11679886	9.162978469	9.11868554	9.20149442	9.50449042	9.028915935	9.097876592	9.11532048	9.100497159
AKR7A3	7.000591968	7.494862936	7.468886609	7.363250849	7.362604335	7.203549004	7.758579533	7.48929593	7.265485255	7.470622703	7.500598484	7.554235577	7.631333344	7.874149908	7.752998521	7.836665456	7.914338728
AKT1	8.650825306	8.938173595	8.89574896	8.966346361	8.204157615	9.021917728	9.130271838	8.74699943	9.064361505	9.01135415	8.872661343	8.843293999	8.525480947	10.05302799	9.432619512	9.60633888	9.42855739
AKT1S1	5.91973722	6.28427161	6.186451033	5.992712331	5.614890494	6.1920041	6.390517273	6.159495095	5.958625739	6.261702801	5.910041932	5.629267538	6.09226636	7.207772969	6.97313696	6.757864638	6.773547379
AKT2	6.218916948	6.323579038	6.203489595	6.087884418	6.27572767	6.447447711	6.269975186	6.312074122	6.216870276	6.348259334	6.372667797	6.052922826	6.497980421	7.007667988	6.63083032	6.742968388	6.706723337
AKT3	6.744852267	7.138499209	6.642547699	6.738959438	6.478422745	7.232528768	6.122331617	6.40685061	6.827311269	6.981680279	6.882394036	6.35778625	6.328528609	6.424970705	6.369056739	6.785032104	6.412629558
AKTIP	8.303182429	9.276245036	8.941490536	8.896257232	7.934038926	8.930134043	8.2378084	8.405868021	8.666385763	8.363568307	8.274785316	8.453731099	8.477030635	8.143129872	8.074613736	8.211334182	8.150121947
AL022341.3	6.561813358	6.557836777	6.818458726	6.799533253	6.75624845	6.921566886	6.61943539	6.379049505	6.72249448	6.414696415	6.585785734	6.672465785	6.717799137	6.389026925	6.883917202	6.22364587	6.368432174
AL022344.5	3.859736637	3.678867187	4.02668949	3.925375704	5.556522708	4.196257914	4.011125279	4.058387868	3.807376122	3.972141356	3.847942318	3.818783791	3.963149163	3.522073444	3.819042056	3.668898978	3.8020889
AL109706	3.426099928	3.322534981	3.553985316	3.69558902	3.439289373	3.377849159	3.518551221	3.328576555	3.527338433	3.340641911	3.318428861	3.630853789	3.672566592	3.463086019	3.262623302	3.288758209	3.449784037
AL132709.8	4.966956969	4.652287275	4.381399372	4.609855011	6.432262447	4.14931439	5.505033558	6.558609365	4.656449517	6.767903089	5.865318693	4.843749914	5.586407263	5.519563272	5.476874897	4.5730522	5.660029969
AL133493.2	3.658482453	3.45478535	3.345000331	3.406027895	3.725209988	3.494759086	3.578460076	3.478636969	3.368454617	3.441096445	3.618517304	3.534985882	3.538098933	3.275391212	3.412613805	3.476083651	3.498202002
AL590762.11	6.291360185	6.316210979	5.925736201	6.211618453	6.071765136	6.20513609	6.206894338	6.259778028	5.987189593	6.289544554	6.097530327	5.963427017	6.220373979	6.288276015	6.742693047	6.320548786	6.777117088
AL832163	3.080866243	3.015383455	3.093856301	3.297884451	3.578020456	3.262465011	3.358109538	3.31658542	3.372205003	3.483764136	3.153890245	3.61780305	3.309522645	3.294973949	3.314155266	3.516528621	3.3192459
AL833181	5.940829478	6.041727306	6.989044042	6.200127573	7.414852099	6.614115165	8.013586047	8.20145332	7.146725369	7.863689091	6.762307827	7.41047568	7.211136689	6.358197444	6.806333647	6.948799597	6.875278937
AL928742.12	5.235050591	5.473261957	4.833009572	5.131052589	5.19373145	5.168473855	5.326832869	4.922056645	5.082887461	5.167912239	5.14256123	5.090365136	5.237463706	5.348312035	5.467698156	5.131226165	5.193777477
ALAD	7.011828761	7.587685631	7.686492567	7.347136047	7.066288058	7.591113285	7.621945155	7.57549377	7.468650582	7.585503014	7.393274914	7.668165974	7.247117852	7.901315997	7.408858429	7.743178227	7.617882128
ALAS1	9.502205532	9.069281658	8.969449711	9.027140133	9.15645711	8.898208473	9.087056394	8.647283551	9.240895865	9.41714593	8.962245068	10.46563798	8.758902557	9.725133023	9.080574434	9.191285951	9.785223939
ALAS2	4.872951105	4.427956461	4.43377155	4.927838597	5.494361708	4.725200091	4.632316068	4.748834222	4.351888026	4.63036219	4.654202005	4.976331863	4.712630141	4.800441369	4.78688704	4.853965075	4.824696255
ALB	3.320558504	3.338143464	3.331125666	3.4916274	3.57912845	3.625257686	3.23217439	3.25720874	3.342557935	3.264524329	3.384257135	3.237594684	3.417389601	3.299289559	3.271490077	3.272172168	3.296413482
ALCAM	9.566968244	10.30155456	9.953098658	9.604801102	9.27214142	9.979004014	10.14515838	9.873220008	9.839128372	9.156557574	9.843244722	9.572584847	10.38424322	9.748597441	9.419826782	9.309362568	9.657166386
ALDH16A1	6.950429965	7.360167184	7.290668436	7.029507703	6.851469842	7.293533225	7.680854968	7.461656493	7.254595289	7.21535915	7.267599809	7.307147012	7.221166951	8.241541235	7.867424943	7.775150764	7.823573589
ALDH18A1	7.673874223	7.715122322	7.902516714	7.452519788	7.672401839	7.207742434	8.473248397	8.520841501	7.769090983	8.518886903	8.407808749	7.959905133	8.639863102	8.113596022	8.457694749	7.937891113	8.040359982
ALDH1A1	10.49789951	10.97116947	11.35079861	9.542243654	9.87693546	11.64381457	11.50310806	11.42036814	10.84238148	10.34518595	10.73911696	10.82918597	12.33239412	9.972570729	9.975715122	10.34420395	10.48068204
ALDH1A2	6.324312259	5.839429068	5.992675399	5.964320247	6.766911662	6.40612607	6.320244249	5.890254613	5.964550974	6.136947193	5.686436892	6.494162975	5.885930933	6.293873376	6.460270981	6.063623226	6.12701796
ALDH1A3	6.463599224	5.317193671	5.717137323	4.864810376	6.945138342	6.071745588	7.088537979	7.158422205	6.055761887	6.728190457	6.919632825	6.279076285	7.095746566	6.575382034	7.102148867	6.26840974	6.304086105
ALDH1B1	6.019796963	5.930812485	5.753653547	5.397321621	5.970236388	5.775374986	6.317708222	6.073449433	5.73194854	5.844873783	5.796303094	5.86249331	5.853305628	6.124156063	6.097856213	5.663826465	6.133667052
ALDH1L1	6.12358495	6.106422772	5.892103503	6.195824573	6.534546657	6.534571632	6.230280917	6.003620031	5.53040719	5.474014476	5.738454846	5.648835647	6.59106207	5.747339092	5.789716959	5.927386103	6.027331889
ALDH1L1-AS2	5.895296551	6.030943137	5.807887997	6.037887317	6.083023078	5.986629065	5.869892498	5.642042125	5.797339082	5.845627702	5.749130207	5.969165804	5.995010888	6.131543089	5.914376809	5.779344544	6.029213298
ALDH1L2	4.051896952	4.327085718	5.150202867	5.106031762	4.710279745	4.168076369	4.050852249	4.415006442	4.920737997	5.024721659	4.656541566	4.741556997	4.369942413	4.470915276	5.073787033	4.847569286	4.223964961
ALDH2	10.78985001	11.60256202	10.81517954	11.19792053	10.83580363	11.75848273	11.50847541	11.22746431	12.17633905	11.72866979	11.32198178	12.49003098	11.23114346	12.10962892	11.61534098	11.78602513	12.20786529
ALDH3A1	5.751030229	5.719409943	6.946657483	6.298621587	6.115674645	5.742502076	9.136922198	8.450398099	5.733753103	6.001840102	6.868311295	6.286902717	8.553194216	6.451893111	7.192095361	6.610586944	7.092721286
ALDH3A2	9.499327488	8.990021655	9.236559448	8.684329456	9.013404986	9.20420277	9.959243979	9.678333342	9.65326391	9.276254897	9.801366227	9.541670842	9.817322778	9.681074158	8.965804118	9.138236197	9.516635761
ALDH3B1	7.596823983	7.89746685	8.167981767	7.753597849	7.428346266	8.157573861	8.460524578	7.894977746	7.85920949	7.467004015	7.77627823	8.023728107	8.642054633	8.12635433	8.233563847	8.14079507	8.359264931
ALDH3B2	3.73433311	3.631412762	4.046879073	3.779400408	3.869739854	3.96979845	4.351960115	4.44376397	3.729675757	3.716847676	3.713894659	3.94325559	4.664311629	4.175379523	3.977623291	3.891305609	3.919512398
ALDH4A1	6.215356887	6.236170354	6.488065913	6.56674552	6.337246903	5.965227094	7.170902951	6.613583412	6.12985824	6.424155711	6.278684577	6.20201805	6.268209955	6.548099826	6.774261591	6.615360279	6.61247155
ALDH5A1	5.983985301	6.315226926	5.930567559	5.964909334	5.764089287	6.28724322	6.393216986	6.451056424	6.390077088	6.388198661	5.847177349	6.129765598	6.509154782	6.346200836	6.34902728	6.278123038	6.531626773
ALDH6A1	7.560205583	8.137354075	7.549791685	7.471888417	7.331562095	8.056444742	7.194979754	7.20135842	7.424236025	7.083536238	6.863653635	6.590361116	7.095110427	7.254544841	7.124603321	6.861396781	7.114881734
ALDH7A1	7.099574999	7.723733535	7.408663335	6.952228199	6.922819798	7.343336387	7.735176698	7.952368313	7.287758339	7.309444636	7.183431122	7.106409344	7.611546475	7.104908024	7.247603349	7.157635117	7.12279382
ALDH8A1	4.842331989	5.311885942	4.404858313	3.653434339	3.508180839	4.230788972	3.857551537	3.794434567	4.592630403	3.547748789	3.847281696	4.219045679	3.604382844	4.940434161	4.098720721	3.921162929	3.238428121
ALDH9A1	9.66968992	10.43912121	10.31489004	10.48669744	10.05459919	10.09782513	10.63270851	10.36764644	10.56646407	10.63330582	10.44534957	10.54020067	10.47559527	10.48690766	10.74664639	10.75484692	10.84704411
ALDOA	10.75264591	10.62094947	11.24403464	10.62691232	9.962502487	9.928723724	10.91953264	10.46212	10.43501282	10.49396749	10.83413377	10.92440036	10.52642646	11.2722959	11.1060872	10.95328154	11.02753673
ALDOAP2	4.597050974	4.513831647	4.331649099	5.050917098	5.700812004	5.20331225	4.886550558	4.224730573	4.352356456	4.588024789	4.330795489	4.693029385	4.767828683	4.472955703	4.605811296	4.50514404	4.799693067
ALDOB	4.165314854	4.162502114	4.112465437	4.386604566	4.674374439	4.223490213	4.279402715	4.153345234	4.104900917	4.130906345	4.093594672	4.160577772	4.253778723	4.14474227	4.154545538	4.184316537	4.213559429
ALDOC	6.916512266	7.541920773	7.838341445	7.039923237	7.411971386	6.995155907	7.127271697	7.367349331	6.826100076	7.045159948	6.923751253	6.784634101	7.146261991	6.979532855	6.77865405	7.206435042	6.957596458
ALG1	6.619572112	6.896307874	6.928326153	6.519254819	5.906658516	6.494656139	7.024890826	6.93958495	6.80757046	6.99460696	6.644030446	7.073269779	6.377831397	7.254486006	6.903852055	6.979297626	6.951688211
ALG10	4.255910887	4.335297905	4.466191543	4.478416539	4.35661863	4.419687717	4.45048626	4.490153933	4.145302493	4.16095017	4.20130002	4.366826448	4.565332754	4.163361655	4.14997008	4.232393279	4.099463034
ALG12	6.802394667	7.117356387	6.971687566	7.06111385	6.691194166	7.088541723	7.545384142	7.022760929	6.853765498	7.165670318	6.882072578	6.976962332	6.598790841	7.275441915	7.586680329	7.074988715	7.358596435
ALG13	7.674865297	7.713173259	7.763822811	7.914099877	7.798855705	7.703896125	7.590326627	7.824175457	7.818870791	7.814836741	7.932070391	7.954393388	7.82763192	7.533562241	7.513203413	7.483758253	7.619150474
ALG14	5.537944091	5.887955128	6.165431484	5.770152535	6.161960981	6.026263138	6.267365891	6.056034485	5.980066706	5.862081482	5.845085088	6.267003963	6.22338168	5.906697396	6.086424624	5.713773678	6.068596111
ALG2	7.803437209	7.420218783	7.424709224	7.667957164	7.546984647	7.313652152	7.458956766	7.348999005	7.278731234	7.38475406	7.415895629	7.490464896	7.364702405	7.340550887	7.305529715	7.020964254	7.233603779
ALG3	7.865741959	7.893054965	8.189300993	8.273520004	7.890594658	7.833777008	8.542505888	8.221261517	7.626076725	7.962889575	8.082203275	8.135987985	7.903556399	8.392947881	8.334062558	8.073205948	8.356699892
ALG5	5.836125138	6.008155764	6.259426738	5.73683488	6.194750212	5.859294501	5.940682254	6.118362931	6.22362033	5.886102483	5.703901	5.713023199	5.804801132	5.606397298	5.703353629	5.551180179	5.530001143
ALG6	7.204844544	7.844490863	8.303699603	7.506968459	7.215857491	7.030877334	8.117833748	8.144200482	7.997484938	8.09288944	7.850260466	8.134617937	7.925396912	7.598976357	7.906519427	7.996255432	7.843226347
ALG8	7.871593967	7.997980794	8.650610066	8.135318851	7.908534187	7.59431988	8.826055529	8.684076751	8.184534481	8.389508029	8.561896497	8.619385399	8.45110562	8.212511862	8.396015177	8.289478465	8.187025311
ALG9	6.266978574	7.006914969	6.877054354	6.530249505	6.153889073	6.813229988	6.931831057	6.923278707	7.019001506	6.803959604	6.784274195	7.09731238	6.713460799	7.026433581	6.965393858	6.666513286	6.92482671
ALK	4.797252602	4.596560512	4.741085995	4.9448602	5.626118046	4.907795175	5.184457303	4.944724791	4.817329125	4.699860152	4.968615123	4.744946133	4.524027059	4.635416789	4.976589135	4.81270758	5.145731056
ALKBH1	6.390131998	6.176017462	6.035062679	6.484497364	6.189705273	6.120626248	6.301271108	6.214916383	6.227263933	5.961548233	6.354372821	6.308013181	6.608022676	6.134176204	6.129613149	6.220172513	6.080038925
ALKBH2	7.373216446	6.556507154	6.865109917	6.519769508	5.994160822	6.750850241	6.874743274	6.918432788	6.477015705	6.661662565	6.874612989	6.277887348	6.587269726	6.657011508	6.466440283	6.475240594	6.685896543
ALKBH3	7.163595085	8.033369535	8.01417821	7.557823492	6.868840488	7.471271623	7.72245348	7.701006698	7.504023853	7.646368315	7.585979744	7.928565497	7.757667172	7.488972988	7.670377828	7.463905036	7.678819866
ALKBH3-AS1	3.864520361	3.732875858	3.714961633	3.846697654	4.227162852	3.961737592	3.94518484	3.715832838	3.630669145	3.797623787	3.744771953	3.78284635	3.761467206	3.826343695	3.994040766	3.991381774	3.900458998
ALKBH4	5.81052722	6.070605829	5.951475805	5.842101003	5.943834253	6.147520691	6.284660133	6.113777191	6.218222136	6.043729171	6.277716049	5.925270332	5.935318588	6.343244891	6.516721402	6.218779369	6.225721627
ALKBH5	7.519522471	7.921599384	7.518156902	7.772927691	7.309494897	7.77119703	7.631111501	7.665824111	7.752261442	7.590584139	7.577263998	7.55968439	7.6947508	8.213638756	7.881912831	7.874129372	7.758819617
ALKBH6	7.4708018	8.154469231	7.995159013	7.636188265	7.108194953	8.124533645	7.476796731	7.752744285	7.783049977	7.712617017	7.558923831	7.639508851	7.711302042	7.366668736	7.454457177	7.293211939	7.411494726
ALKBH7	6.637085628	7.038493763	6.85525365	6.834159545	6.585687064	6.522811546	6.922718427	6.813633064	6.751111681	6.576773562	6.466160474	6.729930984	6.615795249	6.864062091	6.918301208	6.765554209	6.866416792
ALKBH8	5.495163717	6.095752625	5.610522112	5.718598732	5.71455291	5.555532838	5.96709954	6.150391015	6.058480199	6.173696642	5.937471468	6.032645318	5.622632315	5.339972469	5.685102727	5.670654548	5.588724145
ALLC	4.340554837	4.073993791	4.09364439	4.474209547	4.869592956	4.821398432	4.619834749	4.530436487	3.861150311	4.220756261	4.043581892	4.430720333	4.37704707	4.115268427	4.499338035	4.443374643	4.683964904
ALMS1	7.055931544	7.577442569	7.900501451	7.538154712	7.040462704	7.541349186	8.086493999	7.911511839	7.864396998	7.808412199	7.997494233	7.401926312	8.595412435	7.032863599	7.58500187	7.633559321	7.51366135
ALMS1-IT1	4.307859272	4.245109312	4.345779066	4.580047766	4.844272901	4.153919764	3.988502311	4.218307481	4.17996102	4.155305554	3.9606218	3.860515103	4.159804557	4.086540758	3.808658133	3.976141438	4.006807448
ALMS1P	4.852758319	4.850284975	4.959475327	5.040136003	5.499588354	5.132006982	4.946613118	4.927760974	4.799740741	4.777379687	4.996682065	4.787725497	5.451371572	4.468354113	4.917620501	4.675068948	5.010263419
ALOX12	4.356922472	3.910104276	4.511838664	4.732739928	4.150131003	4.460917371	4.242632753	4.165738332	3.761383316	3.946854001	4.094347473	4.140442676	3.792283193	4.083789766	4.114944035	3.921432498	4.093862785
ALOX12B	4.910142887	4.772756356	5.091465097	4.880430904	4.966644699	4.778432722	4.788342407	4.790713442	4.686630593	4.824980129	4.684681765	4.423215868	4.732001255	5.048022117	5.258823791	4.828191674	4.803571012
ALOX12P2	5.95656407	5.835616634	5.649310119	6.131089585	6.477723399	5.962989728	6.420530678	6.069012879	5.812502781	5.75371583	5.741342481	6.104219392	6.494278471	6.171406061	5.863299746	6.205229941	6.282279984
ALOX15	4.871827849	4.94788048	5.29375817	5.191040424	5.162581312	5.062738566	5.833750769	5.619598036	4.998570419	4.725564337	5.794938628	4.906073985	8.033944294	5.316081156	6.053569447	5.262925825	5.660518274
ALOX15B	8.472196679	8.365466731	8.086600855	8.462071564	8.479275077	7.592571723	6.52284991	5.803627188	7.161479217	6.549326804	7.283284505	7.226804746	5.952978078	8.911633324	8.532446025	7.037195974	8.102110489
ALOX5	8.356610521	8.064482681	8.662016041	7.922960195	7.292373984	8.479821554	8.078750981	7.44405745	8.750855212	8.442412323	8.320215616	9.516335893	7.392774197	9.035173831	8.52675373	8.446696233	9.069105102
ALOX5AP	12.513844	11.83104901	12.38547739	12.12758483	11.10635168	12.32100183	11.43134632	10.62464105	12.307193	12.06439798	12.17457446	13.35649378	10.94345999	12.57185441	11.73476876	11.61212916	12.44968993
ALOXE3	4.53557895	4.084732148	4.175514837	4.476629716	4.799695239	4.577163891	4.67111752	4.249410876	4.322262355	4.32492298	4.368941293	4.446907426	4.249694423	4.476604928	4.34345912	4.386690188	4.470925965
ALPI	5.143041304	4.539162035	4.762855711	4.989590256	4.792701308	4.780918056	4.984751946	4.73383094	4.808095387	4.797452151	4.856096712	4.733269814	4.772408933	4.75197486	4.981648322	4.85504257	5.010068947
ALPK1	6.196820008	6.150684964	6.605587311	6.246608542	6.52028475	6.319025174	6.54154458	6.566761514	6.354949169	6.463757551	5.998930656	6.435799909	6.733785718	6.417298893	6.427928332	6.281790326	6.480516043
ALPK2	4.045210267	3.726388521	3.730121316	4.285733536	4.818285101	4.026075709	3.817455128	4.189871784	3.554679318	4.464683624	4.041626143	4.04937121	3.76046887	3.884268952	4.484270464	4.281460322	4.133690917
ALPK3	7.013235327	6.759968315	6.111625395	6.233422753	6.054573859	6.430207845	6.195487017	5.928333957	7.287687542	6.862101401	6.890401037	7.094547553	5.971448373	7.141529026	6.469666848	7.042035987	7.262275715
ALPL	7.588590408	8.071310451	7.106422659	7.570048186	7.58585521	7.1153403	6.465226861	5.410437417	6.77873148	6.825570496	6.825544337	6.752264661	5.752591799	9.792239354	8.03681444	7.325705718	8.268904755
ALPP	5.65179006	5.920898475	6.226628354	5.134929414	5.727484033	6.471806495	5.053692566	4.884637211	4.900991576	4.641421778	4.698396957	5.002538535	4.660717777	5.293142378	5.103431897	5.123465979	5.474415839
ALPPL2	6.24367281	6.211395478	6.348590867	6.44151989	6.553198088	6.415756592	6.519940785	6.37939681	6.17098643	6.204991874	6.361992408	6.243865647	6.302131097	6.312847289	6.412839257	6.297185305	6.384557689
ALS2	5.668452139	5.547835857	5.734304484	5.135140307	5.292435992	5.420448126	5.350601666	5.429827362	5.547644799	5.473255311	5.585279561	5.585874422	5.6049002	5.375223444	5.192927844	5.263928065	5.343342973
ALS2CL	7.244217762	7.678465239	7.536920917	7.235062437	7.336869686	7.338924817	7.622964913	7.428951242	7.747843147	7.363541363	7.501063858	7.471446965	7.15136772	8.141402001	7.609240789	7.987891756	7.946925818
ALS2CR11	3.30579696	3.262412687	3.461189826	3.409038711	3.676902173	3.46517511	3.351410819	3.368336081	3.600614073	3.50017485	3.451712286	3.4390959	3.374746528	3.341939267	3.484324687	3.553042512	3.395656212
ALS2CR12	4.61151869	5.220101312	6.344877011	4.282369039	4.90347	5.076145453	6.068781209	5.615547894	4.50420936	4.366981071	5.609652027	4.781128267	7.648736782	4.524773063	5.12894361	4.765511516	5.207064464
ALX1	5.203230077	5.289427314	5.087716048	5.500922678	6.63893351	5.817862492	5.518620331	5.237767493	5.410815371	5.223637535	5.315377366	5.662546772	5.692784429	5.241576677	5.283657162	5.131580876	5.339915335
ALX3	5.298753619	5.013303392	5.261014957	5.883728977	5.581190518	5.298753619	5.482511928	5.264112907	5.074599848	5.006101164	4.882756387	5.227520024	4.849232378	5.389649975	5.421017787	5.077418504	5.345579441
ALX4	5.262303558	5.27436832	5.162038911	5.819636266	5.619997425	5.539230682	5.411348829	5.424020138	5.309650165	5.304443191	5.438061707	5.364795235	5.569220362	5.639909695	5.459132931	5.721881743	5.624856569
ALYREF	7.87209534	7.663376301	8.061017885	7.41375524	6.150275624	7.082667015	7.233388067	7.228715013	7.229239054	7.566009819	7.951544142	6.620812312	7.15537982	7.310352349	7.447168891	7.222364975	7.177061411
AMACR	4.481897617	4.534356504	4.360972193	4.551051128	4.821310148	4.531066707	4.607489447	4.614590655	4.4862775	4.548691486	4.538755818	4.496176202	4.440616303	4.498037485	4.415463907	4.413836543	4.524648025
AMBN	4.715413754	4.635973376	4.382964495	5.166640304	5.6796096	4.839984394	4.698461941	4.862833477	4.733975883	4.612971886	4.540821169	4.583310202	4.577202312	4.7148973	4.691139299	4.798047936	5.045158492
AMBP	4.489687261	4.559969531	4.433351776	4.688073572	4.94877867	4.396559642	4.354340793	4.404370749	4.333654294	4.227815201	4.253698343	4.487114174	4.227659259	4.443458473	4.428847801	4.52559177	4.571226421
AMBRA1	5.803067861	5.994194787	5.820800849	5.757702771	5.793428813	5.799443048	5.841564899	5.815039225	5.847487609	5.888396091	5.871901311	6.03889543	5.72936412	5.85657227	5.919086576	5.842681025	5.95403776
AMD1	10.22426719	9.896581009	9.369805834	9.345523267	9.569736758	9.121643857	8.808028028	8.968989744	8.844490127	9.012911174	9.32565476	8.928239684	9.087108893	9.202593739	8.907728448	8.548948504	8.706855638
AMDHD1	4.120264665	4.636845532	3.790050939	4.427048475	3.441795692	4.405015681	4.159120519	3.677266553	3.839425438	3.588487558	3.957118224	4.401558134	3.674959799	3.931373266	4.199770848	3.935497991	4.001405975
AMELX	3.456162346	3.43723779	3.550649183	3.619039322	3.887824682	3.399167613	3.639831457	3.693786573	3.366131851	3.465050671	3.191376286	3.604881992	3.49522665	3.39581452	3.406169261	3.4849779	3.530888933
AMELY	5.018341158	4.693058143	4.856119671	4.884640751	5.09022037	4.911262524	4.948694123	5.110978072	4.674564879	4.800275613	4.649544487	4.886341818	4.758494118	4.798846662	5.026647486	4.828515602	4.877845445
AMER1	4.737229774	4.753111021	4.555695872	5.032644856	5.072618883	4.807049104	4.231906494	4.531681294	5.088671349	4.925335079	4.635136424	4.718145397	4.438085369	4.824628643	4.775862889	5.01453853	4.669724726
AMER2	4.12395809	3.952147818	3.936347182	4.19611747	4.851059049	4.266324584	4.018362131	4.220853175	4.876065126	3.891427425	3.990612008	4.380615278	4.092590309	4.32779102	4.140492408	4.14118287	4.099950089
AMER3	4.476954391	4.493186365	4.525601042	4.754563605	5.017501241	4.627991901	4.609100759	4.480768053	4.467865852	4.524903552	4.370006971	4.686109612	4.664852036	4.665410667	4.545968257	4.52775213	4.628451651
AMFR	6.503519342	7.478089477	6.349936074	6.669071233	5.574454391	6.00003783	6.6139081	6.151269864	5.793036057	5.635892526	6.922362518	6.651824124	5.830156063	6.017251322	5.889330657	7.382309512	6.197511649
AMHR2	5.561809155	5.859283619	5.676122706	6.010056695	6.372178997	6.145570966	5.856982332	5.962009952	5.317991108	5.386434463	5.647179046	6.041419434	5.782953587	5.916544815	5.862230625	6.098777741	6.092143552
AMICA1	8.799235033	7.97868954	9.492095711	8.539269002	7.166183204	8.287991545	8.546682683	7.913571348	9.198726515	9.25208683	8.56801235	9.907520903	7.70528133	8.776442963	8.577867397	8.611525886	9.104237537
AMIGO1	6.187813074	6.813813667	5.861520724	6.574195106	6.213108605	5.870660184	6.363382267	5.693275659	6.552434078	6.239349485	6.00150532	6.502364933	6.021149168	6.783806902	6.196519735	6.453629769	6.304957754
AMIGO2	9.057329337	9.744402489	9.337119938	9.723820827	8.364644444	9.673605979	9.801475516	9.42602045	10.67682169	10.38079041	9.660145234	10.66803268	8.939100133	9.703416346	10.4182337	10.08200742	10.32044226
AMMECR1	6.48085386	6.498031309	6.21048953	6.178069326	6.049683997	5.74007815	5.8460313	5.864752474	6.009121552	6.017459819	6.193358533	6.111181844	5.990883277	6.119424013	6.067737163	5.96330221	5.748526874
AMMECR1L	9.162288111	8.861631342	8.661977763	8.609750863	8.161065721	8.494744226	8.522143055	8.4599973	8.843084067	8.940152586	8.869848654	8.780593548	8.706705954	8.199210641	8.509087149	8.384071238	8.066749508
AMN	6.023813212	5.94811654	5.758175077	6.163069361	6.103073714	6.158895952	6.112704015	5.919280686	5.829142195	5.777747905	6.108865994	6.049569108	5.891823985	6.167228685	5.937702258	5.719981465	5.861194735
AMN1	6.730058103	6.864027216	7.328461698	6.739763248	6.134403976	6.529934395	6.921098844	7.105400804	7.069069175	6.818963118	6.842190231	6.527320918	6.888838428	6.452773501	6.531064884	6.776372021	6.676792689
AMOT	3.487866645	3.345953854	3.619135936	3.469666625	3.758884105	3.624215297	4.033917098	3.898043437	3.651080313	3.754890572	3.425577559	3.625939839	3.627960796	3.606397146	3.533310972	3.700205653	3.597132727
AMOTL1	7.194348795	7.416676559	6.804500559	6.950854484	6.896374902	7.140856557	6.628560316	6.847594336	7.025811189	6.98406587	7.040738552	7.013218787	6.675144455	7.269363774	6.817156415	7.117665315	7.008918451
AMOTL2	8.646720991	10.53456002	9.70142415	9.188695139	8.641372484	10.22041331	9.850000157	9.833319095	10.00691387	9.458188582	8.996239141	9.230892502	9.052104098	9.096718522	9.589203197	9.550436711	9.235682722
AMPD1	4.907701415	4.421705885	4.721542709	4.920311688	6.074887622	5.524716594	5.606008831	7.000759005	5.078223839	7.756821444	4.727373759	5.938273485	6.591887782	4.991050085	7.348475833	5.220065181	5.253696306
AMPD2	8.119936517	7.513459969	8.215302447	7.764707168	7.419658615	7.294570843	7.490178335	7.542630584	7.519710562	7.744797295	7.612401822	7.804828599	7.293146133	7.764549159	7.934480435	7.670030629	7.961118752
AMPD3	8.299440312	6.957953461	8.931825343	6.71720866	6.852112318	7.284632157	8.621801427	8.134457711	6.989302266	7.773691439	7.84543476	7.517938113	9.063585632	7.010688039	8.05311812	7.415164736	7.257533728
AMPH	5.618780355	5.28728057	6.883445985	6.114984529	5.734703442	5.609410878	5.561929557	5.397189891	5.259159808	5.297578003	5.172300224	4.968911876	5.145858034	5.168923578	4.939382885	5.255852214	5.534822665
AMT	7.53675669	8.167818371	7.909010711	7.850730813	8.003394231	8.272830197	8.749630685	8.658142945	8.643874823	8.152606041	8.186433631	8.593732185	8.444349004	8.382787522	8.653592385	8.687116961	8.533447127
AMZ1	6.03288912	5.913994238	5.930011547	6.198155247	6.505775115	5.922430898	6.239046211	6.061255765	5.803067026	5.840400832	5.896635052	5.841182023	6.00752594	6.226956104	5.970646361	6.08078615	6.163174759
AMZ2	8.902848872	9.510455727	9.71111954	9.394868392	8.97338729	9.377411542	10.05382	9.90161056	9.708275633	9.59153497	9.508517836	9.789177386	10.30879313	9.731788988	9.75769145	9.710351459	9.703869357
AMZ2P1	7.109247702	7.144896406	7.572944854	6.672658979	6.326029854	6.932374702	7.278442997	7.340597049	7.417163943	7.227502337	7.15625974	7.297358408	7.749615348	7.15134503	7.216702796	7.165065081	7.208227217
ANAPC10	6.627797846	6.921184775	7.014811926	6.539161042	6.097772564	6.180841856	6.943346263	6.633345428	6.919978833	6.855384733	6.747309162	7.176616381	6.877285738	6.47043753	6.376351909	6.518371556	6.441555659
ANAPC11	7.375351477	7.344659062	7.505054902	7.320441729	7.274922487	7.084506325	7.694481254	7.53216101	7.285141685	7.271368399	7.44275185	7.540401741	7.364948645	7.5298679	7.416348538	7.492380896	7.397177123
ANAPC13	6.884931336	7.097858487	7.105603134	7.218948697	6.854619177	6.821858065	7.196064269	7.066584537	6.916420148	7.111165911	6.92562336	6.948278544	7.036743947	6.913206631	7.123769303	6.957631247	6.943999943
ANAPC15	7.946260495	8.373767129	8.292909941	7.912775167	7.791220926	8.323963862	8.649261802	8.409184683	8.050880869	7.906204407	8.014038784	8.598856841	8.285721439	8.401909712	8.511595261	8.320622748	8.701449365
ANAPC16	9.918630416	10.43883869	10.2268743	10.33529824	9.91054631	10.0906697	10.12761611	10.24481837	10.16763682	10.06961408	10.18378148	9.973922309	10.36933736	10.02945145	10.08680748	10.04956481	10.03655701
ANAPC2	7.334629783	7.450509511	7.433486647	7.291471273	6.934847401	7.584149365	7.520410108	7.676684596	7.464518839	7.587575246	7.309337424	7.10154403	7.377774553	8.228844948	8.219858286	7.930906787	8.211905677
ANAPC4	8.541651883	9.523087377	9.926868128	8.832408731	8.609951568	9.234985555	9.603904636	9.60803312	9.439473727	9.489699111	9.566297108	9.664858567	9.946557596	8.751442553	9.445700703	9.098800867	8.972302624
ANAPC5	8.06385186	8.457497365	8.756978527	8.378262591	7.947318047	8.466586544	8.394620263	8.766386179	8.734637258	8.850193862	8.834521992	8.513144329	8.915947112	8.653934483	8.50583608	8.725956163	8.393356172
ANAPC7	7.709111685	7.821257609	8.065591662	7.388753195	7.45985984	7.791028141	8.175229376	8.238840093	8.076328961	7.993515361	8.036762114	8.215279328	8.177544495	7.899476175	7.855587573	7.94505153	7.755988269
ANG	7.866575125	8.216968796	7.632796565	8.033902826	7.445237689	8.370773366	7.684582258	7.180909934	7.628386857	6.973612475	7.238229293	7.265853534	7.709187537	7.372214545	7.375441062	7.117024277	7.1797899
ANGEL1	6.091742327	5.889165854	6.08912769	6.349361181	6.268813863	5.849523057	6.179330209	6.18696678	6.293997437	6.266855848	6.227206916	6.453775556	6.04920011	6.768416686	6.355740362	6.523049969	6.456099423
ANGEL2	6.152908387	6.715066713	6.557940068	6.466679194	5.907376761	6.385405952	6.444680255	6.50546248	6.53716337	6.723886991	6.540118303	6.629814899	6.558339845	6.044681208	6.096575318	6.414566901	6.166126008
ANGPT1	6.745546304	7.728324446	7.59585512	7.374572652	6.630418173	7.290263466	6.53147159	6.938709301	7.757860329	7.677883512	7.354624261	6.93746215	6.609705258	6.787669673	6.607272589	7.315608488	6.992667517
ANGPT2	5.923803251	6.049355814	5.167477183	6.036411808	7.09389472	8.151047841	6.059528912	7.253152988	6.376197692	6.836410935	5.760190806	6.244462751	6.132496689	5.945172878	6.015145906	6.271123306	6.136892543
ANGPT4	5.898047613	6.114267754	5.968471419	6.664558537	6.912502735	6.453842418	6.09839472	6.126070376	6.084828074	5.842460962	6.119872403	6.279260709	6.394611234	6.430479314	6.166459063	6.541460918	6.440551889
ANGPTL1	6.91543611	8.628195354	7.668783442	8.285964858	7.581323001	7.860890186	6.372251734	6.549723521	7.282908223	7.363725693	7.009223818	6.966694322	7.392634388	6.650439813	6.981643483	6.724068622	6.419136243
ANGPTL2	6.498008826	6.687462249	6.027490236	6.366618794	6.584557568	7.036566323	6.682423204	7.298694296	7.015605472	8.151010102	7.192408143	7.078781045	7.031671643	7.245367301	7.532814429	7.850349561	7.481069544
ANGPTL3	3.368317718	3.167778367	3.233011287	3.233315012	3.610963227	3.381915177	3.296374113	3.194724972	3.152631519	3.024231027	3.118124388	3.217161672	3.192183701	3.199602028	3.206781504	3.242915327	3.304241192
ANGPTL4	8.274504354	5.681040329	6.320795379	6.461481221	7.592654814	6.607665603	5.840525689	5.785463745	6.314385855	5.652287468	6.831906874	6.071730909	6.006441858	7.239588856	6.429570772	6.329003261	6.36105578
ANGPTL6	5.384242556	5.263375658	5.093444518	5.50330129	5.757901814	5.739817668	5.382589482	5.430980475	5.406183623	5.184112588	5.375543341	5.460504193	5.401002285	5.556728881	5.308632919	5.446080922	5.35829477
ANGPTL7	5.426162532	5.408109251	4.747207	5.293860388	5.237109582	5.083699755	4.80537897	5.18648058	5.067992677	4.967239882	4.670630385	4.913895704	4.896745401	4.714238236	4.791556648	4.835903992	4.658348703
ANHX	6.000004218	5.848193801	5.886975625	6.239965308	6.535160381	6.104966384	6.134717136	6.074119811	5.925312159	6.075421091	6.030761151	5.965557862	6.112461794	6.189308148	6.23955619	6.176502112	6.17990271
ANK1	4.997621724	4.906333316	4.973602941	5.348350081	5.579237277	5.197803608	5.329815402	5.171692588	5.110368172	5.039744221	5.130785849	5.139746942	5.097083352	5.125403609	5.141534963	5.218524684	5.21101716
ANK2	5.306516501	5.057525627	5.31617633	5.062837445	6.159702781	6.049777265	5.329792817	5.56322195	5.637444704	6.493921029	5.820309427	5.708625082	6.041433181	5.980273873	5.530483346	5.765011602	6.32367553
ANK3	6.779211825	7.350738932	7.088374637	6.700673541	7.434338092	7.14579878	7.491673931	7.458584047	7.085190857	6.819416105	7.297547156	6.749014425	7.921483223	7.382799275	6.987792117	6.919750308	7.231413387
ANKAR	3.407097727	3.181327803	3.181764257	3.570808856	3.487960801	3.378242367	3.560159557	3.446332485	3.523317571	3.48351201	3.28800293	3.534626282	3.50784298	3.316568633	3.434463882	3.576622235	3.391632649
ANKDD1A	7.142036561	6.900581987	6.538871036	6.393594184	6.48642053	6.695791923	6.119757732	6.202327949	6.186589824	6.624326525	6.868501058	6.323209369	6.503098516	6.2015078	6.032410272	6.190180743	6.17704529
ANKEF1	4.545386777	4.887926602	5.127021502	4.524356546	4.821294913	4.689051233	4.860905991	4.816113862	4.423236874	4.464496747	4.773735454	4.744195071	5.111008718	5.189854495	4.721491663	4.510044033	4.456100157
ANKFN1	4.702307203	4.983065358	5.553029331	5.016056328	5.332786695	5.157675798	6.070978358	5.596581827	4.955294887	5.145213002	5.869266252	4.963772724	6.572347961	4.975690506	5.580096858	5.5373363	5.435537422
ANKFY1	6.800900691	6.818912775	7.021657994	7.068311743	6.965364628	7.127694169	6.94323172	6.931594724	7.08102577	7.0033397	6.995423063	7.084308839	6.97210924	7.298053308	7.012183758	7.151978144	7.064114686
ANKH	5.936449658	5.904508185	5.923946489	5.823890834	6.229037262	6.230936194	6.154112752	6.21002554	6.134506061	6.430120194	6.052338729	6.146241449	6.199020089	5.947342731	5.988171599	6.056748279	5.858905666
ANKHD1	5.347935592	5.266999241	5.001684906	4.583078662	4.592451277	4.982252366	4.410785717	4.745624402	4.613984387	4.891990101	5.335778523	4.719730139	4.876012027	4.543316061	4.821142149	4.561647689	4.620178192
ANKIB1	7.451354958	7.628444534	7.477106235	7.388040839	7.203101903	7.533468257	7.696525132	7.809159846	7.923702838	8.004182066	7.871338695	7.77449304	7.650996929	7.637382081	7.73737435	7.714812228	7.602396326
ANKLE1	3.849019125	3.617253718	3.618289716	3.658282336	3.737397598	3.537764501	3.406606637	3.358727684	3.564539708	3.649752336	3.96402994	3.539552196	3.632680975	3.705494472	3.405980146	3.939759729	3.835673311
ANKLE2	7.298525038	6.650921629	6.625148422	6.358211614	6.767968089	6.508445283	6.353857092	6.554907633	6.450786389	6.63084032	6.696318135	6.657993897	6.359732155	6.856185485	6.606239081	6.660166734	6.539127981
ANKMY1	4.853953848	5.13667828	5.368477409	5.088187892	4.876393733	5.316525086	5.472935794	5.218550786	5.051820542	4.851063414	5.304649877	5.116074789	6.15731979	5.061319599	5.314839233	5.097488629	5.231625915
ANKMY2	8.301577706	8.989381765	9.119750733	8.327052637	8.438631117	8.699102173	9.301964838	9.299138252	9.520757287	9.29229143	9.26536322	9.622750838	9.750059357	8.905110944	9.079152873	8.983310844	9.097930776
ANKRA2	6.756079407	8.591249635	8.011040143	8.387673606	7.364209399	7.806805533	8.767468716	8.589013629	8.738283403	8.549398147	8.511784914	8.576870184	8.692111552	7.769672413	8.287857597	8.189048303	7.626448036
ANKRD1	6.140217923	4.880881908	4.835378528	3.772370927	3.979146967	4.525667566	3.839048858	4.119323556	5.387421471	3.686895474	3.886179024	4.53220733	3.286588894	3.957039819	3.774048574	4.401992649	4.561597061
ANKRD10	7.188473292	6.868616311	6.950154361	7.29861032	7.245489732	7.107120016	6.807146447	7.071106409	7.381825877	7.771787899	7.299515015	6.974417813	7.20283356	6.673618182	6.876965755	6.944302465	6.718192986
ANKRD10-IT1	9.294389488	9.278290374	9.194870463	9.157975406	8.820997411	9.09988627	8.310180387	9.309942265	9.593630843	9.650676074	9.617273094	8.889009836	9.545554741	9.276814132	9.101872126	9.64649065	9.199887484
ANKRD11	7.756155389	7.594554794	7.576467131	7.519290788	7.235576475	7.683099653	7.373171989	7.381704433	7.489742264	7.64031991	7.564135764	7.221485001	7.198111807	7.160475511	7.125320392	6.87101206	7.00262459
ANKRD12	8.622976477	8.115039312	8.401070073	7.791497585	7.934712261	8.008294552	7.87913512	8.163915823	8.331014359	8.570120504	8.167915089	7.74888801	7.958538688	6.948930724	7.07364504	6.799065787	6.967179135
ANKRD13A	8.606525146	8.63443636	9.012741124	8.182719854	8.099112373	8.701357523	8.539378429	8.645810393	8.698037714	8.58434995	8.67649463	8.051234973	8.50580746	8.273133479	8.261268301	8.13324874	8.459902606
ANKRD13B	5.723482473	5.493901501	5.275935492	5.90248689	5.724448701	5.52051206	5.471590366	5.588543028	5.3661607	5.664557372	5.434488962	6.032738496	5.637680661	5.851799725	6.402921937	5.855753494	5.864216938
ANKRD13C	6.505828765	6.848857506	6.334204669	6.170020913	6.044690136	6.28703265	6.166007422	6.148961824	6.409629064	6.490098981	6.504213412	6.265524259	6.05653493	6.179742336	6.011113956	5.962257428	5.931974341
ANKRD13D	6.64574838	6.470304555	6.777472256	6.44318677	6.608873727	6.514129454	6.724224548	6.575233859	6.755490112	6.816434713	6.41038081	6.745896262	6.553549177	6.724940134	6.714447584	6.961826268	6.98871285
ANKRD16	5.901987919	5.997484878	6.29958785	5.830171385	6.162534689	5.950404877	6.430751254	6.095786799	5.895611138	5.947901727	5.956781652	6.14551255	6.240545547	6.329916606	6.256744021	6.226709931	6.292632276
ANKRD17	8.974196931	8.837023964	8.637599239	8.418035935	8.165651169	8.620971756	8.744602383	8.856295387	8.763311258	8.864506951	8.954795144	8.673632621	8.623211325	8.790409575	8.873179927	8.714628352	8.692610067
ANKRD18A	3.669681379	3.98622744	4.192785266	3.80493653	4.892719039	3.689099852	4.777054251	4.767483473	3.846338021	3.848203657	4.231149431	4.065489544	5.239683827	4.202384968	4.443446203	4.157536081	4.196556865
ANKRD18B	4.872429252	4.506127297	4.812146769	5.007588661	5.258947391	4.979051548	5.110857142	4.856699563	4.901928677	4.625636777	4.817817211	4.882567116	4.791661337	4.759887537	4.789594008	4.901330306	4.889818639
ANKRD19P	5.780059402	5.34716344	5.867699953	5.619241808	6.028453545	5.928915775	6.010394616	5.836733216	5.670026904	5.871974375	5.675507977	5.674665001	5.651593395	5.684195076	5.694081584	5.55348683	5.571059241
ANKRD2	5.227979537	5.425257738	5.099199329	5.446232533	5.355527634	5.4129519	5.354977278	5.072122809	4.647564477	4.738097613	5.11765628	4.962617792	4.97250244	5.2418027	5.061661661	4.733542405	4.912664045
ANKRD20A11P	7.21213425	8.340944257	7.912736207	8.06659881	8.108602993	8.211398645	8.167646044	8.685596425	8.072620889	8.562169172	8.372621352	8.129124342	8.680949703	7.566205243	8.081840972	8.173293536	8.636235157
ANKRD20A12P	4.430399724	4.56689281	4.608562162	4.831532504	5.417969097	4.877940095	4.815904313	4.621639834	4.59976011	4.556301483	4.418501981	4.679676161	4.565466436	4.464423426	4.194001404	4.491303936	4.341838103
ANKRD22	7.04835905	6.818115261	7.516475338	6.472259114	6.740198121	5.873323111	6.409436694	6.676156826	5.683912311	7.489224064	6.052542528	6.724253448	5.988549687	6.254665412	7.709867535	6.367468058	7.149537656
ANKRD23	4.191217295	5.434131671	5.661270627	5.054905624	5.258947391	5.335408842	5.685563489	5.448708897	5.296187497	5.097559947	5.213874267	5.090383974	6.267542637	5.041220006	5.461193897	5.317373158	4.892789714
ANKRD24	5.719212453	5.558784116	5.57202271	5.706561988	5.821403369	5.816259801	5.577191066	5.453663173	5.506891756	5.382515321	5.408822362	5.499694609	5.550311833	5.723893335	5.628038612	5.560014356	5.696601269
ANKRD26	5.090521115	5.403477783	5.6391826	5.465256341	5.532148811	5.364229678	5.719171065	5.525571061	5.621711924	5.390053992	5.631711904	5.698221736	5.942159339	5.353141163	5.28898974	5.281671322	5.284957991
ANKRD26P3	4.394500671	4.190588283	4.210409804	4.495417087	5.172875941	4.368649261	4.760889256	4.281645246	4.010126729	4.220315861	4.272607525	4.414830431	4.251327008	4.280466624	4.363900744	4.221640573	4.245151324
ANKRD27	8.847260773	9.166762335	8.942429414	9.025058629	8.317206049	9.21119945	8.670988055	8.726349141	9.151773935	8.699103184	8.85209543	9.168844509	8.436746814	8.61306799	8.654671661	8.717757961	8.79257096
ANKRD28	8.919752566	8.375038154	8.136371742	8.450493417	9.272530492	8.797577521	8.526066379	8.631817516	8.316055681	8.721853038	8.505545986	8.549360909	9.157174186	8.852046923	8.89798768	8.132115637	8.817943677
ANKRD29	8.408345054	9.177163213	8.300234375	7.822379575	7.687546078	9.012844394	7.512484126	7.818661489	9.601571758	8.352533538	8.087034749	9.033397591	7.102319848	8.76143709	7.678717044	8.639795233	8.512782293
ANKRD30A	3.735574245	3.499594335	3.603190344	3.649337763	4.083445499	3.757934297	3.697474251	3.624785699	3.704590358	3.8847383	3.399124522	3.526364758	3.744547667	3.646355941	3.958349263	3.713848712	3.85273377
ANKRD30B	3.113900329	2.985929442	3.080452638	3.154593373	3.21999997	3.01750181	3.047438515	3.097845813	2.974095507	2.998055929	3.019050134	3.023675115	3.078139244	3.065146987	3.238182612	3.04803619	3.056584844
ANKRD30BP2	3.399024919	3.12435829	3.444158083	3.608025225	4.012256649	3.35907534	3.414532916	3.363243027	3.399999065	3.460546119	3.345048241	3.562761794	3.313889597	3.577054403	3.16402482	3.348261722	3.355662524
ANKRD30BP3	3.966076749	3.701266313	3.675348937	4.0665708	4.917856255	4.139446634	3.929402282	3.711051782	3.660830576	3.642589252	3.682160583	3.883113731	3.698008483	3.755745505	3.632442926	3.771199692	3.928900859
ANKRD31	3.271715325	3.502606021	3.438440688	3.719301842	4.10123169	3.656883956	3.554426953	3.619469637	3.501872992	3.35986949	3.500751146	3.689654447	3.659544169	3.5287105	3.539259427	3.466924651	3.547600382
ANKRD32	4.909940551	5.166636685	5.551432576	5.123493169	5.147743727	4.874611441	5.215492518	5.010127848	4.937711176	5.217280343	5.185023581	5.147972814	5.525169181	4.44871783	4.919015592	4.79576079	4.902941222
ANKRD33	4.337194392	4.251009443	4.357280329	4.598283353	4.871691881	4.578589102	4.178954432	4.210197351	4.110414653	4.297196365	4.325226429	4.402167937	4.525233426	4.162725209	4.523092407	4.445139891	4.486361341
ANKRD33B	6.776550955	5.793964883	6.197156144	6.012937413	6.697389808	6.863901997	6.234217973	6.067482104	5.810790931	6.060296611	6.181963995	5.944003657	5.864070397	6.224038475	6.418960522	5.988500655	6.408715098
ANKRD34A	5.140828376	5.154468245	5.227300872	5.694646944	5.937673161	5.659176921	5.641585522	5.314816639	5.22804589	5.131092373	5.311515822	5.465840695	5.371938571	5.381286809	5.491286228	5.612165698	5.474415839
ANKRD34C	3.599961652	3.630215284	3.631069029	3.710589543	4.076321051	3.664597829	3.639591862	3.466455	3.636879733	3.512738161	3.464561326	3.569665648	3.621193264	3.749836178	3.379124941	3.66449487	3.659941521
ANKRD35	6.160325741	6.762905871	7.265770755	6.369151956	6.374264316	6.328755526	6.7537418	7.076612924	6.934902767	7.039652407	6.638310395	6.903996809	7.625365624	6.296231946	7.179133354	7.022252149	6.849363384
ANKRD36	4.043265062	4.378852974	4.493029137	3.964054414	4.218668971	4.291145374	4.660772843	5.136090165	4.994966435	5.210584598	4.876581456	4.331502615	4.867995996	4.407326236	4.795892016	4.609701534	4.483781085
ANKRD36B	8.210605702	8.499262645	8.939058101	7.429416788	8.180236911	8.809681515	9.010481659	9.748574924	9.367388733	9.478590884	9.34771668	8.794834568	10.0062579	8.141762461	8.356371178	8.198992639	8.382206479
ANKRD36BP2	4.243821255	4.553788432	4.255233071	4.342398728	5.349636949	4.934655375	4.673241975	5.881141087	5.207396023	6.48324886	4.608714286	5.375625237	5.48001769	4.653962124	5.864471906	4.903124266	4.658865108
ANKRD36C	4.57790861	4.923540347	4.989111244	4.658872749	4.854269847	5.213297366	5.096419616	6.181609276	5.018780893	4.775220244	5.272774806	4.922798886	6.086341458	4.815385337	4.866732549	5.107539364	4.951637404
ANKRD37	6.411892445	6.516510297	6.481302792	6.674924863	5.652265211	6.351752816	6.139689292	5.890923055	5.539365579	5.891710159	6.240966011	5.986465146	6.483273955	5.797189228	6.340202763	5.422180808	6.550591617
ANKRD39	6.29330613	6.925924459	6.765144788	6.565635738	5.872409575	6.664735181	6.762821954	6.688218761	6.644521008	6.628330657	6.639606613	6.622756165	6.927736143	6.75555238	6.869551129	6.339200197	6.691991389
ANKRD40	6.631326904	6.631697252	6.292412362	6.561188317	6.108035149	6.448191789	6.161818847	6.224121445	6.541350842	6.259181009	6.424104733	6.383489347	6.165703744	6.420581117	6.304099292	6.488515659	6.468224936
ANKRD44	6.54358711	6.878681667	6.765121426	6.391303933	6.509184252	6.602277431	5.820738416	6.090704229	6.850807217	6.748167609	6.401595521	6.73855352	6.012217609	6.473796731	6.47566266	6.655810358	6.323334615
ANKRD44-IT1	3.501891584	3.681259992	3.265705274	3.35730221	3.389046949	3.530491244	3.343260705	3.331881101	3.508325986	3.872039182	3.979873939	3.492255493	3.379245541	3.97090462	3.554421712	3.592767549	3.516080819
ANKRD45	3.609974284	4.026046271	5.564186452	3.425853457	3.444466556	3.431692342	5.646586436	4.455270087	3.388860878	4.01624262	4.737138928	3.768851705	6.997773477	3.570453381	4.627517309	3.830900319	4.263630151
ANKRD46	7.800528594	8.585332353	8.365776745	8.042815956	6.959787379	7.385720519	7.904651879	8.019449909	9.043499841	8.483349898	8.312172919	8.148202724	7.829601021	7.863898517	7.807953112	8.156462039	8.027112657
ANKRD49	8.194547618	8.344471822	8.624994028	8.400610596	8.13421097	8.430013881	8.802775028	8.620296233	8.63497564	8.77680842	8.693379142	8.577134156	8.502173224	8.24593897	8.424488241	8.303753749	8.065568055
ANKRD50	6.875878879	7.271376599	7.028094141	6.937972571	7.185673457	6.651533019	7.207044022	7.223487459	7.765732153	7.367463072	7.278935352	7.501922193	6.716210405	7.503828591	6.814553519	7.310556269	7.154157729
ANKRD52	7.400600434	7.389607	7.176789104	7.210683505	7.531066111	7.283056123	7.589372842	7.610765548	7.43991033	7.276066726	7.535735302	7.453879729	7.56324656	7.834731157	7.84887097	7.90814348	7.527920899
ANKRD53	5.440390479	5.623876658	5.301319122	5.645098829	5.802828159	5.549253525	5.427058337	5.409722037	5.301796132	5.394471439	5.387952435	5.327367006	5.266991799	5.456021556	5.581121819	5.42361573	5.552711056
ANKRD54	5.850564507	6.030886484	6.021364012	5.93009928	6.059068993	5.933651275	6.367286848	6.10368873	5.991732032	5.935483742	6.103771804	5.885515745	6.462840176	5.949420089	6.313113683	6.02455642	6.066431444
ANKRD55	3.701902037	4.58913288	4.385171848	4.325019974	4.667756165	4.046305114	4.021425	3.928832149	3.882284632	4.066886572	3.868621527	4.097492394	3.85798102	3.99951459	4.183885847	3.946217601	4.373492011
ANKRD6	6.511807399	7.535929544	6.820718294	6.965590506	6.911832558	7.198231395	7.260141483	7.369371488	7.589695946	7.317247174	6.863279731	7.550000972	7.379359843	7.17406738	7.105942427	7.186459783	7.347242407
ANKRD60	4.498908535	4.548055044	4.310370171	4.622618689	4.474276103	4.527142886	4.600171104	4.474276103	4.227843311	4.248979278	4.487750279	4.458955313	4.389676518	4.595932412	4.354656578	4.427339389	4.757580007
ANKRD65	6.628328119	6.95056249	6.894913063	6.740325943	6.856703601	6.961424286	7.633803154	7.488204893	7.115847234	6.952540637	7.127008026	6.908880934	8.092339627	7.442543717	7.801496504	7.345345477	7.554352782
ANKRD7	3.208330551	3.398837346	3.056216652	3.477419791	3.560687003	3.448396698	3.061399459	3.220672559	3.136345357	3.272017626	3.17951602	3.214214661	3.118760359	3.275382852	3.375571896	3.173017187	3.481531018
ANKRD9	6.858615231	6.829231922	6.421457243	6.828014274	6.343140375	6.366655768	6.551638216	6.323313277	6.564736202	6.407233118	6.726316959	6.692772211	6.562425674	6.854253902	6.561675212	6.551679423	6.711410529
ANKS1A	8.971921786	10.57449537	9.967707195	10.15208594	8.820709879	10.14605134	9.121957297	9.189466949	9.744359535	9.609442602	9.430116529	9.782254741	9.331121509	9.645206703	9.716504452	9.54113618	9.593928339
ANKS1B	3.76054069	3.687611301	3.710894605	3.917663705	4.053554264	3.963940788	3.875965371	3.671072542	3.750143874	3.750936005	3.783308099	3.740663815	3.899632326	3.691325565	3.895061637	3.798855027	3.905356642
ANKS3	6.628163113	6.852472073	6.55494321	6.543161163	6.027866084	6.699895411	6.687427901	6.747553746	6.600505117	6.526559547	6.823463941	6.678771084	6.601602198	6.541812965	6.980643379	6.633878442	6.691571825
ANKS4B	4.56407308	4.366884781	4.451083289	4.611130127	5.463618479	4.539772003	4.454409487	4.275945253	4.15681034	4.421811134	4.525934895	4.417570239	4.497502106	4.729017827	4.29782601	4.508584594	4.441408587
ANKS6	5.214579877	5.342907666	5.171322613	5.415218595	5.124622011	5.21401898	5.499945734	5.558790952	5.290677215	5.284765459	5.302265949	5.247183093	5.52523531	5.45267985	5.344509706	5.349741016	5.278429723
ANKUB1	3.952765395	3.882173902	4.171695776	4.082444207	4.208412531	4.180958365	4.465115036	4.293250694	4.011052658	3.849316239	4.244832195	4.022593213	4.955904393	4.062458442	4.153975631	4.138463456	4.256898163
ANKZF1	7.571415907	7.963528788	7.828985934	7.730867534	7.984713281	8.235399445	8.181405904	8.147671933	7.802509557	7.984057754	8.11694081	7.962970564	8.352911248	7.660448878	8.046066508	8.229361913	7.848422003
ANLN	4.66972357	5.082307228	5.517041767	4.734174037	5.3902115	4.652025184	5.874808323	6.156564669	5.471380657	5.850538742	5.541630888	6.413348913	5.682609709	6.076032523	5.66048627	5.533994013	5.444126727
ANO1	5.548555869	5.915648605	5.330151807	5.12399522	5.047729903	5.608142768	6.154765084	6.420012555	7.131099483	6.681075018	6.6669839	6.383726635	6.26595433	6.000380913	6.656586613	6.823635735	6.513552667
ANO10	7.738844648	7.641153589	8.214655185	7.697333408	7.497816031	7.497269197	7.83373624	7.719968647	8.146983915	7.885535276	7.632956027	8.058488705	7.430811632	7.708197614	7.901153076	7.691988414	7.825593785
ANO2	4.874390932	4.256373951	4.318152104	4.305996204	4.164451714	4.41216025	4.557088094	4.174260247	4.508717202	4.160639816	4.534680456	4.315180585	4.226181844	4.26724221	4.16530897	4.265517578	4.220532596
ANO3	4.397548527	4.650680818	4.376677193	4.911267023	4.557171056	4.517147317	4.824005205	4.738844113	5.297692984	5.046246337	6.403380927	5.882731272	5.08690369	4.853358767	4.666823327	4.789123145	4.674942731
ANO4	3.77091615	3.766404903	3.817045087	3.916595641	4.387526598	3.727156288	4.025804558	3.92543169	4.202613746	4.207373377	4.650801693	4.243889115	4.088939753	4.26585209	4.039061479	4.706344064	4.308969835
ANO5	4.886013827	4.975105994	5.014938101	5.931249802	5.968596467	4.866896308	6.090312275	6.008494427	6.254111124	6.408277677	5.753673494	6.749398657	5.596549428	6.131409427	5.894651117	6.078045433	6.102328288
ANO6	7.942013311	7.620927885	7.886156484	7.596812439	7.40910255	7.71814522	7.1292824	7.48506358	8.13811272	7.808661902	7.856611176	7.615056768	7.614941215	7.492172127	7.397381704	7.736443285	7.395500068
ANO7	6.903416428	7.11231769	6.808364234	7.412768596	7.962472096	7.149680011	7.294309366	6.983488087	6.910998186	6.873405429	6.747892035	6.954841877	6.890695825	6.953236659	6.879905023	7.084356725	7.103325731
ANO8	5.977823262	5.989966253	5.872784647	6.503334123	6.50098774	6.436472116	5.934913243	6.060616502	5.815317923	6.369899636	5.986675444	6.041675359	6.007691959	6.525340559	6.724838574	6.921742515	6.63944329
ANO9	6.333508039	6.599537651	6.138137647	6.794581916	7.041641769	6.806998417	7.226293065	6.982095255	6.514297551	6.860602842	6.373268387	6.548637978	6.745520553	7.257701787	7.316529061	7.195775056	7.328429214
ANP32A	8.485848642	9.188662569	9.45324051	8.240290861	7.910792896	8.497450916	8.776741087	8.957507527	8.996493084	8.896301202	8.835461285	8.713098606	8.904939643	8.955296256	8.934345106	9.018120711	9.03011482
ANP32A-IT1	3.636675991	3.306642952	4.687480812	3.707348545	3.542214528	3.971133465	3.723042548	4.161038437	4.412069239	4.613264617	4.537750969	4.825218023	4.317304533	4.575339812	4.490898963	5.043513828	4.376285791
ANP32B	10.95625069	11.36547397	11.21399351	11.07216499	10.88217245	11.51975464	11.20883968	11.36539483	11.23577961	11.2316566	11.14147613	11.17950345	11.07961394	10.65322699	11.12272936	10.9515893	11.10000939
ANP32C	3.696855464	3.936080043	3.989580286	3.990535922	4.418947748	3.951765423	4.091166212	4.041523746	4.063900837	3.907097414	3.926178648	3.878881773	4.021839322	3.820511794	4.163880664	4.215803148	3.750134946
ANP32D	3.276937744	3.175028229	3.15679749	3.651640313	3.511729836	3.680572318	3.795730223	3.264030444	3.36390038	3.260375793	3.237143149	3.444092992	2.982112328	3.447105832	3.238702077	3.436993344	3.412396589
ANP32E	8.953735346	9.198136761	9.119986681	8.686865892	8.488634238	8.769499349	8.059017994	8.522576289	8.791776592	9.03252878	9.035091381	8.778783607	8.73947341	8.740530202	8.464707587	8.524321274	8.323636938
ANPEP	5.842031797	5.267711049	5.75046242	5.685212979	5.524353048	5.958948211	6.172339149	5.97678767	5.426507789	5.551694403	5.489073656	5.833337676	5.775076582	5.836880168	5.947000376	5.270978487	5.571669217
ANTXR1	6.159581629	6.262724577	6.190717003	6.344147814	6.742918865	6.466031436	6.59788926	6.632583457	6.71090931	6.894106616	6.749762507	6.682608831	6.666415764	6.795456513	6.741857858	6.995226917	6.798688292
ANTXR2	7.475938844	7.22369339	7.522025235	6.737501701	6.831901684	7.086605602	6.662224313	6.753444526	7.358219262	7.598065693	7.245758842	7.055678453	6.89616394	7.110069433	6.994324014	7.154273951	6.791356077
ANXA1	11.40612443	11.47114628	10.42182587	10.62141621	10.40622206	10.60514404	10.10571784	11.06436992	10.72488971	9.778505984	10.07805672	11.24048502	10.00690402	11.11800914	9.958148405	10.44862777	10.61893098
ANXA10	4.682898033	4.406897598	4.484342733	4.970283454	4.88863653	4.238273161	4.573063286	4.824319664	4.265218802	4.356814984	4.608083274	4.783701563	4.686541327	4.693313275	4.190314616	4.443668396	4.493231767
ANXA11	9.301033968	9.094669237	9.433269703	8.829105044	8.845492436	9.329368052	9.511170454	9.347858864	9.290088679	9.19266801	9.22205672	9.307913447	9.348764452	9.368134189	9.215679752	9.23451426	9.339816739
ANXA13	5.047191027	4.469539508	4.839954652	5.199426425	5.669187568	4.910755962	5.1463898	5.061779314	4.998353424	4.631843286	5.047547614	4.797125917	4.852543422	4.734011298	5.114152241	4.932886458	5.3208901
ANXA2	11.48148429	11.01097638	11.22784907	10.76981833	10.69009277	11.06481168	11.40781764	11.33200121	11.09802306	11.13290348	11.30147908	11.40465328	11.27023754	11.00147909	10.65288272	10.90546387	10.8058052
ANXA2P1	5.84443675	5.391128951	5.500342343	5.457715911	5.42730241	5.437616159	6.225011708	5.92846961	5.343777907	5.146860146	5.294957665	6.071877336	5.462922437	5.09606626	4.942736935	5.528320269	5.423721724
ANXA2P2	11.93042476	11.63227821	11.7602778	11.53563569	11.49553885	11.85507322	12.34674002	12.20849783	11.81406498	11.76931289	12.01926563	12.24361201	12.10676649	11.67991551	11.39014283	11.66178814	11.47520215
ANXA2P3	7.284268152	6.803696695	6.808550966	6.859072257	7.19208213	6.608057569	7.602596269	7.491699266	6.839355929	6.853325558	7.068020589	7.313321053	7.053611311	6.70886655	6.623780786	6.905200571	6.738915405
ANXA2R	5.998809157	6.484846356	6.910205673	6.183472687	6.707371129	6.310136614	6.479159726	6.910953262	6.78692234	7.169310895	6.132086514	6.880850821	6.334346527	6.326096941	6.331021405	6.570181718	6.512411186
ANXA3	10.9701773	11.35205836	10.70407967	10.88710228	8.884022107	10.55142427	9.25060265	9.635992645	11.01828912	9.800506575	9.963001296	10.41268729	8.629473271	10.45440494	9.348121465	10.14157671	10.10281348
ANXA4	10.48626815	10.98898979	11.13128355	10.74952881	10.82581489	10.72427887	11.55254848	11.39569927	11.24440944	11.23638885	11.16661277	11.45419535	11.62355939	11.4570046	11.12028841	11.02602361	11.26882545
ANXA5	11.74267906	11.63067044	11.85542046	11.85072673	11.30999979	10.87899311	11.90898666	11.47503897	12.01175847	12.04349457	12.0342087	12.45439197	11.406594	12.01805588	11.95075297	11.88634516	12.0286973
ANXA6	6.932655636	7.059551893	7.278705692	7.251279988	7.26615448	7.049240092	6.927641492	7.094798098	7.126374626	7.214518562	6.966450365	6.952479548	6.715812449	6.973885182	7.363708062	7.504768342	7.298645696
ANXA7	10.00677566	10.21220493	10.42227294	10.12102536	9.792389493	10.07593199	10.12222413	10.09026424	10.13493294	10.16388862	10.2624608	10.15220867	10.30209737	9.998148541	9.805139923	9.799539723	9.767346969
ANXA9	5.30371777	4.941715294	5.149349083	5.277236942	5.567214983	5.252700355	5.590340205	5.31223879	5.133963973	4.939454109	4.890286862	5.454667266	5.334528088	5.188657215	5.403793193	5.190541783	5.356044969
AOAH	8.136760587	7.344242806	8.498792549	7.931303472	6.379997525	7.329927217	7.357868669	7.155020185	7.414459598	7.464569171	7.237721607	8.23968126	7.082714068	7.560807009	7.555093623	7.303453666	7.318417673
AOC1	3.94529891	3.732407118	4.193509363	4.325019974	4.058266892	4.103293533	5.277298	5.461802079	4.392556956	4.7701625	4.183728503	4.306122094	4.741327484	4.189317213	5.810401125	4.467144178	4.6361538
AOC2	5.609261731	5.032885304	4.885398739	5.820544002	4.971485622	4.960235968	4.273667179	4.516681185	4.516536943	4.801125393	4.706100091	4.954341864	4.586413127	4.836755427	4.718380679	4.507582402	4.622590013
AOC3	11.37958504	11.92107636	11.50340702	11.65314103	10.25390475	11.36076438	10.041479	10.42687323	11.73937445	10.91096294	10.70294541	11.10167347	10.09765833	10.3487306	10.75653679	10.92161955	10.7828836
AOC4P	6.146826649	6.011522667	5.977033462	6.133001411	6.63206514	6.097656928	6.216549297	5.99518858	5.863249123	5.686884928	5.896260965	6.131497578	6.014332779	6.045028297	6.174934086	6.01251894	6.019545104
AOX1	8.458119632	9.277458115	8.855995424	9.232723959	8.5913939	9.030463477	7.492607849	7.645675002	7.506103993	8.683877834	7.12994278	7.980858226	7.589907263	7.051352676	8.175868819	7.311422739	7.079281274
AOX2P	4.613532514	4.047444608	4.222648026	4.623143943	5.210034181	4.483232265	4.355882442	4.360605684	4.168605166	4.060181389	4.337666481	4.336114754	4.314751199	4.431517872	4.458538458	4.196652405	4.632252243
AP000230.1	5.963852628	5.666200159	5.926445523	6.261985413	6.689189446	6.11785079	5.972641908	5.829011537	5.616287484	5.82510437	5.796121931	6.131497578	6.048393028	6.198967963	5.768482126	5.995653554	6.25141789
AP000253.1	3.203458258	3.477511693	3.238428121	3.414240343	3.988329735	3.349784654	3.572959623	3.528470533	3.333016596	3.306591053	3.379069616	3.386873112	3.527554619	3.34924558	3.372743651	3.363267832	3.32642765
AP000265.1	3.760462001	3.439467285	3.501761265	3.72537831	3.845921988	3.528164306	3.436563189	3.596238316	3.693124864	3.601124966	3.618517304	3.77269646	3.527310018	3.5569356	3.737742255	3.531349789	3.389306682
AP000347.2	5.519219142	5.563307906	5.65009264	5.74735116	4.795972241	5.387316849	5.071910256	5.613748388	5.785140905	5.839182763	5.856913232	5.692371843	5.752404991	5.537451109	5.641697956	6.105026457	5.959363054
AP000462.1	5.67664456	5.690704957	5.365043943	5.825265769	5.897038223	6.022158266	5.578912985	5.6611496	6.453903553	5.579567616	5.322480097	5.489328469	5.510833888	5.678839427	5.5745691	5.82649977	5.960901851
AP000473.8	4.55320048	5.013303392	4.338149459	5.17695599	5.344674804	5.168996643	4.799939922	4.760480804	4.94527102	4.782624544	4.150113927	4.840255415	4.739877284	4.393493331	4.34701888	4.537746211	4.749224156
AP000525.9	6.051760711	5.864850134	6.169316293	6.520307749	7.629332677	6.358388624	7.262004228	7.125004819	6.653794877	7.848135477	7.33600521	6.782416952	6.668372477	6.950404645	7.553539846	7.843910002	6.810177318
AP000696.2	6.339570747	5.923701026	6.109492205	6.371781201	6.689763579	5.928826721	6.081844824	5.897127798	5.743917604	5.938642988	5.997883661	5.877883572	5.915135378	6.02298137	5.879328881	6.164192507	6.145943427
AP001063.1	5.268903024	5.083721732	5.057332167	5.229981595	5.364878138	5.424697523	5.155152134	4.874242734	5.13530905	4.730642445	4.838827057	5.120006243	5.07839134	5.252002403	5.051382814	5.192003304	5.370137916
AP001171.1	5.482342934	5.26274076	5.33091775	5.848376979	6.335792159	5.586941005	5.640485616	5.472407644	5.333031638	5.18463886	5.309973955	5.518673281	5.480079006	5.434861066	5.49205738	5.264498597	5.437382062
AP001189.4	3.92027734	3.571973592	3.756306364	4.0956356	4.302037818	3.713953083	3.982747091	3.841074213	3.6628534	4.028609164	3.638179001	4.021031507	3.857769657	3.663912068	3.74515831	3.758884105	3.814846324
AP001462.6	5.560068353	5.63932114	5.796375833	5.009432187	5.718088889	5.834852629	5.495793612	5.57694074	5.706433925	5.47310841	5.362566439	5.757401045	5.564091228	5.653957325	5.754620303	6.034837524	5.721459461
AP001605.4	5.50342793	5.328002669	5.329740419	6.141506371	6.636917644	5.719485711	5.712475675	5.76432292	5.461842493	5.343191193	5.475241099	5.659337043	5.58548888	5.456251102	5.373148291	5.681783777	5.693531473
AP001630.5	6.358183363	5.967156943	5.735842519	6.085394862	6.52490849	5.930790931	6.188587113	5.86980019	5.84122844	5.908557671	5.762945957	6.10918723	6.195746725	6.255342258	5.943253633	6.218447632	6.414773839
AP006216.10	5.043318565	4.995367169	4.779638482	4.68981976	4.776225956	5.169484709	4.667098005	4.780231274	4.613287803	4.579611003	4.833100767	4.329830921	4.748667865	4.514488839	4.561630689	4.729115002	4.376906781
AP006222.2	6.896007677	5.966058981	6.438602491	6.37497385	7.060500553	6.637018496	6.709695486	6.34880304	5.975554883	5.881107219	6.065023717	5.875889052	5.993003685	6.048943298	6.357868677	6.268932825	6.107777799
AP006547.3	6.224201361	6.106877778	6.173316436	6.765625827	6.861826899	6.378350123	6.319502652	6.302760999	6.063340609	6.049984954	6.090519261	5.930684583	6.180408474	6.314419961	6.360023229	6.150190271	6.302371279
AP1AR	5.707496765	4.92631272	5.043313173	5.181689255	4.849830371	4.878074083	4.7164831	4.769783401	4.881338422	4.817466922	4.768269828	4.874139317	4.882972965	4.834974	4.538880327	4.541087824	4.55117494
AP1B1	7.571942534	7.373672766	8.255548399	7.758810069	7.690394439	7.84315392	7.770306274	7.620198572	7.604860771	7.653861154	7.663316876	7.867615582	7.553866639	8.103399867	8.063570108	7.928189043	8.152795632
AP1G1	8.542319756	8.308970644	8.268652367	8.040430873	7.797229868	7.872955513	7.868561094	7.961810849	7.956923061	7.883064221	7.967415304	7.938426963	7.8296863	7.92507087	7.759601267	7.773490655	7.656778091
AP1G2	6.274773238	6.386432223	6.322469342	6.668836976	6.455543224	6.716757559	6.997594485	6.998022518	6.381133087	6.516385997	6.277733446	6.605802186	6.541186247	6.845610402	6.985481296	6.689228996	6.672372331
AP1M1	7.662462935	7.692830441	8.220675953	7.701575778	7.049096518	7.909222801	7.827558552	7.792011053	8.026595169	8.041077312	7.931872429	8.316945219	7.225059112	8.656493924	8.617658813	8.618144235	8.490849597
AP1M2	7.015492728	7.54801904	7.211916498	7.230639544	7.3257382	7.235926056	8.196337636	7.909212117	7.051231647	6.94510529	7.103862906	6.970526991	7.744140351	7.806379758	7.439814466	7.333204413	7.77028984
AP1S1	7.212344816	7.467477723	7.725745244	7.290982893	7.072211507	7.060411561	7.697861538	7.759635133	7.525238136	7.554140197	7.565076761	7.474911569	7.604671476	7.721338312	7.330664187	7.360008785	7.535878481
AP1S2	8.887021669	8.492053265	9.24401099	8.854948736	8.512583097	8.725489835	8.65233909	8.565258561	8.984147752	8.98028824	8.830723028	9.342443558	8.196563687	8.70140097	8.676755473	9.087270201	8.838477914
AP1S3	4.709367881	4.738371806	4.576381718	4.02133843	4.261379789	4.06333218	4.942615315	5.23502681	4.482081213	4.635023782	4.833391996	4.199440037	5.042056558	4.733359468	4.365577746	4.513349118	4.664291915
AP2A1	6.294371448	6.367966669	6.296557012	6.544674344	6.412430279	6.303308265	6.162488801	6.160574347	6.164258301	6.126001869	6.223869724	6.211765853	6.132681032	7.028183578	6.881757886	6.975753004	6.798852277
AP2A2	7.647051403	8.139851326	8.294715288	7.963708374	7.768532045	7.604426563	7.908571826	7.785487509	8.020455331	7.93262834	7.927481745	8.04258303	7.654474355	8.588493193	8.352699115	8.407558634	8.470707607
AP2B1	8.758133709	8.584713478	9.118754254	8.768533955	8.143862792	8.385072773	9.109651076	9.054199146	8.767352621	8.817876134	8.92520114	8.593432934	8.623950279	8.82699244	8.456818709	8.800744742	8.724744359
AP2M1	10.27819287	10.51449411	10.93098213	10.45888704	10.01482543	10.54070156	10.6195062	10.70584844	10.55549192	10.6820317	10.67776299	10.63091725	10.37863187	11.01497649	10.80550835	10.96148079	10.80041102
AP2S1	9.536199612	9.541438477	10.32459985	9.647065881	9.356465601	9.189726239	10.13556898	9.708447672	9.530976779	9.705547556	9.776022874	10.29407241	9.340059093	10.26265029	10.12895673	9.967332838	10.12458376
AP3B1	7.628660707	7.540460348	8.202006088	7.607690718	7.651809229	7.703153115	7.740879675	7.790061356	7.750773348	7.654982092	7.829947387	7.742328681	7.644075209	7.767478437	7.584460041	7.591589063	7.520911724
AP3B2	4.685632051	4.52987759	4.691812484	5.095381675	5.723101522	4.90308374	4.950923481	4.759474725	4.551450408	4.558699933	4.515120687	4.620164496	4.519780918	4.566354455	4.56317814	4.635062007	4.853047211
AP3D1	8.215257347	7.896417608	8.334443627	7.925296691	7.554807882	8.112560043	8.182368916	8.254331862	7.902294585	8.231182839	8.339039243	7.866269281	8.235924269	8.502389045	8.045393657	7.837928971	8.053892628
AP3M1	7.686365675	7.760738202	8.058781343	7.60402252	7.305362901	7.724520722	7.995820243	7.869251552	8.087005333	8.129021722	8.062601121	8.084513713	8.003985764	7.812105738	7.665549748	7.822053521	7.678872269
AP3M2	7.203428506	7.430992189	7.579615585	7.486689584	6.711445936	7.209200334	7.071525804	7.501824366	7.886419356	7.693622927	7.748082481	7.640936403	7.572791617	7.50254875	7.175039945	7.980972165	7.497076038
AP3S1	10.25700451	10.55046666	10.79089408	10.44232906	10.25314876	10.35300125	10.60893439	10.67829257	10.74299943	10.7283798	10.70028979	10.65218057	10.47310428	10.43782461	10.76455275	10.46363023	10.41133567
AP4B1	5.462021501	5.395311687	5.571975362	5.389927358	5.262222349	5.366965646	5.65025491	5.597463515	5.610729279	5.50970338	5.323803126	5.686905144	5.387456875	5.327395954	5.539097429	5.423965983	5.396930388
AP4E1	4.482447668	4.680259487	4.598382213	4.601456688	4.846246045	4.676412705	4.54296993	4.495970559	4.509099761	4.477357156	4.542602718	4.674387191	4.446937538	4.606401444	4.399383971	4.530614789	4.437962227
AP4M1	6.493462611	7.019558944	7.125156986	6.854658094	6.013025162	7.028229432	7.100023735	7.160604345	7.087632008	6.998900528	7.24313928	7.04835645	7.381584558	7.425992168	7.182017254	7.511982625	7.401656084
AP4S1	6.551530568	6.668536827	6.685749915	6.33290101	6.023695365	6.445850643	6.527755242	6.558248114	6.498997946	6.506837638	6.609908263	6.385628263	6.415958645	6.633538586	6.43263488	6.513372124	6.483889847
AP5B1	5.917444651	5.921898213	5.427334069	5.97093453	5.403377056	5.573840795	5.555906216	5.454337139	5.275710629	5.785221973	5.730151176	5.384397203	5.618215054	6.134818871	6.295507164	5.681670106	6.108338738
AP5M1	7.07024612	7.394062608	7.313401541	7.016644732	6.867672375	7.063279909	7.259519335	7.302637339	7.554431577	7.505712889	7.280905527	7.528059826	7.175902525	7.157609278	7.029199576	7.254678948	7.070980389
AP5S1	7.018190058	7.350424623	7.328097094	7.798786826	7.51366483	7.225903469	7.716040659	7.401345486	7.45867166	7.291665114	7.394676433	7.408375276	7.223271858	7.530543461	7.375597393	7.513432665	7.472672362
APAF1	6.367820838	5.899826077	6.425343924	6.252722114	5.916752396	6.000751119	5.901131334	5.988782942	6.142811132	6.007961805	6.029688279	5.86238126	5.72257378	5.969145855	5.920670211	6.122630761	5.940725191
APBA1	5.158470002	5.290230876	5.362027098	5.386159181	5.410298481	5.449012118	5.616727944	5.419899031	5.27933805	5.609202707	5.230501641	5.437277833	5.415827833	5.426972507	5.721769784	5.840346663	5.725579321
APBA2	6.075464594	6.289550591	6.459229012	6.468758074	6.839894371	6.519917761	6.164023509	6.248617208	6.415747504	6.742248962	6.504290284	6.427519257	6.237294774	6.385972677	6.624677993	6.606692756	6.590614813
APBA3	6.665336583	6.436302952	6.383801744	6.767305933	6.597942067	6.417757721	6.589827485	6.514569481	6.589718791	6.798198714	6.684161997	6.613071128	6.364948817	7.052409967	7.234321021	7.071277198	7.010267927
APBB1	6.474336641	6.717783667	6.427283487	6.71422841	6.712833633	6.622771388	6.580415693	6.301507689	6.345446154	6.527866413	6.578547409	6.334437228	6.513434235	6.873989805	6.786882644	6.749560511	6.89083104
APBB1IP	7.876044986	7.146553293	7.687685878	7.481827086	6.773198991	7.148964526	6.675633306	6.725098533	7.082338483	7.188006351	6.937554111	7.675969166	6.567662072	7.642656373	7.284709111	7.310941039	7.236392874
APBB2	6.56112635	7.435265136	6.845097548	7.356956064	7.065989514	7.211121143	6.317744617	6.554190116	7.074967223	6.984087776	6.736807527	6.779334609	6.25445484	6.891007718	6.955191051	7.048749156	6.90696511
APC	6.170982088	6.731431425	6.71776437	6.344884803	5.950423202	6.471230946	6.132640517	6.402688657	6.873766029	6.670597025	6.543989113	6.63522881	6.166823906	6.222188265	6.209652753	6.516513194	6.287859678
APC2	5.61600818	5.37412328	5.506087725	5.949165037	5.829250906	5.74018085	6.031219298	5.352020902	5.524304579	5.46818154	5.256765686	5.554943652	5.549496638	5.687772469	5.719564948	5.322903726	5.719202805
APCDD1	7.270824256	9.968546495	9.407616245	9.634239058	8.710328716	9.26462336	9.696771467	9.739679993	8.86931012	9.738928916	8.301443046	9.193321875	9.790386919	8.983062748	9.895351624	9.866634077	9.118124348
APCDD1L	6.015766518	5.906040677	5.872962444	6.144171865	6.190592008	5.991714897	5.964320247	5.962673807	5.690767782	5.762791336	5.74979878	6.11999161	5.778233056	6.31342708	5.988543069	6.131700232	5.862076941
APCDD1L-AS1	4.66916722	4.626415373	4.514180641	4.769419358	5.119972162	4.748700568	4.808573535	4.644138165	4.518492756	4.65675364	4.516079501	4.64973688	4.826820633	4.740784826	4.581296125	4.747275048	4.707684652
APCS	4.878455919	4.532568213	4.524614773	4.957793109	5.499990598	4.787779762	4.560033633	4.644278988	4.458676784	4.698095375	4.740152186	4.627275392	4.719486428	4.871515309	4.812866417	4.672803396	4.894802829
APEH	6.611862355	6.77073394	6.798012606	6.563126238	6.43742845	6.478445121	6.900249396	6.882982958	6.666846184	6.779557037	6.669520286	6.785942355	6.919202599	6.986417684	6.874844612	6.901483804	6.969175616
APELA	3.090640782	3.163019517	3.308639051	3.293240413	3.910879191	3.380683747	3.647815407	3.490716951	3.490925943	3.845365123	3.289219236	3.411921517	3.756426378	3.393792759	3.768999608	3.265419102	3.698767036
APEX1	10.42023266	10.77060806	10.90079006	10.44785445	10.1807258	10.87553259	10.85345173	10.81826501	10.52106878	10.70712566	10.6632794	10.88139005	10.71308186	10.67356605	10.66379986	10.64441823	10.71075272
APEX2	6.744290743	6.633433769	6.486763523	6.775891989	6.788668667	6.685635554	6.999188108	6.968766652	6.658715965	6.754114311	6.654293859	6.851398902	6.628558159	6.920658774	6.826840501	6.968312146	7.006556867
APH1A	7.630633497	7.913688112	7.802245837	7.696430887	7.12554558	7.754144487	7.529158451	7.433786016	7.813207046	7.446024006	7.562966075	7.569204552	7.379356301	8.023915174	7.603822089	7.802982561	7.639488324
APH1B	7.652906816	7.871359556	8.103124245	7.485458453	7.274222195	7.701091915	7.674940996	7.571711655	7.524582186	7.664282796	7.579702002	7.88170456	7.734832308	7.570093183	7.677024519	7.31526352	7.58683841
API5	7.744044052	7.666045569	7.769276632	7.102375269	6.763940825	7.452045523	7.303439852	7.487298328	7.592156359	7.483253934	7.574552078	7.258836944	7.431226005	7.243081282	7.10328002	6.880326838	7.123836403
APIP	6.32063932	6.498672479	6.361052524	6.591456502	6.218954974	6.578441539	6.637955535	6.218437125	6.918227234	6.75398308	6.803976906	7.113878301	6.370588953	6.987324554	6.703838985	6.505301684	6.848973149
APLF	3.883374653	4.112928427	3.745979825	3.977280318	4.387390284	3.906573479	4.112063332	3.985154772	3.83095331	4.1258848	3.659881269	4.156226213	4.037061349	4.06481762	3.87344374	3.824945968	4.113181659
APLN	6.773990857	6.24660521	7.050603113	6.365119123	6.222253333	7.393415082	6.401737744	6.543987002	8.37094683	6.816395855	7.790224321	7.148283639	6.34342305	7.981791521	7.066871755	8.08720018	8.225522638
APLNR	5.708350748	6.467977173	6.297168358	5.643589262	7.173919632	5.988043857	7.274790287	7.92160846	8.792057946	7.919939696	8.155627262	8.425197074	7.010718075	8.42011473	7.470063021	9.347686345	8.756988685
APLP1	5.191220479	5.475759582	5.306755513	5.880164266	5.63793679	5.426074563	5.454228239	5.557536815	5.444122898	5.522883231	5.610442111	5.514556402	5.408151045	5.933974252	6.030278355	5.901078749	5.720125851
APLP2	10.10038189	10.26097482	10.19326694	9.772332487	9.581573267	10.29832654	10.03685327	9.922228855	10.22726424	9.885882817	9.82378442	9.929887173	9.700257481	10.33211129	9.844928059	9.993329255	10.12019385
APMAP	9.692949076	9.435089323	9.499395553	9.324200332	8.74297267	9.436703315	9.420283637	9.392559372	9.580909878	9.637161251	9.44723318	9.829071399	9.042331103	9.729826906	9.710313126	9.613268075	9.778903872
APOA1	5.605666449	5.239483383	5.265673214	5.666862931	5.577405534	5.524302957	5.634786617	5.18822253	5.132555351	5.012560454	5.242573197	5.36417286	5.280244008	5.728969106	5.437520348	5.472652634	5.637158352
APOA1BP	9.232952373	10.01557105	9.584869884	9.858565991	9.512964962	9.188643539	9.999009945	9.81235016	9.405788907	9.558090519	9.417253591	9.780362142	9.634254304	9.81845608	9.928053066	9.612287905	9.848674444
APOA2	6.142678721	4.67242071	5.039730791	5.564526316	4.45482423	4.181887118	4.155959868	4.165916715	4.324710564	4.014930051	4.181877637	4.354409675	4.26759134	4.339581784	4.360511519	4.129416551	4.324287772
APOA4	6.177541331	6.069530511	6.162572219	6.366615526	6.526721178	6.243676555	6.282730637	6.194184827	5.985497803	6.438542969	6.278592484	6.131385821	6.057000079	6.189536381	6.418960522	6.250010769	6.046343145
APOA5	5.976056733	5.788034521	5.706083469	6.193382203	6.418685803	5.964066011	6.068649598	5.902001526	5.567709865	5.7563489	5.724801932	5.995838735	5.812430187	5.917947058	5.760990322	5.99322545	5.978637554
APOB	4.078460618	4.033639476	4.341228762	4.088907524	4.383154416	4.257589354	4.071175714	3.964634553	4.238206164	3.818597222	3.878004749	4.04630955	3.985401437	4.090277446	4.25279406	4.080641849	3.995812391
APOBEC1	4.219913673	4.210418125	3.923574653	4.764353915	4.633258544	4.240920176	4.255364106	4.236874744	4.127317647	3.945409711	4.172088025	4.318859043	4.124583252	4.272183382	4.308174794	4.332454686	4.058907605
APOBEC2	5.890420184	5.325345552	5.600420837	5.750194333	6.305441057	5.659876641	5.834130651	5.578895791	5.740050145	5.876161654	5.488409058	5.703313595	5.549352229	5.639708228	5.670206366	5.704397116	5.6860919
APOBEC3B	6.022602914	4.963344295	5.379761395	4.156101064	5.545925563	4.976442857	5.748917657	6.221777734	5.095803032	6.045937094	5.467369372	6.362711874	6.641204726	6.188653159	6.054301386	5.274240961	5.524915787
APOBEC3C	7.696587306	8.003598246	8.319284	8.04537899	8.141248766	8.242905979	9.325659121	9.074114451	8.760666493	8.726260722	8.487820176	8.369765034	8.334538477	8.494170625	8.753320429	8.763374548	8.667323058
APOBEC3D	5.97091894	5.687644227	5.888360952	6.334962956	6.540692171	5.826341867	5.629900699	5.851332325	5.674665001	5.674676239	5.59706628	5.784748147	5.839069312	5.724181971	5.810525731	5.766659961	5.768732125
APOBEC3F	5.469151288	5.461513603	5.499336996	5.502517049	5.828594012	5.739938298	5.633498436	5.69738491	5.800636771	5.825609069	5.361363913	5.935253261	5.370439536	5.646002667	5.729647722	5.511357191	5.637159495
APOBEC3G	7.345758913	6.968591453	7.41848894	7.308788276	7.717942581	7.43709622	7.870679408	7.918937964	7.680978928	7.83376525	7.28141549	7.83716048	7.683381333	7.325639371	7.434515308	7.656296541	7.41981807
APOBEC4	4.715446958	4.913183684	6.416391403	4.750405541	5.23104058	5.045852549	5.947543373	5.532099453	4.168332284	4.469438668	5.031911709	3.941532818	7.36629454	4.849935079	5.28308308	4.972397735	5.073136296
APOBR	7.613421411	7.101337163	7.735175135	7.107547274	6.737843956	7.327512638	6.83223499	6.604576307	7.516049039	7.305250036	7.04639649	8.13961825	6.451745892	7.749953966	7.671060913	7.381680478	7.909015273
APOC1	10.04852692	9.774556648	9.435732911	10.87896837	10.66716739	10.29192443	11.85392058	10.56973557	11.2153923	11.40443964	11.07224202	12.24172035	10.4192965	11.91130655	11.32885657	11.51397241	11.33945423
APOC2	4.932576623	4.851523839	4.857159624	5.109246555	5.511052974	5.013934883	5.129573685	5.080039939	4.947570245	4.878392355	4.939581011	5.132401455	5.028376243	4.865195653	4.812862332	4.811721057	4.845976723
APOC3	5.304420342	5.169171236	5.321214159	5.51843803	5.594993608	5.408332698	5.409377089	5.332094607	5.356540939	5.311475557	5.0400664	5.467963651	5.025077668	5.460112657	5.181622793	5.314204932	5.462740836
APOD	8.312553064	10.34099049	8.201947768	7.297570431	11.36339098	8.956440155	10.36795419	9.559748947	7.258014505	8.430562497	7.856235179	7.806930847	7.945484344	8.943364318	9.585237427	8.898420607	9.054263805
APOE	8.826339185	8.704250037	8.543367104	9.285029712	9.70750621	8.867821084	10.44055305	9.21916123	8.922416416	9.705808307	9.800485114	9.785360584	9.324042753	10.7010961	9.726945936	9.789284915	9.784172721
APOF	3.480621531	3.406333492	3.193159242	3.47654918	4.121000041	3.275743463	3.079297693	3.331881101	3.323990555	3.29800327	3.158340195	3.164260002	3.234110225	3.154876902	3.53221663	3.329033076	3.23105315
APOH	6.330188526	6.234016246	5.405968876	6.107236354	7.01056315	5.936157106	5.715047188	5.767308367	6.062352795	5.822068946	5.702768358	6.131965368	5.381536828	6.328819752	5.650798367	6.182752418	7.101895645
APOL1	9.068506751	8.446751133	8.60959189	8.480226464	7.942499802	7.961593958	8.384794208	8.447003887	8.730984675	8.766521691	8.877609538	8.796681314	7.996746841	8.78899151	8.483932401	8.83148427	8.408645623
APOL2	7.99213405	7.393734055	7.377279021	7.686708528	7.78076476	7.458579699	7.470172646	7.501387159	7.636976676	7.666572697	7.713021735	7.795466405	7.005495488	7.64991039	7.620623602	7.569124146	7.410847905
APOL3	8.461471586	8.597513649	8.509537086	8.170940281	7.465797602	8.571789322	7.801109031	8.346871141	9.092726376	8.899424351	8.754166513	8.869980399	7.308271414	8.888316637	8.586839536	9.221039557	8.635504151
APOL4	5.528168895	5.639415129	5.900576338	6.0301434	5.405898318	5.910837568	5.596235437	5.481543845	5.859229543	6.115228773	5.675375016	6.419756161	5.236430204	6.03107719	5.843178489	5.991296174	5.853565377
APOL5	4.734419517	4.670092046	4.297323415	4.718466225	4.93793233	4.639322427	4.757824249	4.49495215	4.12134222	4.520940165	4.299971307	4.190638998	4.620883875	4.311373811	4.244540804	4.402828908	4.526682423
APOL6	7.013326397	6.365812012	6.294034283	6.764214768	6.227331461	5.895976161	6.159000258	6.342075732	6.914217943	7.033510852	7.017753787	6.619031798	6.174223876	7.17838008	7.199300854	6.625342388	6.466980149
APOLD1	10.21766974	10.69869831	10.09433638	10.33645535	10.4653894	10.16298993	6.982953125	8.019320487	6.957114799	8.115751226	9.320309395	6.773156442	8.989402564	9.498030734	10.32348614	7.028718998	10.26672455
APOM	5.741057666	6.061305069	6.059207342	5.834001397	5.7703449	6.0361893	5.633481761	6.023408542	5.431315667	5.630147739	5.64171477	5.554775497	5.987859861	5.800564655	5.694977972	5.840453598	5.847131135
APOO	7.321165448	7.28192706	8.539068077	7.303744419	7.007803978	6.947245637	8.336010705	7.997975647	7.249786348	7.230456976	8.03126893	7.930052052	8.648024162	7.714125689	7.855942899	7.347043939	7.560638106
APOOL	6.686860129	7.109041601	7.27574754	7.042838188	6.570237812	7.106133698	7.104328574	7.045558209	7.053323378	7.083796904	7.126420294	7.095580244	7.037982411	6.893673394	7.04430469	7.189399259	7.120316209
APOPT1	8.24797189	8.55524138	8.223359917	8.665465629	8.672752092	8.270856654	8.358108278	8.405644725	8.434473582	8.316713719	8.499095979	8.177741152	8.374672848	8.174800352	8.352714541	8.361680694	8.386704191
APP	10.14939616	10.66085054	10.35276317	10.66451705	9.974840997	10.11434258	10.40313775	10.47972199	10.52726938	10.26930726	10.50438832	10.04334199	10.4463565	10.00496972	10.00755619	10.53170441	9.862754796
APPBP2	6.979390545	7.213743196	7.102376673	6.978235782	6.572401369	6.944692625	6.995224465	6.942903705	7.253406074	7.305790918	7.181122877	7.056663188	7.062945638	7.01974238	7.132318636	6.911942397	6.991962441
APPL1	7.812194198	7.687377163	7.947863324	7.774642546	6.900892547	7.829793196	7.769124504	7.721326971	8.300540677	8.499330946	8.222723036	7.903936189	7.699594248	7.910442061	7.723097373	7.7885045	7.700014663
APPL2	6.98215803	7.880847416	8.06520802	7.751567601	7.002087421	7.964844516	7.620057136	7.687395746	7.942798942	7.582924567	7.789296777	7.617461272	8.784351784	7.626835183	8.059176451	7.912918136	7.771567908
APRT	8.058513902	8.310659002	8.498138753	8.286177717	7.949731015	7.739968485	8.334402767	8.27450442	7.841023726	8.111985291	8.143864296	8.44500466	7.819066127	8.699524661	8.668091557	8.492170716	8.538301022
APTR	5.978508116	5.955959874	6.358365904	6.350727189	5.526206317	5.864991666	5.953196998	5.795750525	6.005380596	5.585269996	6.010111287	5.408790047	6.247507108	5.84420815	5.778288598	5.561647453	5.437014356
APTX	6.687781445	6.445435663	6.616858741	6.391413497	6.216496799	6.158973685	6.619475578	6.547534049	6.406561088	6.664392684	6.530929966	6.669377851	6.572141859	6.508911519	6.42792943	6.300659476	6.365259105
AQP1	11.63251535	12.2982173	11.69228162	12.60978678	11.66651564	11.37375755	11.04798932	11.15919715	11.99910224	12.35377208	11.75874077	11.91848925	10.51087375	12.24644888	11.70032896	11.94365051	11.80751358
AQP10	4.800883521	4.732353861	4.692759172	4.839954652	5.497343003	4.217076626	5.182925289	4.711001868	4.547025401	4.661935521	4.606299707	4.51830266	5.025799187	4.694811693	4.760260338	4.927207887	4.705156229
AQP11	4.957671628	4.779341509	5.161783563	5.271324611	6.102103423	5.209074597	4.94927019	5.36828241	5.041494526	5.285380023	5.066085618	5.117906227	5.098050221	5.212650414	5.11805049	5.108857583	5.004123866
AQP2	5.616369589	5.528013439	5.473942705	5.761356744	6.05722291	5.669134751	5.452658201	5.630307195	5.607071895	5.581770247	5.449697572	5.680249862	5.689922581	5.735045042	5.661218783	5.609287163	5.58621874
AQP3	10.74706518	9.257009687	8.872122236	8.982820195	9.913695922	9.298394375	11.24185424	11.20209056	9.949950963	9.902608634	10.26302757	10.00559732	10.85098572	11.41508508	10.39767791	9.749726293	10.81939835
AQP4	9.076763923	9.64942426	9.494028812	8.751698956	8.720058156	8.989646429	8.623026043	9.19290094	9.470753068	9.35573091	9.192705107	9.20143206	7.946862015	9.742390936	8.076605373	9.145427755	9.039235913
AQP4-AS1	3.815372468	4.037078352	4.768028742	3.98771551	4.414563261	4.000462056	4.896040962	4.574866593	4.003644703	4.115917663	4.494021692	4.024584389	5.960085041	3.90637377	4.187657447	4.174577741	4.231526435
AQP5	5.525213014	6.210827007	5.944681129	6.176499936	6.143508345	5.934932647	7.976561333	7.533510925	5.307660712	6.301117025	6.188008276	5.886636579	7.6138814	6.3690237	7.000451992	6.940572676	7.472753218
AQP6	6.375458051	6.558712712	6.161658096	6.554744903	7.095386244	6.707203359	6.531606509	6.520644242	6.38288031	6.220560927	6.507070915	6.445238464	6.406725472	6.492000714	6.5360214	6.512075222	6.631551813
AQP8	5.268134017	5.153077876	5.028038199	6.009097918	5.967065487	5.27572127	5.155531626	5.024584832	5.18114071	5.108746284	5.236728896	5.15915213	5.31609671	5.5996571	4.77956062	5.413742038	5.282177431
AQP9	11.2401936	9.423218809	10.28835611	9.754216852	9.01960741	8.972232955	9.305380968	8.076010389	9.075579151	8.77752773	9.339512566	9.936319191	8.416879944	9.743412003	9.299721773	8.262008375	8.447289204
AQPEP	3.467735992	3.349505893	3.110318207	3.583172812	4.563862955	3.591122349	3.33519802	3.311263604	3.449613273	3.19537613	3.465720225	3.324915382	3.38315943	3.498421807	3.249425427	3.543921588	3.629629763
AQR	7.369480449	7.481326014	7.462159573	6.816521233	6.952676223	7.287148574	7.339596947	7.497920713	7.514804471	7.511454364	7.339080646	7.214345659	7.313227974	7.150610738	7.335973637	7.26725461	7.182385851
AR	5.892154313	6.181375878	6.047527824	5.961186723	5.88035478	6.119697249	7.032280478	6.716977246	6.459877059	6.11984331	6.253730706	6.177348443	6.592243157	6.025622303	6.3063669	6.647677647	6.562828093
ARAF	6.854916722	7.289255304	6.990589115	7.106063161	6.545767575	6.740355288	6.711655884	6.742331774	6.67899624	6.749965719	6.654225188	6.855412071	6.421560353	7.030135511	7.061580714	7.041358272	7.187750043
ARAP1	7.76167076	7.542568892	7.63839724	7.515593869	7.43076646	7.604796453	7.964773372	7.621941584	7.795164504	7.802571055	7.425796273	7.984590233	7.269111918	7.715019295	7.992117682	7.946367283	8.088216388
ARAP3	7.154589305	7.156732392	7.256766936	7.448164322	6.852200853	7.32044554	6.993899916	7.08343042	7.39903079	6.988927134	7.257349891	7.317813555	6.87995354	7.503887158	6.776098306	7.594960596	7.183472035
ARC	7.711043535	7.12340404	5.508335275	7.920614597	6.43119787	5.635539677	5.210987049	5.267971958	5.188109354	4.978781787	5.186272353	5.705481694	4.780595519	5.827246026	5.448955463	5.91595417	6.075444365
ARCN1	10.19389724	10.24893379	10.18561216	10.40689565	9.624180356	10.17201632	10.01021327	10.00674235	10.01889236	10.13867317	10.21203051	10.09659366	10.08855464	10.19665843	10.26907496	10.12732264	10.22407171
AREG	7.702153034	7.056660038	5.915649215	7.259007066	7.455832245	6.143225289	4.207982531	4.848097489	4.919963784	5.649374108	6.169833918	6.051627196	5.804231668	6.696969878	5.953394987	5.817952987	6.928967078
AREL1	5.989774251	5.96325253	5.914204796	5.752754158	5.678520399	6.22671265	5.981340158	5.832592584	5.784358389	5.775553937	5.91663586	5.721684771	5.751505344	6.119041976	5.838737469	5.873306876	5.94174956
ARF1	8.824523208	8.729557481	8.363793027	8.389959937	8.156548481	8.259841026	7.784134039	7.774614172	8.032258851	8.08096293	7.86018917	8.276414989	7.631711684	7.904474793	8.328413815	8.263415111	8.419996313
ARF3	8.962646918	8.887890485	9.068334826	8.947744032	8.514111137	8.906907103	9.257742315	8.983707903	8.775584524	8.877100847	8.951210139	9.022323428	8.632676173	9.777896167	9.259439072	9.340975368	9.391184891
ARF4	11.30378702	11.03999786	11.20026706	11.05531075	10.74758882	10.58872403	10.98924752	11.10223671	10.90800895	11.10159272	11.18221793	10.97631891	11.07205404	11.39814388	11.22492331	11.00299976	10.998303
ARF5	8.698178377	9.171960165	9.007607704	8.718316036	8.443900032	8.862693429	9.06517608	9.081538891	8.859809964	8.871207942	8.776736954	8.790448215	8.788291966	9.429575141	9.171813847	9.358731852	9.36975935
ARF6	9.572673245	8.98318069	9.231104102	9.348004271	8.973654723	8.836536655	9.13831187	9.123887469	9.25167171	9.232249425	9.258044971	8.851838396	8.978921019	9.167769031	9.095232266	9.095659339	8.785776511
ARFGAP1	7.297101569	7.27284871	7.165084918	7.281683281	7.264372092	7.131396756	7.402525268	7.368672327	7.188478638	7.466867424	7.207045918	7.212719445	7.247376541	7.897404791	7.987649176	7.879183306	7.742594979
ARFGAP2	6.905708309	7.324726461	7.103137827	6.889235111	6.754891586	7.167790503	6.970319702	7.036249825	7.235810278	6.997208597	6.816413285	6.958642589	6.998678856	7.180027046	7.073914503	7.082767538	7.075323288
ARFGAP3	10.41837062	9.719423437	9.674407408	9.994266995	9.739805629	9.44774292	9.684738613	9.764861488	9.306286064	9.877367482	9.992895113	9.756270497	9.72813845	9.754048847	9.785693666	9.164439711	9.578946894
ARFGEF1	8.519665128	8.668235019	8.589964932	8.337439166	7.876480124	8.491070825	8.290156863	8.569275436	8.761425962	8.455321336	8.542703231	8.64652483	8.683821699	8.593573647	8.189134871	8.526572203	8.241969239
ARFGEF2	7.588383945	7.68414601	7.509688447	7.528170053	7.506664165	7.578974524	7.434831167	7.482619265	7.491269348	7.68593158	7.572747618	7.439025152	7.563669492	7.462713608	7.310535507	7.26199228	7.273254176
ARFIP1	7.820503252	8.201357432	8.389621504	7.669678748	7.108227795	7.661341421	7.863354899	8.217328537	8.165232469	8.009640326	8.121068787	8.027068984	8.268436699	7.638283951	7.668611625	7.976202203	7.680146974
ARFIP2	9.045175278	9.160754634	8.76318681	9.03293701	8.771836733	9.016172598	9.390222559	9.017791497	8.35091246	8.572052956	8.885548118	8.69565081	9.503375061	9.332520022	9.191825204	9.158826264	9.272666655
ARFRP1	7.573048213	7.248601282	7.152634635	6.986125938	7.025831717	7.177653557	7.355524688	7.318407504	7.098748381	7.222218915	7.36932969	6.862448264	7.166740791	7.695799349	7.385011104	7.397322017	7.408679546
ARG1	5.446040979	5.128478821	5.459975546	5.053831563	4.691623769	4.599076766	3.894878912	3.869289891	3.914178819	3.805562704	4.164925306	3.890860146	4.030606183	4.006094372	4.446531948	3.854850907	3.901770422
ARG2	6.634669416	6.511922169	6.091695896	7.080433899	6.889659735	6.213976789	6.460823932	6.07677393	5.471989488	5.315127557	6.257312385	5.587959358	7.037354561	5.753496155	5.653249502	5.207958943	6.351708433
ARGLU1	8.527586307	8.517590362	8.461853983	7.936704483	8.3505402	8.487858741	7.948593188	8.375367498	8.960808296	8.566654213	8.52094229	8.171722008	8.456979625	8.430389662	8.199580257	8.376378628	8.1129864
ARHGAP1	7.078130394	7.023849176	7.167891661	7.188699051	7.291647448	7.341546838	7.400172784	7.377689926	7.005776617	7.216018218	7.110557201	7.122586514	7.280022105	7.515297635	7.274531364	7.563288098	7.435584523
ARHGAP10	7.574297689	7.792987188	7.551745037	7.889611122	7.493601173	7.700495223	7.443666436	7.472212401	7.644266299	7.26181133	7.817989501	8.138067727	7.053505736	7.264863631	7.721915907	7.555467503	7.62702524
ARHGAP11A	3.688951024	3.2918101	3.462574759	3.426119404	3.49308473	3.563969829	3.506587592	3.287252574	3.496907496	3.757894918	3.422632632	3.602912345	3.328723435	3.611449413	3.596776206	3.496705947	3.354044734
ARHGAP12	7.741932369	8.453893699	7.996200102	8.171448683	7.534290606	8.06299613	7.97415421	8.24392623	8.494096379	8.343425952	8.068054975	8.032348282	8.18582997	8.1550161	8.165815714	8.14390376	7.777190981
ARHGAP17	9.045339093	9.037984237	8.837366004	9.175637418	8.790666928	9.251923951	8.663626951	8.997636576	9.069740447	9.032638246	9.015137564	9.329063648	8.653128736	8.944251418	8.94338563	9.141818794	8.897273165
ARHGAP18	8.456110384	9.150881997	9.342309227	9.076281898	7.791101896	8.669103369	9.082661656	8.607880027	9.528723333	9.144625629	9.33606616	9.38656663	9.699425895	8.820795045	8.251700213	8.727057408	8.708598537
ARHGAP19	6.30397125	6.806546934	7.194243957	6.67217555	6.571724296	6.618538319	6.523338062	6.592974625	7.020180021	6.612643779	6.402685218	6.883784831	6.519430883	6.484248229	6.709639333	6.604259842	6.501014739
ARHGAP20	5.975198352	6.618866662	6.21757384	6.046008472	6.434334908	6.368289768	6.240191715	6.315143539	6.600468311	6.305770043	6.268056681	6.668100802	6.120997292	5.946674847	5.834573996	6.590442758	6.511721497
ARHGAP21	8.049559702	8.123174268	8.098026622	8.096916749	7.558169609	8.335928391	8.08165231	8.245394648	8.69447862	8.530925222	8.502837993	8.055394089	8.23074621	7.928295586	7.787608455	8.190701867	7.780130658
ARHGAP22	5.167801642	4.68619746	4.81456903	4.791402208	4.993349089	4.79707095	5.673680918	5.269424793	4.713282499	4.742192836	4.784770486	5.315970535	4.869855192	4.83431758	5.049960786	5.316630847	5.144399562
ARHGAP22-IT1	4.223426823	4.113950526	4.258393248	4.431558936	4.974085031	4.246754269	4.436870424	4.325753426	4.075700965	4.00407276	4.072799793	4.212078356	4.273206618	4.203443393	4.157551868	4.391403549	4.224812378
ARHGAP23	6.582003768	6.25740184	6.133418194	6.394503748	6.671410942	6.557793191	6.465939048	6.49169829	6.308500465	6.152057003	6.25188419	6.111027312	6.300216861	6.6107272	6.530950229	6.62812222	6.390169528
ARHGAP24	7.001362074	7.16002971	7.045079634	6.457139854	6.476240824	7.05134994	6.449594451	6.474447122	6.713722058	6.481516235	6.913154386	6.661333379	6.426772988	6.52323139	6.234452577	6.652901326	6.397009885
ARHGAP25	6.67075592	6.697275226	7.31946616	6.815455766	6.856321836	7.257282747	6.617336864	6.458920802	7.013504076	6.930796505	6.634420671	7.11133587	6.177073434	6.496414653	6.652519871	6.866645937	6.878407996
ARHGAP26	6.995757073	6.256947151	6.769751097	6.484919219	5.66807519	5.904051528	5.660752321	5.530045925	5.753837485	5.776052151	6.250517415	5.793401866	5.428596081	5.953408936	5.703244279	5.604193002	5.720845409
ARHGAP26-AS1	4.002015959	3.856182182	4.223229829	4.231965787	4.275390071	4.058391281	4.366342889	3.941132124	3.898595581	4.306876294	3.935044156	4.100260617	4.084160102	4.156279448	4.194480192	3.873108717	4.184117019
ARHGAP27	6.197558007	5.925617374	5.86583449	5.879362419	5.66971823	6.071914392	5.769982253	5.746216229	5.669594332	5.692289728	5.559782731	5.548498781	5.545692697	6.119408137	5.884212125	5.874219858	5.961284814
ARHGAP28	4.099298953	5.8068749	5.398104064	4.907315043	4.949789597	5.045690051	4.658076055	4.751772242	5.12414442	5.358263576	4.212253468	5.101697118	4.521411311	4.746384668	5.337675994	5.203010731	4.891175406
ARHGAP29	5.718325709	7.193768244	5.911969416	6.272309446	5.878620617	6.111553957	5.099292016	5.61308425	6.84125915	6.101635115	6.168910848	5.654675402	5.456211532	5.808763019	5.289699409	6.033837183	5.561454323
ARHGAP30	7.967845968	7.264283991	7.787021375	7.512809285	7.310262114	7.97464222	7.621573611	7.231442628	7.757769223	7.768199307	7.268668853	7.897572323	6.930679837	7.940441604	7.934542384	7.700048339	7.828729288
ARHGAP31	7.336407433	7.535177363	6.97754492	7.580391793	6.35798844	6.914871693	6.428964235	6.124112864	7.34884206	6.805224515	7.096786405	7.302426117	6.006791312	7.188021322	6.664884896	7.056607717	6.948794567
ARHGAP32	5.386047744	6.372004353	6.017104509	5.770006347	5.571452409	6.006583715	6.653286327	6.362412365	5.632025719	5.435790201	5.886865697	5.659483589	6.970524694	5.6731908	5.933773971	5.779483549	5.829835954
ARHGAP33	5.862453049	5.791908725	5.749948352	5.960418922	6.163909659	6.019752133	6.051585413	5.836433831	5.675557959	5.725088045	5.699178746	5.794859168	5.999467533	6.253561962	6.080491028	6.290905231	6.163694912
ARHGAP35	6.286436753	6.827171983	6.551687745	6.46699689	6.276785913	6.994458057	6.77393118	6.523524205	6.6902464	6.621420705	6.250170755	6.274809163	6.326727499	6.56144576	6.587209949	6.50761853	6.698306145
ARHGAP36	3.204819783	3.013464128	3.192234041	3.620262066	3.572973587	3.475776705	3.202157528	3.097389575	3.172079524	3.226736635	2.940176303	3.200792469	3.174407165	3.020842099	2.951888945	3.193085092	3.180590809
ARHGAP39	5.275710629	5.144633455	5.614961345	5.603240842	5.476888115	5.62340553	6.024209671	5.628060969	4.824319664	5.318943662	5.448992958	5.321360725	6.249561325	5.863236355	6.108473006	5.629540658	5.828784078
ARHGAP4	6.985710314	7.011239903	7.223260375	7.219360102	7.118766097	6.999396395	6.901293837	6.857130474	7.088238421	7.272954458	7.044762596	7.297859861	6.5749832	7.718049841	7.352360299	7.438390712	7.649223935
ARHGAP42	4.54272494	4.408673005	4.375781227	4.349975545	4.416598478	4.528962728	4.629413894	4.72049466	4.641650599	4.507002679	4.674591951	4.343648593	4.729812853	4.385720653	4.417304651	4.5923622	4.417573099
ARHGAP44	7.011264086	7.472475912	7.115917765	7.397119475	7.133920989	7.525248563	7.313213769	7.201922059	7.452663537	7.312437811	7.192658296	7.312153081	7.215073452	7.455641452	7.192182524	7.269368233	7.387894324
ARHGAP5	6.732053455	7.344735165	6.653315129	7.001070852	6.198137958	6.610556175	6.663706924	6.694466387	6.903791977	6.555491916	6.815153042	6.257412672	6.647106628	6.415248412	6.365185214	6.547303799	6.386613146
ARHGAP5-AS1	5.868428096	6.490789413	5.758353832	6.209806991	6.291928055	5.744580679	6.081705962	5.972101687	5.794194413	5.403063803	5.659536306	6.135150168	5.838897854	5.484761269	5.497037305	5.610332748	5.813843425
ARHGAP6	6.57821578	7.086196649	6.868080375	6.913712361	6.270126299	6.9013629	6.154522188	6.085473926	6.720091801	6.352052814	6.334223408	6.426459295	5.651197111	5.948075435	6.05309645	6.361016202	6.150533277
ARHGAP9	8.719712688	7.768561855	8.475550532	7.751289318	7.467306292	7.546126069	6.728305121	7.097618022	7.597974412	7.882572678	7.347657833	8.096047238	6.509142156	7.612187845	8.036821743	7.780810377	7.504363087
ARHGDIA	8.014896946	7.699813312	8.117580393	7.654639062	7.151057696	7.580147012	7.534898496	7.497349547	7.451542515	7.528310278	7.78271656	6.777032333	7.28813668	9.514061634	8.861288925	8.828796141	8.871043536
ARHGDIB	10.10433886	9.52507873	10.65185755	10.02983354	9.85182204	10.110183	10.0332395	9.990930295	10.12369387	10.1761194	10.11423033	10.5929619	9.846745798	10.1485778	10.00376965	10.33057895	10.18908275
ARHGDIG	6.418960522	6.332612565	6.388876095	6.494005743	6.82108793	6.27900657	6.387117401	6.377684979	6.350493929	6.380669828	6.262382678	6.592116491	6.131497578	6.373547019	6.163240822	6.134464791	6.465192019
ARHGEF1	7.779090461	7.565011881	7.543358401	7.955794752	8.419109381	7.722375102	7.574020432	7.920093228	7.943953629	7.900779063	7.779882984	7.372871709	7.964955791	7.566324886	7.835872474	7.858866073	7.80871134
ARHGEF10	7.781548141	7.89952245	7.817900345	7.873239159	6.73414286	7.713353356	6.72993455	7.182840222	8.213736493	7.44999699	8.175048852	7.519521439	6.823280192	7.71658616	7.194018407	7.996430581	7.495397839
ARHGEF10L	6.855730844	7.029728581	7.306645495	6.39062652	6.774642073	7.547056736	7.784923082	7.581719264	7.622860044	7.653892842	7.36412759	8.391966809	7.183460394	7.384514609	7.476480106	7.838038635	7.524956657
ARHGEF11	5.827554	6.127960245	5.889914025	6.251252267	6.11398387	6.381903275	6.205027704	5.969873244	6.037602358	5.851709029	5.902399129	6.209961734	5.906276754	6.507416776	6.212611622	6.43280451	6.2540632
ARHGEF12	4.745615668	4.7769508	4.666118858	4.841219071	4.99415635	4.740236068	4.682373789	4.730576252	4.895810252	4.684127547	4.866542831	4.603976994	4.651528426	4.60619567	4.517624695	4.682324423	4.623430682
ARHGEF15	6.515519127	7.211274906	6.879340232	7.115970169	7.054641544	7.406905155	6.823629431	6.818964327	7.667543211	7.009111437	6.83905537	7.127077928	6.795374401	7.046002398	6.696719875	7.667388828	7.0960365
ARHGEF16	6.733902462	6.611044621	6.380989833	6.702369603	7.189646026	7.02136075	7.126057363	7.121480539	6.671691603	6.398264892	6.869763508	6.654233298	7.012925783	7.171862576	7.05621935	6.997787848	7.320620868
ARHGEF17	8.177599644	8.801680447	8.198669111	8.512141752	8.015264144	8.698506918	8.133925474	8.270014578	8.726300314	8.469430916	8.417164342	8.397296393	8.271428593	8.716011751	8.490243011	9.036952938	8.689477639
ARHGEF18	8.893342047	9.222986569	9.362942088	8.942309394	8.990003018	9.490072358	9.64361415	9.302832293	9.020368061	9.382667832	9.049876367	9.108811653	8.832478889	8.887745319	8.936100777	9.139946438	9.092705138
ARHGEF19	6.051463446	6.329997494	6.128667901	6.360681257	6.324076288	6.128911031	7.064617638	6.849326139	6.201260846	6.40819319	6.46525474	6.333174813	6.434728341	6.367163513	6.749085749	6.773856022	6.347609144
ARHGEF2	8.115158649	7.890179517	7.972772306	7.942802855	7.746902032	8.182539025	7.589889597	7.666328005	8.254466273	8.260659008	7.88984913	7.695890839	7.558514054	8.868504818	8.180718353	8.651225244	8.511942015
ARHGEF25	6.677079744	6.812182815	6.488482406	6.852672674	7.147044217	6.868151055	6.789841841	7.182072759	7.069943088	6.862145438	6.879888345	6.766447801	6.908552447	7.019988004	7.210074174	7.412105282	7.121092695
ARHGEF26	7.051795004	8.472837261	7.87455445	7.582130653	6.278898023	8.323863019	5.58918123	6.042423944	8.017711683	7.078043781	7.851094524	7.442836845	6.086113012	7.496210358	6.668703489	7.476761927	7.473758054
ARHGEF26-AS1	4.295409811	5.225788425	4.920084035	3.914549229	4.128070562	4.699311359	4.189664433	4.131807851	4.651903239	3.706960732	4.323021904	3.961693122	5.035236105	4.063508545	4.39648796	4.154225953	4.536150121
ARHGEF28	5.555394769	6.590292599	6.23475598	6.024663052	6.009931016	6.840954037	6.646716081	6.766209016	7.001001494	6.469520364	6.382965872	7.32962563	7.334685658	6.471963883	6.506301644	6.765387944	6.962989946
ARHGEF3	9.332816344	9.030345354	9.290408069	9.427935857	9.32817779	9.394218266	9.439108855	9.585662516	9.731308817	9.688983405	9.684269271	9.673157421	8.987627458	9.329923847	8.955423196	9.419532137	9.255959898
ARHGEF33	3.220767089	3.399179657	3.460356011	3.552449088	3.939041076	3.399179657	3.706039871	3.660904178	3.540058513	3.097392207	3.707683457	3.590793553	3.780154782	3.816596871	3.439444758	3.528117623	3.660647357
ARHGEF37	6.138206293	6.37417084	6.818776253	6.377393968	5.763978984	6.474125122	7.170762388	6.807541688	6.964306062	6.745936204	6.33651915	6.812353333	6.830783579	6.280399995	6.722727924	6.879074575	6.779797334
ARHGEF38	4.622457135	4.498953725	4.92390225	5.217861277	5.489938304	5.020103625	4.895070952	4.900902745	4.369524313	4.267487225	4.481269237	4.905738887	4.926091231	5.214386739	4.545892974	4.899456347	5.021044874
ARHGEF39	4.264588384	4.123248063	4.150536396	4.289969457	4.855038078	4.312264037	4.580836616	4.204165977	4.149057808	4.111170563	4.267610176	4.263013856	4.282672074	4.342385695	4.155819164	4.240392006	4.355547143
ARHGEF4	5.099684001	4.877392758	5.053913907	5.430298576	5.690117292	5.191348298	5.030962006	5.074811759	4.908865285	5.106957279	5.006793522	4.939679636	5.164810334	4.84745953	5.07933826	5.07160653	5.030247301
ARHGEF40	7.178273775	6.921273735	7.256125803	6.574652876	6.205106468	6.988750538	5.921780573	6.11639828	6.475220918	6.415214369	6.344630903	6.350440244	6.20284882	6.268241699	6.507559206	6.609813933	6.412054205
ARHGEF5	7.59711282	7.323183332	6.784345502	6.992374582	7.465918223	7.291324792	7.307093889	7.28247108	7.113208124	7.402435208	6.592607606	7.356099447	7.520507917	6.860375127	7.04913924	7.167781083	7.507353315
ARHGEF6	8.710797249	9.313172977	9.514284688	8.832310259	8.550598592	9.794962258	8.75823196	8.915626422	9.964672986	9.563327936	9.109411325	9.629598602	9.060002059	8.558669899	8.954568486	9.306099988	9.07019421
ARHGEF7	6.271374752	6.153602189	6.11954544	6.277918617	6.174821195	6.39557032	5.866715373	6.405932783	6.308816017	6.289693949	6.492321536	5.969469414	6.303727322	6.354310238	6.119891873	6.355659254	6.335863107
ARHGEF7-AS2	3.250163517	3.116907162	3.046630438	3.237201478	3.397834025	3.224163777	3.116428599	3.149187291	3.07652168	2.951070633	2.986929079	2.976904158	2.829388449	3.203816002	3.217347911	3.217749795	3.279992054
ARHGEF7-IT1	3.469519868	3.369590935	3.421993746	3.657213267	4.176460384	3.520540731	4.038134679	3.5040857	3.667471652	3.636077036	3.457223978	3.796992993	3.406705384	3.643652929	3.410284631	3.931256749	3.592400944
ARHGEF9	5.848961594	7.074058474	6.979399047	6.627817075	5.769459358	6.621481451	6.795501747	6.881107474	6.958790369	7.031950833	6.597362632	6.823536522	6.718523473	7.009801232	7.037501946	6.974996618	6.991041592
ARID1A	7.971275863	8.258511497	8.298909188	8.169266354	7.869398567	8.431063315	8.555511041	8.397272666	8.239235855	8.231769625	8.160477151	8.424219809	8.111625535	8.97046346	9.033317403	9.009178577	8.836408073
ARID1B	7.184423502	7.372647695	7.19836011	7.152865699	7.25317631	7.357502716	7.387928447	7.347718821	7.243726403	7.298061255	7.073483941	7.192059206	7.079371485	7.272263266	7.379871943	7.262475456	7.217606944
ARID2	7.808885025	8.214598344	8.065301942	7.405896606	7.353384815	7.857324974	7.87775141	8.134676648	8.276042007	8.226035302	8.183755306	8.044836054	8.180927047	7.811970892	8.032951251	8.107442887	7.86249584
ARID3A	6.613838208	6.613345083	7.052918452	6.342197761	6.190573305	6.44185111	6.148056559	6.043788835	6.414397859	6.403959355	6.100021537	6.190133951	5.838223734	6.28606664	6.533431589	6.456461447	6.255673621
ARID3B	7.160728018	7.077791366	7.17042321	7.518365569	7.12392414	7.276925475	6.733308798	6.543838641	6.941662305	7.037554813	6.7362133	7.113723767	6.527018979	7.008821334	6.958900211	7.246859472	7.110081815
ARID4A	6.950390601	7.993211423	7.870602006	7.433593786	7.036764845	7.848503073	7.244443712	7.299574192	7.876565468	7.803855298	7.283845096	7.544869369	7.155207612	6.991847489	7.02570325	7.229536328	7.189230443
ARID4B	6.48195021	6.191992104	6.29549432	6.211441524	6.619304244	6.265040241	6.274260974	6.35308604	6.34674437	6.435062592	6.342423862	6.138793312	6.307068045	6.031678551	6.003532273	6.079463053	6.01899989
ARID5A	8.609868296	7.462649789	7.644849015	7.886360249	8.181714615	7.811115541	7.119136973	7.122014265	7.126240038	7.570602995	7.245162872	7.348037536	6.927193192	7.898329999	7.877914641	7.505453624	7.992243419
ARID5B	5.952271329	5.220832366	5.117835767	5.325370593	5.921984138	5.448751504	5.320840921	5.302666027	5.103854162	5.303248617	5.281763476	5.103790009	5.240423807	5.152006803	5.573355218	5.20969744	5.399456691
ARIH1	8.347893684	7.828223091	7.669700002	7.500485967	7.671114688	7.823491484	7.272566997	7.611073997	7.640352923	7.68413681	7.635819591	7.150512367	7.65443854	7.704770716	7.479503843	7.364888803	7.460817323
ARIH2	7.672290531	7.650397401	7.27663248	7.323859136	7.085624958	7.411509359	7.293812731	7.406584037	7.454123973	7.459314915	7.546137022	7.635008631	7.261385427	7.792207698	7.592574718	7.701991545	7.517544272
ARIH2OS	3.864021298	4.436820659	4.297266331	4.531593878	4.131149027	4.456067043	4.34060483	3.933337806	4.217805864	4.308640441	3.96136273	4.253604079	4.08398006	4.322822744	4.326173266	4.433268762	4.119608196
ARL1	8.504960993	8.709883837	9.068993832	8.828421269	8.286686133	8.395195793	8.845227051	8.920842816	8.945539541	9.037015994	9.048294292	8.892692108	9.238686965	8.665783694	8.778651013	8.576005621	8.441878314
ARL10	5.300554948	4.960422047	5.02676533	5.447738469	5.457971522	5.268037821	5.571680203	5.516303646	5.333329584	5.561954356	5.462943079	5.521414047	5.423871487	5.371757122	5.477114117	5.528988399	5.517144709
ARL11	5.371052411	4.648782166	5.118150253	4.672295104	4.009931911	4.779154064	4.683200212	4.376129445	5.035373691	4.867827252	4.783444205	5.214909495	4.266506811	4.849089769	4.767223755	4.648586624	5.076631951
ARL13B	9.710113121	9.169833848	8.839510986	8.766182041	8.333297868	8.633186161	8.301795398	8.039163217	8.835525424	8.415848128	8.72764775	8.60508822	8.789555049	8.423270895	8.124852973	8.082203444	8.238651631
ARL14	3.582924203	3.248894943	3.110027193	3.104593069	3.325101022	3.420769042	3.219156215	3.19752675	3.033451665	3.124917676	3.123685196	3.426212985	3.175930829	3.330320769	3.093962981	3.07066243	3.268094212
ARL14EP	7.943316363	7.736706427	7.858617872	7.61597732	7.683589062	7.382246187	8.344521179	8.083966186	8.364316479	8.549369866	8.388507957	8.473549582	8.276271965	7.782752542	8.119007024	7.952120214	7.61220161
ARL15	7.268619471	7.909977905	7.762871974	7.056695207	7.424682504	7.042726888	7.721580223	7.740054958	8.147111065	7.771577754	7.630866454	8.226284462	7.363483994	7.097797224	7.459525865	8.017269325	7.600918881
ARL16	6.824214383	6.990141183	6.788094316	6.080212188	6.218990518	6.386164339	7.020997261	6.599867378	6.366343131	6.772940574	7.01593957	6.84395402	6.987373898	7.214418853	7.177773368	6.736715288	6.656346937
ARL2	8.645638234	9.172777041	9.040559477	9.289447851	8.734126098	8.435520271	9.274995973	9.191791557	9.02063238	8.972840235	8.950027984	8.88388853	8.872220733	9.176914043	9.183272392	9.084761369	9.087830361
ARL2BP	8.815414095	9.321446422	9.1657543	9.36260131	8.552152389	9.34096136	8.591449488	9.023602223	9.18191793	9.115827179	9.046250836	9.02671863	8.786303021	9.25390592	8.93739076	9.039354242	8.862290185
ARL3	6.650366658	6.950112263	7.291049699	6.848675126	6.994172742	6.852292021	7.313530813	7.183903166	7.219100568	7.174205402	6.999383749	7.017105812	7.334143608	6.916772712	7.140772824	7.074705067	6.857363132
ARL4A	9.456855931	9.60714677	9.117504936	9.544691955	8.923969503	8.902806872	9.259767315	9.406177951	8.773957861	8.913690088	9.410887922	9.513353442	9.405276158	9.221649067	9.202308141	8.421244094	9.510832807
ARL4C	7.65893272	7.368749712	7.411614811	7.47683638	8.031667892	7.730162673	7.56159284	7.667925126	7.099229174	8.00619811	7.428718515	7.450482105	7.618373833	7.457269345	7.6142482	7.449132909	7.626831706
ARL4D	6.491378394	6.003893589	5.707764217	6.351564689	6.011622793	5.562667741	6.079931452	6.081128208	5.629735884	5.431442116	6.079156856	5.529491586	6.041520325	5.786869824	5.770353275	5.796585766	5.456959924
ARL5B	8.629181138	7.518768489	7.279040336	7.409931611	6.999422221	7.094227402	6.460531489	6.78626179	6.637374494	6.976562574	6.899879159	6.605928807	7.012154536	6.637773488	6.664521037	6.478570229	6.955198125
ARL5C	5.584554212	5.163122511	5.346274874	5.619678164	5.869569638	5.360145863	5.446583928	5.57694074	5.355950599	5.222950477	5.477456958	5.475639831	5.370120697	5.323759132	5.313664725	5.620648284	5.508872999
ARL6	5.236545445	6.967318289	7.03784782	6.329059131	5.119636438	5.52095167	6.680295422	6.350423447	6.76619644	6.184642796	6.728011121	6.131218865	7.557663446	5.935564123	5.962634094	6.421931631	6.057606361
ARL6IP1	10.70381601	10.67288674	10.50020419	10.402701	10.05252023	10.21957003	10.38366834	10.43164584	10.87208653	10.74682983	10.62434272	10.87626521	10.41002174	10.70213733	10.3922021	10.4313233	10.55769872
ARL6IP4	8.332166366	8.973040938	8.554086456	8.360745652	7.994476813	8.162848421	8.774281817	8.56163281	8.728256324	8.447366825	8.562430515	8.861466844	8.542344355	8.867411356	8.762450753	8.84600327	8.805598409
ARL6IP5	11.16771178	11.30417537	11.73592166	11.08035289	11.20524476	11.36460783	11.55032432	11.62638037	11.74539927	12.05400035	11.53415265	11.70657515	11.44902789	11.16687157	11.13467516	11.15676094	11.51044229
ARL6IP6	7.254126776	7.400805675	7.33409576	7.288593309	6.7999878	6.934797751	7.216407381	7.095449979	7.443682751	7.182142954	7.236630724	7.247184816	7.066104233	6.919451282	6.853414427	6.959953614	6.828973352
ARL8A	8.618030856	8.275084004	8.571821393	8.432461757	7.958639019	8.460187743	8.371644555	8.111476335	8.181809873	8.119757045	8.084394078	8.409699947	7.889875648	8.211988731	8.437625313	8.257343045	8.359047057
ARL8B	10.42996586	10.26079887	10.22968808	10.14892429	9.379870856	9.945051551	9.72577072	9.656041991	10.01907172	9.866025542	9.973763512	10.03586179	9.693684471	9.966571422	9.581594581	9.540011369	9.632836508
ARL9	5.068232005	5.114256061	5.059615712	5.26192227	5.661055663	5.258564512	5.707700028	5.489288707	4.903148705	5.191442611	5.062387269	5.197769254	5.173624953	5.345258407	5.262933796	5.48823578	5.453286135
ARMC1	8.757160802	9.325050046	9.278985146	8.809566478	8.500392365	9.123670261	9.55734539	9.634850871	9.559720531	9.6063721	9.586747045	9.667895578	9.320427567	9.137704875	9.246958925	9.521458618	9.279543066
ARMC10	7.832530994	7.84542641	8.183665934	7.88864949	6.971435772	7.478443831	7.990016862	8.324475501	8.24477797	8.248477066	8.308250766	8.293284627	8.291916358	8.27759327	8.243121819	8.17261069	8.232530073
ARMC12	5.934729187	5.68888578	5.634330638	5.691148945	5.780245297	5.935133024	5.508563181	5.299523333	5.399454726	5.360684518	5.52169935	5.351108223	5.478578836	5.644229766	5.13453202	5.700368546	5.652301261
ARMC2	4.81532332	5.932784656	6.921798947	5.199845368	5.009006836	4.964090325	7.144054923	6.442387421	5.263177799	5.484364545	6.523656	5.484951283	8.630260699	5.363803633	6.451745892	5.911390282	5.92108834
ARMC3	5.226919074	5.994089506	7.780702287	5.309175014	5.542160261	5.367714433	8.65456732	7.523872662	5.387782317	5.444503649	7.99969218	5.793723356	9.682702766	5.851992061	7.540709306	6.507744246	7.417894584
ARMC4	5.012488787	5.711665357	6.416725408	5.029157694	5.448948881	5.578470901	6.726639464	5.879645669	5.287184084	5.09423268	6.245191001	5.142826469	7.366440861	5.489067861	5.846249672	5.580283957	5.918012804
ARMC5	6.757000705	6.741442909	6.489836266	6.730072326	6.922791973	6.774583577	6.689356385	6.393632837	6.402085556	6.587216475	6.651902448	6.442475815	6.307028104	6.902358724	6.90631344	6.399292203	6.591797534
ARMC6	7.037097528	7.093387356	6.771397793	7.115352129	7.410397023	7.085279993	7.16760448	7.015984369	6.83742512	6.629753747	6.897261775	6.825784197	6.902068615	7.282647577	7.37592119	7.227208258	7.262852254
ARMC7	6.846774914	6.66840469	6.833274158	7.06401108	7.230187275	6.883944615	7.074711663	6.913602692	6.878602791	6.744775655	6.94704804	6.922126588	6.750320112	7.246653909	6.910831355	7.011521022	6.874022234
ARMC8	7.271300735	7.264162747	6.94534693	6.803516629	6.712483231	6.844505067	6.302379318	6.57647154	6.611921334	6.670662279	7.069225807	6.683710753	6.586339101	6.717918803	6.646206522	6.118862373	6.429265786
ARMC9	5.599665591	5.870033776	5.433947563	5.917068633	5.615688012	5.566130662	5.493734423	5.193073095	5.320392822	5.428150887	5.487171744	5.634020642	5.692418157	5.99480558	5.5632914	5.464292937	5.550468306
ARMCX1	9.111823236	9.8272608	9.630954025	9.555954867	8.45947647	9.402833091	9.291907985	9.263644077	10.01128184	9.544234189	9.424457317	9.570181275	9.246681767	9.120119112	9.231272347	9.400139015	9.120568419
ARMCX2	8.18448851	8.341719093	8.608442092	8.591013288	7.084449201	8.211938019	9.223090807	9.207782415	9.34027523	9.123909066	9.298652351	9.037214951	8.756173563	8.945119205	9.261565898	9.446619094	8.765262946
ARMCX3	9.196479083	9.341233427	9.256364674	9.07853091	8.79521358	8.823860539	9.044429895	9.270679325	9.708182259	9.738719568	9.802063584	9.560444183	9.055517788	9.299759478	9.420292891	9.436729992	9.366891675
ARMCX4	5.378411741	5.731877865	5.60618544	5.48230943	5.636139883	5.907716688	5.541296174	5.64694474	5.901593886	5.811544908	5.627840299	5.836029449	5.68263906	5.648246321	5.484642524	5.797491803	5.419588728
ARMCX5	6.091502711	6.791852202	6.820112421	6.500749347	5.798886558	6.426036722	6.82100556	6.791066406	6.751089851	6.557865535	6.41278682	7.004851997	6.703309198	6.337470678	6.457723722	6.385545613	6.39903226
ARMCX6	7.149297777	7.279638738	7.21027803	7.528825561	7.424020672	7.294851899	7.700611816	7.546033578	7.495621908	7.498698605	7.412118069	7.684209112	7.254537217	7.486222494	7.458554292	7.572361866	7.363848167
ARNT	6.638943578	6.803142329	6.840550961	6.718458612	6.443570169	6.82364021	6.330741093	6.550655032	6.937208731	6.990047295	6.711086879	6.462844167	6.539805248	6.547487615	6.448063498	6.586564687	6.442562138
ARNT2	6.870730351	5.965845568	6.078472024	4.990217566	6.711069895	5.668114362	6.925175198	6.693728978	7.204482829	7.307995372	7.146279225	6.888755522	6.653411724	6.770646442	7.242220925	6.949733366	7.132502331
ARNTL	8.452286568	8.628645904	8.572138981	9.054025119	8.400516272	8.486322261	7.141351945	6.862965705	8.344841833	7.828073726	7.27089132	8.156782242	8.392038048	7.7930852	7.952318337	8.069291193	7.596871164
ARNTL2	6.899277992	5.019587537	5.78268621	5.479737371	6.520868743	5.348391177	6.196233502	6.346304557	5.459801777	6.692448235	6.370304356	6.378145275	6.216287345	6.246491751	6.040663307	5.79780843	6.016298741
ARNTL2-AS1	3.267652955	3.024170644	2.858652744	3.135928905	3.322208429	3.047538447	3.040528411	3.03517975	3.095347823	3.089173158	3.044207741	3.135115926	3.280325456	2.995382722	3.056247386	2.999641528	3.104089633
ARPC1A	9.90893771	10.21793445	10.31080956	10.0882548	9.267677327	9.775294843	10.04076399	10.06670334	10.0780598	9.913056033	9.851678075	9.821425236	10.10017799	10.22736254	9.915914768	10.16112953	9.996801889
ARPC1B	11.07193294	11.14221846	11.51322746	10.64834366	10.31503287	11.11510601	11.49569231	11.18760513	11.26316334	11.2248001	10.85086595	11.66262841	10.51215217	11.45573458	11.31688731	11.31030825	11.52034881
ARPC2	11.66019528	11.70149919	11.78821901	11.4861571	11.22092168	11.38258346	11.73352281	11.56144272	11.75606665	11.77224767	11.74491274	12.22932086	11.30644626	12.00811587	11.96465253	11.9727533	12.06534815
ARPC3	11.44001792	11.1555163	11.81600797	11.48174617	11.10607094	11.29639803	11.46138767	11.17727722	11.44865486	11.46187584	11.39080466	12.05134994	11.20435263	11.76214632	11.61965828	11.48273898	11.65975129
ARPC4	8.316794843	8.607303446	8.649150639	8.419223382	8.168206018	7.941110237	8.610846732	8.507901862	8.186014948	8.115831812	8.224581269	8.333781708	8.078447539	8.875375881	8.760761558	8.769301366	8.869305914
ARPC5	9.269557722	9.150813367	9.710914121	9.285403271	8.725169228	9.417870982	9.076243773	8.976169767	9.260362218	9.127823463	9.237000167	9.453575503	8.864273807	9.073687815	8.777931419	8.976952868	9.017193837
ARPC5L	9.849471002	9.053271626	8.693070539	8.725538341	9.057310327	8.57489236	8.52819029	8.674639226	8.454885914	8.771376177	8.856003674	8.512636302	8.584796183	8.63298249	8.522175686	8.20037287	8.41971581
ARPIN	6.464896864	6.71782823	6.639413924	6.610882485	6.629680026	6.685105536	6.815138544	6.776913724	6.790381129	6.7463707	6.799379772	6.786160488	6.657816818	6.898156431	6.981225345	6.812419652	6.999488704
ARPP19	9.464938866	9.310148029	9.140757288	9.14476225	8.715265381	8.814415384	8.944239221	9.056071891	9.104944945	8.980784775	9.233437617	9.08475578	8.93174312	9.102105761	8.826466004	8.995238086	8.933380017
ARPP21	3.280000888	3.196111701	3.213661649	3.415984041	3.670359343	3.389474062	3.282597577	3.291255363	3.235451026	3.281032039	3.112858513	3.260339111	3.183188231	3.211190193	3.21820869	3.231225544	3.27122825
ARR3	6.147667904	5.864419028	5.913280302	6.344058436	6.784887867	5.87900347	6.018794436	6.144778212	6.049126328	5.970236947	5.984638659	5.863016739	5.798955074	6.063617731	6.008211711	6.171472203	6.133311342
ARRB1	7.787127713	8.507706208	8.067093148	8.069126948	7.359997642	8.483598272	7.662870568	7.404699242	8.42032251	7.757677715	7.700616587	8.426363429	7.27420188	8.096705153	7.691923051	8.122825379	8.092893494
ARRB2	9.30275736	8.282516956	9.341378027	8.843398977	8.143194255	8.816996651	8.572269348	7.735477188	8.411824625	8.171335358	8.165849319	8.974257742	7.681892968	9.367994022	8.979516158	8.766297257	8.980924776
ARRDC1	6.032881557	6.241368186	5.988312587	6.135590208	6.000107752	6.259811148	6.1397095	6.147440702	6.167953199	5.991351887	5.948755132	5.927842022	6.09772543	6.61479756	6.312088688	6.405910001	6.378979224
ARRDC2	8.048282855	8.691779174	8.314112844	9.155275924	7.709122947	8.169091949	7.917491673	7.986567372	8.269070812	7.995485274	9.240177564	8.200063772	7.947039912	8.63758409	8.563460803	8.161516739	8.2690627
ARRDC3	10.62107812	9.553742212	9.721463154	9.659396399	9.886277148	9.115248206	8.783863459	9.64477601	9.77783456	10.00946071	9.973163329	9.824118697	9.558813242	10.10098489	9.47269806	9.673622145	10.08611075
ARRDC3-AS1	6.174107389	5.748135807	5.858498763	6.049258059	6.454046522	5.870910452	5.931517969	5.75042332	5.640150413	5.811591273	5.647046703	6.084029282	5.966944142	6.028240001	5.691999575	5.91084075	6.001426506
ARRDC4	8.924818067	8.337519682	9.345409	8.697763984	8.031858877	8.729613318	9.273117207	8.847268764	9.85538752	9.713351607	9.784914364	10.39890226	8.654493842	9.425761121	9.513648803	9.412191598	9.706259712
ARSA	6.256089012	6.214621006	6.298663821	6.32419784	6.159694761	6.317415874	6.779128266	6.479220694	6.127382523	6.047991482	6.106891479	6.526794607	6.109757214	7.091283702	6.79924754	6.752358005	6.870305465
ARSB	4.922522806	4.787196428	4.772869133	5.133372459	5.067244147	4.84880059	5.010290275	4.685835067	4.858285147	5.122321261	4.951040885	5.368878583	4.542736802	5.227275288	4.912321285	5.039055965	5.060588037
ARSD	6.729065678	7.43075903	7.291782173	7.168532241	7.246259753	7.770164176	7.781743174	7.622274228	7.360917546	7.324432403	7.131189939	7.328148176	7.548156152	7.722543781	8.108897612	7.673456669	8.177690564
ARSE	5.31697445	5.661971771	5.557793438	5.477239746	6.226430653	5.949430301	6.053989994	5.879267993	5.956496963	5.802281609	5.495580462	6.106159794	6.177070327	6.428125432	5.979690347	6.384028516	6.861215499
ARSF	5.9151759	5.355693165	5.783631977	5.590773905	5.996513651	6.013634472	5.781045284	5.651115985	5.531672228	5.494621434	5.5228363	5.838138409	5.781631876	5.661245808	5.674052101	5.465347004	5.71678422
ARSG	5.35552344	5.141292396	6.429828307	5.384884577	5.492663158	5.514398909	5.3166876	5.434574824	5.290421559	5.803725817	5.246946835	5.740371428	5.500285858	5.457100157	5.698267081	5.533731444	5.82699442
ARSI	5.424028275	5.848773361	5.51324442	5.614045316	5.291677984	5.844117132	5.697854825	5.593057525	5.952178051	5.711074136	5.604973018	5.781340888	5.474791785	5.807389743	6.184199805	6.197727288	6.077252729
ARSJ	7.376705699	7.045918874	6.844890756	6.637545948	6.57736874	6.534735832	7.010407663	7.099592618	6.843483319	6.71435204	6.977165623	6.801843658	6.857164037	6.67929022	6.517352203	6.817375997	6.758986252
ARSK	5.596325038	5.754778388	5.716828222	5.939137565	5.998201494	5.808402421	5.766832773	5.620664111	5.710205738	5.756909695	5.923930427	5.548763034	5.508112609	5.35956581	5.406139496	5.239818846	5.337524832
ART1	5.429905359	5.3341064	5.215557801	5.555068331	5.782641196	5.399149586	5.383830188	5.049948784	5.273726546	5.250788466	5.193940004	5.342385949	5.303608752	5.315115854	5.196871537	5.240374355	5.350641884
ART3	3.553465487	3.681206688	3.271479906	3.544733451	3.34226838	3.432021777	3.460394251	3.158380174	3.318965438	3.233804058	3.129697738	3.509081576	3.248617773	3.33642985	3.343153587	3.129692971	3.281479485
ART4	4.379131045	5.60431773	4.91199688	4.7992887	5.261501868	6.129965651	4.735187908	5.11848224	6.239193475	5.134647314	4.983121474	5.530807361	4.848909115	5.036423058	4.820058846	5.211243721	4.834831646
ART5	6.013395241	5.733031076	5.682220177	6.144298323	6.732434269	5.813687558	6.175706679	5.867663389	5.956312055	5.781144635	5.876889202	5.794524074	5.783919106	6.016555776	5.745363281	6.139473099	6.252179214
ARTN	5.417738074	5.065090663	5.339090337	5.468076989	5.534941892	5.296462721	5.966358918	5.465940893	5.209516637	5.28517598	5.417387544	5.626489595	5.518069657	5.892620124	5.8439454	5.78394829	5.741942349
ARV1	6.53857066	6.528389349	6.61950639	6.530607345	6.595816726	6.886931104	6.932331783	6.792005556	6.643436444	6.978185361	6.855350323	6.772334082	6.892482895	6.8603813	6.651430798	6.894879338	6.757616774
ARVCF	7.037422064	7.173308888	7.000620507	7.302270044	7.602491556	7.165391777	7.264875458	7.196989861	7.190747022	7.096813195	7.039720375	7.248403398	7.190004664	7.042965108	7.120033534	7.279287765	7.169609728
ARX	4.730935043	5.035442062	5.76082024	4.747344467	5.391934832	5.167101557	5.90166801	5.27739657	4.981242821	4.691614287	5.852092661	4.888513314	6.633873485	4.767890387	5.94157793	5.023268374	5.513610125
AS3MT	5.005565864	5.834693698	5.568415993	5.289971195	6.20361307	5.85883184	5.754506016	5.705119848	6.164153213	5.785217405	5.599321685	5.844367805	6.07137377	5.790274924	6.016410419	5.912651718	6.021432623
ASAH1	9.658059618	9.827607115	9.72495537	9.785796978	9.622470192	9.7077618	9.804270519	9.449206919	9.746032739	9.490816879	9.51652314	9.906093465	9.496458853	9.776216218	9.476082151	9.499481345	9.668516348
ASAH2B	4.913879916	5.118954623	5.544751205	4.936954325	5.251384789	5.245342696	5.109409366	5.311854401	4.969367802	5.417851461	5.48836738	5.084519776	5.886653519	5.150016684	4.949708294	5.051425747	4.86720154
ASAP1	9.639980063	8.78467454	9.008528563	8.950646706	8.418842675	9.058519979	8.657914176	8.586835793	8.719747835	8.907726975	9.270549071	9.101634445	8.390222198	8.861595546	8.757624966	8.813839338	8.739858694
ASAP1-IT1	9.146202645	8.269522838	8.105712793	7.630951002	7.487226027	8.09588888	7.495215543	8.039263237	7.878268703	7.882978287	8.423816715	7.239750271	7.800014347	7.272441507	7.704928103	7.481763226	8.458651869
ASAP1-IT2	6.971385305	6.445928014	6.39724319	6.036444307	6.172840278	6.238155783	5.293008228	6.116771626	6.297806115	6.591797095	6.833504858	6.767527823	5.804578343	6.580346162	6.399495648	6.762515105	6.398441973
ASAP2	8.399255481	8.792977406	8.237803289	8.39332769	8.140029477	8.768037845	8.801115411	8.868201708	8.9342954	8.917915552	8.873919063	8.52154217	8.729737699	8.3766852	8.098096712	8.575481761	8.230534474
ASAP3	6.395631081	7.086363642	6.658162311	6.732413168	6.723906182	6.940266153	7.290999242	7.050863323	7.017654863	7.022535886	6.650983407	6.925638591	6.841332692	7.433523938	7.395162459	7.593650187	7.354081549
ASB1	5.586784546	5.792567307	5.766809571	5.2401529	5.631938205	5.968169964	6.005414339	6.084478787	6.111800038	6.050997158	5.77867816	5.942106841	5.939789951	5.614602196	5.905879579	5.963217276	5.774566338
ASB10	4.948904618	4.812639718	4.818809293	5.222197752	5.150702136	5.058764401	4.869145291	4.926061929	4.796207464	4.84829808	4.882983462	4.880361474	4.927906335	5.054553767	4.861078422	4.966091927	5.033206475
ASB11	3.590064327	3.518914469	3.195345375	3.69061122	3.436868236	3.986230387	3.547533698	3.310283119	3.331773444	3.399080727	3.625586597	3.672974064	3.397063711	3.756272086	3.523346994	3.566844033	3.804658693
ASB12	6.252093849	5.778459562	5.751028064	6.26614906	6.900241882	6.622067129	6.04775388	6.008971386	5.832390742	5.936496437	5.556698376	5.993629763	5.935730362	5.84232836	5.779512027	6.115921759	6.045249677
ASB13	7.566941441	8.071435352	7.787229232	7.769593999	7.717068749	7.992526139	8.250780784	7.813830198	8.061236617	8.230070937	7.830382352	8.735063003	8.162918376	7.954849912	8.228404634	8.14150764	8.145857738
ASB14	5.022691942	4.733466163	4.94135237	5.098974001	5.824004532	5.117582809	5.025713076	5.076965335	5.030659946	5.044890306	5.091755983	4.9847697	5.146081301	4.958768719	4.967566982	4.939563688	5.175226904
ASB15	4.541426281	4.562145751	4.579892442	4.927059121	5.846601246	4.808997856	4.63565675	4.66294578	4.722371407	4.72109364	4.40421222	4.751607747	4.552063277	4.584600874	4.465374491	4.905381655	4.55179521
ASB16	7.203917301	6.952185508	6.988807238	7.638467025	8.085304904	7.552571501	7.659740103	7.323108257	7.076644965	7.103115579	7.185122373	7.515386597	7.238756075	7.288276834	7.174186317	7.491335196	7.550714914
ASB16-AS1	4.60771035	4.918004784	4.80950736	4.987953553	5.087198008	4.892677363	5.14361625	5.273074755	5.027168596	5.324462052	4.788325475	5.162236105	5.35178894	5.425905975	5.180257301	5.763459635	5.283150301
ASB17	3.358966196	3.356654441	3.361437981	3.660904178	3.809430353	3.603746041	3.628191566	3.277810605	3.286046848	3.24210859	3.237136952	3.338876525	3.362129938	3.47644418	3.321263981	3.247670385	3.259235747
ASB2	4.820437274	5.822593669	5.013535178	5.260141397	5.008361416	5.385535248	5.674869631	6.331129315	5.321786975	5.645812785	5.797285756	5.364229575	5.915652637	5.474215028	5.591936081	5.486411304	6.011101102
ASB4	3.81718813	3.712277885	3.686841781	3.903043255	4.172913801	3.986919656	3.958279728	3.787022139	3.634012156	3.664769895	3.733815556	3.825275114	3.893316112	3.728244012	3.807285658	3.768281118	3.841844085
ASB5	3.011017238	3.389492764	2.864664778	3.171126433	3.317658886	3.110208536	4.045047783	3.344879329	3.402951942	3.222771076	3.250519903	3.159283407	3.994772833	3.419795555	2.958891214	3.213458515	3.193277638
ASB6	7.404097629	6.96794987	6.929594952	6.884749536	6.923851726	6.93354149	6.997035432	6.88102979	6.952269084	6.924103549	7.071619792	6.975312979	6.904989942	6.854335603	6.83293523	6.997903003	6.891860872
ASB7	6.528069358	6.72914011	6.474572515	6.31992924	6.529101809	6.217945112	6.484986212	6.532759572	6.504211792	6.535152785	6.752005649	6.72167699	6.401525854	6.443936089	6.433893691	6.370855306	6.471604377
ASB8	7.26926028	7.655303928	7.829046782	7.421516002	6.779400977	7.673627155	7.747886192	7.605304754	7.916555325	7.636548099	7.589258705	7.896061884	7.554939881	7.36514911	7.658436181	7.564064481	7.46216091
ASB9	5.999624299	6.508210212	5.97479177	6.563038876	5.440088969	5.890041213	6.16663978	6.148145393	6.555426984	6.350276647	6.142073742	6.223349561	6.29924333	6.246571709	5.955462593	5.975554883	6.142652434
ASCC1	7.641624339	8.209249697	7.971852662	8.052582694	7.332128106	7.786857963	7.736830659	7.650447968	7.554507923	7.56079744	7.656836244	7.519791143	7.513626401	7.463788181	7.590965789	7.468895544	7.24969559
ASCC2	7.698217644	7.58625951	7.713468268	7.397801736	7.397039448	7.639155936	8.109411738	7.822027958	7.668421781	7.843897439	7.786240306	8.135955655	7.616529904	8.3610894	8.350116847	8.11196412	8.259540768
ASCC3	7.390131839	7.138694658	7.38170774	7.212281675	6.963219058	6.661892053	7.583934767	7.677421431	7.359265182	7.68261924	7.702372791	7.43740477	7.610875256	7.220989472	7.437825859	7.268756755	7.360607355
ASCL1	4.44267329	4.290221367	4.409378789	4.483279588	4.835013433	4.456730147	4.661198904	4.483358724	4.402738404	4.387804173	4.258680298	4.314902788	4.662047356	4.455014336	4.493637469	4.463970845	4.402488591
ASCL2	4.331884015	4.572541174	4.565317281	4.346068305	4.179271432	4.263885428	4.628124581	4.557053187	4.29252509	4.255152442	4.280810428	4.368391621	4.534171413	4.235634867	4.28703905	4.36948955	4.161099452
ASCL3	5.313702857	5.013944688	4.746990013	5.608567806	5.831281929	5.455289727	5.814272861	5.346955237	4.861451582	5.106942054	5.074588912	5.244456276	5.340412591	5.26991048	5.223352987	5.335626668	5.201535951
ASCL5	4.156713857	4.461702067	3.890841701	4.303852909	4.525813257	4.425472645	4.747381885	4.257251784	4.370161795	4.670399141	4.190474858	4.450351213	4.555520811	4.322278923	4.354974227	4.30029736	4.184734634
ASF1A	7.905923127	8.923648022	8.493185381	8.506922516	6.970909921	8.30016044	8.342708048	8.378991743	8.929127984	8.633359839	8.26515552	8.770281716	8.229259763	8.096813074	7.871606749	8.322719531	7.946190676
ASF1B	5.401491324	5.514369398	5.712324901	6.003781923	6.453132189	5.555933151	6.082999906	6.025779788	5.456899798	5.849514871	5.430618282	5.990355564	6.042488735	6.352850302	6.092937865	6.158319942	5.879959811
ASGR1	6.362665881	6.541476477	6.65137388	6.925534486	5.981737929	6.543804275	6.309021905	5.842942459	6.49860115	6.335950414	6.066165489	6.659279556	5.951754367	6.167746035	6.216780347	6.092070152	6.382641714
ASGR2	7.407761205	5.856195861	7.299733083	6.629309176	6.137652158	6.115376873	5.895139587	5.494236158	6.032235923	5.794416543	5.957698043	6.025654898	5.852440781	5.954780695	6.232300834	5.96394186	6.140830009
ASH1L	8.752427694	8.61099694	8.359628491	8.15314951	8.066460539	8.373824338	8.231503319	8.453424056	8.432331688	8.273744924	8.443409646	8.122951335	8.274213199	8.041660072	8.145389438	8.268998797	8.11094052
ASH1L-AS1	7.114381305	7.22530355	6.893049869	6.691540268	7.107876194	7.069759058	6.737447805	6.80829509	6.589314013	6.662136817	6.481923879	6.660466821	7.020356515	6.449799707	6.395506834	6.388536838	6.411304548
ASH2L	8.611623451	9.208321263	9.367964979	9.219413394	8.833541047	9.18737488	9.312847242	9.259493859	9.435405201	9.28827899	9.143043496	9.448109838	9.159006667	9.150056212	8.994147429	9.221536823	9.200781672
ASIC1	5.127080071	4.751461408	4.746020235	4.936723608	5.548061445	4.992059143	5.406648021	5.296447209	4.68363798	4.932426025	4.631279657	4.974480611	5.304236532	4.939170236	5.34874545	5.176637647	5.103425806
ASIC2	4.398068655	3.997311202	4.434090608	4.492989008	4.927112592	4.792740067	4.615438653	4.245257645	4.248301624	4.036242658	4.350148513	4.324331411	4.250877148	4.422131391	4.263293479	4.546025648	4.755188311
ASIC4	5.400867805	5.061007213	5.059615712	5.487357086	5.641944975	5.504098546	5.41445816	5.37705742	5.412537723	5.152964956	5.181737799	5.168245412	5.173872132	5.030421529	5.189363438	5.249099526	5.100121199
ASIC5	3.498348639	3.316711065	3.239561337	3.726411057	4.243592228	3.610709705	3.595770093	3.466995692	3.399926989	3.412636694	3.394621813	3.403737745	3.594664856	3.665197126	3.220161586	3.328717263	3.626628032
ASIP	4.727732744	4.432488941	4.800965661	4.898489356	5.123390033	4.960943063	4.806654169	4.638581042	4.793181572	4.401115844	4.714993668	4.838044429	4.620931322	4.870135573	4.618877257	4.453435531	4.420647419
ASL	8.491138276	9.527177431	8.879344263	8.548582588	8.419309231	8.501922095	8.549345568	8.350018822	8.186529026	8.316527446	8.737516821	8.552504189	8.850026947	9.22575278	8.753031147	8.215570262	8.7409229
ASMT	4.67948402	4.434413453	4.63637418	4.387522122	4.630660049	4.451410914	4.498482959	4.568774585	4.438784125	4.257777607	4.315615466	4.479131143	4.464355903	4.320820297	4.74959491	4.461107324	4.44116044
ASMTL	8.016463415	8.107237326	8.247923916	7.69854853	7.353321107	8.14959997	7.871223854	7.963881759	8.052305457	8.087668819	7.755227683	7.95470294	7.8662796	7.753279788	8.1955888	8.261603222	8.005089949
ASMTL-AS1	5.836653539	5.745311213	5.776113696	6.156636308	6.360256105	6.276761971	5.939612471	6.024842217	5.786682337	5.792645951	5.711835753	5.985023837	5.792963563	5.898140971	5.938936454	6.209865826	6.037211028
ASNA1	8.758927285	8.994445921	9.132564081	9.029515357	8.410949535	8.926023261	8.803214368	8.62125615	8.67800256	8.676615408	8.845522102	8.902643712	8.902021708	9.288263694	8.871320146	8.944145295	9.04136763
ASNS	5.591756283	6.19807124	5.54488709	6.561127243	5.48612985	5.716794288	5.389526826	5.578333945	5.459271446	5.61879791	5.486273796	5.297049984	5.514120218	5.730799292	5.512799354	5.259472849	5.389462627
ASNSD1	9.742525623	9.505729561	9.444546232	9.099494852	9.127309396	9.249551698	9.220191208	9.41088093	9.695092515	9.642649698	9.593629902	9.369370567	9.402275663	9.216435869	9.229062819	9.283292688	9.234980564
ASPA	5.660746218	6.072540456	6.730884882	6.357517757	6.068645188	5.414278551	6.415048106	6.760383046	7.073480431	6.529181754	5.94491601	6.915068197	6.271202919	6.4824874	6.499470396	6.625226318	6.594902333
ASPDH	6.462203347	6.331862915	6.373415806	6.651887613	6.345193774	7.025776656	6.726420298	6.312062194	6.046500684	6.312648883	6.059742299	6.25105702	6.316482751	6.318286368	6.473042878	6.332388193	6.530291773
ASPG	5.189079444	4.952658104	5.05926186	5.280285769	5.11291868	5.248841659	5.240012048	5.191338688	5.118208011	4.990705104	4.825738885	5.322925709	5.090053477	5.191791256	5.105544353	5.308936875	5.394761844
ASPH	7.819557215	7.192231246	7.242971285	7.162589213	7.415010481	7.375480916	7.171237461	7.323275393	7.055547014	7.269462421	7.184072469	6.970053856	7.104792266	7.018137322	6.788566884	6.731277456	6.734174535
ASPHD1	5.897983533	5.504297523	5.453717703	5.865493087	5.875264971	5.864764879	5.921065707	5.619509385	5.526383559	5.811286719	5.589925075	5.939429251	5.631401182	6.24724594	6.147460243	5.585126413	6.010175853
ASPHD2	5.956510154	5.407850238	5.439118629	5.827472666	5.247749198	5.59952071	6.130045701	6.22862001	5.748025992	6.405963753	6.064890157	6.067399095	6.047794585	5.469587813	5.760657953	5.714893939	5.643312548
ASPM	3.732530316	3.836238878	3.746091916	3.830017428	4.240628365	3.957019127	4.136647524	4.150617916	4.035280971	4.247358706	4.178450378	4.377297271	4.067064337	4.111474811	4.243057823	4.045879996	4.168166556
ASPN	6.789656077	9.150760342	5.887447191	6.31704257	8.20416382	7.241397583	9.041473844	9.614381118	9.667993408	10.03346689	9.893125579	9.424602015	9.646605422	9.567290205	9.098835536	10.2375237	9.608453069
ASPRV1	7.165623645	6.429349678	6.500027017	6.727070448	6.77728389	6.418928092	6.329406125	6.341923235	6.510354278	6.362117403	6.420622477	6.459045051	6.461978612	6.335093697	6.0905018	6.371655038	6.513670902
ASPSCR1	6.810100189	7.617249653	7.056456094	7.278350725	6.509995225	7.377266787	7.086016414	7.047815962	7.040105867	6.991423904	7.125457499	6.881455366	6.819518556	7.941913718	7.479110076	7.266885057	7.840546558
ASRGL1	9.226084463	9.004667039	8.544728789	8.651196784	7.852219389	8.359209072	7.545523494	7.231439398	8.249509659	7.943238206	9.023201645	8.597589179	7.08417698	8.801746203	8.016752717	8.261428858	8.248934574
ASS1	9.480653768	9.674236748	9.077272619	9.752545321	9.717206453	9.218111025	10.96348446	10.62115732	8.824743053	9.316168668	9.709514654	9.094415198	9.898917163	9.878281138	10.20425997	9.744821318	9.644392451
ASTE1	6.795106465	6.990323825	6.817258357	6.65030645	6.845326891	6.950136373	7.285480863	7.26814622	7.319450819	7.40505874	7.348386568	7.158884113	7.277832751	6.585391699	6.833088739	7.064578088	7.042941129
ASTN1	3.681341757	3.445834611	3.312614341	3.796133346	3.651249135	3.884837741	3.776232904	3.677343212	3.688375297	3.633448537	3.679626825	3.757822464	3.56971087	3.522546358	4.513844992	3.426873001	3.57307044
ASTN2	4.3406827	4.37699383	4.710087265	4.679036236	5.065970115	4.624118969	5.083016784	4.79603325	4.794291537	4.756628237	4.633669318	4.726200404	5.257975862	4.860322821	5.140268729	4.808976896	5.107859649
ASUN	8.596487712	8.472606669	8.864102255	8.359223537	8.20882486	7.827100085	8.61187971	8.749051835	8.705925917	8.757481524	8.840054854	8.897993998	8.606606332	8.575284239	8.527371078	8.372053963	8.375680997
ASXL1	8.466610889	8.441798397	7.858389243	8.014576268	8.124640941	8.270981871	7.259576257	7.822442123	7.864689166	7.909223079	7.866363493	7.961310821	7.547496874	7.865288533	7.888718949	7.915678764	7.871321846
ASXL2	6.717317352	6.825739788	7.071537564	6.827997526	6.596799192	6.791529362	6.942986839	7.167491518	7.078245082	7.337966036	7.233438909	7.236942906	7.184560418	7.15804319	7.042118115	7.189215198	6.875036671
ASXL3	5.012830455	5.112122604	5.290209679	5.339877018	5.652011862	5.292421432	5.400468258	5.309946838	5.366495491	5.214977599	5.074412856	5.27697494	5.473990097	5.073109838	5.373760839	5.313048649	5.422936292
ASZ1	3.384896636	3.497701465	3.387797244	3.440411799	3.697286939	3.264903468	3.277306732	3.22670955	3.490431196	3.789742226	3.348066243	3.583741236	3.463535321	3.245824047	3.15942386	3.483432355	3.593552106
ATAD1	8.169101646	8.36965146	8.488584276	7.960845038	7.670946254	8.172308637	8.135902995	8.028247862	8.58452788	8.550601457	8.270372826	8.443964247	8.299015364	8.153416865	8.051944654	8.094042612	7.770839113
ATAD2	5.658734692	6.367241389	6.1521717	5.726373621	5.555406223	5.584702377	5.638480803	6.001650194	5.997406478	6.172946228	5.977592066	6.203675954	5.782879395	5.957716223	5.885134403	5.74072466	5.567928869
ATAD2B	5.92401716	6.000988425	6.0771712	5.882527548	5.763930905	5.743166467	5.364057858	5.97957758	5.887920186	6.00422064	6.341490094	5.811987743	5.998664197	6.036378621	5.695960105	6.028516577	5.6026333
ATAD3A	7.99174402	7.674208156	7.524824715	7.920150964	8.076342015	7.790505478	8.004622416	7.891390849	7.559169186	7.807385108	7.746359803	7.710699614	7.735320428	8.064498428	8.059202395	7.829890935	7.806262502
ATAD3B	7.327262051	7.069393589	6.991755909	7.291358011	7.526126107	7.319467657	7.197949746	7.07877036	6.841240182	6.915560155	7.157756657	7.126327533	7.20047776	7.502291196	7.374741695	7.338754845	7.3104037
ATAD3C	5.544252306	5.862765579	5.56785313	5.975282079	5.769425223	5.807415245	5.805796582	5.782843973	5.370360766	5.583922776	5.686574429	5.461613276	5.529504324	5.610257717	6.000515828	5.417905057	5.727141821
ATAD5	5.16912122	5.091168238	5.109882399	5.586616803	5.790543189	5.570797611	4.982921287	5.374946247	5.273865928	5.263197079	4.934660601	5.246778278	5.256518861	5.046362368	5.063002221	5.363327967	5.059302978
ATAT1	5.909591352	5.629024134	5.729539471	5.917116448	6.016097462	6.224887225	6.305631842	6.281086643	5.740972837	5.935139954	5.909652116	5.98853038	6.086851156	6.152477737	6.118572274	6.303558671	6.269303724
ATCAY	5.046179795	4.642117099	4.212722281	4.718105067	5.564379018	4.741143908	5.15464363	4.708234771	4.453410722	4.353006336	4.293664821	4.645692871	4.711303212	4.709742715	4.425953119	4.838019706	4.660217538
ATE1	5.73809393	5.98702747	5.839266955	6.157409911	5.965912195	5.916259781	5.88551822	5.847851474	5.751091471	5.831951455	5.991829982	5.760901226	5.682362002	5.805372817	5.653139409	5.911120727	5.715124926
ATF1	8.541297055	8.397131702	8.232115293	8.116745684	7.573819561	7.912861438	7.684413172	7.747924433	8.270767203	7.999341135	8.21009498	8.186393616	8.137989853	7.902557011	7.892462137	7.609454632	7.723805821
ATF2	6.710719001	6.648832163	6.653629777	6.442895847	6.199330999	6.296244969	6.423040645	6.637529741	6.789403284	6.842282355	7.076904172	6.441370112	6.530388632	6.510895155	6.385025845	6.793927794	6.299874001
ATF3	8.370990538	9.459456013	7.193030596	9.713515648	7.850488668	7.801691858	6.436124859	7.218497105	5.703069125	6.539601454	6.336985933	6.350608044	7.244796183	7.293335129	7.138270251	6.548247017	8.561259044
ATF4	11.97042534	12.23702753	11.4501344	11.90128225	11.26523722	11.55451589	11.09775908	11.24192669	11.29115029	11.23174598	11.59513341	11.01523233	11.05497051	11.41414025	11.87789163	11.5101414	11.27269684
ATF5	6.634111963	6.386388002	6.373034923	6.491914944	6.547903991	6.629865599	6.665230145	6.483852627	6.335525512	6.481443965	6.310646738	6.399881413	6.270588118	6.637404932	6.810114221	6.49766192	6.523920089
ATF6	8.98706323	8.717767467	8.80721279	8.682411893	8.518171152	8.895135647	8.582147679	8.712441301	8.734922822	8.702859977	8.824306112	8.468680742	8.659639239	8.607608362	8.616218544	8.469809166	8.549115543
ATF6B	5.58503957	6.105486223	6.061144457	5.769349617	5.474179082	6.068730972	5.9825416	5.909076015	5.862932672	5.413425795	5.635706397	5.819262077	5.77629517	5.724480213	5.631858429	5.939830274	5.686475813
ATF7	6.415762299	6.668133358	6.534792733	6.509047802	6.63428481	6.754246512	6.528890705	6.364474982	6.363850061	6.275875453	6.310632994	6.48424666	6.410984024	6.817087475	6.382217423	6.462907657	6.533052106
ATF7IP	7.714387384	8.230870232	8.106211058	8.203540561	8.214889618	7.991864802	8.363972254	8.558393593	8.689209774	8.662473377	8.331212899	8.24670051	8.275465492	7.843590449	8.40385866	8.515399766	8.267015608
ATF7IP2	6.447485535	6.817776797	7.115804128	6.628102201	7.065281538	6.737879972	6.934551677	6.921974414	6.855098061	6.912339805	6.623922323	7.164710041	8.023187046	6.764850883	7.009905178	6.799807923	6.649794485
ATG10	5.206113302	5.686654095	5.624678025	5.369613597	5.309345705	5.141089376	5.506432681	5.586681981	5.597994801	5.62086199	5.307310609	5.474254225	5.547001786	5.399077407	5.172411124	5.563096278	5.437676002
ATG101	9.398528977	8.702376867	8.363684625	8.509588805	7.979861844	8.007740228	8.343532906	8.263711998	8.078654292	8.25439772	8.268290506	7.999911998	8.388781865	8.406125187	8.282750693	8.19215309	8.437127911
ATG12	7.919415158	8.042906827	8.101538213	7.974577124	7.592810315	7.679666557	7.788453352	7.848610731	8.081370731	8.153588241	8.123703325	7.857078399	7.806799114	7.559645008	7.841870771	7.62167979	7.485455584
ATG13	7.935584431	8.192755337	8.229368084	8.34185335	8.266575244	8.546404155	8.340179197	8.250762327	8.097394083	8.21816367	8.005518477	8.183133681	8.111901111	8.520553782	8.400399057	8.407445985	8.42494347
ATG14	7.175064963	8.077341575	7.722470341	7.272012317	7.219667314	8.246858979	7.938234622	8.046762683	8.333630239	8.030610283	7.821774962	8.189227306	8.107667425	7.732915815	7.982807239	7.958363531	7.754837561
ATG16L1	7.335257424	7.04940891	6.916687556	6.791468025	6.448693027	6.781892383	6.31758202	6.901020976	6.945370072	6.913910041	6.897812713	6.568791671	6.828817601	6.704489139	6.630030826	6.672310499	6.60813145
ATG16L2	8.224639213	7.451413617	8.550321399	7.525092394	6.613238398	7.88180734	7.581767933	7.436386481	7.910776155	7.778732657	7.45593962	7.848075063	7.167212069	7.319112291	7.403035014	7.284851297	7.854418084
ATG2A	9.143989965	8.84179436	8.749276476	8.571010581	8.307465674	8.660976111	8.537963919	8.297905506	8.313510904	8.341566797	8.389338409	8.287759558	8.126588375	8.514918904	8.65527385	8.371299354	8.583993427
ATG2B	6.484117394	6.986729308	6.975841217	6.894262809	6.659238565	7.179246479	6.800572888	6.885329626	7.094235101	6.866302162	6.908025087	6.659911894	6.910343763	6.531096563	6.563213447	6.676358421	6.524376449
ATG3	7.799965296	7.564648648	7.985563771	7.597492743	7.129495924	7.448999786	7.278639784	7.285468813	7.641272725	7.558698838	7.594075482	7.815013757	7.336173527	7.266086068	7.229132716	7.309451807	7.27941786
ATG4A	8.441912187	8.204895002	8.397907058	8.499851671	7.844142196	7.95549395	7.968817544	8.037111926	8.383643931	8.238017873	8.64004406	8.561236857	8.087440954	8.314929385	8.076768677	8.069859997	8.116271227
ATG4B	8.31198393	8.226844086	8.152410357	8.315463269	7.945065942	8.122724817	8.062979835	8.075497264	8.068842347	8.127880269	8.1718552	7.969820178	8.085210734	8.43221743	8.211364487	8.409089931	8.270175241
ATG4C	5.53838893	6.47423584	6.784635881	6.85241608	6.40398412	6.019011	6.94362568	6.947299421	7.448760003	7.379983783	6.836601368	7.557190579	6.290424415	6.353236249	6.796526464	6.799705135	6.897479992
ATG4D	7.046739942	7.294604541	7.126965416	7.542315326	7.011744127	7.02040834	7.307456427	7.198806322	7.135351616	6.839726427	7.079029836	6.888368506	7.110900718	7.058188586	7.541067075	7.142575718	6.988648175
ATG5	8.167918289	8.484221927	8.281249461	8.211952635	7.846792862	7.851200476	8.349252598	8.232197902	8.371020575	8.122921832	8.380100121	8.278108052	8.318081419	8.009808337	7.977624433	7.862244855	7.755843209
ATG7	6.550433057	6.385175614	6.902681554	6.353725949	6.389432578	6.388975972	6.872554688	6.65729127	6.849838555	6.650981961	6.740579513	7.067561633	6.565015978	6.927064497	6.564462718	6.785869039	6.834061506
ATG9A	7.850274281	8.126355029	7.885969581	8.217935959	8.013361967	8.109581549	8.13355171	7.899951916	7.823712867	7.979021196	7.960496409	7.924961973	7.597699256	8.65733036	8.650955122	8.478550972	8.52743475
ATG9B	4.571673266	4.363359581	4.637150713	4.800254287	5.338525476	4.440437146	4.534858365	4.573821589	4.318982314	4.475943579	4.526794357	4.435205288	4.691059436	4.465860295	4.624438413	4.73032663	4.832678256
ATHL1	8.10730795	7.396350972	8.18045565	7.691214869	7.37619362	7.013646497	7.999649102	7.669373067	8.170925956	8.036661701	7.542883349	7.752431572	7.62426084	7.50113243	8.465172749	7.949369486	7.999474254
ATIC	8.506470256	8.937354372	9.293466756	8.952716385	8.764392125	8.908158466	9.831928803	9.673871056	8.87036448	9.278305695	9.314270339	9.479898506	9.219808107	9.340576248	9.30168833	9.02951559	9.367402
ATL1	6.50231882	7.35873323	7.422414981	7.424294532	7.055181762	7.681678662	7.775597518	7.569686824	7.912835712	7.525008283	7.412250279	8.071879583	7.554871385	7.442626819	7.568486919	7.441093681	7.484277523
ATL2	6.856913128	7.19009352	6.762547305	6.641965077	6.710023201	6.748442647	6.497336286	7.156062162	6.520318947	6.682243475	6.966409354	6.407778611	7.207123571	6.776754624	6.262183417	6.618254079	6.556271321
ATL3	7.01718036	6.916707004	7.185105788	6.878988765	6.779988198	6.859954143	6.755974068	6.742986986	6.95199979	7.004237343	6.979591049	7.1297971	6.7604922	6.875550714	6.864642558	6.724129086	6.688133067
ATM	6.155197072	6.367178272	6.446618872	6.586777478	6.738533885	6.283722288	6.087986255	6.48971667	6.807176762	6.832439478	6.607191989	6.584250731	6.533541344	6.390644375	6.630932195	6.657349225	6.49821384
ATMIN	7.197900276	7.341625491	7.17055017	7.252058117	7.210018665	7.560605398	7.382774602	7.225691326	7.250887599	7.423387553	7.222893008	7.323911841	7.131686646	7.206853212	7.098752642	7.212064336	7.013793787
ATN1	6.768650949	6.717745379	6.540055361	6.889548859	7.287807458	6.919304721	6.74662973	6.828643404	6.738837138	6.681955923	6.724713019	6.743251912	6.797381256	7.505855189	7.226540261	7.399981224	7.272680954
ATOH1	5.190363007	5.035234168	4.822527459	5.436068177	5.602821335	5.279785909	5.736747204	5.376018694	4.859222817	4.65457916	5.100681264	5.397569406	4.941444897	4.945539149	5.322532554	5.175336021	5.512480215
ATOH7	3.332784932	3.24857652	3.40360142	3.533703274	3.555755075	3.453071423	3.41510458	3.444208785	3.22787406	3.511759989	3.507492389	3.235627219	3.452339761	3.335724612	3.478546041	3.478220281	3.350872735
ATOH8	6.049641368	7.07461117	6.282309668	6.863014702	6.194314467	6.578083	6.398209231	6.64940217	6.473307246	5.812046819	6.333222605	6.21822568	6.618644784	6.525316951	6.724525603	6.566568317	6.884921485
ATOX1	8.83959772	8.650166052	9.314506881	8.768853685	8.659788526	8.248259811	9.519091608	9.029877151	8.96420393	8.975797175	9.041442829	9.595735347	8.73358374	9.479516169	9.511437505	9.370836369	9.525145839
ATP10A	6.847434567	6.550341268	6.554028526	6.881693863	7.150280148	6.875646527	6.881469839	6.744698983	6.802892669	6.956645805	6.77992995	7.400074279	6.608489941	7.090884917	6.914666602	6.819480292	7.159311038
ATP10B	5.11274258	5.033628437	5.281943941	5.39562141	6.337687124	5.292888979	5.937605533	5.497641649	5.226534823	5.391755329	5.252411344	5.259198886	5.670007034	5.456091514	5.778515939	5.432693273	5.312343496
ATP10D	8.613205287	8.856697621	8.472440081	8.361419644	7.947009932	8.5658775	8.088604156	8.475524216	9.05499108	9.144488866	8.963553974	8.78443176	8.317135699	8.51291432	8.261233441	8.513651349	8.055314424
ATP11A	7.561841253	7.141172857	6.821948055	6.972475935	7.243849834	7.29815297	6.251531904	6.322586939	7.081370249	7.175124412	7.011135766	6.744872095	6.205703606	7.707320415	6.887389873	7.040180397	6.960979496
ATP11A-AS1	5.086098104	4.683879555	4.724356573	4.962724194	5.073755949	5.02165979	4.978073873	4.943398128	4.967258833	4.913198841	4.663959016	4.937339163	4.862685248	4.952188563	4.803679609	4.875763621	5.005511073
ATP11B	7.15154433	6.457741274	6.631854653	6.618240895	6.275431075	6.092958845	6.187194357	6.173985241	5.915541388	6.278269424	6.184906354	6.177722002	6.107697036	6.11656342	6.062306167	5.994191538	5.885617852
ATP11C	6.488453759	6.377003154	6.272394203	6.18891306	6.387913252	5.963381261	6.2592851	6.297888336	6.105464565	6.523761292	6.405122732	6.336577379	6.284329698	6.034776429	6.183692421	6.129609323	5.953711844
ATP12A	5.78697501	5.693055308	6.179463922	5.954680187	6.654422204	5.896082219	7.670207899	6.998291507	5.564208504	5.637673108	6.459815703	6.03393098	8.111956068	5.751784374	6.122813991	6.527348235	6.11195962
ATP13A1	8.069938961	8.165367699	8.39804159	8.172769536	8.113334517	8.300580154	8.727006726	8.417717848	8.173954109	8.434868373	8.512931408	8.587981249	8.445964281	9.011062645	9.14930501	8.640882952	8.711422402
ATP13A2	6.686580847	6.362605432	6.449326007	6.406659055	5.91066016	6.625420542	6.824373315	6.716024681	6.654244472	6.540627512	6.66654978	6.877527053	6.23953044	7.455415572	7.321377996	7.253424252	7.144379102
ATP13A3	10.11230348	8.386630641	8.892031468	8.140095873	8.49540332	8.403874148	8.485097632	8.419180738	8.389424611	8.472610937	9.521152807	8.140141263	8.791173547	8.75375185	8.170024864	8.33360071	8.079295056
ATP13A4	6.348610298	6.756449668	6.794021028	6.631196428	6.409756647	6.285190965	6.010666994	6.19262178	6.498061315	5.983341461	6.293240548	6.192254052	6.211093176	6.660876923	5.872486856	6.208062367	6.529543321
ATP13A4-AS1	9.728179495	6.352241414	7.054761352	7.569230156	9.638540628	5.870372594	4.660159016	5.818257045	7.034072543	5.834572813	8.423715024	5.827020096	4.168725502	9.315414248	4.720860256	5.687939834	7.657042036
ATP13A5	4.961775097	4.742034476	4.805507661	4.986602874	5.630801399	5.077289046	5.209415417	4.903205034	4.439373566	4.464965474	4.350988971	4.554904553	4.693491347	4.678062568	4.511919341	4.814325497	4.787493801
ATP1A1	11.37018648	11.46460128	11.20555158	11.46653054	11.05295979	11.16354852	11.10635002	11.00885132	10.65347111	10.7588602	11.0594622	10.60012693	11.05778124	11.45423206	10.96435465	10.52269357	10.8671444
ATP1A1-AS1	6.017887388	5.967910247	5.817556736	6.137260306	6.398954215	6.328085492	6.092273285	5.863768848	5.899471504	5.74596092	5.852543066	6.073100364	5.878038434	5.986214756	5.733776204	6.00539126	5.9336974
ATP1A2	5.44928087	7.544561036	6.678276603	7.046027991	6.358443816	7.160998549	7.051098752	7.365444148	7.167739979	6.935207828	7.879795737	6.860506802	7.580425872	6.602666315	6.673983287	6.864903459	6.863495492
ATP1A4	4.122950105	3.812132258	3.699740328	4.114537331	4.590333671	3.939681092	4.104585494	3.934040348	3.872242901	3.821999264	4.0424692	4.086162022	4.043167349	3.971967487	4.091513651	4.037308229	4.029413161
ATP1B1	11.58390811	11.48945208	11.69937666	11.51017673	11.32656436	11.23495076	12.50156144	12.51703851	11.69255021	11.55047516	12.10752235	11.34447139	12.27387292	11.84294221	11.82504333	11.27220455	12.053895
ATP1B2	5.708966145	5.851932235	5.553598089	6.362931792	6.455591428	5.848376979	6.071265828	6.09069494	5.674734645	6.11310109	6.062596644	5.908029486	6.13409909	6.476692478	6.405898088	6.389888035	6.87846319
ATP1B3	8.129828676	7.753067342	7.192967819	8.396398324	7.949209333	7.426002896	7.123002072	7.089247179	7.227110063	7.229984959	7.47974505	7.251480951	6.978096842	7.572391406	7.125141472	7.009418682	7.592963926
ATP1B4	3.228623255	3.218901323	3.262014815	3.373834624	3.911181005	3.40074254	3.4358539	3.317187041	3.232136608	3.288195428	3.372413901	3.429905474	3.346613283	3.443206824	3.340100133	3.252508144	3.40186407
ATP2A1	4.527399835	4.230687247	4.184892752	4.324197298	4.687758181	4.44279484	4.36958056	4.295035448	4.139141228	4.0853067	4.270281246	4.223491328	4.338086306	4.284982516	4.586752006	4.241359792	4.333699281
ATP2A2	8.751602392	8.369321758	8.579235796	8.259325355	8.49374585	8.520841153	8.71752056	8.738085571	8.195193005	8.491412958	8.565207031	8.22129353	8.979090024	8.610008815	8.696872963	8.383523086	8.560980332
ATP2A3	6.041520282	6.052109078	6.672965461	6.202247991	6.187360388	5.995281657	6.440164422	6.470063581	6.054412758	6.322350488	6.109607515	5.886116869	6.704066241	6.609376088	7.032813747	7.182586351	6.721803477
ATP2B1	9.348734144	8.321679505	8.384150983	8.294688291	8.665075966	8.310706787	8.275781944	8.378937043	9.033143608	9.244339403	8.748418136	9.062024511	8.399662661	8.548936585	8.267530512	8.419646944	8.604818389
ATP2B2	4.433606886	4.226701135	4.270785998	4.658891455	4.769307264	4.542020066	4.456598329	4.333623769	4.36589042	4.24982272	4.326884151	4.463237217	4.35696133	4.384102102	4.343730305	4.481367728	4.485095002
ATP2B3	3.865892657	3.787177628	3.733590245	3.907676374	4.315187154	3.816988003	3.876836291	3.764977608	3.778361471	3.754667715	3.686341302	3.831620792	3.80721958	3.74784166	3.745503409	3.797364364	4.001303955
ATP2B4	9.099204751	8.28037757	8.320334704	8.277484184	8.159458674	8.327881064	8.18821834	8.26648077	8.700003391	8.736740993	8.922764344	8.231163872	8.291798312	9.323901747	8.225169906	8.856882544	8.50000803
ATP2C1	8.052369087	8.240093515	7.865256834	7.74114668	7.407733126	7.896904106	7.757043675	7.66508941	8.429028436	8.25264718	8.024259466	8.683383744	7.713981417	8.168738807	7.924954023	7.839683733	8.120916004
ATP2C2	7.295066264	7.027477512	6.825857897	7.078353001	6.699167644	6.89372283	6.9625313	6.815526289	6.761164136	6.508414393	6.632809677	6.409224651	7.527699756	7.240689513	6.625415085	6.774669719	6.919079153
ATP4A	5.239816843	4.882931952	5.048975071	5.176115153	5.595365022	5.19234763	5.004936894	5.125041433	5.168713384	4.619538622	4.851371114	5.321722792	5.107518065	5.220199824	5.052296053	5.258730954	5.322671456
ATP4B	5.069719163	4.77476787	4.937198368	5.083958213	5.246631383	5.150947134	5.084694958	5.020538635	4.871918258	4.774827152	4.936238521	4.909224809	5.049261107	5.103792362	5.019012637	4.977774561	5.088101182
ATP5A1	8.639388681	8.552842964	8.789084946	8.544533304	8.611952896	8.633209791	8.712565456	8.677244036	8.419616019	8.700909988	8.802883873	8.70904433	8.868969517	8.389072719	8.531704257	8.509186523	8.456011658
ATP5B	11.07983061	11.18534113	11.53257339	11.159302	10.76253583	10.93907192	11.28511208	11.12546779	11.01686191	10.86166394	11.17959262	11.38801937	11.326313	11.28754842	11.11972344	11.20845886	11.26305359
ATP5C1	10.15400343	10.26758025	10.66452319	10.17992585	9.987344038	10.35861141	10.63897042	10.63426244	10.57088359	10.39867211	10.76835377	10.784053	10.65798671	10.48970221	10.1716919	10.37947063	10.23377239
ATP5D	8.047853597	8.360452662	8.299782571	8.471950951	7.881545888	7.741967456	8.51220893	8.246323035	8.14915891	8.073970988	8.241075337	8.418165213	8.126553932	9.081265273	9.094148443	8.803392503	9.003719634
ATP5E	8.103843669	8.293772381	8.249748517	8.031431953	8.106980081	7.977640705	8.227562919	8.115267456	8.263757096	8.11211765	8.276746906	8.59785275	8.152622467	8.261440348	8.308284539	8.21919719	8.400488448
ATP5F1	8.417145924	8.427056437	9.072206875	8.040565774	8.129371671	8.590162238	8.764016535	8.585914875	8.606845872	8.493741124	8.595116187	8.756540877	8.760496581	8.351009393	8.30441375	8.433704802	8.432026483
ATP5G1	8.712663289	8.76105579	9.549015977	8.890723943	8.955474752	8.469169957	9.288557426	9.133433879	8.685826783	8.744922341	8.986874959	9.186001714	8.88465066	8.745074551	8.826954757	8.479117404	8.795786374
ATP5G2	7.461727043	7.674801788	7.885843821	7.762516259	7.91603733	7.346187565	7.815144475	7.92523657	7.762386136	7.702603478	7.72846833	7.694646603	7.880839652	7.681933836	7.793469148	7.650413746	7.802570832
ATP5G3	9.295484313	9.369464983	9.678732063	9.205704766	8.855689003	8.965763296	9.518738224	9.338951561	9.400909709	9.276598389	9.487829037	9.757468012	9.278402045	9.46599238	9.345080381	9.270766481	9.215534254
ATP5H	8.815011544	8.885156832	9.312377549	9.032982405	8.970089549	9.038047037	8.980526372	9.071644682	8.986090467	8.909454055	9.156803025	9.137274302	9.027405986	9.105100166	9.17630889	9.043327523	9.032965411
ATP5I	9.874346992	10.36946765	10.47755737	10.09975095	10.27387102	9.840902344	10.52024104	10.3734356	10.35639248	10.22507369	10.28617022	10.50594066	10.2818377	9.987909649	10.33542504	10.12429476	10.22313426
ATP5J	10.47878384	10.92393025	11.15557698	10.64506752	10.51872583	10.32856343	10.95120129	10.94979294	10.93126262	10.73565177	10.93278462	11.11418562	10.79456056	10.89632153	10.77924507	10.7687762	10.80239457
ATP5J2	5.397476093	5.198039704	5.494269746	5.428331757	5.405225795	5.180571315	5.217099882	5.391902255	5.476089175	5.368089715	5.574363197	5.313340203	5.342852389	5.292284693	5.350867459	5.330611961	5.633188736
ATP5L	10.99857191	11.29611087	11.35734684	10.99298449	10.9361471	10.74518825	11.24888205	11.16120472	11.15494503	11.10474316	11.13388112	11.51197744	11.25875518	10.94714251	11.04192056	10.9170062	11.01924844
ATP5O	8.127622971	8.135198743	8.42118717	8.228524455	8.492908653	8.117206653	8.441532143	8.395143404	8.329808726	8.303037214	8.455044017	8.552848014	8.484554803	8.216744964	8.260774903	8.289315337	8.314098946
ATP5S	6.014778764	6.230293076	6.332517969	5.942868457	5.888894456	6.021329988	5.937113012	5.996372668	6.085960617	6.033980337	5.930847457	5.809265827	6.044412118	5.933331039	6.000937264	5.879679798	5.969207671
ATP5SL	7.67708366	7.763920747	7.380745022	7.693405829	7.141938022	7.474681619	7.290800114	7.219717543	7.488945132	7.538260868	7.274158771	7.276035221	6.946993012	7.259819205	7.23893829	7.315909179	7.165463508
ATP6	11.33508615	11.28714032	11.49852812	11.57149077	11.85082731	11.55929146	12.14905824	11.77977408	11.38743929	11.6427388	11.65476285	11.5911902	11.61303363	11.58473759	11.69141417	11.69294616	11.56274704
ATP6AP1	9.792646183	10.07626356	10.28516885	10.16558262	9.290951393	9.763940052	10.50167057	9.874824835	10.19856309	10.14529552	10.04007717	10.73896219	9.878585047	10.79078941	10.68278855	10.50521323	10.69468308
ATP6AP1L	5.154229528	5.4461559	5.56726236	4.940238347	5.591748134	5.67322515	5.406143261	5.478258196	5.811706332	4.946130479	5.699942895	5.716908607	5.552998289	5.111111308	5.413137362	5.761004187	5.946976418
ATP6AP2	8.584227165	8.368529732	8.849000605	8.530352736	8.21254426	8.499488397	8.827629039	8.583823401	8.772925576	8.825386424	8.652589854	9.076667855	8.716792619	8.704984612	8.378531935	8.602940956	8.503061405
ATP6V0A1	8.350173305	8.077997527	8.471035345	7.811505241	7.882537437	8.153201358	8.156522683	7.880394115	8.033079627	8.045748225	7.86479521	7.905370331	7.828776682	8.644796603	8.107674748	8.358272209	8.483529813
ATP6V0A2	6.353005043	6.074623412	6.096183734	5.840026616	6.032875646	6.175300998	5.779142289	5.848784434	6.103843924	6.243543365	6.084071956	6.027766725	6.129065761	6.078939156	5.677848807	6.095983238	5.773973725
ATP6V0A4	4.499505653	3.976785845	4.180278545	4.299327889	4.396444068	4.169375861	4.520613701	4.197002959	4.071966364	4.180563261	3.959332584	4.115880831	4.483856287	4.332981724	4.118641211	4.263526749	4.506067758
ATP6V0B	10.58500148	10.26638515	10.70357085	10.52526914	9.586461567	9.640143077	10.60472918	10.09288199	10.2455998	10.35092448	10.42384098	11.0789273	10.05593971	11.09726429	10.4297562	10.29980962	10.65501263
ATP6V0C	10.6541716	10.35814821	11.02004704	10.78583017	10.0361028	10.40647423	10.9219977	10.31459287	10.41016734	10.40818209	10.62901675	10.83454777	10.23297424	11.56259861	11.13644171	10.9964389	11.25623087
ATP6V0D1	10.56214944	10.41869975	10.86437775	10.58828329	9.880602861	9.903542856	11.09911569	10.57483825	10.67666798	10.70539309	10.78006885	11.31869944	10.465358	11.39357747	11.0281864	10.83832352	11.19706517
ATP6V0D2	6.358983397	4.823565154	5.298876435	6.193913642	6.073404193	4.8944073	7.065056308	6.071362064	5.089173166	5.033212269	5.641436453	5.79394652	6.051394597	6.582948261	5.431009871	5.430573048	5.646783903
ATP6V0E1	8.677796528	8.622350296	8.809937106	8.280285136	8.448384075	8.284290367	8.683960115	8.508365498	8.762844338	8.611848925	8.570280086	8.626493289	8.292311707	8.465083607	8.432279122	8.283150191	8.465275323
ATP6V0E2	6.385674354	7.146929231	7.203232556	7.313743226	7.31963866	6.936030973	7.041136403	6.975322668	7.458345546	7.390023337	7.166512457	8.048154347	7.112043942	7.835875901	7.758704343	7.757238258	7.947591076
ATP6V0E2-AS1	4.287225179	4.433929577	4.418713814	4.630384436	4.509254983	4.342300491	4.548248374	4.535645535	4.308635698	4.61886366	4.270430221	4.620795456	4.6753235	4.535645535	4.583697157	4.308006179	4.658677451
ATP6V1A	9.801081063	9.6156487	10.31165778	9.723060883	8.922056729	9.428659655	9.570933872	9.382058929	9.652701393	9.735572013	9.935209467	9.774947572	9.904674417	10.03897932	9.393052764	9.436048703	9.339431526
ATP6V1B1	5.135114335	5.096551292	5.155560681	5.17705689	5.222725585	5.290772222	5.35616582	5.297042653	4.88532927	4.828972109	4.955195261	5.158329328	5.383238362	5.136269	5.195609362	4.81868371	4.960973787
ATP6V1B2	10.66413635	10.00125698	10.91133845	9.931361717	9.187662097	10.16214299	10.1444055	9.857107627	10.33562342	10.17578024	10.38733805	10.64367425	9.714498776	10.35043716	10.010114	9.908915641	10.31040722
ATP6V1C1	8.401255211	7.946108696	8.433048458	7.877213981	7.244138109	7.36471277	7.726273455	7.569800611	7.864377482	7.696483876	8.126822032	7.803440633	7.790276542	8.01869111	7.577179609	7.538125168	7.601381721
ATP6V1C2	4.401223759	4.181686054	4.241512974	4.403939439	4.670083186	4.36621127	4.533605868	4.226361156	4.145048225	4.009529007	4.148431703	4.108139119	4.301925681	4.329333935	4.197507097	4.176507134	4.403445828
ATP6V1D	7.926737168	7.549356721	7.971836648	7.692180182	7.362628025	7.400486869	8.103130405	7.783061102	7.798792135	7.709786601	8.015982512	7.792663657	7.955362287	7.655883754	7.46293344	7.301854505	7.501341186
ATP6V1E1	10.09299458	10.30176003	10.34551496	10.32056562	9.693838011	10.05988263	10.12271956	9.945509054	10.2322493	9.977051305	10.10162531	10.62890708	9.94320953	10.04710132	9.790666067	9.81212373	10.13125861
ATP6V1E2	5.75704656	6.07150019	5.759154591	5.711080151	5.400047974	5.468394657	5.870809317	5.828658966	5.75417599	5.159355817	5.108991753	5.729115191	5.628645124	5.580316747	5.769638647	5.728334779	5.799805901
ATP6V1G1	8.990845014	8.732751338	9.053026089	8.768680551	8.710697999	8.367394473	9.027179513	8.891828643	8.826102177	8.768888783	8.918927671	8.536670933	8.863774768	8.988699673	8.754150312	8.598718226	9.122258233
ATP6V1G2	5.027384621	4.683064509	4.688107955	5.431186993	5.842186309	4.987278962	5.193745879	4.863299266	4.781087042	5.01740046	4.749978855	4.91641647	4.958462926	4.878907331	4.737075519	5.165407826	5.082479176
ATP6V1G3	3.713595784	3.450618045	3.784611172	3.895435016	4.528293237	3.864380405	3.994018953	3.818708583	3.804276773	3.411173652	3.883526568	3.844700388	3.809594269	4.084861505	3.820012855	3.829345259	3.556524219
ATP6V1H	7.254803771	7.384380234	7.271810403	7.378889777	7.385427355	7.065903721	7.701323749	7.761717408	7.603088766	7.520105534	7.652885749	7.621010057	7.588869173	7.736648763	7.671009858	7.540427844	7.547708153
ATP7A	6.964827824	7.509053947	7.465912196	7.53215241	6.771174276	7.218056695	6.981382206	7.176003671	7.645044997	8.254415137	7.564553252	7.239955536	7.169792858	7.108852583	7.592943911	8.003121538	7.680953708
ATP7B	4.978019981	5.850553758	5.955582157	5.66505962	5.554363741	4.880386874	6.355007702	5.830802424	5.726305233	5.360684518	5.883470045	5.813237324	6.826126394	5.822871215	6.419626184	5.620574785	6.036344032
ATP8A1	5.921951164	6.144703174	6.57881909	6.670543281	6.387423223	6.498809558	5.960504134	6.149112236	6.418406434	6.154155158	6.237208917	5.995714023	5.743631727	6.202850153	5.703104302	6.104346649	6.054257607
ATP8A2	5.528767748	5.700675436	5.480506162	5.239865208	5.432550421	5.398615177	5.15390442	4.873804156	5.556509917	5.091471855	4.930097545	5.855784829	5.153139519	5.734516625	5.228018554	5.673033499	5.871029403
ATP8B1	9.413149209	9.207368049	9.068553448	9.107989628	9.277264773	9.140265455	9.541311508	9.621612717	9.398858633	9.27119039	9.62518142	8.915733924	9.989262783	8.952644234	9.317260233	9.201745039	9.085146251
ATP8B2	7.548025095	8.005572945	7.880676301	7.782793248	7.466730119	8.13913746	7.531360884	7.837077939	7.784591395	7.998588361	7.79273946	7.651171957	7.745626825	7.470217184	7.975928564	8.01726928	7.668399885
ATP8B3	4.313257004	4.036745639	4.208880932	4.280769834	4.38595296	4.137630355	4.259715999	4.158174403	4.200754436	4.238269826	4.042924831	4.253130832	4.062868812	4.248603738	4.203651292	4.27285522	4.176204679
ATP8B4	4.997301811	4.924651755	6.653411724	5.038009262	4.979453419	5.182158963	5.569089006	4.927577737	5.388397326	5.909765685	5.410786498	6.099895892	5.547722662	5.07311179	5.395839078	4.912081646	4.67286951
ATP8B5P	3.601590789	3.385486906	3.550201704	3.536958677	3.82116296	3.899203728	3.341393631	3.394270517	3.283943655	3.259905564	2.984186605	3.422125897	3.280850252	3.81273046	3.299963944	3.335891534	3.474888299
ATP9A	7.595022382	7.693816077	8.075787058	7.302644422	7.771584573	8.358474599	8.250701744	8.403324732	8.23009742	8.124398091	8.0637308	7.902972658	8.982685452	7.493512758	8.046524607	7.966407617	8.05653701
ATP9B	5.993908311	5.89945738	6.007090818	5.936829514	5.907969872	6.018342723	5.887321173	5.93572467	6.047848515	5.983150416	5.895108556	6.171349398	5.904646665	6.186600302	5.714705511	6.006418086	5.791123339
ATPAF1	7.447943556	7.994708956	8.185068015	7.710543629	7.347687678	7.679939812	8.102400423	8.029223308	7.966112449	8.117587053	7.944486587	8.049069287	8.004967772	7.872062411	7.802497026	7.831778182	7.750109342
ATPAF2	5.877128488	6.116095625	5.949230035	5.664009728	5.64152765	5.82106271	5.891296618	5.93460245	6.148793202	6.043336293	5.982081353	6.321509139	5.753534006	6.119987663	5.973413077	5.865713374	6.077475792
ATPIF1	7.737185966	8.118909444	8.700458379	7.680104624	7.652128429	8.012108355	8.941245859	8.846259763	8.608386041	8.472337896	8.682978456	8.712977399	9.038653187	8.15728927	8.458875481	8.541538787	8.438964496
ATR	6.700203312	6.663936436	6.830581914	6.302543858	6.349036472	6.212010389	6.744128944	7.007148404	6.75938494	7.04172022	7.325994527	7.002452346	7.066019665	6.591579537	6.519279648	6.44980385	6.328251586
ATRAID	9.977124164	10.65396063	10.51919292	10.268797	10.13765465	10.46127923	10.81235501	10.61830799	10.4603459	10.34406769	10.28336152	10.59601052	10.64200781	10.22870141	10.54817016	10.31842579	10.35841121
ATRN	7.033659618	7.646972024	7.684971443	7.214794481	6.896321462	7.25272345	7.595441014	7.481373344	7.67939298	7.617936273	7.517970805	7.970121073	7.47176978	7.526553565	7.428937044	7.524264559	7.40395163
ATRNL1	4.02148995	3.852597141	3.76901434	4.030627706	4.563249173	3.994372189	4.04058479	3.996262165	3.848462911	3.92479448	3.995962407	4.154331876	4.146007105	3.890128582	3.804313972	3.940273285	3.910375803
ATRX	7.719368979	7.999357269	7.818624383	7.674272451	7.395005551	7.624352478	7.649458532	8.207611878	8.220882252	8.411647284	8.20582689	7.434107715	7.809825729	7.173385683	7.268115545	7.286891096	7.453757638
ATXN1	7.263875557	7.251367148	7.131857268	7.115031047	6.78453424	7.014685685	7.023831911	7.174905122	7.434428433	7.308794186	7.14149061	6.93198327	6.911318383	7.12969351	7.27149822	7.141206355	7.071494075
ATXN10	8.932905612	9.262579469	9.443415859	9.021332912	8.965247047	8.947176465	9.666433688	9.458549817	9.320384935	9.251092346	9.32882326	9.171328305	9.514972752	9.283613407	9.296408862	9.314297537	9.389412336
ATXN1L	9.122841382	9.105772963	8.920793425	8.655020623	8.422876402	9.127705061	8.732306705	8.676331372	9.053707947	8.838362854	9.039054613	8.918473379	8.726894367	8.689006436	8.908729334	8.911044728	8.519143648
ATXN2	7.885937029	8.16142152	8.108608991	7.96875196	7.737179302	8.309501453	8.185946316	8.14482411	8.383340521	8.201802415	8.444813624	8.375084038	8.522314791	8.662868651	8.497394611	8.526668537	8.636235157
ATXN2L	6.678175582	6.347547555	6.416656908	6.146225481	5.953869416	6.698743208	5.883300223	6.051211209	5.941147671	6.082762273	6.080633234	6.199552201	6.064977463	6.727082418	6.6353545	6.682135211	6.571482064
ATXN3	5.924140146	5.979601311	5.962464496	5.871966684	5.533631843	5.781799455	5.648149482	5.966448951	6.527766383	6.199712289	6.408987086	6.196703929	5.917309326	6.042300674	5.963312656	6.298117972	5.97319872
ATXN3L	3.719563746	3.400850627	3.137758139	3.640536986	4.181523983	3.596424069	3.464791141	3.602484796	3.07500747	3.043616462	3.302352685	3.274857146	3.589682288	3.47644418	3.34123703	3.45607135	3.477669891
ATXN7	7.712490722	8.021292621	7.986101073	7.700519003	7.527681434	8.030984836	7.143926492	7.468918833	7.682534905	7.864976609	7.627874192	7.752510403	7.694972639	7.544833742	7.755393527	7.699970958	8.014600558
ATXN7L1	5.038078485	5.210777796	5.522474731	5.299089878	5.429490368	5.532694974	5.427291593	5.381258265	5.363413458	5.299843201	4.98978837	5.488166364	5.361232574	5.602233778	5.657647587	5.647730383	5.672728887
ATXN7L2	4.020480252	3.93930954	3.702835734	4.077099198	4.192352305	4.420832259	3.810799939	3.922791381	3.794411187	3.981654804	3.686052533	4.156758511	3.666423232	4.101832252	4.133043112	4.323006749	4.35272177
ATXN7L3	7.660757743	7.591191302	7.387800684	7.630434857	7.622457881	7.653077896	7.57727672	7.543519897	7.16979377	7.590993695	7.325199038	7.169108964	7.34893073	7.628453401	7.764549159	7.722708162	7.74197249
ATXN7L3B	7.778588895	8.131427888	7.985158915	7.756309212	7.485096403	8.028402253	8.201668014	8.226172884	7.843299663	7.940425412	7.945440234	7.317814879	8.285845826	8.112048492	7.928821837	7.977033549	8.050351719
ATXN8OS	5.302925259	5.034607826	4.975903625	5.704872085	5.392281446	5.448398918	5.338217051	5.191833656	4.996399431	5.043109603	5.143382627	5.251182649	5.198209361	5.198314172	5.122958094	5.403807831	5.235295277
AUH	7.941080722	8.878539869	8.555812486	8.412390509	7.850997583	8.64226692	8.590295054	8.516050932	8.802519992	8.664620975	8.462946471	8.651293315	8.907385236	8.289794801	8.588483507	8.318822747	8.401224585
AUNIP	4.735110919	4.665501315	4.969247179	5.159538656	5.399649437	5.146846951	5.345296512	5.132479844	5.011325213	4.972245816	4.895901049	5.168195504	4.902417139	4.987495743	4.773748465	5.179639201	5.236551485
AUP1	8.910276551	8.753523265	8.928652151	8.789082884	8.474455664	8.651039879	9.108077597	8.932611097	8.728934028	8.775492371	9.143072009	9.02888325	8.749348567	9.292412819	9.253886108	9.014910489	9.028295014
AURKA	5.067237809	4.759884799	5.217628116	4.932225449	5.183828505	4.926221317	5.317568638	5.074216086	5.293199568	5.529486017	5.22020317	6.078792126	4.844918407	5.419567764	5.190039768	5.30414517	5.529764064
AURKAIP1	7.770557388	7.81126543	7.911097945	7.804520279	7.534431347	7.492839305	7.835897977	7.745868274	7.75593987	7.673216262	7.811101767	7.651867992	7.671396277	7.764319719	7.728774287	7.614385962	7.69857384
AURKB	4.468209409	4.478730651	4.502908246	4.474345091	4.778053393	4.46072476	4.78337576	4.623756413	4.440108865	4.542475345	4.602989364	4.736384603	4.411459364	4.700015941	4.646729537	4.625765827	4.825496807
AURKC	5.296742887	5.685290243	5.484212662	5.840810438	6.008897773	5.944172069	5.599673004	5.516087121	5.913562599	5.482117237	5.392189056	5.136568677	5.396916229	5.731736238	5.312982686	5.402825303	5.235693879
AUTS2	6.646264953	7.2538057	6.41502289	7.127941111	7.309552881	7.298354349	6.716955767	6.822326761	6.508509678	6.661480146	6.518868591	6.636282991	6.850108829	6.834313701	6.533815423	6.634766678	6.828129792
AVEN	7.385136743	7.644819921	7.501333173	7.786992461	7.225042009	6.855282902	7.309405686	7.619419675	7.374876042	7.802075019	7.61997765	7.794614305	7.102732478	7.466841024	7.729830013	7.301128596	7.259568368
AVIL	7.457408842	7.336965666	7.282552859	7.204416364	7.15413929	7.198603757	6.801589758	6.918808617	7.303785534	7.380739363	7.147940901	6.985838561	7.02080329	7.079079568	6.80718151	7.090560471	6.915300978
AVL9	5.660102507	5.770299959	5.777898019	5.617842878	5.703465894	5.816554929	5.588113866	5.568164657	5.575144692	5.689808026	5.473505245	5.553774948	5.679754475	5.593275324	5.73997106	5.466593407	5.552466473
AVP	5.847643946	5.865517635	5.77281464	6.065100996	6.069682593	5.883064082	5.948737514	5.849319193	5.59057396	5.606527016	5.743858999	5.629277028	5.77610838	5.715489136	6.022488883	5.733761287	5.710894735
AVPI1	8.41245943	9.436689017	8.75839722	9.346862239	8.858084101	9.0730743	8.988386223	8.289372437	8.460409936	8.240031847	8.687132309	9.378026262	9.115459317	9.337098372	8.87575136	8.293783276	9.86560914
AVPR1A	4.610130012	4.397581555	4.733762441	4.929493733	5.657934695	4.833325794	5.112674266	5.240569885	4.298129304	4.996264883	4.553834748	4.403488936	5.1921242	4.615561454	5.237682003	4.500891356	4.714859975
AVPR1B	6.664176603	6.538209098	6.636615311	6.755238395	7.449616709	6.503272392	6.776122928	6.702242201	6.438416473	6.275593038	6.160919693	6.622227207	6.669745057	6.67370495	6.622756165	6.834817972	7.093720051
AVPR2	5.484153206	5.419648648	5.317952617	5.701199257	5.584430552	5.291429519	5.324541816	5.379113319	5.208844423	4.943746453	5.285475695	5.296594417	5.394937536	5.368305438	5.270497551	5.434752212	5.766567569
AWAT1	4.009503392	3.899907028	4.133026564	4.309662519	4.530053585	4.301923023	4.105961657	3.99410484	4.08507454	4.123193504	3.727869889	4.112885633	4.096146412	4.070909513	4.1387486	4.157741169	4.345847553
AX746627	4.09536	4.657209271	3.811780178	3.948515207	3.778808038	4.251990203	3.826079577	4.030491732	3.873444804	3.800702327	3.974802245	3.858242957	3.828683745	3.740763735	4.071947309	3.979995822	3.604494239
AX746699	3.531751565	3.616024035	3.759219263	3.753930308	3.925552931	4.047789654	3.483563282	3.729691774	3.777495167	3.588287927	3.680199178	3.693955872	3.801688747	3.449740854	3.573642792	3.679784593	3.484907891
AX746710	2.998654342	2.948798272	3.027165768	3.019883676	3.05720947	3.091366095	3.134240105	2.930136647	3.06473376	3.023243659	3.093045914	3.178199348	2.913628459	3.051644059	3.143350417	3.036333839	2.881379079
AX746823	7.929712715	5.953146993	7.159694085	6.832869867	7.777407771	7.643325362	6.779028765	7.20781349	7.753814835	7.64176078	7.613274519	8.312906299	8.681708397	7.855673747	8.224459659	8.264068424	8.356163055
AX746830	3.082268674	3.184544392	3.272124542	3.156548686	3.350635182	3.561295702	3.11587928	3.084441172	3.175925965	3.199744833	3.128856744	3.163594517	3.124064734	3.155123613	3.105268922	3.247813554	3.274875609
AX746968	4.676644798	4.714109631	4.589627652	5.588103302	5.598327288	5.149617067	4.754777396	4.661939637	4.601522987	4.723519246	4.812826451	4.570771267	4.742441433	4.657535483	4.663492193	4.867083025	4.951103504
AX747031	4.144430113	4.196015498	4.351168675	4.613008797	5.373999822	4.07153256	4.471483915	4.499573642	4.12291358	4.696735606	4.268449982	4.768315597	4.503638633	4.526032748	4.500022179	4.345784529	4.571645627
AX747064	4.346239011	4.470701539	4.330320244	4.600411616	3.842402496	4.451945449	4.479349075	4.458556479	4.349122687	4.4632737	4.429614536	4.667859267	4.703829246	4.49807337	4.517251466	4.522359024	4.52115391
AX747191	3.887246356	3.698546888	3.809095219	4.011357851	3.817128071	4.061884715	3.70487193	3.853415755	3.960615156	3.767130884	3.695549132	3.836462919	3.979178587	3.854288231	4.073143077	4.095042791	3.863763942
AX747250	4.07249136	3.807635301	3.846306484	3.998988792	4.905910327	3.891662785	4.234449383	3.659298619	3.607678912	3.648368373	3.791402292	3.704616251	3.935707997	3.902286968	3.831998854	3.880459977	3.827225916
AX747261	4.865661072	4.691750675	4.830375894	4.932077776	5.336449628	4.888423129	5.158671807	4.727621132	4.462847104	4.830645952	4.612535326	4.642561291	4.881091503	4.794087338	4.797301246	4.739885173	4.890767889
AX747405	4.865679769	4.174661011	4.105127403	4.799640895	4.274263425	4.416076433	4.29592788	4.409747153	4.738121712	4.344142761	4.413343058	4.372565515	4.312149795	4.358335892	3.85023988	4.323533881	3.994121555
AX747444	4.295589333	4.497305339	4.259348229	4.4539497	5.213854669	4.455739091	4.582913342	4.501405361	4.38132692	4.681666715	4.16741338	4.318496681	4.471938998	4.249451879	4.376039699	4.349963935	4.441628422
AX747507	6.287511975	5.920918685	6.084903011	5.833408259	4.659369261	6.2843493	5.943650622	6.488231971	7.60144982	7.081653052	6.858140705	6.263526752	6.401983112	6.537881218	6.012302108	7.183775298	6.030984033
AX747630	4.421969531	7.091995024	5.438764443	5.289966223	5.38535034	5.4834433	4.439200433	4.572669185	5.780860698	4.650219831	8.031743366	5.145894727	4.4073418	8.955153059	6.037131624	5.925671229	7.55968387
AX747652	5.879217808	6.46288518	6.337246112	5.504657206	5.295732819	5.885183033	5.34860781	5.720910953	6.445556335	6.360469958	6.237036138	5.405486241	5.986771598	5.027741626	5.474857617	5.82649977	5.947434809
AX747730	5.470324905	4.726577899	4.570501796	4.70169023	4.700656819	4.914029941	4.410233253	4.653606327	4.935596763	4.73302408	5.135755596	4.515388435	5.267387517	5.105316458	5.3322056	5.04876938	4.970261987
AX747826	7.678464354	8.675987572	6.728518681	7.79782035	7.191378429	6.785718606	6.21803021	6.785769217	6.140067691	6.227793877	7.30532944	6.027684777	7.305546393	7.705296439	6.831033406	6.548140761	7.83914429
AX748157	5.009329494	4.912157359	5.042433639	5.464711353	5.258959405	5.314718417	5.031091917	5.241754469	4.837104489	4.782158739	4.858444231	4.758910429	4.973773391	4.946018142	4.952741857	5.023941594	5.083322219
AX748267	4.972132036	4.727572873	4.852332883	5.310998416	5.132823144	5.375696221	4.828269162	4.717914382	4.625227362	4.567753694	4.514621192	4.924274632	4.995977167	4.939995173	4.67721093	4.967805427	4.688908601
AX748273	7.550599106	8.197615451	7.27320544	7.124526923	5.737908843	7.156491332	5.284054546	5.978933443	7.267583594	6.687913662	7.131245064	6.385480404	5.864070397	6.510035842	5.578727617	6.690609789	6.154888998
AX748292	4.520245549	4.672932832	4.49235151	4.718814985	4.671593607	4.752127587	4.938127633	4.485063613	4.781873445	4.407476785	4.394551508	4.599825362	4.639804114	4.725990422	4.671920502	4.494899575	4.64728321
AX748339	5.725280577	5.86137482	6.534005077	5.835306824	6.75624845	6.00060627	6.529136205	6.537417593	6.770303235	7.234146157	6.678666009	6.515291223	6.278751706	6.344434908	6.633289991	6.843666663	6.55401742
AXDND1	3.423668662	3.220769719	3.207962237	3.297556682	3.657498999	3.250740512	3.350123305	3.405893451	3.35589411	3.291972471	3.357287964	3.257490389	3.65982594	3.164117462	3.31858415	3.434540929	3.297621304
AXIN1	7.550599106	7.343951416	7.209108449	7.576536644	7.468247896	7.465151494	7.498019182	7.307638057	7.361132874	7.178092261	7.100307616	7.438819114	7.305587274	7.799620742	7.614889879	8.009559621	7.531340839
AXIN2	6.137667996	7.08165254	6.375850878	6.784657824	6.43055938	6.830386248	6.673192654	6.630547118	6.717600163	6.268729268	7.251002971	6.571915488	6.508836669	7.20513616	7.236491029	6.907951946	6.560578911
AXL	7.897349491	7.74191385	7.629731692	7.741477196	8.07647348	8.339979933	8.101473507	7.970196344	8.32919801	8.099783974	7.859759587	8.77429851	7.580038313	8.072879434	8.135653759	8.301876205	8.531939723
AY927499	4.181096596	4.046059335	3.817108507	3.997334086	3.787928141	4.231189302	3.897700785	3.846792209	3.654439	4.136002541	3.889964401	4.41326551	3.944140674	4.214066972	3.554421712	3.978648885	3.794736353
AY940074	6.781043313	7.014067292	7.199358488	7.163341326	7.087873158	6.983159017	6.776122928	6.937198656	7.62212203	7.497340692	7.683581878	7.266280255	7.374042381	7.265222395	7.359286455	7.557898903	7.085112792
AZGP1	7.011671953	8.671707328	6.625553851	6.000258385	9.369143951	5.153596098	8.051986514	7.980453036	6.045494155	4.24395015	6.184741331	3.606336516	7.267148886	8.205077767	5.884317696	6.361789612	8.191017778
AZGP1P1	4.085435449	4.009917016	3.896333845	4.445727879	4.246823088	4.123591531	4.223481976	4.17547626	3.771919613	3.96288127	4.047023713	3.705344149	4.122872991	3.851956251	4.086779348	4.230898478	4.087974342
AZI2	7.558740359	7.967510261	7.620364812	7.746559189	7.026895778	7.387708582	7.371255416	7.189187595	7.424458893	7.6894504	7.612126059	7.75155644	7.162127271	7.483334989	7.858145444	7.235666748	7.336018886
AZIN1	10.08456119	9.753028696	10.35936699	9.549661011	9.133031112	9.411624044	10.04893041	9.92489161	9.682846451	9.778548496	10.1168141	9.611266574	10.80517812	9.602093412	9.980298841	9.609359381	9.55324641
AZIN2	5.927551647	5.975144411	5.945742744	6.499970627	6.680325961	6.324463995	6.307240929	6.188380626	6.336064615	6.327882309	6.137016813	6.11143172	6.301040085	6.475419067	6.192916518	6.586436593	6.407325015
AZU1	5.119253773	4.743678833	5.998773069	4.658595107	4.423073074	5.01260996	4.688364727	4.434490039	4.475446359	4.569333782	4.636595753	4.922281182	4.63752865	5.086431754	4.720996578	4.688839929	4.966581451
B2M	11.86156721	12.11162356	11.89406007	12.32789099	11.88364274	11.70061999	11.41382966	11.6608244	11.87171653	11.93230691	11.76947951	11.5470075	11.25496476	11.48424717	11.40243671	11.45467202	11.47358951
B3GALNT1	6.043642503	8.203405512	7.543547556	7.905840791	5.031584775	6.334806133	5.899929286	6.202250651	8.032385506	7.134124159	6.991264827	7.127338983	5.900513607	7.113534578	6.041324411	7.178386241	6.575288424
B3GALNT2	5.906835726	5.603905586	5.401610096	5.542931485	5.56845883	5.579093301	5.485566147	5.708444179	5.747465997	5.784102351	5.572450693	5.512077717	5.828492037	5.793453016	5.543569107	5.60150115	5.71285753
B3GALT1	4.004787883	3.877597045	3.926147463	4.177053959	4.365453781	4.379137122	3.933355433	3.924398263	3.821781345	3.637569416	3.949555201	3.957379886	3.892589305	3.819402679	3.811921862	3.83287133	3.958643531
B3GALT2	3.543457741	5.422378651	5.519756754	4.226134511	3.972914058	3.958602029	4.345720645	4.215037406	5.931554813	4.711558465	3.920871604	5.516289534	3.979158235	4.167728474	3.830764954	4.651106381	4.298625912
B3GALT4	5.653862034	5.84991555	5.689980013	5.70832133	5.709588199	5.928813699	5.919183163	5.806498643	5.733396877	5.683732603	5.742515719	6.027465457	5.815961698	5.879361064	5.656934743	5.819740915	5.759021082
B3GALT5	4.957512655	4.885170434	4.903573793	5.080517422	5.127690721	5.23923497	5.769316021	5.525545127	4.827616667	4.794966989	4.864916533	4.873754594	5.215052531	4.951628759	5.066269562	4.957478399	5.098745631
B3GALT6	6.703932719	6.708604377	6.762661282	6.653044132	6.405976941	6.563892457	6.545580129	6.453461659	6.471736488	6.770076228	6.538032222	6.802385257	6.56213817	6.733739084	6.73541469	6.548950166	6.746502662
B3GALTL	6.234578967	7.378666927	6.092486754	6.90394345	6.027671582	6.319922056	6.527849324	6.438760941	6.391284004	6.409289398	6.318715652	6.55299575	6.440327154	6.379684328	6.154176848	6.844908626	6.352708985
B3GAT1	5.395847221	5.69622176	5.458410485	6.356255718	5.902822722	5.932739105	5.96685389	5.769540841	5.619108973	5.357202728	5.70540248	5.814678471	6.00364466	5.709327573	6.00060627	5.781631876	5.685361878
B3GAT2	5.186005071	4.982650084	5.220673852	5.404072618	5.223421179	5.007147715	4.32120566	4.987186047	5.446661662	5.091741403	5.310493379	4.712479653	5.236047836	4.901677141	4.625604666	4.901671359	4.803275303
B3GAT3	6.487101799	6.545205034	6.734302882	6.521341706	6.592796633	6.320216883	6.990175082	6.67386051	6.504531104	6.621616131	6.546331628	6.76298915	6.42973314	7.089589257	7.230865749	7.121032417	7.096958337
B3GNT1	6.591584504	7.239453926	7.131803698	7.343796931	6.629342562	6.86623238	7.121160335	7.054671885	7.377940757	7.182505102	6.731132219	7.1833984	6.747740616	7.013067116	7.153867763	7.018728737	7.057242512
B3GNT2	6.798676963	7.265733543	6.849442204	6.950623664	6.261608433	6.676398321	6.90031817	6.821463309	7.386231468	6.712712489	6.930032705	7.450182178	6.889251981	6.900730853	6.684282713	6.896552921	6.821002446
B3GNT3	6.237593562	6.344161207	6.607135771	6.820563421	7.440023993	6.686497087	7.225802498	6.875252709	6.378816592	6.438818871	6.686885811	6.795728145	6.980516922	6.793434776	7.14985182	6.780788151	6.852690485
B3GNT4	6.827453438	6.440667489	6.408860401	6.912495347	7.226316294	7.075814838	6.952660653	6.800202872	6.318369495	6.466757477	6.448742386	6.882645015	6.829594172	7.164887314	6.832070352	6.876297736	7.045793972
B3GNT5	8.295404726	7.374828707	7.535546108	7.181374711	7.384224523	7.047728464	6.723336894	6.559681558	6.660542355	6.382566951	6.879571228	6.783000469	7.327563671	7.127264332	6.827258141	6.263305076	7.147643041
B3GNT6	5.489947952	5.296021531	5.093487879	5.681167487	5.410837905	5.451170103	5.490914963	5.437757052	5.17330973	5.189970187	5.051256113	5.164721663	5.554082278	5.356469964	5.354507461	5.477456583	5.523150909
B3GNT7	5.981173497	6.158949797	5.975774524	6.240257094	6.108431236	6.365237273	6.119992337	5.691527194	5.971859193	5.892217868	6.00132209	6.226232853	6.132161838	6.201771997	6.041065574	5.945472597	6.149787633
B3GNT8	6.416749555	6.395510318	6.230172006	6.500924024	6.169481151	6.074573642	6.054982943	5.593545804	6.230235646	5.642849146	5.64995159	6.299949199	5.155985926	6.475899952	6.222587504	6.224746064	6.608912875
B3GNT9	6.041967625	6.891742415	6.930709223	6.80064056	6.452853589	7.262921059	7.128222334	6.887710105	6.982391409	7.148298943	6.878591123	7.046115081	7.191088082	6.93122932	7.307291041	7.209313396	7.002439006
B3GNTL1	6.718005909	6.181781005	6.857792264	6.434736365	6.066039395	6.197053356	6.659511904	6.477013381	6.351920035	6.518062616	6.438580711	6.491425718	6.842514531	6.425380852	6.777971522	6.332075292	6.490962329
B4GALNT1	4.806984246	4.805204901	4.612363765	4.895201365	5.299441423	4.922572556	4.843499666	4.842886051	4.744426764	4.659091769	4.635979995	4.928526896	4.612071309	4.921300786	4.638053962	4.89539754	4.756712986
B4GALNT2	4.405837455	3.957075143	4.210630861	4.488020803	4.757647957	4.677444696	4.667361134	4.722565865	4.207305101	4.420078632	4.382808141	4.25791158	4.586123927	4.54654838	4.370840146	4.466355622	4.423218021
B4GALNT3	5.967819429	5.846391103	5.606382474	5.97676994	6.282679776	6.00734357	6.345601976	6.096104689	5.602041493	5.99114593	5.913371633	5.85372606	6.067279184	6.336172166	6.125768058	6.011828463	6.24952283
B4GALNT4	4.490555704	4.126135344	4.352663402	4.441191345	4.236201226	4.189520976	4.52170464	4.335769076	4.235229164	4.218810953	4.101175449	4.412006819	4.132787322	4.419222053	4.353360791	4.204183337	4.241893946
B4GALT1	6.210510063	6.573389677	5.854582699	6.854443353	6.328726524	6.099985052	5.897913452	6.02118209	5.908282319	5.858797623	5.905882615	5.956507406	5.785631612	6.952134899	6.009540119	5.890271004	6.202030202
B4GALT2	7.038123141	6.833817234	6.848225762	7.170181161	7.247030224	6.928520711	7.279779628	6.993214943	6.76384949	7.19648635	6.757877736	6.966206674	6.700117453	6.850702358	7.217313078	6.927054709	7.023489124
B4GALT3	6.499520188	6.232707753	5.938264676	6.405560652	6.401293443	6.224729184	6.071045298	6.0568777	5.99029748	6.110732027	6.025024044	5.996295098	6.024872879	6.128753697	6.404556819	6.038896791	6.203374755
B4GALT4	7.550752773	7.582764255	7.720948022	7.393685329	6.805875138	7.324872663	7.596563853	7.587794005	7.481138797	7.648717957	7.633325523	7.536139295	7.958745156	7.520000526	8.117863203	7.207675711	7.367313075
B4GALT5	10.52720705	8.980460347	8.893743887	9.027751234	9.502777212	9.101207293	9.165719495	9.035481244	8.291204695	8.907698612	9.381169951	8.66779394	9.54178893	9.428039126	9.540559597	8.591088803	8.825541792
B4GALT6	4.78795714	5.008092392	5.125573463	5.129027618	5.538136481	4.807145468	5.083158453	5.07008401	5.225741745	5.168301306	4.641232721	5.209750584	5.094371995	4.960691432	4.953635863	5.087699565	4.980001083
B4GALT7	6.319406299	6.777635981	6.653989024	6.454143704	6.766655333	6.5117302	7.066149157	6.800448605	6.615551461	6.772245262	6.561732668	6.955081675	6.532761747	6.893202409	7.092769466	6.869422075	7.013045049
B9D1	5.648423687	6.237828731	6.657481949	5.884460912	5.932004274	5.819014572	6.998730466	6.279971907	5.592909747	5.768026198	6.476830772	6.003399207	7.250510632	6.122041099	6.634650261	6.007502468	6.327306168
B9D2	6.755164294	6.89459884	7.086117763	6.61028288	6.651565327	6.881441361	7.145366336	6.997205269	6.786764764	6.856302615	7.210131403	6.931213166	7.554851315	6.702881838	6.874505704	6.76445474	6.961212276
BAALC	5.393851607	5.492016945	6.078581319	5.282837414	5.481256839	5.96848116	5.397937874	5.59441467	6.472386133	5.394569059	5.517474984	6.085005096	6.516294262	5.905174937	5.074208742	5.938424607	5.212525041
BAALCOS	4.947647076	4.459201894	4.716310924	4.932992857	5.18750444	5.097991396	4.848665291	4.727615398	4.757701495	4.463716751	4.700370174	4.837021272	4.904415639	4.794991644	4.59842094	4.858058682	4.899609089
BAAT	5.515829808	4.803468415	5.440645923	5.896750078	6.31686994	5.796159941	6.142908009	5.908290473	5.408109251	6.028630361	5.283660537	5.751202713	5.486884875	5.510685286	6.128448809	5.698176495	5.953280236
BABAM1	8.600931248	9.184802755	9.087356698	8.819052199	8.615579662	9.172305977	9.344180178	9.141570265	9.105275122	8.982451388	8.982136096	9.274178607	8.827404497	9.184679389	9.149276696	9.018778452	9.215452327
BACE1	7.059127956	7.249036744	7.206444862	7.27913791	7.146409411	7.464156215	7.20692828	7.147304631	7.823619525	7.749374292	7.53495568	7.700238826	6.984507757	7.872819481	7.485110608	7.546067159	7.647752302
BACE2	6.97669936	7.609851008	7.64060818	6.926352468	7.882647243	7.614140318	8.797385789	8.756862891	7.833285913	8.685805931	7.612179596	7.713096633	8.503916255	7.599626455	8.188723545	7.435181587	8.096325601
BACH1	6.964310147	6.430065264	6.532841787	6.855620244	6.904332329	6.690803008	6.200121037	6.046683349	6.41148195	6.339510712	6.217866428	6.328087471	6.04710402	6.057958973	6.116787562	6.20753266	6.27433358
BACH2	7.330243621	6.871201846	6.383366731	6.464787212	6.700502201	7.00819862	5.590729397	6.07442509	6.73515039	6.891980903	6.81813477	6.450174884	5.579098945	6.606370233	6.4721409	6.864296125	6.510100522
BAD	6.958251818	7.288052026	7.084512244	7.199302889	6.651585096	6.93832036	7.190852655	7.169153477	7.060829461	7.092360784	7.275313596	6.964362385	7.184261714	7.30989132	7.22482035	7.220968637	7.309069372
BAG1	8.440898676	8.278171357	8.347613253	8.209760116	7.610194406	8.244789039	9.024688195	8.857949935	8.218638342	7.955922891	8.482410808	8.274481826	8.843542366	8.536707128	8.341668746	8.166915116	8.50538878
BAG2	6.366094223	7.122963467	6.70134588	6.282857753	6.33312806	6.622229394	6.06656648	6.484795072	6.928008993	7.432814632	6.645864094	6.956215444	6.33340543	6.124141392	6.955416057	6.719996251	6.388411221
BAG3	12.37164959	9.915788282	9.644334607	10.83232044	10.88564059	9.953219833	10.22458154	10.37003821	9.219952656	9.723193157	10.32330464	9.382545188	10.19703906	9.919989489	10.03514168	9.028268167	9.38395027
BAG4	6.298603455	6.249091365	6.215118634	6.408023331	5.935567602	6.0718973	6.514511391	6.307179381	6.527528515	6.486266299	6.3465929	6.81208106	6.141568062	6.274858447	5.932029636	5.93721351	6.422853795
BAG5	8.073412067	8.267177933	7.8647228	7.339261521	6.946125809	7.698509347	7.600829189	7.718277102	8.020197483	7.754596971	7.922387391	7.405828439	7.829316879	7.586561977	7.509560389	7.699720315	7.535526253
BAG6	8.643159107	8.726745529	8.754811215	8.758710082	8.640140195	8.83811749	8.959371117	8.723197372	8.562466078	8.626907097	8.642783949	8.959251618	8.749382413	9.159069536	9.102503718	9.13149265	9.338730282
BAGE	3.761588869	3.610039237	3.619986544	3.782774575	4.277281382	3.857968013	3.794528035	3.571427056	3.532033224	3.612612845	3.56883625	3.673251227	3.613356477	3.64320034	3.58287505	3.63517506	3.764833465
BAHCC1	5.60085972	5.593448527	5.594214754	5.60126361	5.483717096	5.655339315	5.559928033	5.516908935	5.338897892	5.500038263	5.5222667	5.536111625	5.538688597	5.758994298	5.681072378	5.601839444	5.689437304
BAHD1	7.813280868	7.256952993	6.894428271	7.244681221	6.959787379	7.1514737	6.946808802	6.93512585	7.378641301	7.427045672	7.129952223	7.404006121	6.884265647	7.661592457	7.374332417	7.334179068	7.158131347
BAI1	6.060136937	5.831756444	5.83809636	6.083749067	6.448154766	5.965122883	5.950036484	5.782208659	5.669908233	5.623340068	5.581132345	5.672222651	5.909316178	5.917154112	5.919814168	5.85572131	5.414053731
BAI2	3.698779975	3.655836018	3.421084267	3.731363565	4.223786095	3.687658082	4.104544126	3.850281194	3.588613037	4.029862043	4.152623354	3.960802067	4.171518625	4.328989001	4.231730761	3.700314341	4.18563817
BAI3	4.316350563	4.693787906	4.720216674	4.290829838	3.867471783	4.505433749	3.613580156	3.69691309	4.974993456	4.020909482	4.106306266	4.252919097	4.043036386	3.502375942	3.569842102	4.20556162	3.977542097
BAIAP2	6.503403812	6.86916003	6.676920793	6.960748907	6.575063262	6.672815006	7.145145599	6.798764073	6.457971013	6.328779204	6.644257161	6.416312318	7.051926051	7.09780933	7.091612399	6.713291369	6.998495637
BAIAP2-AS1	6.074811612	6.708956147	6.445517471	6.83956174	6.341263543	6.704866588	6.647222176	6.508803979	6.833183415	6.731477708	6.622735606	6.863554231	6.636424928	6.742187223	6.672065906	6.571829902	6.791241343
BAIAP2L1	8.127895405	7.24581726	7.369932467	7.406604926	7.712913049	7.110833486	7.895989767	7.76145714	7.16711132	7.313748941	7.862508788	6.987213969	8.41338211	7.864065006	7.55484111	7.368099292	7.403717225
BAIAP2L2	5.079125854	4.934553153	4.727574396	5.203331829	5.277458911	5.078037186	5.027512716	4.804986622	4.950205281	5.100779328	4.871259698	4.930804363	5.000692182	4.839728936	5.146780335	4.888284435	4.87706981
BAIAP3	6.261654231	6.325281892	6.424871844	6.42186368	6.75050231	6.788281137	6.679096335	6.606958392	6.205457139	6.346098486	6.63993939	6.315555987	7.236130805	6.378503736	6.463588631	6.541708263	6.693648391
BAK1	7.4006913	6.768668151	7.070312049	7.019581625	7.404428636	6.905612096	7.40351101	7.012989586	7.094615476	7.381155212	7.124120547	7.66686621	6.836363046	7.501333173	7.435397255	7.68083648	7.554614515
BAMBI	7.301608127	7.461983805	6.818458726	7.203570091	6.604518515	8.038258888	7.225802498	7.652391053	8.524590771	7.772587456	7.120268933	7.735147671	7.004897636	7.078826795	7.594071517	8.509569384	7.687627249
BANCR	4.814020891	5.616307136	4.976213879	5.724109145	5.829904883	5.158977279	5.595677302	5.33525351	5.552890726	5.163334984	5.077301389	5.584618537	5.2313893	5.277713173	5.362988505	5.960737198	5.955361064
BANF1	9.398891252	9.776917115	10.15777208	9.79518161	9.245210626	8.816734476	10.39681385	10.24288855	10.00860393	9.911010685	10.08077237	9.990765015	10.1557898	10.38211867	10.36706834	10.42365691	10.51728068
BANF2	4.094868133	3.803945926	3.911008084	4.285733536	4.403896783	4.189839386	4.144426091	4.112521772	3.997521403	3.887154564	3.972509854	3.817455128	4.14893397	4.054144372	4.13092451	4.177392569	4.119860495
BANK1	7.089719003	7.091344514	7.399375545	7.017132976	8.590190212	6.986668036	6.265006403	7.462649392	7.29595526	7.557510603	6.492077561	7.146672077	5.914028027	7.184132866	6.66115434	6.771580659	6.917808415
BANP	8.524462157	8.152788828	8.20532291	7.998421262	7.968246997	7.984794557	8.031133843	7.987391349	8.015335989	8.159759203	8.35020288	7.90904029	7.911037736	7.698680459	8.009119147	7.655031741	7.493598063
BAP1	7.540101583	7.697270811	7.513774467	7.215316942	7.279390153	7.685689903	7.760091725	7.594616398	7.583281579	7.537681503	7.526888177	7.46558296	7.124215754	8.242967939	8.265461781	8.120681629	8.067717666
BARD1	5.764833963	6.67820195	6.690835219	6.121731618	6.443393764	6.543245686	7.021389971	6.871939065	6.374357732	6.808622575	6.613176965	7.020145848	6.983365979	6.394610265	6.344061918	6.355799048	6.638020262
BARHL1	6.651581946	6.196494977	6.13592423	6.779343653	6.706769681	6.938498381	6.550158205	6.596003191	6.126378686	6.2196939	6.321853384	6.334437228	6.393759443	6.625256631	6.626471231	6.712598551	6.675266055
BARX1	4.720697735	4.512315409	4.604350534	4.487770347	4.600181004	4.812168468	5.022629747	4.757552808	4.538470167	4.317256275	4.616029299	4.494326921	4.655937241	4.213388158	4.912276639	4.569755858	4.61362322
BARX1-AS1	5.569175206	5.589997742	5.23106865	5.996080474	6.238222014	5.711862227	5.724531481	5.641280034	5.59215235	5.437511879	5.459997388	5.704807391	5.474566105	5.769300441	5.586383498	5.699572422	5.627685186
BARX2	5.552866792	5.636339372	5.595251173	6.237462787	6.400141417	6.006557907	5.910717374	5.763855864	5.392918095	5.252092408	5.879202618	5.704952119	5.642467192	5.703222839	5.986473514	5.693422346	5.514555608
BASP1	8.499706791	7.622409715	7.882415247	7.699617675	7.415442133	7.274168895	7.651266879	7.080526382	6.912936488	7.211078968	7.294871713	6.814144435	7.729152933	7.309518708	7.685477652	7.420050086	7.560097471
BATF	8.509731336	7.021808911	7.717732353	7.503155645	8.045546655	7.138335255	7.340240347	7.170100809	6.824014547	7.50660327	7.221016944	7.446828294	7.213393567	7.331138817	7.803167859	7.238204934	7.27155009
BATF2	7.421286545	6.849290346	6.807104113	7.19213682	6.564141467	6.858339526	6.786933182	6.716611211	7.473649232	7.303457348	6.683355551	7.042416124	6.509297813	7.425996283	7.741153507	7.555154181	7.167964084
BATF3	8.93503751	6.981160704	7.496872655	7.442648239	8.203066849	7.428283293	7.181650207	7.262314655	7.210498702	7.555724486	8.18430002	7.839140287	7.160403269	7.733760994	7.324306377	7.298610412	7.162315401
BAX	7.357040669	7.137281782	7.44345094	6.944046749	6.440556446	6.782873051	7.599026561	7.248776082	7.601060122	7.126432538	7.681809986	7.389682143	7.056138933	7.429040465	7.107729786	7.101111169	7.163622051
BAZ1A	10.49700391	8.988667724	9.148715802	8.93557289	9.514384484	8.350126162	8.713090162	8.784955426	8.763816227	9.122519945	9.175776678	9.098625604	8.968359926	9.116292724	9.157309638	8.690815627	8.939997651
BAZ1B	6.62602825	6.502573161	6.21920743	6.481230882	6.52625987	6.605514024	6.320073337	6.322390908	6.362619885	6.269563208	6.183874357	6.267824735	6.174997887	6.359612515	6.305863723	6.335546484	6.187420866
BAZ2A	7.217556359	7.140210241	7.066796198	7.108453081	7.011741574	7.290337403	7.210271484	7.101756622	7.124762806	7.137749211	7.002239583	7.003431748	6.982733362	7.19714216	7.283857461	7.223208435	7.117852128
BAZ2B	8.947667213	9.791486179	9.653685827	9.522580999	8.827840442	9.58176357	9.681753431	9.765034846	10.06734924	9.826761186	9.415641468	9.803087933	9.721437848	9.36447293	9.512607245	9.673015292	9.426269331
BBIP1	7.496341812	7.62572956	8.050420346	7.41496937	7.074607827	7.722446993	7.763033968	8.04355906	7.856357253	7.907274	7.906166618	7.747259626	8.248140978	7.404179694	7.610598012	7.542286122	7.683982119
BBOX1	3.469519868	3.882000891	4.353396563	3.87113733	3.81507724	3.862066075	5.663212322	4.876769298	3.618262586	3.83281897	4.117717365	4.896337564	5.825512699	4.111108449	4.776159031	3.922214201	4.013037013
BBS1	6.616382622	6.775478542	6.898709055	6.745611312	6.663632579	7.00708205	6.998024916	6.947798045	6.853098178	6.802557602	6.91114331	6.782888485	7.347258092	7.11346141	7.042209088	7.04724599	6.992443894
BBS10	6.053602624	7.701592019	7.284188054	6.874062498	6.449835236	6.45252332	7.451018235	7.114427733	7.311035005	7.346790239	7.485430741	7.036754852	6.921440072	6.516231304	7.357305487	7.149899255	6.808239057
BBS12	5.446196264	6.064911603	6.634646233	5.764567419	4.971304034	5.809201463	6.414034606	6.460458737	6.404507571	6.256915458	7.000451992	6.699171442	7.566582542	5.852075381	6.109475937	6.061832159	5.307241725
BBS2	6.893950196	8.049069988	8.232545786	7.857678718	6.995828236	7.961593958	8.439973254	8.496078781	8.892130189	8.514159439	8.381732407	8.386292052	8.577830042	7.899329812	8.454766288	8.219576754	7.781523097
BBS4	6.659052436	7.559206671	7.879695225	7.173391626	6.894052225	7.434999231	7.660157855	7.44861353	7.65318786	7.61229307	7.762215021	7.446153332	8.532891153	7.342907815	7.330365016	7.330885897	7.292535838
BBS5	4.615061234	4.421867868	5.641697956	4.016850729	4.077704699	4.118868986	4.974296403	4.976975683	4.502346891	4.710527093	5.733718422	3.789745011	6.508812014	5.558328007	5.085544155	5.011816668	4.92128815
BBS7	6.05354291	6.486112857	6.479570179	6.027944402	5.277081346	5.371284243	6.28621291	6.23113058	6.409681323	6.33794907	6.719846253	6.258684584	6.548993373	5.81123425	6.175325314	5.844786086	5.821959827
BBS9	4.932652142	5.050352252	5.415913292	5.109559736	5.185034297	5.021918763	5.765451873	5.483580664	5.255620889	5.250029817	5.417885806	5.258899534	5.801707201	5.006741803	5.216567499	5.187004058	5.290722028
BBX	7.831566205	8.584078381	8.331054852	8.393459433	7.866026843	8.529709633	8.545190282	8.88877357	8.894809333	8.842534895	8.677972647	8.413767256	8.675632035	8.195570302	8.539995045	8.475164501	8.51759425
BC010186	6.132178615	6.46134931	6.415897409	6.199009965	6.752552091	6.776706769	6.37630868	6.331518614	6.607862733	6.420456655	6.614434165	6.63986113	6.265986317	6.476305577	6.524715685	6.522533239	6.724054407
BC012193	4.418076172	4.562561219	4.726059241	4.771015989	4.673874085	5.104428551	4.876221888	4.839925286	4.993014627	4.847017853	4.749978855	4.859540299	4.636517182	4.828028766	4.710373987	5.150280021	4.807670021
BC015159	3.608799386	3.600404395	3.812740218	3.803537095	3.660904178	3.881767745	3.996755765	3.957991323	3.543530958	3.631861996	3.72333364	3.855281687	3.811667688	3.710729459	3.94875938	4.138023043	3.920309359
BC016361	3.831709007	3.345953854	3.606448648	3.644791341	3.549320632	3.368641795	3.801665389	3.783802598	3.320573527	3.346420396	3.501443517	3.475687095	3.6337561	3.644287777	3.355318889	3.243845352	3.455172803
BC017209	4.456285229	3.84822916	4.112052763	4.993671273	4.849728217	4.725138976	4.221595764	4.291867634	4.085338055	4.228306313	3.922029751	3.997425306	4.134965632	4.075947001	3.890017784	4.238692902	4.089373529
BC021061	6.474139996	4.565175631	4.872743969	4.275401755	5.727680249	4.895040006	4.644841906	4.611634674	4.512558789	4.295591364	4.540821169	4.760633849	4.985679567	4.97577686	5.203875716	4.75044326	4.878204595
BC022047	8.286876727	8.987525445	8.304370432	7.903411613	8.030251918	8.723328763	8.137482814	8.345003228	8.962993288	8.641435867	8.254244342	8.217353634	8.179598106	8.524597831	8.502192168	8.704199616	8.05713762
BC022892	4.225186329	4.084350249	4.701846203	4.255464002	4.331876344	4.67250117	3.524818158	4.287309371	4.254404423	4.909656881	5.087118905	3.760410362	4.872028803	5.224226279	3.701842375	4.624511612	4.586757492
BC023201	5.030209929	4.869974804	5.523542382	4.99381235	5.202468534	4.835414875	5.050196942	4.916077694	4.860830319	4.671365986	4.987658886	4.812515805	5.27246572	4.904580422	5.07704252	5.080842195	5.019479719
BC024169	4.070430529	4.04051634	4.037699321	4.461760281	5.527652084	4.13932607	3.916599729	4.103331721	3.967563695	3.879460881	3.778295995	3.864519282	3.725827734	3.773891046	3.684159053	3.804126771	3.630960665
BC027448	4.703403309	4.529320244	4.661346564	4.965980644	5.661668892	4.761656241	5.019984355	4.707178719	4.759702885	4.671403888	4.664137699	4.526193158	4.707397509	4.816383061	4.72446747	4.847354382	4.918476387
BC028044	3.435126134	3.897760281	3.432723271	3.667625803	3.934909979	3.693918655	3.685087075	3.543865598	3.393754369	3.459203843	3.443541743	3.540899026	3.610904471	3.426493856	3.657023293	3.773966321	3.797417332
BC028670	3.859736637	3.897805935	3.928260167	4.727923854	4.619414303	4.461227824	4.391000289	4.10418533	3.840974455	4.156441625	3.99294871	4.588601205	4.124024715	4.225406003	4.309309398	4.18888725	4.448411034
BC030152	5.592258014	6.103099649	5.675121433	5.607713005	5.580543735	6.005471044	5.835021601	5.830738097	5.693124921	5.686258795	5.733568626	5.820974338	5.900783504	5.623442687	5.474949377	5.724212728	5.774013199
BC032415	5.676942597	5.682327641	5.65483376	5.197005471	4.984890958	5.673145051	5.428062435	5.487228703	5.498621441	5.381149818	5.63570665	5.714566336	5.741539446	5.901723988	6.181083831	6.5165688	5.755881371
BC033164	6.106151294	5.781944147	6.019858305	6.326608073	6.802591364	6.178371153	6.038826518	6.144941464	5.848080557	6.078666665	6.146860668	6.290128084	6.242688582	6.574195106	6.312804562	6.352996212	6.148823583
BC033241	3.133320403	2.928117435	3.066237091	3.179055992	3.48416165	3.213553886	3.197507325	3.195235711	3.063300224	3.118087621	2.987023966	3.38505911	3.206665898	3.170938257	3.053942055	3.128304674	3.154139365
BC034416	3.813267894	3.688979837	3.595647201	3.715735948	4.154655533	4.017520949	3.715425058	3.74522691	3.581877418	3.756592225	3.759154955	3.836247009	3.981365352	3.787146465	3.706085406	3.648250164	3.583660684
BC034444	3.685567992	3.427092212	3.38283247	3.764952037	4.421385926	3.645914156	3.731363565	3.543530958	3.295189977	3.597219778	3.517246525	3.47560631	3.567536486	3.554889651	3.319780394	3.555568709	3.491084751
BC034788	3.364928351	3.03260341	3.091710019	3.355425024	3.613754857	3.123414222	3.12177622	3.001867284	2.952861651	2.867245444	3.14445242	3.047800064	3.315755199	3.291510715	3.182074236	3.178805283	3.245118933
BC035400	4.682573113	4.925566631	4.898641583	5.216339638	5.050972539	5.307345695	4.467609833	4.464461031	5.053692627	5.553073429	5.189629343	4.942433708	5.054368054	4.977002783	4.513876906	4.766247353	5.149705585
BC036209	3.09049907	2.955720632	3.037956389	3.251949998	3.546711629	3.069340119	3.018594141	3.094170201	3.015708652	2.957326682	2.954797977	2.863647352	3.002413774	2.886067845	2.942744086	2.89438187	2.952054359
BC036311	3.289386564	3.191299667	3.261154597	3.263521964	3.858958493	3.32064499	3.30002298	3.293630839	3.201985669	3.24055982	3.265980246	3.270645436	3.564894303	3.200530406	3.189821012	3.38262872	3.501640785
BC038205	3.397536976	3.379951748	3.474984034	3.60946011	3.52488518	3.581877418	3.907126535	3.688693661	3.409670589	3.629293879	3.642192717	3.592171338	3.70290554	3.292386395	3.391729309	3.716571668	3.767398575
BC039122	4.15279561	4.13207936	4.017934996	4.651369115	5.241775198	4.221295028	4.740677073	4.338307401	4.265801734	4.219705984	4.233149245	4.503443419	4.050758048	4.320101141	4.162623303	4.560862653	4.620519553
BC039319	3.469519868	3.383253679	3.568969385	3.598940657	4.05740051	3.745628103	3.686880449	3.961684829	3.596711779	3.586398381	3.59784003	3.428319399	4.975299892	3.506614043	3.410284631	3.721481921	3.536138269
BC039487	3.239009828	2.987160126	2.996598412	3.079956462	3.293627652	3.137095813	3.042429447	3.125658192	3.107408728	3.047910348	2.987563585	2.997149072	3.06003491	3.04870365	3.014264704	2.920457154	2.99945999
BC039673	4.088134563	3.893931745	3.957594132	3.894354691	5.23161867	3.948635596	4.048284054	4.088824585	3.872524155	3.892538624	3.951953008	3.987604634	3.808798334	3.740067234	3.853205276	3.815913433	4.042916334
BC039686	4.845309077	4.778544869	4.486322585	5.072121113	4.966061345	4.845526545	4.673299125	4.597616499	4.698047628	4.681140346	4.34911541	4.772236991	4.645982301	4.627234854	4.767614514	4.648127647	4.828430178
BC040311	2.932954781	3.101567128	3.132473437	3.024604279	3.20758873	3.003784708	3.246562189	3.029729133	3.053776716	3.019928209	2.981316546	3.040822001	3.079674054	3.065751113	3.055537758	3.069362881	3.279332807
BC040734	3.478930621	3.593944938	3.576641905	3.689785446	5.194368519	3.601127958	3.513042432	3.333176367	3.684504851	3.574427292	3.40061328	3.593017637	3.62226482	3.47644418	3.256274014	3.562994897	3.401942918
BC040833	4.307028017	4.181365516	4.094399271	4.347216151	5.266338239	4.442747095	4.38377799	4.418337708	3.9409862	3.979489381	4.166196844	4.23054865	4.081035857	4.039834501	3.967829344	4.341056409	4.264942577
BC041025	6.638624287	7.392540151	6.748567234	6.440964735	6.12216386	7.287460968	6.480974116	6.910892293	7.226479021	7.510324103	6.672737081	5.216229619	6.511536937	8.367238933	8.698274793	8.918937152	8.150488641
BC041363	7.348963776	7.360582441	4.968031347	7.390309137	7.092957022	5.892018793	4.053161148	4.548817865	4.530974305	4.335310579	5.535027221	4.371073267	6.838659197	3.930625274	3.692435193	4.197894281	6.429244807
BC041998	3.323869223	3.389697288	3.289079797	3.310654617	3.52701169	3.183295319	3.433908587	3.331800568	3.194554842	3.323869223	3.278165187	3.1277293	3.257083224	3.230917499	3.220531841	3.127392912	3.367405216
BC042029	3.323976797	3.210844383	3.235996214	3.434089951	3.607421173	3.296735622	3.449921929	3.39489768	3.08147786	3.354930481	3.336821286	3.309352198	3.511076309	3.336821286	3.134050931	3.326293122	3.312525623
BC042366	3.06750865	3.115508587	3.168117191	3.167804376	3.23242047	3.264607892	3.124051534	3.116837967	3.175015501	3.086814786	3.274400468	3.236291368	3.09129159	3.047317621	2.973239362	3.339711376	2.932794633
BC042374	3.923755874	3.424559842	3.500845883	3.904377435	4.424691755	4.0060221	3.937947228	3.663122837	3.424559842	3.476700927	3.441828492	3.582631645	3.449796219	3.507617349	3.409014076	3.530614092	3.571944402
BC042590	4.783101783	4.440369583	4.77557425	4.433426078	4.307986664	4.318962578	4.132260362	4.056013236	4.691116546	4.408926044	4.433383167	4.431416041	4.111190347	4.266485614	4.151929486	4.865177731	4.322006093
BC043227	3.318739048	3.358553508	3.382420508	3.507937223	3.613754857	3.455730653	3.338990885	3.210253401	3.002165394	3.374621831	3.249827505	3.150243358	3.285904172	3.231711087	3.176780338	3.135232496	3.066228145
BC043291	4.371905681	3.917018015	4.227540369	4.561980187	5.036558493	4.467651332	4.458428273	4.175099603	4.279339643	4.308635698	4.198972816	4.099133122	4.367125373	4.161369095	4.261407053	4.352233036	4.306752617
BC043356	4.311373811	3.892470631	4.950968912	4.549012624	4.856855011	4.101312834	4.099321866	4.01022003	4.219743884	4.489534317	4.146759995	4.423446634	3.942443296	3.904956495	4.183244652	4.208765939	3.865337851
BC043540	5.157061285	4.781964778	4.811676996	4.843950057	5.050376611	4.689948152	5.23757016	4.935480297	4.696217078	4.474419961	4.641258636	4.713318745	5.078682086	4.918624756	4.641984475	4.931280297	4.868431869
BC044596	6.07581136	6.377195228	6.0838951	6.590116524	6.917141672	5.869485945	6.035443769	6.260424071	6.543255489	6.336897466	6.752542956	5.968888039	6.370726373	6.22606727	6.341676874	6.465166128	6.465495719
BC044614	3.213006414	3.353100566	3.13890238	3.202298364	3.315888479	3.187152131	3.094830567	3.348207215	3.166004295	3.069611105	3.258275751	3.069279836	3.380417275	2.966985802	3.06895756	3.15208725	3.193694022
BC045559	3.340802101	3.165777938	2.850439452	2.921683963	2.998972114	3.077402936	3.023255407	3.025235156	3.041611654	2.904430969	2.872342745	3.060013789	3.103811675	3.136588007	3.107927202	3.092751277	2.836351378
BC045560	3.131067053	3.037148246	3.412506821	3.499393165	3.805799034	3.793980001	3.484813655	3.342712526	3.422858895	3.51085768	3.143533498	4.221404792	3.459657649	3.273862313	3.264076789	3.286542167	3.395035804
BC045779	4.811437127	4.798179376	4.761047462	4.742395052	5.387688373	4.600123739	4.651987861	4.49410275	4.544874992	4.597245586	4.551392366	4.670941055	4.849905357	5.118822503	5.040072618	4.549196168	4.890237029
BC045784	4.880200884	3.985248347	4.025477599	4.280336626	4.12204622	4.285847566	3.77885084	4.015325292	4.508205697	4.241291328	4.661939795	4.20818217	4.051766483	4.101488766	4.095996462	4.208244107	3.986338634
BC045788	3.284231017	3.623048152	3.531884649	3.700348452	3.586954099	3.632680975	3.294346473	3.53122793	3.466165062	3.277617426	3.517466662	3.562212605	3.539713864	3.441525216	3.59073629	3.324576692	3.443621768
BC045789	4.451751543	3.837746926	3.810490624	4.285372302	4.137945931	3.889389562	3.55888942	3.821896582	3.701855256	3.646435956	3.916808268	3.468126878	3.39346716	3.9146706	3.505670383	3.836059595	3.510002644
BC045791	3.620894964	3.271691275	3.236613671	3.442823518	3.81601985	3.220943916	3.152413824	3.511767986	3.371364039	3.374422432	3.451861672	3.441586582	3.347077299	3.273596126	3.506552921	3.384703711	3.264895969
BC045805	4.63835729	5.093109354	5.091465097	5.292540178	5.650557486	4.914705056	5.08480932	5.08177964	4.969030416	4.977834388	4.842077918	5.087954996	4.967023799	5.010638965	5.038065539	5.116221671	5.140155577
BC047364	3.880170711	3.387769677	3.370414906	3.63816651	3.870340872	3.389481202	3.758570253	3.885084527	3.817615259	3.534110473	3.799571434	3.527859036	3.783036473	3.545053984	3.577053005	3.832685912	3.609471076
BC047484	7.808093424	8.697595777	8.169356706	8.243782674	7.925246265	8.547860629	8.565330388	8.264214547	8.458133474	8.255083625	8.311049944	8.627042564	8.234603521	8.121394291	8.31576991	8.514448592	7.985884949
BC047615	3.022197665	3.090163922	2.889452244	3.028253983	3.325398931	2.967113207	2.765228957	2.862007186	2.829881352	3.047789366	2.986596158	3.091349062	2.933594902	2.97538	2.931814377	2.982434492	2.891814812
BC047626	3.356937614	3.435791329	3.560345627	4.089308391	3.68617199	3.581877418	3.648259606	3.543057086	3.419294425	3.569239608	3.870298647	3.370979119	3.444623845	3.651464569	3.542835629	3.754428658	3.665728704
BC047644	5.618780355	5.464196038	5.417585227	5.978928668	6.012171382	5.48658548	5.565858604	5.7292589	5.242099529	5.498028469	5.46770416	5.454496615	5.488355019	5.633487371	5.349603206	5.667593501	5.640154456
BC047651	3.661000497	3.78445339	4.708915089	3.348361166	3.617483244	4.191612227	3.413294654	3.833835264	4.777170707	4.228306313	3.917728246	3.66222793	3.632680975	3.716470507	3.999642153	4.323347441	3.538090052
BC048132	4.278755951	3.884183543	4.598646796	4.466948053	4.782327063	4.682412485	3.859736637	4.024562796	4.15415176	3.793903102	4.116099909	4.202403618	4.261456674	4.169668227	3.883064028	4.125881832	3.790751659
BC048141	3.915483061	4.162236612	3.867303076	4.233653602	4.643831215	4.00404584	4.297540677	4.343313514	4.019970772	3.773217408	4.019754944	4.525556034	3.749368979	4.039834501	3.974237116	4.464396156	4.195557149
BC048420	2.997229857	2.910227016	2.868261991	3.154874573	3.121658426	2.920320571	2.963539928	2.972119816	2.975053845	2.978214763	2.935981342	3.176338424	3.151763277	2.978214763	3.181210621	2.931819676	2.862191925
BC048997	3.660234139	3.12183007	3.491182342	3.966115571	4.604949407	3.866812908	3.674424137	3.337332565	3.314115342	3.557187684	3.557101133	3.39199747	3.442838589	3.510960697	3.446287921	3.797641977	3.399296624
BC053951	4.183724404	3.663885881	3.814222501	4.052057486	4.308603674	4.100486196	3.916211337	3.635386409	3.837508463	3.732413258	3.932837439	3.853246331	3.956042756	3.86542421	3.794736353	4.142600557	4.049914344
BC062753	8.111857877	7.648743953	7.480953786	7.001115508	7.055039496	7.069769023	7.370158872	7.622328002	7.549382498	7.756649956	7.841743081	7.553946399	7.508634232	7.066550281	7.565623744	7.303094996	7.198324169
BC062763	4.471906009	4.046331579	4.306916324	4.255931187	4.290456535	4.538597557	4.191142035	4.294236685	4.197685509	4.075818868	4.381307832	4.377502351	4.265714556	4.481640334	4.510048597	4.208511588	4.308629305
BC069004	5.230724686	5.221780208	5.165745222	5.191132777	5.516223223	5.291993894	5.150309686	5.276903992	5.594800022	5.318464502	5.33638851	5.166759068	5.351548141	5.187593254	5.348566334	5.235485814	5.448602206
BC069739	5.344841821	4.349079265	4.524151228	4.519174708	3.964355308	4.063123025	3.386017298	3.881960116	4.237775344	3.800346351	3.780903309	3.581877418	4.190501906	3.47644418	3.275885306	3.243551899	3.290514901
BC069756	3.786144441	3.464128019	3.803779797	4.20596138	4.494747525	4.164001717	4.104601243	3.808562697	3.49519285	3.701516612	3.759732248	3.708062198	4.21796494	3.430326243	3.661015365	3.565303089	3.70435788
BC069776	5.494329332	4.732830097	4.935371338	5.35670916	4.559980728	4.772816242	5.161834726	5.070097034	5.296109246	4.920868441	4.825503247	4.342200497	4.781704022	4.221307988	3.969176099	4.410687	4.309081179
BC070118	5.114500504	4.741255502	4.598951628	5.18727614	5.567852905	5.15641361	4.750973535	5.152141286	4.734618741	4.704924005	4.537730672	5.175555589	4.931065654	5.156318226	4.686681296	4.823443309	5.161265939
BC070490	3.230054657	3.025864225	3.177409898	3.232215861	3.362127644	2.992780696	3.062938834	3.11688015	2.987898096	3.251803414	3.158340195	3.215960343	3.072482603	3.412741972	3.064954223	3.150868399	3.163297893
BC079832	5.534559921	5.274600346	5.228213238	5.498413974	5.808655234	5.437044834	5.351892265	5.256064407	5.234411002	5.170380304	5.241072075	5.177061005	5.033430137	5.240608766	5.010716196	5.037695734	5.218444537
BC113958	4.531696345	4.865604274	4.807741249	5.269440485	5.396365391	5.345783494	4.681833627	5.096716537	5.414565684	4.985041669	5.364659395	5.384892165	5.547461382	5.363063638	5.533662737	5.419699237	5.440274593
BC130595	6.267236228	5.93435775	5.700964208	6.027291215	6.385493398	5.922647963	6.053989994	5.859274542	5.607561858	5.704782015	5.739099692	5.754846899	5.914417457	5.983203952	5.841456584	5.817030615	5.886317689
BCAM	6.71355362	7.241564342	6.876362108	7.298765861	7.548255087	7.099558946	8.029411501	7.816696212	7.093570811	7.013502573	6.885423228	7.227562037	7.305005724	7.85231515	7.871188704	8.185211262	8.033804375
BCAN	5.672049952	5.51162789	5.349175596	5.773582279	6.103566839	5.771353327	5.744735937	5.520574184	5.462832452	5.514334544	5.493247148	5.557273986	5.635035285	5.693638099	5.586700284	5.589464331	5.725888564
BCAP29	7.095859303	7.193496527	7.118572964	7.157479964	7.002780618	7.223605291	7.020106629	7.007826548	7.080513912	7.002348826	7.006210744	7.179626737	6.957569392	7.224202198	6.934928234	6.983674019	7.073095199
BCAP31	9.97840874	10.1317441	10.19779473	9.821314123	9.466395048	9.811724261	10.78666534	10.44660857	10.09786068	10.13792716	10.2459661	10.64212253	10.14472013	10.49036056	10.20046438	9.957011892	10.32875835
BCAR1	6.346714114	6.225979128	5.732012464	5.821191011	5.980971721	5.848926929	5.83853545	6.112863836	6.247418822	5.898128165	6.075939544	6.353299843	5.736425326	6.411923823	6.602771202	6.931860662	6.71653566
BCAR3	8.318639611	8.285934239	7.825939145	8.503823391	7.089132296	8.187814113	7.400925136	7.449052104	7.7797727	7.489786344	8.140312684	7.854685109	7.706339194	7.768403438	7.294724492	7.678772355	7.479233642
BCAR4	4.884345649	4.670685738	4.272438554	4.895811137	5.308612587	4.538732658	4.495080266	4.492943171	4.453337084	4.397831431	4.413117939	4.596792083	4.578726035	4.672084472	4.231977537	4.838124748	4.75211594
BCAS1	5.72618862	5.572287626	6.199576403	5.358526491	5.945020387	5.695616783	7.110452783	6.921709898	6.610426414	5.40474866	6.38814986	5.836449703	8.382516342	5.836386548	6.452953939	5.686297978	6.162705414
BCAS2	9.274188116	9.254010634	9.18378154	9.310762168	8.726339552	8.842257216	8.994556639	8.881168048	9.111693306	8.993623014	9.179626795	9.247060973	9.034131837	8.896185238	8.769512997	8.453892362	8.852306225
BCAS3	6.674599448	6.729932275	7.271917217	6.780476149	6.152495357	6.889241915	7.477483885	7.220326004	7.329690233	7.172705246	7.387569864	7.043162432	8.25265809	7.079852728	7.373593873	7.398545547	7.463739613
BCAS4	5.016357263	5.028758614	5.090425107	5.148175224	5.477991545	5.056326792	5.678289164	5.513278036	5.060665449	5.007099855	5.23195757	4.992740792	5.57683107	5.173634669	5.290755077	5.265883337	5.283154355
BCAT1	9.03093297	8.735219799	8.944783158	8.635234155	8.493967436	9.081663332	8.356585261	7.827096647	8.314856323	8.897489289	8.547969904	8.820832067	7.680782392	9.249952962	8.819584092	8.122422861	8.558822812
BCAT2	7.167582071	7.76937996	7.247273043	7.637359732	7.567007957	7.592947396	6.997031687	7.044898106	7.233468431	6.890440414	6.955928243	7.151312766	6.814726278	7.084640136	7.086658872	7.0449282	7.104334069
BCCIP	7.944701813	7.363894055	7.892828313	7.214453057	7.284600103	7.333102108	7.64783019	7.53582521	7.487162311	7.278287435	7.680845747	7.547682294	7.846016624	7.272843962	7.24619223	7.168170729	7.168885562
BCDIN3D	6.209847691	6.799495068	6.661646901	6.543628862	6.200181067	6.52975751	6.717276044	6.718474219	6.84703499	6.541553391	6.504590304	6.665994698	6.762679821	6.209930559	6.106063957	6.3707464	5.857776113
BCDIN3D-AS1	4.195857784	4.330253585	4.206786795	4.54070784	4.625023317	4.266762199	4.418185883	4.266730851	4.467467796	4.323893645	4.177989469	4.401934707	4.247807235	4.403294313	4.540116893	4.316750042	4.33503696
BCHE	6.675935212	8.063481223	7.407037629	7.616608554	6.679964307	7.312668649	8.010687847	8.569433057	9.187968146	8.92143388	9.54726332	9.2150224	8.692073001	7.749937387	8.892926012	9.002130357	8.783365268
BCKDHA	8.692142521	8.994010734	8.753957844	9.303497687	8.788660347	8.949856525	8.993837873	8.768192428	8.464767649	8.521455339	8.605915317	8.593259897	8.620484464	8.847538571	8.508534386	8.619127948	8.792110765
BCKDHB	6.519309955	7.238187612	6.989563261	6.616084447	6.630268142	7.081437457	6.598391434	6.746544215	6.532819573	6.441229208	6.237140145	6.586098142	6.684250135	6.400219044	6.17775342	6.219842076	6.294577584
BCKDK	7.715346181	7.137576169	7.642696646	7.58989288	7.564614342	7.475219071	7.894934741	7.563218139	7.302836575	7.44718713	7.494305945	7.865695852	7.392495376	8.025464268	8.062602979	7.797492034	8.047647849
BCL10	7.700426392	6.95526731	6.588712876	7.009349545	6.823549551	6.102602604	6.106381546	6.298739258	6.257012368	6.23448001	6.013602423	6.340884672	5.955083422	6.101884296	5.960613393	6.195215942	6.052683689
BCL11A	5.868331599	5.823511097	6.920352407	6.146934899	7.550576445	6.05740879	8.302974999	8.08581087	6.896574422	7.6840256	6.639475138	6.858548639	7.397916668	6.215390986	6.841679691	6.768891045	7.195757986
BCL11B	4.901917353	5.258523888	5.325917042	5.681895087	6.097051009	5.221170128	6.051601409	6.439145625	5.783797018	7.070097478	5.637243618	6.115718871	5.683974318	5.247327205	6.12573928	6.241749003	5.92195072
BCL2	5.902700816	5.94893371	5.972792671	5.935780213	6.311831739	6.180267609	6.242537349	6.225271082	6.06586816	6.158831518	5.905222191	6.124275289	5.907462652	5.772382773	6.084881943	5.929393151	5.96828639
BCL2A1	12.14256658	10.34427939	10.87995095	11.26909276	10.27156473	8.937002303	10.69396977	9.543873818	9.694628534	9.414885876	10.06643935	10.92565092	9.375990195	9.782243091	10.02649577	9.11942541	10.06295335
BCL2L1	8.150910383	7.701990092	7.515007233	7.379368035	7.20162585	7.366288008	7.254921895	7.21623366	6.787546568	7.206778597	7.346344828	6.769557113	7.341258904	8.218580303	7.838147708	7.496432053	7.743794577
BCL2L10	4.40779726	4.144971066	4.068015752	4.042518813	4.507632929	4.359712655	4.327772369	4.29951553	4.162822515	4.175486218	4.220421112	4.417623719	4.196472449	4.248594504	4.449878125	3.933228532	4.231934356
BCL2L11	7.130419994	7.010738677	6.8654386	7.201711396	7.220314958	6.764067276	6.487807919	6.638968104	6.520038589	6.786029688	6.674657496	6.59124253	6.739282831	6.679907588	7.191355743	6.718768606	6.902267499
BCL2L12	6.461830932	6.515999533	6.605337135	6.340503185	6.466712606	6.812480475	6.359056149	6.333612443	6.25988974	6.481784066	6.569593281	6.408059664	6.516272178	6.741913117	6.762905871	6.464318084	6.764596089
BCL2L13	6.630501613	6.761024406	6.471620425	6.702022064	6.55428028	6.633531465	6.373294741	6.345375479	6.321436785	6.273419356	6.437766578	6.342385483	6.466595127	6.64248568	6.327797534	6.379479628	6.394040501
BCL2L14	4.326572151	4.173365341	4.083200706	4.44714394	4.492972473	4.301019577	4.347654312	4.32511684	4.103056061	4.232723283	4.259408607	4.26201747	4.349813359	4.151502519	4.276860172	4.200909241	4.264157772
BCL2L15	4.631220081	4.720851228	4.76228064	4.54243892	5.014735583	4.864272739	5.228399841	5.460487969	4.495252583	4.658805765	4.536273795	4.801612237	5.111308526	4.549420563	4.723256934	4.629156465	4.895105437
BCL2L2	7.736451546	8.077060321	7.686100878	7.552710165	6.902542725	7.83171196	7.26947679	7.387961518	7.567007798	7.431947321	7.606694875	7.072322459	7.514907498	8.046350035	7.317095835	7.777394472	7.597884337
BCL6	11.12083028	10.3743892	10.53481939	10.45089038	10.66265488	10.11432515	9.425306043	9.306433922	9.139247513	9.687744768	10.16341415	8.869986212	9.933180182	9.855393256	9.798882213	9.236983505	9.729264415
BCL6B	6.952051254	6.970361786	7.19797516	7.133089306	7.234921493	7.359530119	6.568935658	6.710437307	6.803530888	6.749579536	6.82217979	6.750216297	6.660403461	6.935409031	6.938273259	7.069126561	7.137781439
BCL7A	6.037877666	6.005087491	5.803197603	5.997911608	6.087023454	6.509364156	6.742322674	6.639389915	5.972033209	5.832877977	5.936742768	5.64848241	6.594482372	6.192630804	6.489740485	6.477673842	6.514861645
BCL7B	8.582288096	8.727282447	7.949160955	8.597844504	7.83968232	8.390845115	7.969407057	7.876282082	8.112415882	7.862974255	7.86067297	7.954060241	7.760246813	8.497394088	8.327924696	8.253251243	8.451981878
BCL7C	7.793547196	8.30269951	8.376676255	8.39768962	8.03030238	8.095062042	8.873314891	8.658664486	8.420331036	8.347458883	8.264490546	8.319266366	8.241170486	9.115071306	8.862460747	9.153282444	9.193295048
BCL9	7.07889234	7.09564169	7.371443375	7.355027479	7.599274873	7.51786561	7.906724898	7.760239177	7.354783006	7.324588164	7.515081475	7.374210124	7.302467732	7.199809899	7.581277692	7.574615222	7.467771392
BCL9L	8.028455335	7.446347217	6.931230852	7.245596318	7.508451998	7.537445239	7.603351526	7.486355299	7.166882995	7.417029349	7.509468118	6.995185981	7.294718946	7.78967945	7.771557605	7.980243762	7.899047504
BCLAF1	8.410746468	8.556962802	8.69928054	8.245285741	8.166046945	8.253169495	8.208957132	8.358499085	8.272905007	8.545081006	8.504832397	7.953059366	8.507816492	7.980513996	7.82700702	7.761579724	7.941597809
BCMO1	3.854835686	3.871536632	3.976968193	4.156949307	4.387480675	4.051226531	3.832139503	4.428983015	3.997690749	3.903281277	3.90672457	4.38192001	3.813998299	3.901766106	3.684306385	3.981616023	4.113048903
BCO2	5.72861372	5.817414762	6.482605449	5.724109145	6.270491042	5.570797611	6.435020036	6.176758102	5.617921706	5.714655408	6.209476398	5.968344811	7.786960413	5.698931466	6.788754378	5.974556943	5.899627408
BCOR	6.722013213	6.822713031	6.900291679	6.810957077	5.975092816	6.91446175	6.299980474	6.541667661	7.299947613	7.082096513	6.610206246	6.937795423	6.625837326	6.660598231	6.743324142	7.425944475	6.836497048
BCORL1	5.412405321	5.58001327	5.300786386	5.648037856	5.612551403	5.553995642	5.578676314	5.361842008	5.319709738	5.349247108	5.473409534	5.353759042	5.544819486	5.525814725	5.383569848	5.475793514	5.408253448
BCORP1	3.508625491	3.424455939	3.559628633	3.434878198	3.539174979	3.746449562	3.408840938	3.314325634	3.362040806	3.539713165	3.487243508	3.303626381	3.492712452	3.287932246	3.417682961	3.481580924	3.40854005
BCR	7.940672759	8.26471552	7.571346367	7.709180367	7.20124454	7.808938673	8.206989079	8.087669027	7.771382036	7.802536594	7.716249076	7.496737589	7.75568279	8.102239011	8.034740737	7.902475892	8.060767441
BCRP3	4.601150044	4.48919115	4.523673956	4.91166276	4.846032831	4.679127805	4.843135962	4.579506125	4.200898955	4.565221062	4.38131081	4.595980666	4.609756073	4.69815325	4.795797565	4.706420158	4.689331826
BCS1L	7.971845017	7.977607914	8.454498211	7.829677043	7.415136819	7.689288164	8.121223784	8.216720014	8.144035666	8.129684617	8.074575287	8.265201302	8.089551869	8.031071863	7.886246822	8.275516743	7.906067788
BD495725	8.236779515	7.979748397	7.30628902	7.776152801	6.641093019	7.66315901	6.789162826	6.895722291	7.517452574	7.137654323	7.431977172	7.069403524	7.147508206	7.414644192	7.41465364	7.6629312	8.081595008
BDH1	5.61092197	5.93607925	6.019206764	6.27905382	5.973857254	6.059723762	6.46512404	5.955406382	5.330727051	5.715996838	5.817230789	5.567709007	6.706571902	5.780720355	5.922167708	5.679377295	5.8316842
BDH2	7.274972471	8.357755819	7.460288555	7.278409705	7.559637491	7.905142797	7.495212781	7.770457943	8.508242678	8.361946368	7.515401473	8.15143424	7.760050144	7.954809825	7.673894911	8.032493216	7.668157193
BDKRB1	5.089797276	4.291989074	4.769578081	4.703452142	5.666660488	4.602401789	4.70286989	4.856170657	4.0146691	4.491528396	4.932294024	4.939608085	4.866925476	4.82790215	7.092583124	4.306524198	4.556807233
BDKRB2	6.301773956	6.039854192	6.672650967	6.112487235	7.744354245	6.71247873	7.784509267	7.757054211	5.573023897	7.687242368	8.188099302	5.900150759	8.664640474	7.070766557	8.528921723	6.570181718	7.840200662
BDNF	6.038338609	7.231321782	5.616678655	5.966351188	5.892959989	6.144469559	5.003290675	4.878967298	6.523036428	5.206427002	5.211448296	5.613388184	4.772628916	5.304533051	4.855274082	5.306046445	6.127217135
BDNF-AS	3.885611803	4.124943239	3.426009951	3.800723538	3.526384131	3.580324429	3.347240023	3.205046713	3.75266824	3.339899609	3.377891544	3.20906831	3.253237882	3.310866683	3.38427069	3.448297627	3.338860592
BDP1	6.663708279	6.71522763	6.512735864	6.503279994	6.274889101	6.452900259	6.459739358	6.538863706	6.641196505	6.7983095	7.041218283	6.193816261	6.490601454	6.193334751	6.032024362	5.995740542	6.19237225
BEAN1	4.5660889	3.911654283	4.11741293	4.384917482	4.402167937	4.026075709	5.306030738	4.716181431	4.088689923	4.502274197	4.550168138	4.47079912	4.51496895	4.549520638	5.041140983	4.217994625	4.418966344
BECN1	7.396911512	7.568037114	7.415795792	7.473550553	7.257794745	7.5163227	7.536494881	7.495438135	7.365238081	7.361400677	7.415844471	7.527648947	7.555414347	7.275446844	7.326305911	7.244610569	7.40123323
BEGAIN	5.901675213	5.431916881	5.594861487	5.652972427	5.840499467	5.94173955	5.800105669	5.465083803	5.616902018	5.533042105	5.959737227	6.184020837	5.570688126	5.771878971	6.119144381	5.982608111	5.636584983
BEND2	3.78327432	3.423678566	3.379747792	3.908354806	3.946202771	3.738253542	3.398783427	3.513248298	3.574507357	3.427289255	3.321230974	3.34969584	3.556746251	3.389562152	3.275385345	3.308332678	3.47861173
BEND3	7.334271741	6.992767478	6.753903269	6.815444882	6.968804593	7.024977905	7.002671661	6.663530009	6.88852583	6.75899348	6.966249446	6.875458531	6.56221871	6.790941142	6.827260911	6.943500993	6.688519382
BEND4	4.555522658	4.588247617	4.436108905	4.318155932	4.701192115	4.360811882	4.183278901	4.119394745	4.184003772	4.254692612	4.087176417	4.131281777	4.176627767	3.966848588	4.206164125	4.123321139	4.032089629
BEND5	4.682704259	5.174362517	5.368546233	5.043734361	5.399402252	5.722404105	6.354461602	6.087688912	5.780659169	5.659400735	5.721188971	5.479469875	6.34559744	5.45654619	5.77266987	5.876720891	5.595518322
BEND6	3.10176536	3.270574744	3.720219859	3.197385665	3.698752416	3.264693758	3.756041279	3.591915215	3.465265508	3.406794135	3.697131828	3.351866338	3.348951653	3.664529176	3.915202824	3.577139506	3.362264299
BEND7	5.866260356	5.595659772	5.582487495	5.816680807	6.042487223	5.840897958	5.626209005	5.711363629	5.595179815	5.43126234	5.651006775	5.568886161	5.667850559	5.539802694	5.389944136	5.463551393	5.458443032
BEST1	7.424532741	6.759263238	7.232481083	7.189513986	6.827641779	7.045904237	6.534171033	6.217911153	6.573210768	6.442607128	6.409932556	6.951114211	6.316303708	6.770639707	6.67282878	6.517105782	6.66880544
BEST2	5.246171167	5.115108072	4.92932674	5.254797917	5.648017286	5.517689587	5.219508044	4.920846134	5.02568913	5.116290013	4.759589006	4.986942731	4.992954219	5.278860601	4.965710947	5.28877951	5.291504081
BEST3	3.938725694	3.606455363	3.859336087	3.808452517	4.139040105	4.06896888	3.640521592	3.898850429	3.772613893	3.629203715	3.850254867	3.788105448	3.901366341	3.752438753	3.823301414	3.713059574	3.738108074
BEST4	4.184160103	4.343932514	4.249995	3.597285949	4.223607795	3.753009213	4.248732345	4.199188313	3.883784864	3.714284672	4.408260591	4.010254294	6.673235793	3.904472283	4.481859818	4.377486545	4.674480382
BET1	8.002893915	8.55918524	8.573172515	8.304648899	7.557290433	8.103493949	8.603895138	8.630822271	8.860615713	8.883833099	8.316372817	8.741470325	8.310621534	8.281252253	8.497590727	8.275213531	8.238670159
BET1L	7.075096657	6.904913633	6.962468321	6.859179135	7.008480571	7.18430305	7.012724561	6.791235123	6.840551867	6.795721052	6.977632608	6.893859154	6.786654014	7.688263171	7.394183579	7.407191362	7.427088647
BEX1	5.97091894	5.402981001	6.397192198	5.993119984	5.779852359	5.353509848	5.181342872	5.272162692	5.923429218	5.109728908	5.189067074	5.236251165	5.314057721	5.521162196	4.908680442	5.635464735	5.105424082
BEX2	8.540319399	9.309432714	7.645228876	9.013310148	8.172730221	9.120350657	8.681632942	8.650654393	7.841119832	7.603366412	7.499071884	7.655606901	7.894413385	8.255628091	8.266834408	7.7611133	8.316013917
BEX4	8.651334644	9.427261634	8.946623324	8.96387733	8.072778495	9.546176534	9.311818049	9.268090139	9.506492813	8.97324459	8.995659015	9.384083762	9.178886877	9.492440027	9.13198316	9.053211705	9.265190432
BEX5	8.171823135	7.986689787	8.732950247	7.996023504	6.167241336	8.163768918	7.500089696	7.677619879	8.865128038	7.804799838	8.269036923	8.248502572	7.140917362	8.21120599	7.97104788	7.933056629	7.540180266
BFAR	9.274335665	9.723189822	9.073250072	9.377551301	8.75683246	9.352008006	8.767021	8.702046974	9.171570392	9.208530655	9.405573208	8.996152895	8.995595374	9.54746149	9.672351467	9.308628862	9.366564991
BFSP1	4.444770743	4.991449679	4.712126732	4.892886869	5.034494715	4.715685561	4.807798181	4.73613536	4.936492984	4.825144425	4.805504582	4.872519616	4.724798802	4.972355214	4.995198083	5.202540294	4.878596951
BFSP2	4.535862552	4.00992686	4.384067827	4.847200075	5.009006836	4.592669523	4.396630278	4.697444087	4.342763508	4.603260196	4.64716547	4.846103294	4.399037239	4.517587548	4.622093143	4.28458729	4.598847355
BFSP2-AS1	3.841105973	3.834575254	3.72370036	4.129710209	4.288827735	3.932595893	3.903132336	3.739038039	3.731222079	3.816357024	3.648495645	3.738372837	3.918329772	3.850498313	3.875020709	3.746712348	3.932950607
BGLT3	6.130653203	5.915099454	5.930186398	6.099527462	6.565415989	6.074065173	6.041181968	5.732689429	5.808427032	5.574673266	5.690696497	6.013934906	5.845215196	6.056554362	6.089560897	5.901906575	5.905355114
BGN	8.68048004	9.127200458	8.462783763	9.086846997	8.64240003	8.891748143	8.531691416	9.119608659	9.337880622	10.05037329	10.08863073	8.49939741	8.505831244	10.20422628	9.858906719	10.57847696	10.08337032
BHLHB9	4.780601986	5.377879734	5.125720279	5.034052473	5.072445568	5.179628077	5.574612959	5.471892405	5.700825758	5.758549833	5.127619013	5.554688116	5.066228656	5.228688634	5.261408297	5.417724859	5.314398275
BHLHE22	5.140643087	4.823283296	5.743608771	5.727018645	6.152352449	4.753862322	5.984813584	6.070908327	5.666074833	6.610673134	6.382497888	6.099416406	5.540675493	6.144924444	6.223051732	5.789789134	5.719713082
BHLHE23	4.847297042	4.727876242	4.834761781	4.98731222	4.874411289	4.876408151	4.953310004	4.787826717	4.815772687	4.769144563	4.872683597	5.073720944	4.738944507	5.333618212	4.985059205	4.944491971	5.079896942
BHLHE40	9.596253261	9.708202708	9.280863058	9.582393207	9.412457473	9.336350526	8.337602827	9.24695244	7.9306383	9.116149812	8.123419779	8.392600807	9.180362079	9.388877993	8.750548594	8.333982332	9.885684216
BHLHE41	5.424908565	5.57809079	5.009929878	5.870737577	5.571792427	5.798342577	5.938956276	5.698965092	6.070309985	5.699195582	5.788583614	6.048594224	6.034756928	6.879888914	6.05745895	5.740639239	6.650801409
BHMT	4.289240787	4.183791841	4.376543942	5.124161142	5.437382062	4.605649356	5.015351158	4.608555279	4.614855935	4.525347808	4.406342972	4.516881528	4.824319664	4.664568782	4.333106836	4.783715464	4.790037665
BHMT2	4.73551158	5.058014948	4.839050629	4.997621229	4.807453331	5.147358841	4.949079006	5.080578451	5.17330304	5.67073691	5.010271596	5.042484915	5.013203351	5.344422767	5.479478649	5.224806617	5.596021901
BICC1	5.14578249	5.93644209	6.184428117	5.882704638	5.698669435	5.926977375	6.333169502	6.550611807	6.531318091	7.134730092	6.395822693	6.357068303	6.732234486	6.043094052	6.737020752	6.681639286	6.509507252
BICD1	5.274344497	6.121674807	5.936509855	5.781311284	5.729863739	5.770050978	6.064164041	6.275356851	6.573071832	6.815304533	6.872588249	6.324358827	5.728983371	5.918320902	6.276888558	6.424174582	5.759081615
BICD2	7.73170633	7.552115815	7.761169939	7.621678066	6.928304384	7.538704693	7.557814177	7.690407897	7.757099776	7.819889232	7.933056733	7.478311885	7.486214832	7.877160354	7.671718403	7.628655582	7.79110402
BID	8.675399672	7.382072671	8.246927818	7.244237089	7.40501362	7.367675199	8.157464111	7.827001962	7.943729648	8.105928496	8.329128456	8.508883013	7.630278735	8.072574164	7.862949228	7.71577965	7.836193785
BIK	6.175745149	6.180372766	6.781918502	6.404714877	6.297767796	5.720334813	8.212176173	7.473978915	5.676111378	6.141437558	6.359595214	6.194736152	8.022756381	6.652732971	6.850334558	6.579341369	6.772634373
BIN1	7.965904406	7.731646867	7.588319563	7.768296894	7.924595644	7.635079411	7.751412259	7.72094106	7.581083295	7.937922928	7.696578697	7.790193757	7.312958898	7.941673197	8.042771742	8.081908354	8.297852793
BIN2	8.696609683	7.647767057	9.131886954	8.108851892	7.304064465	8.345571599	7.170228254	7.217644453	8.100572481	8.098892946	7.810031359	8.558572365	6.83598912	8.111623953	8.173924533	8.108237	8.196079742
BIN3	8.28440354	7.562095995	7.738055205	7.703441812	7.890146239	7.808475185	7.781744185	7.697741517	7.368092226	7.369971659	7.534203426	7.512883917	7.730489766	7.748177651	7.463220679	8.015046805	7.840931708
BIN3-IT1	6.129369465	5.888592757	5.876074453	6.323757707	6.317159328	6.015649876	5.521060344	5.762942949	5.467851531	5.783930288	5.555595513	5.81904857	5.698047408	6.338633516	6.485783264	6.394789607	6.670994331
BIRC2	11.15875049	10.46713643	10.32235115	10.11633319	10.39701101	9.760516819	10.29203668	10.43629056	10.74815208	10.78447481	10.76895898	10.3598563	10.53173958	10.08503044	10.22586072	10.17264073	10.16488281
BIRC3	10.0561459	7.369316802	7.682391618	7.963667918	9.015409901	7.517588112	8.082149506	8.301763039	7.467565617	8.526552536	8.202011892	7.639182232	7.92663812	8.52856115	8.896226468	7.499891606	8.447010601
BIRC5	5.244236784	5.056984952	5.130476645	5.213421076	5.77152996	5.08218998	5.618224208	5.544561387	5.145389288	5.350091273	5.264934733	5.601133989	5.238930023	5.803952687	5.354298425	5.493441258	5.378220233
BIRC6	9.035465505	9.35492994	9.366665616	9.120504689	8.76645867	9.224799349	9.148647291	9.223581657	9.460671809	9.438642157	9.32175401	9.442287843	9.1621944	8.914140283	9.100663	8.989556959	8.799868401
BIRC7	6.880960254	6.517470276	6.570181718	6.739742294	7.052841905	6.316063678	6.861259284	6.561447037	6.633999051	6.600398125	6.71332924	6.684974272	6.687564235	7.373662887	6.937715695	6.531653144	6.654651329
BIVM	4.824490545	5.113169096	5.114909833	4.991684453	4.856281219	4.998305164	5.135361971	5.166153166	5.582177389	5.416318805	5.296934913	5.213462669	5.093101776	5.248757371	5.486986482	5.425410603	5.075885571
BLACAT1	4.731687129	4.168144982	4.444029578	4.43014345	5.06164409	4.68139788	5.483398125	5.002194525	4.329834053	4.894948619	4.349204716	4.852796325	4.332825461	4.699030189	4.852514145	4.43823879	4.459379588
BLCAP	8.691550971	9.491151195	9.345224736	8.866507736	8.404421142	9.119043946	10.18563092	9.963123347	9.551120511	9.431400097	9.295524833	9.522606198	9.489258142	9.435201283	9.541629492	9.536493227	9.503232235
BLID	4.007676629	3.885817395	3.838981293	3.830631202	4.483421622	4.134051433	3.930169936	3.5874551	3.904831758	3.977535613	3.798696078	3.882073956	3.747469533	3.706263961	3.632680975	3.552171292	3.840027645
BLK	5.015048631	5.055645238	4.891370223	4.992228151	6.137214539	4.993117318	4.769064763	5.170042771	4.920641573	5.311054065	5.053324289	4.954437391	4.74588081	5.063246099	5.388377573	5.050758675	5.103276798
BLM	7.322598093	6.09593852	7.806737321	6.976867137	7.289570867	6.550717308	7.094792458	6.176472045	6.179283979	6.597674498	6.077713649	7.337315137	6.577946813	6.827376802	6.730166553	6.583514628	6.668382852
BLMH	7.754528775	7.647310536	7.567427877	7.397346861	7.148241606	7.467060836	7.36630714	7.523096001	7.949972141	8.015453095	7.995139951	7.904115968	7.473920507	7.759162821	7.971047774	7.850342667	7.694787515
BLNK	6.677272943	7.0146313	7.468189757	6.831101495	8.151889171	7.152768548	8.055583854	8.196409893	8.008175331	8.310592199	6.965201778	8.254619016	7.133684428	7.24795026	8.080416141	7.528697385	7.571166745
BLOC1S1	9.081152125	9.444535644	9.642974053	9.235318861	8.778962631	8.824429758	9.561863535	9.234983864	9.204737819	9.090607534	9.222177658	9.814948878	9.357107184	9.807520424	9.762404187	9.655885013	9.717845107
BLOC1S2	10.03510818	9.700526183	10.3063582	9.609529746	8.934280888	9.398404193	9.911583535	9.880259101	10.10067953	9.974703671	10.07490282	10.46338857	9.788006677	9.775335381	9.886934163	9.513631668	9.787337015
BLOC1S3	6.804739574	6.608215637	6.683556377	6.967542919	6.876126192	6.772532885	7.020187044	6.770729235	6.920977175	6.772018479	6.564094482	7.238442157	6.423289775	7.01459026	6.975523931	7.031888481	6.923795627
BLOC1S4	8.261934488	7.832355867	7.780684337	7.685625967	7.108506332	7.461425402	7.99309437	7.804725111	7.70432824	8.076085168	7.926975445	8.033804471	8.168079405	7.902137223	7.946258615	7.805486643	7.633877992
BLOC1S6	9.375745618	9.061481526	9.129355253	8.790549246	8.458600361	8.760210822	8.577312406	8.804180266	9.123147572	9.339813462	9.004394672	9.025107852	8.80673694	8.97357648	8.895733886	8.806172874	8.824247476
BLVRA	7.611381243	7.452092923	7.708023616	7.477589018	7.322515259	7.498901146	7.628538527	7.395762831	7.659429455	7.550887824	7.652226885	7.895418154	7.432655021	7.418686973	7.249677229	7.22546488	7.490218513
BLVRB	9.979815508	10.23189638	10.74421994	10.28146521	9.357998882	9.754654483	9.575133332	9.247083754	9.278555598	8.958424426	9.359255238	9.518613283	9.197718006	9.955722665	9.571429072	9.470827484	9.534409599
BLZF1	5.273151379	5.068042854	5.349367132	5.12708844	4.806314131	4.728518136	5.116453348	5.078231656	5.342943637	5.159803594	5.322550101	5.285262933	5.018405038	5.078061118	4.896679096	4.849161842	5.039025395
BMF	6.211844081	6.575869691	6.460871299	6.639080271	7.282608307	7.074770436	7.106088395	6.986838247	6.827776178	7.090709868	6.484978512	7.078849874	6.627690204	6.772745171	7.665308734	7.299339343	6.954665238
BMP1	6.267897387	6.518182468	6.055726862	6.421850588	6.664375834	6.655931814	6.378315839	6.397306751	6.059162106	6.371715533	6.218919421	6.250051028	6.271947411	6.863659728	6.632739333	6.597316282	6.678137693
BMP10	4.421369127	4.173938628	4.003161435	4.505776124	5.014977468	4.172722337	4.312704129	3.839571645	3.944767895	4.17553979	4.311280866	3.958276586	4.033284828	4.006605183	4.066479393	4.370393727	4.421930806
BMP15	4.791879699	4.865176061	4.831186215	4.893545254	5.314217711	4.864092637	5.025903438	5.192951056	4.54147832	4.713218982	4.853238699	4.824467583	4.705252031	4.870571561	4.793418079	5.017071159	5.159245034
BMP2	9.609603963	8.54447923	8.12910371	8.536525261	8.672895948	8.886057253	6.853068262	7.237909413	8.479090453	8.283270457	7.985997224	8.19337476	6.803037391	8.876688183	7.791439448	8.977139649	9.590480667
BMP2K	6.042283463	6.055210433	6.259924622	5.610499839	5.873094827	6.011702951	6.277587315	5.935686412	6.279067003	6.418702397	6.187376318	6.256142021	5.86106371	5.826752496	5.839580001	5.914887816	6.130671867
BMP3	4.993947097	5.09120416	5.076405359	5.038362888	5.581243759	4.885206303	4.950493419	4.990976349	5.375406831	4.647757883	4.455511545	4.723245996	4.867046431	5.064545966	4.839585579	4.988155024	4.850641744
BMP4	6.131917186	6.464810827	6.338826596	6.492157803	7.033863044	6.833278387	8.0383316	7.70568829	7.195225802	7.323644724	6.920048052	7.18839529	6.898046861	7.21732459	8.174068334	7.873511321	7.855656333
BMP5	6.12474386	7.771796228	7.870842865	6.50256046	6.497918456	6.843220157	7.394909764	7.580735981	8.634742272	8.204265476	7.344114727	8.028870223	7.592742683	7.109436924	7.233923582	8.019658923	7.279616443
BMP6	5.432562538	5.470562189	5.291808859	5.18637596	5.599689243	5.736697466	5.348459297	5.531381139	5.482854435	5.251116804	5.985683339	5.488010854	5.508016786	5.895036469	5.415209922	5.69094001	5.425833094
BMP7	5.430070466	5.22269886	5.285862647	5.60842682	5.971518229	5.599371117	6.365919606	6.06042355	5.256929005	5.6525295	5.328503174	5.387480838	5.654244577	5.352961167	5.480076927	5.556548397	5.457730024
BMP8A	4.920749826	4.956954364	4.946250899	5.294840368	5.305769262	5.167813761	5.012963152	4.988652516	4.722118856	4.877016752	4.905604004	5.117334827	5.07916951	5.16385374	5.008120492	5.029288954	5.145326452
BMP8B	4.788441452	4.854429047	4.621432086	4.744029615	4.852041124	4.854393412	4.810812903	4.786026888	4.674986403	4.687835793	4.657026693	4.361372139	4.698329167	4.505102818	4.613859933	4.551929735	4.654185452
BMPER	5.012664653	6.260336412	3.819988741	4.838928631	4.266406692	4.925364525	4.042981402	3.630030997	4.999912879	5.013813485	4.467815125	4.55023175	4.178982821	4.239732604	4.322205306	4.2304494	4.50360583
BMPR1A	6.464347924	7.299334044	6.812992729	7.016717395	6.827756765	7.169418733	7.226640257	7.153335411	7.394439914	7.133482002	7.124367829	7.0382712	7.099473201	6.813429804	6.919403512	7.125920194	7.031302924
BMPR1B	4.986006772	5.831955071	6.409498737	4.577341853	5.518960029	5.283192706	8.169284145	8.018561441	5.300366002	4.959134418	6.566338592	4.452491954	7.673819692	4.590591554	6.289415275	5.55903044	5.826931369
BMPR2	8.694240359	8.521865237	8.060371191	8.147936076	7.242514954	7.764662916	7.598710797	7.825761816	8.857401305	8.579644619	9.050701769	7.879403973	7.640310022	8.365676403	7.451279896	8.185676761	7.989062443
BMS1	8.746024309	8.535378217	8.646964182	8.180520779	8.244258751	8.266558857	8.53227536	8.527057597	8.376681703	8.504126015	8.759871212	8.532513423	8.623650535	8.355639821	8.262912389	7.98561977	8.12855798
BMS1P20	7.332988735	6.935298393	7.055507681	7.420238013	8.071655981	7.377616233	7.675636321	8.262886918	7.392131888	8.219940087	7.49646099	7.847209718	7.753799698	7.621220374	8.779226042	7.504604485	7.575921339
BMS1P5	5.715868623	6.328776751	6.381649869	5.796462404	5.76246826	6.468216916	6.249885498	7.128071469	6.795724794	6.594349865	6.930620794	6.495751796	7.090287959	6.944969555	6.309574194	6.571735903	5.946730417
BMS1P6	7.176966782	7.147657261	7.5498519	7.089956931	7.666595178	7.423766516	6.941264014	7.688266061	7.601166702	7.73176071	8.061537706	7.139947381	8.300079745	8.271347683	7.293904625	7.570093225	7.039387833
BMX	7.162434439	7.338486197	6.360966489	6.485502067	6.342386891	8.261185682	5.603729478	6.267160094	5.181829263	5.159681982	5.91967174	5.913380302	5.816949093	5.927927019	6.04487662	5.781631876	6.096665213
BNC1	3.740589852	3.386010114	3.525507105	3.64687647	4.01180421	3.821111788	5.100894306	4.64097167	3.718373395	3.686381769	3.583102162	4.397932158	4.174923639	3.53731614	5.912700225	3.673882252	3.703840546
BNC2	5.463294629	6.444951857	5.930816039	5.956229454	6.84433827	6.428658341	6.306765119	6.723893409	6.580513891	7.347271539	6.11238196	6.833105774	6.615654009	6.388397839	7.449849515	6.935823585	6.445367596
BNIP1	6.55041072	6.636707545	6.768904609	6.579650929	6.747449153	6.545997126	6.654177106	6.507246784	6.291921388	6.365716219	6.515103541	6.408608609	6.381033472	6.473731158	6.364249735	6.337287232	6.590809237
BNIP2	9.659986102	9.563309782	9.588892676	9.27476408	8.710789032	9.146853574	8.653975918	8.73746259	9.653500711	9.247777868	9.35311583	9.732476381	8.883153544	8.840306347	8.824539134	8.9987463	8.942928363
BNIP3	8.650463907	9.656861267	9.1906948	9.099230628	8.349676665	9.322126559	8.433319512	8.198887482	8.629304677	8.141794689	8.555804203	7.975474202	8.38513286	7.977659403	8.351731897	7.94581547	7.976661583
BNIP3L	10.60722843	10.98220206	10.7209056	10.5085395	10.18324974	10.963747	10.55663004	10.52110421	10.74252396	10.69051971	10.58557086	10.38875212	10.46618829	10.24485941	10.4964112	10.28776523	10.34129189
BNIPL	4.071687275	3.975012133	4.016946485	4.40760481	4.07187236	3.753851005	4.182744422	4.335206753	4.432698038	3.836225387	4.092095486	3.847852796	4.467758647	4.236702161	4.237869992	4.166981225	4.107549508
BOC	6.317091788	6.476434165	6.179501882	6.802131625	7.334641186	7.487055185	7.049487179	7.032645384	6.88916113	7.351067305	6.881099867	6.956150759	7.080918226	7.042685548	7.461487823	7.116972739	6.984473561
BOD1	8.833920971	8.739527769	8.424784972	8.997242338	8.297941832	8.139453162	8.589556064	8.494181325	8.811598568	8.569000844	8.804258925	8.589005356	8.403819994	8.539083375	8.529733183	8.510129618	8.284992936
BOD1L1	7.006321337	6.522825138	6.705305982	6.471689972	6.161863608	6.959722577	6.628809576	6.711367541	6.804274933	6.918449832	6.625689529	6.489229706	6.365162476	5.78564526	5.947133904	5.88682734	5.74113499
BOD1L2	4.258343329	4.063079166	4.081276316	4.316589268	4.519250158	4.274641016	4.126128676	4.001363398	4.134238402	4.230144671	4.007807669	4.092253052	4.214361968	4.08899961	3.934834814	3.990555192	3.829356412
BOK	7.746554218	8.173279359	7.167320442	7.883033044	7.378951963	7.68430463	7.722744874	7.669789349	8.360724646	7.842287552	7.719189009	8.258401692	6.817057102	9.411283385	8.57457655	9.03986678	9.056159909
BOLA1	6.157610272	7.348068615	6.77069263	6.694005796	6.425412127	6.701064616	6.936114693	6.738930589	6.837219322	6.779795891	6.682657214	7.034056521	6.806061597	6.774573506	6.642446256	7.029744455	6.69516302
BOLA2	5.542240357	4.97876532	5.035572485	5.323279363	5.46146085	5.231661175	4.797377576	5.332784278	5.114102463	5.14199119	5.206400275	4.853429978	5.261410182	4.913728104	4.891682387	4.744640132	4.622493314
BOLA3	8.823813369	8.933039421	9.622193251	8.88985668	8.670009219	8.499179345	9.159925484	9.093815413	9.139506566	9.007964151	9.349429496	9.442687618	9.130782489	9.327422205	9.408265314	8.993870711	8.984405523
BOLA3-AS1	4.28967494	4.364056181	4.392443536	4.710401334	4.463573036	4.379666336	4.557982985	4.43642453	4.572582515	4.447577467	4.416275338	4.240730625	4.589256491	4.476335986	4.511129554	4.833394527	4.792650671
BOLL	4.19186119	4.06881178	4.267487225	4.821315319	5.456755238	4.365507843	4.393445491	4.152641134	4.192450263	4.126591925	4.26949405	4.181784892	4.312099356	4.320691615	4.218192962	4.237352851	4.367254751
BORA	6.060962817	6.105085016	6.000973973	6.306031301	6.011661823	6.009577442	6.182910921	6.314760027	6.51148129	6.062325241	6.690841351	6.761997141	6.254338995	6.198993529	6.265394273	6.12036226	5.431699145
BPESC1	3.061146505	3.121313443	3.175997458	3.008666474	3.157426999	3.070938237	3.003483566	3.044446947	2.889316768	3.178451466	2.931146055	3.002583987	3.218784438	3.118239927	2.931814377	3.010768998	3.122367863
BPGM	8.133212154	7.811393104	7.636039632	7.30090999	7.119423224	6.2994909	7.681250324	7.65603665	7.787630438	7.826883237	8.207447211	7.861096281	8.141558332	7.73687086	7.573279053	7.553239731	7.483308608
BPHL	6.504691704	6.465930734	6.908641569	6.614910698	6.689189446	6.700100739	7.063220041	6.781806985	6.908035128	6.910949083	6.762666197	6.699432783	7.477282708	7.079202627	7.25232412	6.915526648	7.092208012
BPIFA1	5.719488998	5.271317365	11.07186351	6.071509077	6.195372034	6.253321842	12.84846926	10.62636615	5.271317365	5.504677644	6.80289222	5.527749427	11.99822274	7.019218191	5.983362073	6.204152719	7.070914871
BPIFA2	5.03321841	5.044793128	4.803901036	5.200649182	5.615919339	4.899683335	4.970205389	5.073017938	4.502635613	4.696735606	4.592706897	4.791644721	4.973494672	4.988323954	5.179775912	4.825308441	4.860172416
BPIFA3	6.125256353	5.990599103	5.918602096	5.924366803	6.503384004	6.16037786	6.399297351	6.27372135	5.952304873	5.954739269	5.897473396	6.178162209	5.961660811	6.162866352	5.773596626	6.204311185	6.1560368
BPIFA4P	5.052005216	4.486600849	4.641872749	4.965750095	5.466113249	5.152991456	5.082684006	4.975541453	4.796410633	4.804661539	4.800782488	4.906853228	5.25133685	5.463463326	4.755681251	5.322559022	4.843144692
BPIFB1	5.532923615	5.783673719	11.77331056	6.523388552	6.449220126	9.503469753	14.45215951	14.10064282	7.302254622	6.207167105	12.48649331	6.180655134	14.5479899	10.09627068	12.21144136	11.9853919	11.27753998
BPIFB2	5.627290055	5.256806551	5.334566306	6.022108019	6.053143053	6.123889752	5.950453853	5.551264712	5.220747891	5.361983889	5.136418336	5.536844227	5.567200701	5.749943256	5.48860797	5.758430973	5.464645153
BPIFB4	5.080215066	5.117834868	5.092499456	5.497040807	5.911813387	5.48955168	5.17442981	5.301189239	5.276789041	5.247576566	5.284350075	5.634794216	5.239237137	5.456251102	5.124715663	5.492194605	5.390670543
BPIFB6	4.031861474	3.857885091	3.837188584	4.412719703	4.686298356	4.080993744	4.264524535	4.221446556	3.999354012	4.000527967	3.677399728	3.999354012	4.155498075	3.96978749	4.131454198	4.089674735	4.339605019
BPIFC	5.022494729	4.425448339	4.838227237	5.285856431	5.716265565	4.919731457	4.787957343	4.613343906	4.557839318	4.735119583	4.530311264	5.117376494	4.840078466	4.791592765	4.666289335	4.826042193	4.938992719
BPNT1	5.340452538	5.688989341	5.540564007	5.659088767	5.359667493	5.334002419	5.605628707	5.5373786	5.64702513	5.689285318	5.708499918	5.529661207	5.414199552	5.741607268	5.589483716	5.560950763	5.670673001
BPTF	7.189959005	7.674481796	7.521201023	7.197315586	6.966341773	7.480362364	7.582778925	7.72712524	7.670516549	7.732993763	7.620655163	7.479215257	7.602583818	7.339431941	7.497765131	7.592887211	7.476852394
BPY2	4.279098469	3.588497617	3.593565595	4.022356016	3.945525544	4.231101148	4.157568729	4.00504905	3.765903387	3.901794658	3.513025072	3.975047403	3.883464717	4.150773842	3.872220856	3.811065845	3.972174555
BRAF	7.699773208	7.572550531	7.258479708	7.286254927	7.005093883	7.200131096	6.328415504	6.622350256	7.010456152	6.721427793	6.99442679	6.674042675	6.806540261	6.95992307	6.618200535	6.845164715	6.80752409
BRAP	7.263989305	7.20203902	7.151420927	6.815672795	6.47205484	7.032863652	7.238556638	7.115247935	7.261625866	7.196596018	7.193912944	7.221776419	7.036866588	6.81768087	7.069461717	6.828262463	6.947179996
BRAT1	6.111790616	6.63206289	6.665073542	6.666755749	6.241469906	6.917312694	6.935289507	6.850335335	6.592502798	6.617547893	6.776809145	6.619897487	6.434728341	7.438142998	7.217252542	7.472658548	7.240377606
BRCA1	5.766183644	5.700190282	6.295886223	5.962422291	6.077841031	5.8030441	6.18025871	6.098264527	6.074644349	5.958769891	6.019210126	6.349322977	6.288369001	6.293635738	6.109780781	6.171206752	6.210415719
BRCA2	4.490253701	4.605167218	5.221276512	4.505869498	4.445028356	4.372153908	4.376063363	4.461149095	4.589667948	4.522684913	4.435487427	4.95969248	4.414142128	4.985195916	4.44690916	4.383410687	4.77348619
BRCC3	7.100568049	7.413940782	7.942022757	7.20667381	6.531649213	7.235482357	7.880252089	7.750145914	7.557481862	7.534071852	7.724016409	7.820850274	7.805276588	7.288114825	7.477174019	7.260329371	7.316609815
BRD1	8.072268037	8.415005743	7.96200458	8.097290798	7.604994485	7.944236113	7.942947534	7.948918382	8.261593607	8.020041407	8.197664721	8.132342445	7.898431283	8.01333123	8.063259798	8.174664465	7.934696914
BRD2	9.58364934	9.729966226	9.25365527	9.191156384	9.002518912	9.43967942	9.397591311	9.452555691	9.411211886	9.389265309	9.286990891	9.240515639	8.905327929	9.493545632	9.341516343	9.550755246	9.613991077
BRD3	6.780337386	7.274363446	7.102161225	7.200291008	6.55569873	7.225938631	7.415159916	7.361218383	7.277502657	7.182193107	7.246626672	7.044325781	7.078312315	7.499140829	7.478587171	7.581005942	7.491482339
BRD4	7.86184103	7.658985641	7.455690527	7.677747299	7.596871998	7.833048085	7.731681236	7.649691998	7.485564323	7.590189624	7.650756747	7.504023548	7.378465117	7.817428578	7.976975852	7.76098616	7.814655406
BRD7	6.620647287	6.988834259	6.761668211	6.767411051	6.370986478	6.790017877	6.793337696	6.895905193	6.89852943	6.812881287	6.762454805	6.627983844	6.820604296	6.772320918	6.556699421	6.531556166	6.69505049
BRD7P3	4.302388153	4.173258391	4.449150725	4.598533431	5.059504376	4.514492607	4.363188679	4.134227495	4.398117051	4.450195996	4.127175921	4.194123206	4.342195123	4.31906418	4.255659306	4.285367694	4.012797417
BRD8	6.257219053	6.262562734	6.535121137	6.454630447	6.452360967	6.55312479	6.601182447	6.50262921	6.78323158	6.664970563	6.710273475	6.509438567	6.569993961	6.43237092	6.53617836	6.563468313	6.469792865
BRD9	7.951294088	7.883076351	8.04493205	7.623788196	8.091045961	7.858977259	8.059847711	8.179636895	8.029724068	8.043054755	7.92762407	8.035754548	7.883684493	8.205174865	8.12889595	8.192079416	8.247353079
BRDT	3.12345208	3.400289412	3.227105082	3.230836962	3.941116819	3.804981765	3.166466432	3.398130002	2.99712375	3.372337628	3.265980246	3.408536063	3.460838162	3.359031633	3.314707819	3.21795134	3.293728141
BRE	8.552192068	8.623224122	8.658638506	8.504803583	8.657096623	8.398150783	8.863439738	8.64994416	8.376158614	8.54126966	8.467837507	8.694636443	8.704071998	8.660385204	8.753179589	8.53045149	8.712239144
BRE-AS1	8.427663779	6.693832714	5.223256377	7.446025578	7.128027205	6.544945691	4.791700837	5.084900184	4.656276707	5.094203607	5.16108228	4.638647841	5.551982891	5.799037808	5.431346408	4.661457116	8.044771373
BREA2	6.095351142	5.850117022	5.27503423	5.898162471	5.998759397	5.58159054	5.383523064	5.700333898	5.907352138	5.340567901	5.400137629	5.636185596	5.726790689	5.739494926	5.506099756	5.664087244	5.515053804
BRF1	5.677173598	5.609477874	5.537715971	5.65017471	5.67521117	5.605817667	5.634781994	5.517015766	5.643302391	5.564532331	5.471954257	5.682151562	5.731993135	5.842003751	5.822934505	5.725574757	5.708434628
BRF2	6.669100146	7.069670518	6.970634705	6.909190797	6.68551823	6.745297759	6.9664397	6.778043054	6.958353499	6.840963929	7.05879736	7.039626111	6.748718704	7.105347693	6.762347017	6.845843702	6.716687988
BRI3	9.052002207	9.068549956	9.225390002	9.198803645	8.568097222	9.077036987	9.121617521	8.619284113	9.32857339	8.69527664	8.867067418	9.267392392	8.482745093	9.405335162	8.987927353	9.061367407	9.214005558
BRI3BP	7.634244634	7.409477681	8.529594525	7.010358947	6.803403443	7.215761632	7.956720524	8.125090518	8.19520105	8.328895208	7.920433726	8.313001364	8.174416147	7.683334259	7.803632115	7.540313537	7.595827329
BRICD5	6.198833561	6.239653878	5.908423803	6.241275565	6.327648732	6.432205027	5.853681146	5.903007211	6.336098701	6.165377096	6.181354832	6.561519402	5.80866495	6.606454019	6.222125601	6.634033629	6.55724341
BRINP1	4.128458807	4.811485881	4.185971703	4.597263484	4.682756978	4.024399138	4.269125895	4.225687663	4.066635995	4.014741615	3.976359392	4.281295757	4.210541396	3.997558393	4.084827173	4.091046698	4.163813742
BRINP2	4.520253175	4.747991425	4.337945169	5.027517082	5.198169592	4.680742007	4.927545667	4.868249706	4.852583756	4.61966306	4.756950506	4.709676323	4.725080485	4.801156464	4.842625024	4.538452654	4.811651158
BRINP3	3.473718166	3.657889669	3.712782306	3.864063731	3.879966418	3.425662889	4.607328706	4.329186219	5.13579804	5.29077801	4.575250682	4.391511163	4.356897198	3.836225387	3.70549574	5.205649061	5.022546037
BRIP1	3.950509673	3.84639167	4.422084085	3.851033333	4.314962353	3.995990313	4.327395756	4.439972187	4.248155544	4.137225601	3.964044553	4.420812767	4.401008887	4.291106736	4.164208785	4.073563989	4.107983602
BRIX1	7.900967304	6.764404059	6.949255496	6.473139268	7.061645997	6.501366553	7.037620801	6.924514931	6.708443608	6.622571758	7.164863061	6.802643063	7.118483557	6.616749594	6.441370332	6.300562306	6.382644368
BRK1	8.331671521	8.107257239	8.715473165	8.29513487	8.211687653	8.336589795	8.534889721	8.409135363	8.522367241	8.439605122	8.443048075	8.590156038	8.340605966	8.153732421	8.105877622	8.241024062	8.114487051
BRMS1	8.151052743	8.317479141	8.03586571	8.112648771	8.233417643	8.03428647	8.437112938	8.306901452	7.984727969	7.964345657	8.132808599	8.05629082	7.94043707	8.538085811	8.327268298	8.426680624	8.379537093
BRMS1L	6.983918038	7.193619882	6.894879498	6.893166121	6.831847945	6.600364922	6.846631246	7.143285209	6.884565458	6.855893995	7.289805152	6.611794011	6.883120739	6.594057723	6.424439734	6.328839464	6.170763817
BROX	6.926311329	6.853032037	6.641059746	6.773365787	6.469867043	6.839148109	6.761999941	6.527394282	6.690833665	6.648736656	6.442036543	6.764117883	6.556396693	7.228408213	6.493545655	6.915292937	6.435530794
BRPF1	7.899209317	7.5180267	7.606191864	7.825478538	7.593444979	7.798230034	7.544918261	7.409086809	7.445498426	7.648662009	7.376217855	7.950302152	7.395708783	7.817754893	7.981096171	8.140276079	7.741087884
BRPF3	5.620475151	5.504893513	5.445929404	5.703368408	5.812681141	5.710139923	5.467686877	5.514284224	5.390118	5.331343146	5.235225399	5.483525368	5.43659045	5.561986958	5.493992825	5.551781887	5.447130739
BRS3	3.733877942	3.610297432	3.821260894	3.858527239	4.13388596	3.988921847	3.759984014	3.618115744	3.7525469	3.597438687	3.694209521	3.661797207	3.76026418	3.7981081	3.621971253	3.664268531	3.759479819
BRSK1	7.106696002	6.849555312	6.852374763	7.35988211	7.550158043	7.30811862	6.93619951	6.676961402	7.128007506	6.905771262	6.853700964	7.093997801	6.834168492	7.255138617	7.419604699	7.429843699	7.399966661
BRSK2	4.621748922	4.777282364	4.538979424	4.934888344	5.371870639	4.789565236	4.860527364	4.579415799	4.512871352	4.71451464	4.72995109	4.766923651	4.90268529	4.763641214	4.848990213	4.685908679	5.006655786
BRWD1	6.240775084	6.660083873	6.419493464	6.054046384	6.031697854	6.370516671	6.426604403	6.650130791	6.66349378	6.720497691	6.766315458	6.354905105	6.620193237	5.943389549	6.128114367	6.100516842	5.913568209
BRWD1-IT2	4.404040755	4.805595439	4.316495604	4.61252176	5.085086907	4.812168468	4.461881419	4.806882225	4.4558249	4.541388331	4.300049753	4.685675544	4.866517601	4.724012223	4.311373811	4.60898372	4.746211876
BRWD3	5.662887807	5.456531109	5.552866681	5.42378491	5.74580642	5.384718133	5.26410357	5.311886638	5.338854971	5.55635861	5.474278009	5.273678671	5.304247631	5.172736692	5.207384254	5.138131943	5.029000839
BSDC1	7.276935405	7.635439224	7.137838478	7.372341676	7.06598206	7.563906255	7.130208625	7.310379458	7.566043462	7.483014606	7.416678512	7.514156272	7.326153606	7.518074728	7.625746694	7.736391114	7.676848883
BSG	9.048832299	9.098503664	8.975792974	8.981680385	8.500923358	8.228408117	9.221183286	9.247672831	9.048973047	9.019292832	9.312139441	9.350699814	8.978651866	10.61354625	9.803424212	9.831467626	9.96298637
BSN	4.652132073	4.411277426	4.306261319	5.017378973	5.48677467	4.667901771	4.853913036	4.606308046	4.961184806	4.393525675	4.449180795	4.326951358	4.574722401	4.693845115	4.497445839	4.858682048	4.613051965
BSN-AS2	4.945404992	4.747759208	5.181828255	4.788907999	5.612870561	5.108788629	5.104043261	4.915569028	4.592138916	4.919414645	4.975247152	5.189404232	5.155985926	5.26528285	4.869695923	4.964855858	5.082931462
BSND	5.256588268	5.106033879	5.198575173	5.345380593	5.652497936	5.293581682	5.296876876	5.172781674	4.945951547	5.064586258	5.081610887	5.237141997	5.163904249	5.298116674	5.255455038	5.330568144	5.357635112
BSPRY	7.042026179	6.803761918	6.652608166	6.393387061	6.54584674	6.441824017	7.185753079	6.90693118	6.612752803	6.413980337	6.735276644	6.524783856	7.289986634	7.045988101	6.581064648	6.611499945	7.152901474
BST1	7.84745051	6.674321758	7.751021676	6.547092446	5.319260839	6.283529058	6.390089255	6.135090683	6.738279854	6.459609376	6.794509757	7.479885117	5.986175629	6.83238899	6.901410205	6.37936987	6.538178636
BST2	8.614551306	8.320174741	8.598419009	8.443535231	7.729829058	7.946753573	8.90055589	8.570006063	9.419517047	9.125849602	9.314637831	8.866377944	8.156434169	9.670440742	8.453739889	9.065260279	8.759978919
BTAF1	8.994507138	8.891096624	8.810599842	8.425371141	8.72323637	8.775423722	8.420522621	8.609577416	8.982903758	9.038785673	8.822275341	8.966692997	8.983230303	8.341029422	8.723669062	8.339149423	8.009474211
BTBD1	10.03595206	10.16871731	10.20828269	9.839223386	9.90319448	9.936739576	10.37615243	10.16739402	10.41709524	10.42874809	10.60392434	10.49181218	10.70852608	10.0208473	10.15442122	9.974851688	9.939223229
BTBD10	8.578497631	8.282168851	8.498596698	8.097070482	7.749283138	8.087904047	8.357399236	8.293224734	8.664502157	8.566972729	8.51686502	8.499204451	8.436574109	8.112336384	7.988993283	8.172625678	8.000286048
BTBD11	4.360916616	4.042212336	4.216162977	4.261205808	4.440534356	4.25931421	5.961500285	5.609930325	4.391370817	4.707549221	4.301600185	4.359287276	5.103403677	4.014879931	4.552811415	4.397729514	4.507854962
BTBD16	3.867150481	4.04381478	3.706451993	3.848270643	3.921605705	4.06533537	3.72641012	3.542359004	3.68637418	3.739151219	3.463586124	3.448996673	3.908155552	3.962068876	3.633358601	3.680456293	3.695137439
BTBD17	4.575715961	4.342176784	4.363930173	4.486896007	4.15292891	4.458316666	4.193697532	4.381696312	4.156466	4.180566148	4.159354741	4.264459062	4.134965632	4.543797758	4.438378095	4.236059325	4.488405112
BTBD18	4.960977676	4.830469426	5.002694011	4.497874508	4.970806727	4.936614374	4.596222308	4.756392226	4.702029061	4.796230279	4.705952277	4.834542931	4.742213063	5.211215836	5.168993367	5.019307104	5.184944904
BTBD19	7.14891842	6.679944085	6.276018886	6.381623993	6.675678672	6.795347271	6.075727064	6.436731718	6.227723779	6.473671956	6.115335007	6.283266611	6.438217396	6.766806529	6.499608827	6.561878555	6.764341385
BTBD2	6.336439992	6.623644891	6.468351037	6.547256262	6.330037753	6.606379705	7.378066462	7.06537254	6.825958193	6.768562614	6.533694106	6.869835331	6.69992686	8.200443922	8.293771929	8.193226858	7.998649893
BTBD3	8.130051064	9.486522832	8.735938979	8.871938266	7.990579103	8.29701434	8.5061813	8.581239076	9.496095166	8.959922411	8.513294045	8.945922131	9.265499962	8.256750645	8.405465028	8.819240746	8.361268781
BTBD6	9.023523952	9.382573562	9.153965799	9.250160484	8.97588451	9.43849653	9.141092971	9.10109461	9.246905979	9.18874305	9.051476894	9.247143121	9.207783003	8.980072892	8.890839831	8.963170161	8.924930144
BTBD7	7.228675474	7.345124447	7.274608814	7.052448563	6.793798904	7.31905255	7.336658905	7.32469243	7.509123311	7.288544981	7.327039406	7.239527297	7.403606553	7.0305605	7.183524524	7.194786774	7.216749424
BTBD8	3.119919387	3.274836743	3.21424488	3.142513352	3.552984691	3.438505704	3.287291268	3.409641978	3.15323004	3.251995436	3.255059493	3.242044451	3.046016434	3.323143693	3.19116127	3.306232425	3.312519933
BTBD9	6.250296431	6.097300495	5.961890174	5.906893581	6.474667988	6.23260815	5.861432698	6.046542083	5.85217735	5.858009166	6.001614352	5.918453369	6.154620206	6.375210678	5.977229278	6.040332279	6.267452868
BTC	5.124915737	5.595280099	5.569041989	5.455472762	4.644507024	5.622758119	6.694950515	6.483683892	6.026777641	5.745843194	6.148237677	5.557749951	7.18568469	5.626609717	5.46369035	5.586887605	5.893704304
BTD	6.168123211	6.442028409	6.315849039	6.234608299	6.060549192	6.316867423	6.467619893	6.276052528	6.215353423	6.174285097	6.275922545	6.503177527	6.290931013	6.404076972	6.070549482	6.076994602	6.276545213
BTF3	9.813594001	9.955239632	9.888825977	9.887296788	9.881201239	9.900729176	10.0235473	10.04715789	9.809911778	9.697862144	9.85903485	9.778480327	10.00506726	9.567971792	9.807152831	9.739661798	9.717127588
BTF3L4	6.923692593	7.047481391	7.077466145	6.827955555	6.863187374	7.070499218	6.865026874	6.88425143	6.880526125	6.914973029	6.939062549	6.902060125	6.948020179	6.838933582	6.847244702	6.799687584	6.606682897
BTF3P11	3.244822166	3.135970968	3.235117479	3.18487471	3.323247858	3.15942386	3.488973249	3.309685618	3.111059571	3.340641911	3.237779404	3.153774215	3.367224182	3.069586236	3.35953562	3.290807892	3.183413479
BTG1	9.788616367	10.2672719	9.361520151	10.04762285	10.34001439	9.573529311	9.038596899	9.396023555	9.407488239	9.264441026	9.250313332	9.56350411	8.903953197	9.03236965	9.565640701	9.404015328	9.531833763
BTG2	9.956551426	10.05181762	8.96323322	10.44272694	8.901410103	9.920729926	8.476080376	9.08384137	8.398952875	8.513164337	8.028641383	8.480836734	8.280767863	8.845075794	9.402633929	8.820940684	10.25707509
BTG3	7.871871505	8.066505231	7.334218311	7.732940902	7.647742101	8.064353268	7.552351149	7.462359603	7.289419345	7.070122677	7.169037272	7.243535828	7.48796195	7.529313208	7.382676874	7.191538347	7.511912418
BTG4	3.850847142	3.896960656	3.90486592	4.026224935	4.670084829	4.0319906	4.25285978	4.125035221	3.669467069	3.729229807	4.014410125	4.08396292	4.790894634	3.790827615	3.889635282	3.831714499	4.126426695
BTK	7.793878642	7.326158602	8.332493329	7.790321367	7.64512731	7.846568388	8.038490967	7.663423978	8.599417412	8.56664467	8.120833625	9.321222497	7.339740887	8.384108674	8.272947047	7.923736197	8.611045022
[truncated: 19,762 more rows]
