# Supplementary material for: Identification of Hub Genes and Pathways Associated With Idiopathic Pulmonary Fibrosis via Bioinformatics Analysis
Source: Front Mol Biosci. 2021 Aug 12;8:711239. doi: 10.3389/fmolb.2021.711239 (PMC8406749; doi:10.3389/fmolb.2021.711239)
Supplement: Supplementary file 6 [file Table6.XLS]

geneNames	GSM1666156	GSM1666160	GSM1666161	GSM1666163	GSM1666165	GSM1666166	GSM1666167	GSM1666171	GSM1666173	GSM1666174	GSM1666175	GSM1666157	GSM1666158	GSM1666159	GSM1666162	GSM1666164	GSM1666168	GSM1666169	GSM1666170	GSM1666172
15E1.2	-0.0341751333333333	0.101388033333333	0.0885717333333333	0.0365725333333333	0.1204448	0.2168986	0.0631725333333333	0.116010266666667	0.16932836	-0.041820002	0.2059563	-0.0963865036666667	-0.08711712	-0.011696092	-0.287872045666667	-0.0546283463333333	-0.066552911	0.00339552933333333	0.025511549	0.009547353
2'-PDE	0.0780478	-0.0210348833333333	-0.0039334	-0.0801332333333333	0.05359	-0.0438858	0.00451720666666667	0.143577293333333	-0.1268214	-0.0223743356666667	0.0144709666666667	-0.0135115876666667	0.028076669	0.0271694583333333	0.116191334	-0.074897612	0.0604195383333333	0.0168648746666667	0.036913857	-0.00203631233333334
3.8-1	0.214873	-0.0138421	0.16505	0.195688	-0.012711	0.0983924	-0.164756	-0.123491	0.0807927	0.00520151	0.160099	0.130593608	-0.027632057	0.157934672	-0.117397255	0.021718546	-0.1073234	-0.037498579	0.057375791	-0.063353351
76P	0.144697	0.171891	0.0275406	0.00303038	-0.0287906	-0.0633886	-0.313307	-0.0588625	0.325996	0.333302597	0.178339	0.115771407	0.033022861	-0.016033236	-0.002534544	0.30256607	-0.033839343	0.135554243	-0.071560533	0.187052357
7A5	-0.0615337	-0.192631	-0.108565	-0.0187375	0.111285	0.0590924	-0.139648	0.0843323	-0.255552	0.158499011	-0.1043	-0.111893311	0.139169087	0.023899371	0.142235752	0.090574835	0.09158099	0.047767964	0.016963498	0.044356434
A1BG	-0.00463365	-0.03154415	-0.10019395	0.151652	0.09067965	0.105614	0.05911505	0.015048335	0.0554315	-0.132810055	0.0329455	-0.036771023	-0.0533551295	-0.029192517	0.0349279355	-0.0632970745	0.112786005	-0.0430141965	0.0076667295	-0.058283322
A2BP1	-0.2291555	-0.537311	0.1279824	-0.03445095	-0.1652353	0.05082105	0.0441867	0.032618532	0.027444605	-0.0131846915	-0.11147335	0.204621134	0.082083838	0.082676014	-0.082332366	0.176047118	-0.1002667305	-0.077192222	0.041824288	0.265243349
A2M	0.671152	0.503861	0.396433	1.02398	0.627773	0.423329	0.433332	-0.0196026	0.779541	0.079114978	0.808689	0.378340298	-0.217206921	0.213283664	-1.183605167	0.110962084	-0.000126667	0.024333283	0.064788941	-0.381681246
A2ML1	-0.0195663	-0.0155055	0.0120756	-0.0327188	0.102151	-0.0824483	-0.088541	-0.166617	-0.0757901	0.027804272	-0.0403359	-0.006894058	0.088258272	0.064943535	-0.013170402	0.187277381	0.025108645	0.082486134	0.038535304	0.128316034
A4GALT	-0.16968	0.207865	-0.00785779	0.155795	0.0884	0.099691	0.11835	0.156361	-0.062801	-0.230489549	0.150141	-0.241829933	-0.152325216	-0.027317055	-0.245637612	-0.301848685	-0.019702797	-0.065999866	-0.123450871	-0.103293402
A4GNT	-0.187776	-1.08532	0.0136496	-0.179011	0.144078	-0.108405	-0.0966378	-0.00884526	-0.261398	-0.031179324	-0.197086	-0.261586267	0.092538692	0.166598741	0.044982125	0.1801504	0.070239609	0.042685146	0.029653444	-0.155466466
AAAS	-0.0701254	0.230471	-0.0314643	0.0498674	0.00812492	0.0880642	0.0255763	0.141031	-0.216223	0.040674341	-0.00733808	-0.069938117	0.026147123	-0.061429084	0.211522208	-0.105275752	0.097719463	0.125363407	0.096373451	0.133876912
AACS	-0.117365	0.112811	0.160884	-0.113573	0.0856467	-0.225757	-0.113311	-0.124626	-0.151305	-0.022106664	-0.159612	0.035066733	0.028539655	0.107635772	0.145952545	-0.002102599	-0.054532817	0.027458902	0.071061599	0.164587742
AADAC	-0.0389793	0.193348	0.177626	-0.0697268	0.17141	0.0771515	-0.110203	-0.0349817	0.0740904	0.004848576	-0.160233	-0.048547552	-0.130973345	0.129018115	-0.288069709	-0.145712774	-0.114818833	-0.042838066	-0.200038605	0.023028606
AADACL1	0.0397717	-0.0140247	0.200061	0.0210503	-0.150513	0.0352269	-0.0462094	0.15281	0.024879	0.133788212	-0.0138316	0.064272005	0.033582494	0.209944943	0.095645427	0.148196358	0.070317786	0.117962518	0.048380653	0.211185839
AADACL2	-0.00621211	0.00459911	0.0683408	-0.134496	0.00381633	-0.0638468	-0.0254857	0.0407033	-0.0619948	-0.097669071	-0.0319578	0.103215369	-0.046527349	0.220119775	0.195715299	0.028200761	-0.069066001	-0.020468621	0.018240959	-0.029268168
AADAT	0.0111586	0.0807058	0.0705271	0.13634	-0.439533	-0.139684	-0.174953	-0.00390178	-0.159144	-0.089179407	0.133615	0.020398281	0.124076912	-0.050665868	0.033659725	0.069687003	0.012320686	-0.003563987	0.128573932	0.155248308
AAK1	-0.0216205	-0.567112	-0.05268839	-0.258639	-0.3452765	-0.15584	-0.1886045	-0.146957	-0.1382034	0.3384316455	-0.0988144	0.1010801415	0.2571267625	0.21406998	0.2938515625	0.407300239	0.1394722985	0.1912330215	0.195307925	0.37792811
AAMP	0.171406	0.141163	-0.235545	0.0436671	-0.304449	0.0208285	0.136912	-0.127394	0.463102	-0.092426771	0.297343	-0.380099432	-0.098948418	-0.433614036	-0.861229221	-0.159996982	-0.167255785	-0.211838196	-0.212028317	-0.253140402
AANAT	0.0626488	0.382384	-0.160321	0.439887	0.100331	0.239716	0.319685	0.0559162	0.20917	-0.089784508	0.165749	0.019030087	-0.054147471	-0.262019828	-0.352598249	-0.422916185	0.004172081	-0.235827946	-0.037575387	-0.471273473
AARS	-0.0913766	-0.00123171	-0.247925	0.107507	-0.431456	-0.0509684	0.146251	-0.102613	0.409989	-0.055777518	0.131725	-0.145146284	-0.1362763	-0.227673387	0.008420978	-0.224731723	-0.106585289	-0.122643891	-0.049980355	-0.152389202
AARSD1	-0.06813265	0.10556525	0.124419	-0.064642	0.201701	-0.09331125	-0.0736708	-0.01407585	-0.04928305	-0.103489103	-0.1618765	-0.062891715	-0.047268973	0.0536167165	-0.001496776	-0.0766396425	0.058742602	0.0660939145	-0.071514963	-0.004987888
AARSL	-0.0287735	-0.131702	0.0998306	-0.104859	-0.259311	-0.0723498	0.0806553	-0.038671	0.0232074	0.116824339	0.1239	0.163367379	0.185127309	0.019719023	0.366091251	0.056263041	0.067356246	0.022635947	0.077481497	0.02818537
AASDH	0.0339918333333333	-0.141969823333333	0.0235844	-0.0761530833333333	-0.126948	-0.0347591566666667	-0.0384923	0.0254002666666667	-0.00633536	0.190489464666667	-0.0274770666666667	-0.0395050493333333	0.0562219746666667	0.0278873116666667	0.128200686333333	0.111451003	-0.12929809	0.062532301	0.078677437	0.128562726
AASDHPPT	0.0932923	0.0919850333333333	0.116121366666667	0.0143932633333333	0.0257261	-0.0255585333333333	-0.0546151666666667	0.0566682	0.157542466666667	0.00496583333333334	0.197906	0.0464047723333333	-0.00280482566666666	0.0412021853333333	-0.125298013666667	0.139511685666667	0.0603139046666667	0.0666306416666667	0.126560596666667	0.054075945
AASS	-0.195301	-0.076186	-0.0652206	-0.100749	-0.102002	-0.213664	-0.103043	-0.150384	-0.137534	0.153381189	-0.297373	0.122393677	0.110002173	0.187018735	0.256950748	0.013040335	0.07821391	0.061948673	-0.028583431	0.298988173
AATF	0.3643995	-0.01195785	0.03550135	0.13439545	-0.4683825	0.2343925	0.09411285	-0.0930184	0.4351255	0.189751761	0.4969905	-0.027396916	-0.2409943355	-0.197674959	-0.5175247075	-0.291481564	-0.3002409225	-0.190101503	-0.1505951705	-0.1436867715
AATK	-0.182274133333333	-0.227110666666667	-0.0893644666666667	-0.0936356666666667	-0.0247111	-0.0122173333333333	0.055811	-0.003062	0.0062499	0.123037122333333	0.0264431666666667	0.00639711866666666	0.0326509976666667	0.0153315883333333	-0.017971321	-0.158261444	0.0726376323333333	0.0432208806666667	0.130987492666667	-0.00121505
ABAT	-0.08851895	-0.29196841	0.00194475	-0.08795715	-0.03135227	0.08221045	-0.04028795	0.0066143	-0.20820395	-0.243091068	-0.2418468	0.0006454005	-0.0235982355	0.03453014	-0.0507876315	-0.0094565135	-0.01676511	0.029644367	-0.151360592	-0.0560938195
ABC1	-0.0574006	0.0502496	-0.034548	0.0115996	0.010514	-0.209178	-0.0266124	0.172067	0.0247691	-0.167887082	0.131164	-0.026952662	0.09103884	0.001392156	-0.203169059	-0.035801631	0.011503506	0.06364912	0.102279412	0.005071405
ABCA1	0.00613276666666667	0.000314296666666667	0.0695681333333333	0.0678041	0.0295938666666667	0.0149427666666667	-0.0324003333333333	-0.09830566	0.0368171	-0.085169991	0.08410353	0.0264120473333333	-0.00731167	0.001709121	-0.160322544	-0.0739064186666667	-0.0471566316666667	0.0281684713333333	0.045529247	0.0263783626666667
ABCA10	-0.0442752	-0.098096	0.246482	-0.22822	-0.0811893	-0.00848986	-0.0933712	0.0947026	-0.0206524	0.100962297	0.00948525	0.097308017	0.089794041	0.178525083	0.033056409	0.288287086	0.000842171	0.171209996	0.024716068	0.285511938
ABCA11	0.320884	0.0252441	0.152697	0.123698	-0.354311	-0.00609192	-0.0845674	-0.117678	0.0481517	-0.139586717	0.00462595	0.075926642	-0.048624827	-0.159329543	-0.013901895	0.284057272	0.144451733	0.184516636	-0.351339008	-0.024414779
ABCA12	-0.200356	0.263239	0.130363	-0.0274449	0.0807229	0.0441868	-0.232447	0.0230518	-0.31646	-0.179997531	-0.376265	-0.362661448	0.008062342	-0.069385105	-0.065155587	0.077233189	-0.06178975	0.030911167	-0.171396988	-0.100321596
ABCA13	0.0863047	0.00790219	0.16965	-0.105881	0.106457	-0.116345	-0.0874689	-0.151201	-0.247177	-0.023846034	0.0429551	0.205028602	0.065471104	0.184004508	-0.173882436	0.079463396	-0.086774028	-0.068653209	-0.005981849	0.242808666
ABCA2	-0.0933891	0.339816	-0.0224975	0.0497764	0.138219	0.289257	0.179308	-0.038789	-0.00713597	-0.324531613	-0.153103	-0.22443248	-0.149209561	-0.269803837	-0.535215269	-0.37502084	-0.15470406	-0.323184458	-0.104770638	-0.620572328
ABCA3	-0.459602	-0.320229	-0.354474	0.329647	-0.969671	-0.356839	-0.203201	-0.0086903	0.661328	0.194111119	0.158837	-0.372009917	-0.993106968	-0.961070971	-1.109412452	-1.199605292	-0.550816013	-0.25003307	-0.262677457	-0.260883338
ABCA4	0.397238	-0.259787	0.00454769	-0.0832986	-0.116603	-0.228031	-0.144047	-0.117058	-0.321451	-0.173462317	-0.378682	-0.067597816	0.037464879	-0.034026781	0.064138904	0.407881	0.049580403	0.198107925	-0.041239017	0.049305304
ABCA5	0.161358	-0.221358	0.06209065	0.0517847	-0.0297062	0.05620883	-0.11911135	0.014851395	0.007151	0.136926732	-0.010794	0.0387264175	0.000710893999999997	0.092499126	0.0846827125	0.042578372	0.0717440485	0.0388877185	-0.080725184	0.036183933
ABCA6	-0.0730379	-0.0305043	0.00389379	-0.0950658	-0.0816082	-0.217259	0.0420878	0.0550381	-0.301495	-0.194395459	-0.188095	-0.009879099	0.077118148	-0.138007243	0.149347477	-0.333420505	-0.070112662	-0.034487709	-0.127355142	-0.12902636
ABCA7	0.760707	-0.311328	-0.340702	0.483302	-0.30787	0.385518	0.450891	-0.105461	1.09245	0.084481454	0.340171	0.04537704	-0.144960228	-0.363336056	-0.842845392	-0.383651031	0.133084779	-0.115724188	-0.117100016	0.005795437
ABCA8	-0.0841099	0.153204	0.0975127	0.0569173	-0.0464878	-0.0871045	-0.240517	-0.0200986	-0.0259163	0.089278875	0.0186517	0.390748121	0.121569924	0.146149887	0.229964022	0.096953014	0.227259014	0.111580759	0.084639531	0.117704586
ABCA9	-0.0973966	-0.016441	0.0620168	0.133493	-0.101142	0.123743	0.186723	0.0465428	0.159409	-0.326098001	0.234527	-0.008776282	-0.106304906	0.144941412	-0.152605273	-0.218995688	-0.023942524	0.026740856	-0.156911077	-0.073604269
ABCB1	0.0347451	-0.147702	0.119492	0.00988866	0.110622	-0.09536	-0.161522	-0.12922	-0.25675	-0.183265712	-0.0706193	0.050140178	0.198493473	0.030124333	0.130297241	0.060473792	0.127826199	0.135688124	0.025508834	0.051182341
ABCB10	-0.04530025	0.0773487	-0.0329118	0.079364675	-0.065518975	-0.089866335	0.02181029	0.153271175	-0.0328224	-0.017428625	-0.06716595	0.0458434455	0.0726576315	0.109050471	0.06557171775	-0.155098075	-0.0393664545	0.009685774	-0.0242200495	-0.07336722
ABCB11	0.000365864	0.0267457	0.0801223	0.110142	-0.0288389	-0.131217	-0.273531	-0.00742112	-0.0264762	-0.013302948	-0.140787	0.099659612	-0.013005532	-0.080168302	-0.108668873	-0.216544482	-0.191276405	-0.049071965	-0.259438945	0.041857129
ABCB4	-0.0684979	0.0655936	-0.050022	-0.0582581	-0.141867	-0.0158229	-0.107877	-0.0478796	-0.0868351	0.188441251	0.0918302	0.129138226	0.073609986	0.180762708	0.242414269	0.086671312	0.033083408	0.06364912	0.169597585	0.166870149
ABCB5	0.200333	-0.0444666	0.133516	-0.0272945	0.0346608	-0.304653	-0.0735981	-0.206479	-0.0554347	0.112444954	-0.174843	0.163142728	0.186066385	0.096263226	0.320087069	0.08117326	-0.041845627	0.06687491	0.032801356	0.25247717
ABCB6	-0.35817265	0.1514495	0.0366101	-0.14384065	0.0203152	-0.08252885	0.025801345	-0.026403695	-0.22908805	-0.2625783975	-0.337367	-0.0515995865	-0.0059370345	-0.103942582	-0.052447388	-0.0674134425	-0.0248149865	-0.1790641375	0.0127414475	-0.186588054
ABCB7	0.210497	0.0993346	0.143168	0.18813	-0.0403761	-0.0158229	0.101156	0.0361389	0.142565	0.155710564	0.0425938	0.204419684	-0.153954155	-0.063211743	-0.034853379	-0.118045357	-0.000610291	-0.23486834	-0.304549377	-0.302881648
ABCB8	-0.107978	-0.0539003	0.0885987	-0.0269077	-0.144517	-0.146501	0.014623	-0.0568571	-0.0726146	-0.158652027	-0.192137	0.090390884	-0.033077096	0.047803018	0.10586282	-0.010563054	-0.04021464	-0.076295152	-0.060464997	-0.025053482
ABCB9	-0.39272	0.0212735	-0.0974453	-0.1023511	-0.04018505	0.0405513	-0.0779523	-0.04682085	-0.15276265	-0.1191329075	-0.2005943	-0.137796999	-0.0335449415	-0.1822834605	-0.046196862	0.0693222195	0.00582558699999999	0.036555605	0.00305857000000001	-0.0892340805
ABCC1	-0.0966066	-0.0323902	-0.144175	0.0988423	0.00947411	-0.146317	-0.0779932	-0.0799834	0.119817	0.155169847	0.0256933	0.332692234	-0.001046841	-0.067501247	0.051037452	0.387139817	0.190907697	0.13442375	-0.040277555	0.157333093
ABCC10	-0.149252	-0.493705	-0.0567268	-0.176681	-0.346717	-0.135337	-0.0831957	-0.0232339	-0.165541	-0.144205499	-0.227053	0.084390636	0.285628694	0.11555435	0.055064671	-0.053518987	0.008251833	0.056478666	-0.044347946	-0.049894325
ABCC11	0.515613	0.29608	-0.2436	-0.284875	-0.576415	-0.0650108	0.132325	0.0492815	-0.0566822	-0.5480137	-0.0500916	-0.089647609	-0.577322208	-0.67375545	-0.159649554	1.204390761	0.045267613	-0.041821506	-0.537457857	-0.01075489
ABCC12	0.299319	-0.212452	-0.0339369	-0.195811	-0.452839	0.126148	0.096455	0.07285	-0.305531	-0.149996827	-0.161095	-0.054738003	0.10360744	-0.09554604	0.338767265	-0.111717705	-0.070893193	0.031478862	-0.045398257	-0.247193106
ABCC13	0.0178082333333333	0.0716979333333333	0.141375303333333	0.0645884666666667	-0.032245838	-0.0155840666666667	0.0532307	0.06368947	-0.0195349666666667	-0.0284276546666667	-0.0368737	-0.0481636633333333	0.0122558186666667	-0.0738489146666667	0.0352270803333333	-0.0783434736666667	0.127846225666667	-0.151611725	-0.0420076816666667	0.0104084866666667
ABCC2	-0.0777442	0.186397	-0.05477305	-0.02884625	0.09990565	0.026607635	-0.0207075	-0.0379148	-0.0950789	-0.304638966	-0.179512	-0.112092411	-0.211464752	-0.132387991	-0.1717190185	-0.1557943545	-0.053373049	-0.016269721	0.047411003	-0.2169460815
ABCC3	0.259715	0.0311873	0.219873	0.147367	0.317638	0.0176544	0.0954991	0.265992	0.173949	0.108891373	0.327015	0.050388347	-0.108636717	0.160883567	0.16383398	-0.048331521	0.027933856	0.084567545	0.076000092	0.28296715
ABCC4	0.0442626	-0.0847366333333334	0.0350314333333333	0.100464466666667	0.0159727	0.0510368	-0.1711018	-0.0940413633333333	-0.0278512966666667	-0.0843817296666667	0.0358196666666667	0.0489357436666667	-0.008112278	0.0781315956666667	0.138420105	0.054675185	0.0190923403333333	0.052852377	-0.0961236863333333	0.183064377666667
ABCC5	-0.0268739	-0.3230435	-0.03862235	-0.0285245	-0.196638	-0.09076656	-0.04864985	0.0539525	0.00970755	-0.075912678	0.153031	0.07997953	0.019569634	0.2452378365	0.1285931515	0.2688778885	0.1873481525	-0.0745364345	-0.044130706	0.0917708605
ABCC6	-0.168773	-0.0775535	0.0812293	-0.1941595	-0.017004825	0.14779505	-0.0430703	-0.0208621	-0.2034002	0.043680009	-0.1405961	-0.084653943	-0.0778971895	-0.0279395315	0.088598348	0.00420319250000001	-0.054932438	-0.0273683285	0.110936008	0.041895124
ABCC8	-0.0102225	0.204387	-0.0509355	-0.0708268	0.153517	0.31485	0.115445	0.0292071	0.0855051	-0.114639952	0.103681	0.00227504	-0.040269067	-0.141365846	0.007055874	-0.035844365	-0.023629464	-0.091409141	-0.027892666	-0.315236281
ABCC9	0.2551019	-0.205006	0.01639199	0.08036715	-0.02267	0.0255802	0.10215755	-0.0332095	0.05331565	0.2452011025	0.1470225	0.191695714	-0.0316163	0.04213449	-0.076726451	0.0128966495	-0.0064889835	-0.044355482	-0.0480128775	-0.1554774025
ABCD1	-0.0880788	-0.605987	-0.242954	0.0952438	-0.261648	0.124091	0.0504118	-0.0130627	0.0906614	0.064416132	0.266098	-0.026183473	-0.156811233	-0.190311575	-0.229134194	-0.232109118	0.02150521	0.023134195	0.265620716	0.140238755
ABCD2	0.245122	0.0836687	0.10201	0.0841833	-0.171978	-0.03741	-0.0937654	-0.0504886	-0.064961	0.317101452	0.239587	0.076337857	0.006600024	0.184004508	0.076808329	-0.204361958	0.077569424	0.042812677	0.16138127	-0.079117912
ABCD3	-0.020573	0.081968	0.0435159	0.1824724	-0.1124723	-0.165181	-0.06156315	-0.0579197	0.1674455	0.0385954275	0.198313	-0.046668794	0.0880372945	-0.084681478	-0.005873949	0.102450367	0.0120354775	0.046261424	0.018802985	0.1137911585
ABCD4	0.182543	0.128429	0.236306	0.255572	-0.139747	0.106088	-0.203946	0.238022	0.0241826	0.062826685	0.217359	0.190962073	-0.037623515	0.233567439	-0.114520325	0.299820159	-0.045609635	0.201187069	-0.128588763	0.322308494
ABCE1	-0.00108245	-0.1894484	0.1056987	0.08413835	0.132829	0.0183063	0.0175831	-0.0127915	-0.00209117	-0.036814615	0.0250533	-0.162758269	0.0278257735	-0.0618111045	-0.034290284	0.091225363	-0.041092908	0.080199015	-0.143912386	0.150268984
ABCF1	-0.0986379	-0.0609602	0.13164	0.0272446	-0.0808713	0.0432065	-0.081728	0.00561744	0.2688	0.048076087	0.17169	0.040939115	0.026198347	0.153608142	0.069495648	0.412704055	0.025217388	0.070385619	0.073940255	0.232332468
ABCF2	-0.00888600000000001	-0.3978975	-0.177991	-0.221468	-0.2441965	-0.1758345	-0.06649155	-0.096761665	-0.168374	0.1091277605	-0.2104415	0.1092549905	0.084917843	0.0970225855	0.072775712	0.205530231	0.0173082285	0.1469498845	-0.0106536555	0.1801520405
ABCF3	-0.158943	-0.064907	-0.162956	-0.105583	-0.084209	0.035879	0.112681	-0.104605	-0.16036	0.094613723	0.152437	-0.031964101	0.015492758	0.01712975	-0.018291259	-0.45927131	0.075025177	0.155285471	0.136503085	-0.19464039
ABCG1	-0.19046	0.327535	-0.0519541	0.0228942	0.0373508	-0.105703	0.0425254	-0.00215553	0.0125829	0.151488965	0.121514	0.045343076	-0.034181244	-0.036230979	-0.101955568	-0.309254548	0.01632445	0.069957304	-0.041178577	0.0254658
ABCG2	-0.168336	-0.0952759	-0.0597015	0.0497036	-0.0994051	0.0187826	-0.0791387	-0.126003	-0.0356545	0.010200131	-0.0511726	0.015326745	0.071473983	0.075735391	-0.026451512	0.039465552	0.033455532	0.029392851	-0.027229268	0.114743676
ABCG4	-0.0521066	-0.329661	0.101215	-0.277799	-0.241675	0.103435	-0.0761655	-0.0916584	0.0254939	0.101758431	-0.0446174	0.225171587	0.019285023	0.111373868	0.043065313	0.524413076	0.089703863	-0.038332372	0.003726798	0.330622771
ABCG5	-0.234294	-0.00924962	-0.0240688	-0.27083	-0.0754736	-0.137016	-0.292493	0.311061	-0.374213	-0.110660882	-0.435308	-0.00071923	-0.002567503	0.072139372	0.493704392	0.357962883	0.156362121	-0.057278214	0.035572428	0.706079626
ABCG8	-0.11402	-0.0539403	0.137766	0.144981	-0.274281	-0.169163	-0.0615989	-0.0307309	0.0878151	-0.038542209	0.111443	0.00153391	-0.167883443	-0.023024247	0.021332673	-0.053371033	0.015576613	0.013187772	-0.023033125	0.035056166
ABHD1	0.02343065	-0.03784295	0.12529715	0.0013565	-0.01607825	0.04865365	-0.1202727	-0.02483415	0.095311	0.1796669105	0.0461268	0.369659613	0.0070151065	0.0171540975	-0.0672269185	0.0991772375	0.000433142500000001	-0.017575045	0.05896403	0.0791331415
ABHD10	-0.0296437833333333	0.0391159666666667	0.118979466666667	0.0606998866666667	0.1148367	0.101146133333333	0.0556118	0.0335292333333333	0.086588	-0.0197951013333333	0.00887266666666667	-0.077931388	0.000705344333333334	-0.009549869	0.0376666503333333	-0.0154079033333333	-0.0849510353333333	0.108083460333333	0.171682521	-0.180847646
ABHD11	-0.100557733333333	0.1389893	-0.0260070333333333	0.0678515666666667	-0.0487583	0.168081233333333	0.0595022666666667	0.00431946666666667	0.0656230966666667	-0.00217714633333332	0.0379763666666667	-0.0439290593333333	-0.105162103	-0.148008776	-0.261459477333333	-0.307297249666667	-0.145018979	-0.104799294666667	-0.130812307333333	-0.160897674666667
ABHD12	0.10845925	0.018857815	-0.197472	0.17361325	0.1022893	0.2184607	0.15492015	0.07005145	0.2774354	0.0356813145	0.273251	0.1442770525	-0.172266553	-0.00615634	-0.2694050425	-0.0164215895	-0.103579597	-0.1623845755	-0.0478328365	-0.1544542925
ABHD13	0.0369955333333333	0.0644516	-0.0861111333333334	0.160420133333333	0.0425504333333333	0.0803285	-0.0427415033333333	0.0631269333333333	0.03536856	0.0545052563333333	0.145014033333333	0.193026193666667	0.0484111336666667	0.0439671343333333	-0.0747064296666667	0.0779962286666667	0.0835420453333333	0.157017570666667	0.17487487	0.128910310666667
ABHD14A	-0.0481593	0.0754006	-0.102344	0.187804	-0.044063	0.598662	0.150373	-0.0436749	0.313534	-0.167896195	0.132347	-0.157715294	-0.073513907	-0.014104741	-0.245749768	-0.09144122	-0.173133176	-0.004907279	-0.001049215	0.007247274
ABHD14B	0.166168	0.0336335	-0.1419215	0.02426595	-0.0942863	0.059704605	0.19941	-0.02810465	0.24711075	-0.0103194665	0.1857393	-0.0115820415	-0.3132114045	-0.1945597015	-0.493449638	-0.3984027725	-0.08536876	-0.185889844	0.031936709	-0.1488251035
ABHD2	-0.0338196	0.0526166	-0.0481467	-0.04980904	0.0763659	-0.07522418	-0.20348832	-0.0135975562	0.010354608	-0.0950698478	-0.110630988	-0.0267951072	-0.1160294838	0.0056664704	-0.1547846012	-0.1418608544	-0.0209448118	-0.0477478168	-0.0362085914	-0.0967586174
ABHD3	-0.115521	-0.0135603	0.294616	-0.085911	-0.015694	-0.0877266	-0.162911	-0.0929079	-0.103428	0.212144602	0.160671	0.122469188	-0.047593811	-0.125921643	0.542820716	-0.022103027	0.16840479	0.113852363	0.167826994	0.243922375
ABHD4	-0.0922512	-0.0161359	-0.0959764	-0.0261801	-0.0146484	-0.075666	0.0419888	0.0882636	-0.120219	0.193906043	-0.225459	0.069592372	-0.073140439	-0.055809921	0.011798183	-0.171041503	0.065458466	-0.008326182	0.011535063	0.001385018
ABHD5	-0.173037	-0.057321	0.0944614	-0.00702433	0.105586	-0.0515263	-0.0609081	0.112541	-0.0104754	0.064560024	-0.0347082	-0.042851284	0.140536502	0.083624761	0.060170723	0.312425504	0.161179459	0.124658762	0.07709618	-0.038740147
ABHD6	-0.03818	-0.147109	0.102081	0.0880099	-0.0581901	-0.150778	-0.088657	-0.0519285	-0.0530176	0.00340996	0.196919	0.166326111	0.013574306	0.043615298	0.067167721	0.148570964	0.104043399	0.198518047	0.006065493	0.232330833
ABHD7	-0.0272266	0.151473	0.032907	-0.0274242	0.0408971	-0.0364541	-0.0935099	0.0249025	-0.120273	0.060756242	-0.0150613	0.165070695	0.159759822	0.046270913	0.12148924	0.156856957	0.029273124	0.141663817	0.313597716	0.163384303
ABHD8	-0.0125006	0.31649	-0.420848	0.0206897	-0.188378	0.0907628	0.145811	0.0673039	0.0349648	-0.29932566	-0.0430013	0.045273424	-0.309330636	-0.484373441	-0.639700027	-0.375288148	-0.159669287	-0.068724416	-0.071807994	-0.37192445
ABHD9	-0.400736	0.0526746	-0.365673	0.00463901	0.105348	-0.126286	0.0293487	-0.0761638	-0.108269	0.020956975	-0.113445	0.294917097	0.264964081	0.173554318	0.29866759	-0.205469563	0.084308479	0.076620927	0.137791654	-0.113637777
ABI1	0.1681735	-0.046145395	0.1269445	0.03198955	0.06440075	-0.0975466	0.020638	0.05058865	0.2247085	0.1584428855	0.21964375	0.010536658	0.0411239085	0.121101995	-0.0346743685	0.151991195	0.081406792	-0.0012506135	0.0391201495	0.27108351
ABI2	-0.1695905	-0.204582	-0.05175775	-0.02308265	-0.05886647	-0.12754475	-0.08151755	-0.0878598	-0.11840295	0.2229516575	0.12316711	0.085291254	-0.11251953	0.1227741295	0.223849946	0.1337471585	0.1151795475	0.043390916	0.034735466	0.3028885895
ABI3	-0.0482692	0.352548	-0.172579	-0.0895433	0.012165	-0.0607164	-0.0520862	0.0478201	-0.0516286	-0.091150032	-0.0626435	-0.037217834	-0.191969914	0.005451294	0.221677392	0.148195325	0.052618422	0.179242999	-0.085281835	0.05010742
ABI3BP	0.2782232	0.0972134	0.0445314	0.2672866	0.0687301	-0.09426225	0.039665	-0.0530966	0.16401415	0.0264892135	0.32789205	0.081663749	-0.157018552	0.051717875	-0.2774876575	-0.0383730935	-0.0045748325	-0.063464673	-0.0052756195	0.0353464815
ABL1	-0.07611796	0.19903774	-0.0449329	0.081817774	0.084382	0.01989602	0.0590888	-0.00469382	0.00536583999999999	-0.1504387996	0.04635904	-0.0418752216	-0.1560747282	0.0276645442	-0.128134135	-0.201150062	0.0461695242	-0.0939207212	-0.0850421162	0.0089159604
ABL2	-0.044405	0.10578635	0.08770415	-0.12797925	0.08110985	-0.15036585	-0.01042475	-0.0151067	-0.1032645	-0.1231454505	-0.0958354	-0.064484163	0.079935478	0.0336967985	0.0636090405	0.2006699325	0.037965725	-0.00115571	-0.141513454	0.042142954
ABLIM1	-0.310086	-0.449823	-0.0197651	-0.254143	-0.549472	0.0258772	-0.0504183	-0.219837	-0.102477	-0.107946057	-0.108701	0.202331225	0.45854832	0.156103184	0.3607364	0.537035899	0.125015703	0.102018229	-0.002131591	0.188674213
ABLIM2	-0.0524785	-1.27582	-0.0407439	-0.025644	-0.211684	-0.0211044	0.0345227	0.00200369	-0.0169173	0.089175545	-0.0453575	0.09076008	-0.109439921	0.10447233	0.110992827	-0.137898148	0.127041644	0.013144285	0.045777881	-0.205992445
ABLIM3	-0.03607	0.008460865	-0.07334275	0.0813495	0.214149	-0.0628134	-0.0903255	0.0155766	0.184653	-0.055667794	0.1528444	-0.016186	-0.063436036	0.023174634	-0.2195304335	-0.333906588	-0.0657614655	-0.0618964105	-0.097485395	-0.2502481085
ABO	-0.1451	0.0940096	-0.0667766	0.0622086	0.0957588	0.0655171	0.100421	0.145581	-0.0796924	0.133070059	-0.0500796	0.182514989	-0.044438261	0.207775912	0.190677909	-0.107151871	0.150878595	0.160175377	0.159361912	0.105356367
ABP1	-0.30367	0.0630666	0.181937	-0.0835589	0.169282	-0.0898974	-0.00635769	-0.0883519	-0.194978	-0.220149571	-0.195101	0.036240964	0.015479035	0.000224685	-0.145425319	-0.201858451	-0.021132678	-0.082288311	-0.036409676	-0.0772021
ABR	-0.0707971	0.230035	0.17137	0.220319	0.114631	0.158933	0.039264	0.127738	0.133444	0.049801934	0.207973	0.071204294	-0.061507033	-0.076426072	-0.123424223	-0.052858991	-0.079393661	0.094243893	0.054035863	0.198042873
ABRA	-0.152305	0.138645	0.130652	0.0282623	0.0629938	0.0595872	0.0507737	-0.105885	-0.0522501	-0.050203816	-0.0441207	-0.072030738	-0.013139637	-0.03736082	-0.076978131	-0.243582298	-0.003240593	-0.024374425	-0.028994491	-0.024917976
ABT1	-0.191399	-0.165895	-0.093635	-0.364576	0.245881	-0.146658	-0.0743114	0.0917146	-0.0707185	-0.024112753	-0.0997998	0.103852088	0.135146188	0.206157196	0.101327691	0.140153846	0.100432721	0.044254567	-0.136187187	0.274259068
ABTB1	-0.055058825	0.1100285	-0.15110725	0.0612057	-0.04200255	0.2421284	0.17608755	0.0513881	0.1752415	-0.0801723115	0.19143785	-0.060213293	-0.171290795	-0.2031331165	-0.219576475	-0.1977636235	-0.0134095965	-0.1628995775	0.0204657935	-0.24059742
ABTB2	-0.0829251	0.170905	-0.0878079	-0.00285039	-0.025845	0.0902723	0.12578	-0.0843537	0.0884415	-0.120049481	-0.0808887	0.054761389	-0.263020605	-0.018831226	-0.390043459	-0.298820846	-0.06341535	-0.131308713	-0.019048878	-0.279449972
ACAA1	0.05483305	0.0815926	-0.00604500000000001	0.1414535	-0.06467555	0.14581245	-0.211669	-0.0301715	0.217031	0.185700426	0.230881	-0.0590242105	-0.090501803	-0.0557847025	-0.154031119	-0.05589175	-0.034426667	0.0049465955	0.050143208	0.117194655
ACAA2	0.260792	0.103339	0.30821	0.360277	0.181564	0.331254	0.0307826	-0.0816298	0.373198	0.300595543	0.481873	0.149111201	-0.242535088	0.125956428	-0.412875662	0.099247136	-0.078442433	-0.042770028	0.08428811	0.16344299
ACACA	0.17817085	-0.181259	-0.0280823	-0.05715055	-0.2024927	-0.002481	0.1072246	0.0971024	-0.0674287	-0.0349644065	-0.1451966	0.0100782205	0.0913188325	-0.027488386	0.158156731	-0.132185632	0.0627946175	-0.0179858305	-0.0804623395	-0.2112253935
ACACB	0.0453297	0.0657604	-0.264508	-0.254835	-0.205047	-0.0518885	-0.0924595	-0.023113	-0.0279368	-0.055309546	-0.0601123	-0.274568562	-0.063685095	-0.135480203	-0.210062237	-0.186796428	0.060603856	0.052428646	-0.063538371	-0.156210907
ACAD10	0.00492806666666668	-0.057655	0.0168643666666667	0.00213589333333333	0.0789577233333333	0.0172171633333333	-0.0898844666666667	-0.00730606	-0.11078	0.0565681126666667	-0.173029266666667	-0.014475169	-0.00249969633333333	-0.067166291	0.0434865726666667	0.0845425796666667	0.0158177253333333	0.026796002	0.053203967	-0.004585679
ACAD11	0.289597	0.006492	0.0769934	-0.0201666	0.0654163	-0.0357575	-0.0572295	0.179839	0.0478505	0.081757826	0.120328	0.036050147	0.01876392	-0.096997025	0.124743331	-0.154713684	0.08708662	0.05556461	0.072543399	-0.318119834
ACAD8	-0.11725085	0.0629361	0.0179956	0.036191	0.190782	-0.00856	0.0030188	0.045070405	0.0433391	0.036082508	0.0849983	-0.0668663265	0.1215337445	0.124311918	0.0827462865	-0.091474429	0.196113878	0.005064504	-0.0954338295	-0.035889321
ACAD9	0.11696185	0.01805495	0.0801514	0.208579	0.03953975	0.01025303	0.0491388	0.014813	0.2278425	0.1358692375	0.1024316	0.02234605	-0.192509946	-0.009607085	-0.1877883585	-0.078976389	0.033050094	0.029314553	0.0339791005	-0.0319351
ACADL	0.0611897	-0.417877	0.0456996	-0.167053	0.108679	0.000969627	0.399754	0.149595	-0.0737566	0.006659649	0.21737	0.126437443	0.468920401	-0.050665868	-0.028772789	-0.078103292	-0.101710425	0.064562013	-0.120448355	0.004180492
ACADM	0.174802	0.0788287	0.0163194	0.173956	-0.130928	0.0743326	-0.0923536	-0.0136021	0.202689	-0.077441076	0.314283	0.139903625	-0.165871496	-0.079176017	-0.243935399	0.096953014	-0.13953559	-0.131465507	-0.057112505	-0.205290583
ACADS	-0.0333044	-0.168376	-0.150601	0.0376582	-0.143388	0.104777	0.00332937	-0.027312	-0.10672	-0.116282647	-0.303673	-0.034450826	-0.126332064	-0.108603232	-0.216457563	-0.178580728	-0.028044838	-0.145455981	-0.054165519	-0.139167819
ACADSB	-0.0498246666666667	-0.122065833333333	0.1611761	-0.0893301666666667	0.0115496666666667	-0.0159756333333333	-0.0555900666666667	0.0101199333333333	-0.0635885666666667	0.101122758333333	0.0425253666666667	0.03432153	0.0885914706666667	0.033800808	0.0281307693333333	0.291954906	0.0287603496666667	0.077392598	-0.0351131316666667	0.200882406333333
ACADVL	-0.141056	0.0756723	0.118581	0.156036	-0.141526	0.20837	0.0669697	0.335841	0.0689	0.104338398	0.249162	0.029731776	0.012961569	0.069069162	-0.125340222	-0.100776508	-0.048136102	-0.047556185	-0.011090685	-0.006951233
ACAT1	0.0197655	0.0288699	0.08324945	0.1803718	0.1358269	0.04376132	0.0832742	-0.019386605	0.4137795	0.0667906705	0.345953	0.0281414575	-0.076598787	-0.0599561265	-0.3956323615	-0.1094948795	-0.016384571	-0.114755352	0.0959640215	0.0778612065
ACAT2	0.0508611	-0.1811895	0.0835712	0.171403	0.3084985	-0.013888405	-0.041573715	0.0011903	-0.040205	0.0638037585	0.0875757	-0.063726944	-0.145993653	0.012726587	-0.1713620955	-0.1381413425	-0.0287149085	0.0487255185	0.0265809495	-0.0244292335
ACBD3	0.1247049	-0.0242254	0.12411395	0.259947	-0.256839	-0.04581745	0.02655	0.0456363	0.2459545	0.107874842	0.269824	0.108832454	-0.010871211	0.0464054125	-0.050765866	0.026816039	-0.0088866455	-0.0456502185	0.327334816	0.160467515
ACBD4	-0.08068455	-0.15374899	0.03766935	0.000459500000000002	-0.32176845	0.030436	0.07866245	-0.0222876	0.046568	0.145070598	-0.06500105	0.1132515095	0.1132328265	0.066326775	0.045962269	0.0570440855	-0.0331537675	-0.041041112	0.006076819	0.111091507
ACBD5	-0.01837875	0.0909983	-0.07024785	0.012862	-0.0688295	-0.11447755	-0.06535795	0.0724747	-0.1224898	0.102631995	0.04962315	0.0755582085	-0.0813840435	0.0522565115	0.089491531	0.159991462	0.083990571	-0.0105052885	0.064745877	0.090235095
ACBD6	-0.0917955	0.141377	-0.0592522	0.0193213	0.0863006	0.0645305	0.15765	-0.0819568	0.0517144	0.069625004	-0.00592858	-0.036815459	0.098678531	-0.090252073	-0.047059056	-0.143839927	-0.035660284	0.063518386	-0.010896797	-0.297121822
ACCN1	-0.249066	-0.206044	-0.11578	-0.239887	-0.366081	-0.129692	-0.107774	-0.223905	-0.242267	0.083579392	-0.283732	-0.00713132	0.19721465	0.000995009	0.280652755	-0.042105202	0.026960094	0.061482475	0.022054656	-0.043071164
ACCN2	0.359636	0.346812	-0.146068	-0.0544699	-0.0937695	-0.0631144	0.0640108	0.0456607	-0.0163482	-0.465356105	-0.137687	-0.013232806	-0.412158889	-0.479369992	-0.292774298	0.941887812	-0.008425779	-0.18621813	-0.148738879	-0.089958708
ACCN3	0.121469	0.0338612	-0.117866	-0.154315	0.0297616	0.222884	-0.0718382	-0.0588217	-0.080329	-0.177019987	0.0101261	-0.171131851	-0.058057597	-0.079153102	-0.114568132	0.097621917	-0.041725839	0.042429607	-0.05351463	-0.296285231
ACCN4	-0.0194986	-0.216452	1.12	-0.0933963	-0.143491	0.00123075	-0.0304433	-0.0224649	-0.251632	-0.265318422	-0.214844	0.010053951	-0.084134242	-0.158474269	-0.028256512	-0.15726404	0.029267107	0.100339946	-0.037132598	-0.106406757
ACCN5	-0.3086	0.186222	0.0487011	0.00933523	0.215109	0.031278	-0.26888	0.0854435	-0.316413	-0.190875278	-0.385613	-0.093568564	-0.075192308	0.075022623	-0.024959415	-0.026676824	0.049737803	0.037313807	0.280765359	0.317878075
ACD	0.021561	-0.0286605	-0.156753	0.136052	0.105955	0.174686	-0.0106864	0.0316816	0.0646082	-0.294821432	0.0465083	-0.146281801	-0.090419422	-0.128468988	-0.210138504	-0.142475906	-0.213354768	-0.106556235	0.052045031	-0.016668065
ACE	-0.2438656	0.1657687	-0.25776886	-0.3594395	0.13599795	0.042507	-0.1319885	0.24795025	-0.1720265	-0.2797035905	-0.1867565	-0.121347193	-0.26342068	-0.24767097	-0.173841638	-0.0959598595	-0.042560992	-0.058329133	0.0500190095	-0.290823433
ACE2	0.0271336	0.00914242	0.0885269	-0.155537	-0.103361	-0.0612786	0.0219252	-0.0307309	0.0596478	-0.076369498	0.0665234	0.048587443	-0.03281346	-0.060814245	0.125747864	-0.113423907	0.09224504	0.194197331	0.311280751	0.096810316
ACF	-0.852935	-0.387728	-0.992528	-0.612295	-0.884192	0.0870935	-0.450796	-0.0815053	-0.624555	-0.473534302	-0.960297	-0.599074232	-0.566488753	-0.579782508	-0.319940934	0.097778076	-0.082106576	-0.106505082	0.111649966	-1.073294793
ACHE	0.0873635	0.174772	-0.122527	-0.0467428	0.157947	0.216952	-0.135751	-0.0880825	-0.132808	-0.310789579	-0.0923144	-0.373105765	-0.156592635	-0.170809152	-0.026787284	0.007237842	-0.008575854	0.047767964	-0.125939953	-0.095930175
ACIN1	-0.309452	0.249092	-0.326085	-0.13567	-0.0830052	-0.00744693	0.100174	-0.0975274	-0.207652	-0.339801479	-0.443804	-0.171430826	-0.228211989	-0.251259653	-0.121292007	-0.218394137	-0.057639012	-0.175696392	-0.11177476	-0.490834764
ACLY	0.0439444	0.0193067	-0.157964	0.234913	0.114462	-0.203048	0.130493	0.0535107	0.247544	-0.077392186	0.357618	-0.239761731	-0.225297727	-0.192162155	-0.488952286	-0.305026577	-0.022244642	-0.07235891	-0.248865929	-0.099240267
ACMSD	-0.107398	-0.45243	0.198318	-0.0152425	0.072565	0.022042	-0.0117067	0.212755	0.0105508	0.014133949	0.0724523	0.082289749	0.099287619	0.132324835	0.177231295	-0.001703922	0.182376671	0.11841687	0.014668531	0.150951311
ACN9	-0.247393	-0.0735875	-0.0311728	-0.131939	-0.110754	-0.066095	-0.0215753	-0.0690537	-0.173411	0.041740741	-0.220477	0.067995951	0.073732467	0.080038436	0.234543701	0.02578322	0.180437923	0.044835414	0.096992649	0.255470975
ACO1	0.18815735	-0.2236949	0.154349	0.364718	0.0668021	-0.0920847	0.0011974	-0.0764837	0.4758345	0.326859098	0.325904	0.158907157	0.009020553	0.1330780605	-0.245986437	0.226035909	-0.04415597	0.03397491	-0.04110903	-0.080744145
ACO2	0.5519458	0.0374264	0.3157967	0.0472495	-0.0892261	0.0570471	0.0696435	-0.09776655	0.268284	-0.064363815	0.5251395	0.137394266	-0.067167682	-0.15851483	0.006428117	0.2414683825	-0.151115198	-0.0730596505	-0.012418217	-0.0952120095
ACOT11	0.061742	0.1530415	-0.1574666	-0.27646245	0.070906	-0.2055004	-0.1114907	-0.01516765	-0.431753	-0.324980531	-0.19039035	-0.0775608335	-0.1240540645	-0.11410311	-0.1604836755	0.0679693005	-0.0399934885	-0.0376446035	-0.292820458	-0.3528557035
ACOT12	-0.174232	-0.0916851	-0.0825985	0.0528321	-0.0331666	-0.0430734	-0.10751	-0.021784	-0.123322	-0.027894187	-0.178825	0.031637211	0.079685538	-0.016032262	0.178841963	0.349853788	0.09121496	0.103644885	0.135354168	0.06782951
ACOT2	-0.0995321333333333	0.188524666666667	-0.0178829666666667	0.194054333333333	0.132245	0.123222666666667	-0.0202598333333333	0.112771703333333	0.0193706666666667	0.00645243166666666	-0.04231	-0.0976125603333333	0.021527602	-0.0240745386666667	-0.116393485666667	-0.0111625593333333	0.0613491496666667	0.027469342	-0.023949464	-0.0453980696666667
ACOT4	-0.00944085	-0.00601409	-0.00855045	0.0500902	0.0795343	0.135722	0.0111299	0.0208078	-0.17928	-0.043384158	-0.0264122	-0.057994731	0.031892564	-0.005198766	0.031703667	-0.039239903	-0.046673723	0.118902056	0.031190146	0.064671293
ACOT7	-0.236376	0.236187	-0.00532435	-0.0659895	-0.0845031	0.308057	0.132639	0.35669	0.307515	-0.20396854	0.0410814	-0.055594017	0.073849092	-0.11593463	-0.343658468	-0.447976855	-0.045879359	-0.07933421	0.082284048	-0.193324075
ACOT8	0.0512062	-0.0154172	-0.324829	0.505336	0.153532	1.39931	0.412891	-0.0169673	0.841585	0.111330494	0.622685	-0.095007576	-0.565043457	-0.402207995	-1.244453884	-0.183762765	-0.133905706	-0.453414728	0.350461266	-0.339405998
ACOT9	0.167549	0.01730841	0.09525555	0.199191	0.07207885	-0.0399253	0.03251695	0.097858	0.214747	0.1304455795	0.2525061	0.0103159605	0.033594003	0.144636382	-0.101850942	0.3007835505	-0.0375424765	0.075550021	0.0158080475	0.1708434505
ACOX1	0.0116205666666667	-0.150713666666667	-0.084992	0.151245133333333	-0.123945113333333	0.1326413	-0.0445504	-0.0172686333333333	0.161537366666667	0.124241840666667	0.137957233333333	-0.116282028	0.0993239026666667	-0.012748939	-0.103951045666667	0.067865141	-0.0314431806666667	-0.102972666333333	0.0782133393333333	0.033804779
ACOX2	-0.376099	0.312447	0.11182	-0.0394993	0.178603	0.114358	0.0114395	0.158254	-0.0873641	-0.468292028	-0.450679	-0.273183129	0.097268426	-0.079060755	-0.437869957	-0.089322526	-0.167350159	-0.20926016	-0.281475942	-0.229255484
ACOX3	-0.0134069	-0.11676	0.255861	0.241975	-0.0660612	0.222059	-0.0761787	0.0134817	0.129476	-0.002239934	0.0850766	-0.138306511	-0.10314574	-0.105487963	-0.121803126	-0.12680447	-0.043379233	-0.140060223	-0.266731681	-0.051617576
ACOXL	-0.0426848	-0.128612	-0.0512259	0.11066	-0.170725	0.0366955	-0.0105696	0.282329	-0.0290103	-0.028592368	0.0807848	-0.205085751	0.000767303	-0.144349398	-0.097615665	0.025796587	0.089831156	0.009376153	0.114105024	-0.189775104
ACP1	0.119035725	0.076746775	-0.038344	0.1351217	-0.05903085	0.0214459	0.062811	-0.13220295	0.1419025	0.06682441	0.11494265	0.2137066975	0.020817126	0.07583213	0.0722696325	-0.041219566	0.036618857	0.034638562	0.0575775785	0.015320583
ACP2	0.000449200000000004	0.13879625	-0.133979	0.0210995	-0.0213095	0.1357165	0.17635515	0.004288285	0.2536253	0.107880789	0.0487945	-0.220361456	-0.0136182855	-0.067435021	-0.143620176	-0.0635501355	-0.0644598465	-0.191812186	-0.0393802275	0.0221912615
ACP5	-0.0100572	0.559634	-0.091531	0.0523841	0.133308	-0.068494	-0.0978385	0.109821	0.00111894	-0.223097407	-0.0130863	-0.060571451	-0.09167865	-0.047698761	0.010377107	0.025283025	0.004351282	0.046880206	0.02407043	0.00156881
ACP6	-0.245485	0.250682	-0.0804978	-0.242727	-0.205047	0.119401	0.115902	-0.0569095	-0.0126006	-0.305887237	0.0446013	-0.274811416	0.019729158	-0.387400756	-0.086226667	0.231827223	-0.17825486	-0.138392989	-0.030613724	-0.135565737
ACPL2	-0.0792349	-0.0508412	0.0403552	-0.210946	0.0536096	-0.0944487	-0.0340756	-0.0378754	0.11968	0.297919758	-0.0224663	0.050872969	0.068424344	0.237271601	0.314874658	0.14010386	0.238817632	0.10549569	0.071606758	0.456946924
ACPP	0.0468975	-0.19939855	0.04274665	-0.14058585	-0.0565189755	-0.17187485	-0.0719418	0.3324535	-0.19783745	-0.0578968105	0.04287535	0.104859055	-0.0206022625	0.200067579	0.0421485025	-0.143168531	-0.075210677	0.11049847	-0.023191827	-0.0241342525
ACPT	-0.291496	-0.0632248	0.278305	-0.201028	0.0683227	0.0826418	0.229281	-0.0542547	-0.0302817	-0.030569955	-0.174436	-0.051952904	-0.066376521	-0.031223162	0.138102284	-0.169463136	-0.021583073	-0.018029734	-0.000396572	0.287323905
ACR	-0.1824895	0.1595825	0.08529215	0.0062496	0.085682805	0.0306396	-0.056936325	0.06385564	-0.00993665	0.0208856675	-0.007566	0.0079895335	0.105413923	0.121840774	-0.081310002	0.009215702	0.0280565635	0.047037024	0.0756418745	0.000405580500000001
ACRBP	-0.1599	-0.0739131	-0.263229	-0.109372	-0.144865	-0.150402	-0.0439996	0.0632397	-0.074029	-0.206395179	-0.175745	-0.248315396	0.032192748	-0.189970946	-0.051460952	-0.284457291	-0.1231427	-0.088112503	-0.057016674	-0.407768647
ACRC	-0.0866447	-0.0958729	0.0452985	-0.119202	-0.00170433	-0.0648857	0.0627834	-0.0334787	-0.160175	-0.020620285	-0.192773	0.034658415	0.096114219	-0.020784042	0.057527878	-0.0954059	0.164072081	-0.100452453	0.075403479	-0.001421148
ACRV1	-0.0664436	-0.101985	0.0802158	-0.0427569	-0.121676	-0.0734346	-0.113404	0.00755693	-0.0323964	0.133137579	-0.261952	0.034384613	0.00892064	0.054049722	0.177684535	0.090199409	0.160425706	0.116360784	0.008891223	0.343217585
ACSBG1	-0.288557	0.255183	-0.0650024	-0.185994	-0.108108	-0.0205347	-0.0858405	-0.134401	-0.178774	-0.13120588	-0.146004	-0.189076409	0.201092746	-0.234836214	-0.002434337	-0.210693486	0.11550279	-0.117222136	0.035163106	-0.02060418
ACSBG2	-0.0894603	-0.0121577	0.241795	-0.0433373	0.0941861	-0.0411385	-0.0156157	-0.0204204	0.0573899	0.000274168	-0.0168591	0.029047744	0.162956525	0.070526025	0.040256517	-0.222475881	-0.016447534	0.006098757	-0.025090883	0.157502597
ACSL1	0.271012	0.392364	0.123729	0.202229	0.399767	0.165451	0.18371	-0.00551864	-0.105874	-0.187437381	-0.208887	0.419658131	0.053450914	-0.126641303	-0.216190327	0.13685428	-0.178393432	-0.146335771	-0.166764864	-0.327131859
ACSL3	0.167	-0.1622955	0.0159283	0.151991	0.172175	-0.16025505	0.0035551	-0.00297645	0.2927345	0.048009814	0.338472	-0.059572287	-0.151682714	-0.205433038	-0.395653809	-0.109685659	-0.2580708225	0.045118854	-0.0805625525	-0.1602697515
ACSL4	-0.0925469	0.0929748	-0.182519	0.377424	0.0284039	-0.303121	0.0215601	0.0777093	0.441602	0.103056581	0.205809	0.021113008	-0.09712479	-0.061225114	-0.18491191	-0.016411588	0.03951417	-0.023389182	0.006865593	0.058868965
ACSL5	0.36868	-0.405017	0.110551	0.0989719	-0.0555186	0.0460569	0.112581	-0.0337133	0.262916	-0.003088321	-0.0350313	0.000659912	0.056702283	0.05171108	-0.080874577	0.190020591	0.002771463	-0.116653119	-0.070266302	0.211003327
ACSL6	0.0287946333333333	0.1104403	-0.0530673666666667	0.0680757333333333	0.0726787	0.0560336666666667	-0.112140766666667	0.0450170666666667	0.0246018333333333	0.00197620833333332	0.121007133333333	-0.045764083	0.0532191556666667	0.022356089	-0.0108519146666667	0.022185248	0.0906699376666667	0.011642707	-0.00384018666666667	0.0472708236666667
ACSM1	-0.0453755	-0.0503205	-0.0215463	-0.21776	-0.0793578	-0.177372	0.0627394	-0.0628883	-0.0609741	-0.125816682	-0.301737	-0.006763753	0.183788491	-0.004496425	-0.024011532	-0.484480315	0.10772538	0.025120979	-0.098719598	-0.130916332
ACSM2	-0.177554	0.0626397	0.0333538	-0.147121	0.0822762	-0.0748747	-0.112251	-0.0172774	-0.198098	-0.286752755	-0.18393	-0.097987225	0.006184757	-0.027125491	0.168248646	-0.10870443	0.020276032	0.127619525	0.125220576	0.024497851
ACSM3	-0.308219	0.0525355	0.136382	-0.141987	-0.185289	-0.141796	0.00547367	-0.0899892	-0.0254379	-0.194330163	-0.260926	0.225617273	0.01263598	0.015492349	-0.152198684	-0.020890263	-0.084969326	-0.145781491	-0.090591287	-0.068301644
ACSS1	-0.0169457666666667	0.0454979666666667	0.0201152666666667	0.0662993333333333	0.117517666666667	0.0994185666666667	-0.00936420000000001	0.0989246333333333	-0.0193636066666667	0.0237348133333333	-0.1662648	-0.060814679	-0.067879156	-0.0355626663333333	-0.164452017	0.0181163863333333	0.0549005006666667	0.0166411426666667	0.174706693	-0.0472745093333333
ACSS2	-0.11174185	0.40900355	-0.146149	0.374314	0.192233	-0.1726145	0.0118292	0.0233691	0.0515289	-0.055730348	-0.0317755	-0.062235174	-0.1874906545	-0.1045699085	-0.1773214915	-0.453534996	-0.1005397015	-0.0408223645	-0.0032975275	-0.0610571285
ACTA1	0.0111586	0.0714526	0.0359804	0.0745671	0.0679186	0.162894	0.0200762	0.063575	-0.0808528	0.122539326	-0.0100901	-0.028647932	0.084574017	0.0231778	0.147878739	0.013173749	0.085051264	0.089541868	0.050638341	0.157655924
ACTA2	1.80742	0.542886	0.589891	1.46142	0.501347	0.525043	1.16176	-0.194464	1.484	-0.362047515	1.75994	-0.121292431	0.406191398	0.320009049	-2.275663489	-0.812691292	-0.314037923	0.108706024	-0.19961625	-0.92661848
ACTB	0.89716175	0.20300555	-0.1180681925	0.870101	0.2805395	0.257913625	0.7757075	0.182006125	1.13965125	0.08693446025	0.93461075	-0.0528379355	-0.12930905925	-0.3014175085	-1.242533259	-0.311936504	-0.12590221675	-0.362215612	-0.13796138375	-0.50090610625
ACTC	0.8221195	-0.331671	-0.1177295	0.458589	-0.1390724	0.3737715	0.6672134	-0.1594244	0.7962438	0.0572894575	0.723852	-0.283185736	0.110457923	-0.260548169	-1.631143444	-0.3855639175	-0.109152103	-0.5021146665	-0.184902368	-0.5570692175
ACTG1	0.566199333333333	0.0730063	-0.0024236	0.742887666666667	0.164753033333333	0.0896624666666667	0.605327333333333	0.242350333333333	1.000913	0.105801457666667	0.855165	0.211083814333333	0.035972078	-0.01712267	-0.931833771	-0.124421204666667	-0.0545034843333333	-0.133766288	-0.0310841856666667	-0.346504103
ACTG2	0.821073	0.155884	0.447387	0.782388	0.263316	0.20648	0.283913	-0.0329019	0.0228163	-0.019940809	0.126215	-0.090291009	0.110015445	0.213605572	-0.472530153	-0.548635181	-0.03807102	-0.082714541	-0.003739614	-0.310904826
ACTL6A	0.0308772	0.0778067	0.0615626	0.132639	-0.0224676	-0.100227	0.10647	-0.0288149	0.0707923	-0.037530714	0.0210024	0.054930977	0.23662935	0.144877624	0.197314796	0.25350032	0.125795399	-0.091983906	0.101950871	0.151069203
ACTL6B	-0.0906599	0.183623	-0.221456	0.190254	0.234752	0.0334768	0.0772545	0.199298	-0.155752	0.161244665	0.105133	0.055992882	0.395815955	0.098123471	0.15071572	-0.040849836	0.062220103	0.085148994	-0.012586899	0.231686396
ACTL7A	-0.151618	-0.0121804	0.011671	-0.278871	-0.13555	0.241863	0.0941444	-0.0997763	-0.288922	-0.497013057	-0.102879	-0.020108209	-0.179019214	-0.297222065	0.032717097	0.647771827	0.019008523	0.063296294	-0.168672844	-0.275257292
ACTL7B	-0.182319	0.23741	-0.20132	-0.140027	-0.0240149	0.303157	0.0466225	0.00321209	-0.279986	-0.326509073	-0.27926	-0.081724914	-0.0606419	-0.170344789	-0.249730507	-0.095159355	-0.026296763	-0.087587638	-0.143756383	-0.25760005
ACTL8	-0.105563	0.0961433	0.0761417	-0.00911994	0.401856	0.0763561	-0.123712	0.0167111	0.0265887	-0.037530714	0.0832163	-0.064891088	-0.115562133	-0.038681802	0.046716513	-0.003198626	0.13267702	0.091690157	0.104625234	0.06530867
ACTN1	0.3763095	-0.009316	-0.07834156	0.277698675	-0.04963087	0.0151261	0.2512884	0.06611247	0.384664	-0.0141199335	0.3958975	-0.002518322	-0.0762600265	-0.1263100945	-0.270336266	-0.2127828495	-0.100303137	-0.0796952965	-0.073235131	-0.2426346225
ACTN2	0.126848	0.260107	0.0143949	0.0614869	0.0716099	0.042116	0.0713978	0.106309	0.0507552	-0.094986449	-0.241098	0.047721976	-0.061629733	0.032387661	0.268089861	0.082035283	-0.068406452	-0.013249109	-0.090745876	-0.246664615
ACTN3	0.677972	-0.281525	-0.129824	0.801629	-0.301658	-0.262832	0.435442	0.342386	1.12472	-0.278083966	0.676007	-0.069171807	-0.14649949	-0.277240227	-1.108391034	-0.175631701	-0.305794185	-0.133332088	-0.234893906	-0.192601739
ACTN4	0.3504635	-0.12157485	0.01560165	0.40130405	-0.1451708	-0.1447195	0.150418	-0.1984095	0.8764355	-0.0431921085	0.4724985	-0.0206209505	-0.152796605	-0.210193487	-0.6712989755	-0.318460887	-0.1503732025	-0.110700199	0.0213112145	-0.00615752
ACTR10	0.069831	-0.024226	-0.0600445	0.0684425	-0.1508375	-0.10796285	0.155476	-0.124225	0.3552975	0.141297889	0.269504	0.047857562	0.128783265	0.093224941	-0.115829827	-0.161378671	-0.00474204750000001	0.033210765	0.0067857375	0.1618569855
ACTR1A	0.0529196666666667	0.0468117333333333	0.00628933333333333	0.0865559666666667	-0.160656666666667	0.1697529	-0.0515868333333333	-0.00529548666666667	0.402094333333333	-0.0406852703333333	0.319488066666667	-0.132827159333333	-0.140503852333333	-0.144397294666667	-0.608741476	-0.176509896333333	-0.149023058666667	-0.171849951666667	-0.0613520843333333	-0.029298315
ACTR1B	-0.163408	0.31182	0.0289181	0.208364	0.48257	0.156253	0.117301	-0.00146573	0.0897654	-0.07339355	0.192349	-0.136230051	-0.180039984	-0.130214147	-0.245687062	-0.379861322	-0.038751399	-0.05160434	-0.023369364	-0.292773955
ACTR2	0.217043	-0.010333	0.06078135	0.07388015	0.04849082	-0.10738815	0.09753885	0.0486465	0.1954175	-0.0472352105	0.13735925	0.0433102995	0.057113046	0.0821305825	0.0401493045	0.02663985	0.081552548	-0.004002352	-0.1256101535	0.0629679535
ACTR3	-0.132394333333333	-0.13359002	0.0280915	0.0360363333333333	0.0187191666666667	-0.113120913333333	-0.0253999666666667	0.0194097666666667	0.1361206	-0.0332157126666667	-0.0287569666666667	0.045112463	0.125311984	0.0223033433333333	-0.179219151333333	0.070252047	-0.064612973	-0.0297599463333333	-0.0766296076666667	-0.060722221
ACTR3B	0.221561	-0.1177625	0.12032205	-0.1934105	-0.14852755	-0.12631755	-0.2712705	-0.0123812	-0.3447615	0.000792877500000001	0.03294	-0.034839697	0.036994469	-0.131046517	0.005561072	0.259447314	0.1624943435	0.176819246	0.0859842775	0.227027356
ACTR5	-0.161656	-0.145745	0.0767187	-0.0892193	-0.133579	-0.150836	-0.30976	0.0785542	-0.234737	0.107611784	-0.289791	0.018966885	-0.003623628	0.024476624	0.190897362	0.246831608	0.075607926	0.116526607	0.107034471	0.233755007
ACTR6	-0.0744474	-0.134954	-0.167484	-0.108025	-0.397203	-0.050483	0.00108304	0.0639735	-0.10754	-0.021166878	0.0130708	-0.195302908	0.14929136	0.040401144	-0.070806168	-0.045068677	-0.070867035	0.172826656	0.026665352	0.051750298
ACTR8	-0.04887315	-0.252806	-0.0816281	0.000352499999999992	-0.0511939	-0.05640975	-0.07866755	-0.176980115	-0.0408235	0.3776300775	0.1601235	0.0974301755	0.1245189125	0.0862246855	0.043995341	0.063888657	0.038150217	0.132908719	-0.0066943425	0.1351222715
ACTRT1	1.14462	0.242933	0.332604	0.85069	0.220432	0.34004	0.822445	-0.0191522	1.1043	-0.195648335	0.922894	-0.140187087	0.229496085	0.105951178	-0.978064604	-0.41510127	-0.167476111	-0.054069794	-0.134362595	-0.466927363
ACTRT2	-0.04636	0.232149	0.0911438	0.183491	0.147507	-0.0507919	-0.242942	-0.0286222	0.00796174	0.160625841	-0.0701839	0.074623403	0.053123452	-0.172564459	0.114920501	0.191846394	-0.028100229	-0.020376727	0.077966221	0.14785746
ACVR1	0.319163	-0.321055	0.0676751	0.145901	-0.0590966	-0.019832	0.226842	0.00104463	0.212861	0.18595358	0.121672	-0.201060483	-0.03026853	0.070544606	-0.200247946	-0.08459274	0.194515533	-0.102021564	0.005809478	-0.066485349
ACVR1B	-0.0266309	-0.0197575	0.034905	-0.11507225	0.08897845	-0.0967725	0.08313312	0.08336905	-0.2311395	-0.329983379	-0.211013	-0.0356816185	0.037407079	-0.0207735555	0.2296724595	-0.140199036	-0.005931083	-0.096601052	-0.0965555645	-0.0457468805
ACVR1C	-0.363042	0.0410801	-0.0655867	-0.0972151	0.151125	-0.218548	-0.0374956	0.097313	-0.332447	-0.006329999	-0.189889	-0.09560766	0.108596784	0.017296637	0.222581369	-0.040680799	0.060293803	0.115134575	0.041741026	0.022582648
ACVR2A	-0.00621211	-0.143856	-0.0214561	0.0822715	-0.147475	-0.133288	-0.0431071	-0.200952	0.125192	0.008154026	0.102394	0.088975666	0.075208477	0.105287521	0.253427016	0.036104291	0.0219692	0.216896522	0.018038218	0.344703836
ACVR2B	0.356267	-0.05635915	-0.06047705	-0.2253775	-0.1484074	0.06482055	-0.0350043	-0.02949965	-0.1863335	-0.155622071	-0.1584615	-0.0739268975	0.0697012955	-0.145009702	0.0237634695	0.226437386	-0.0259722365	-0.0222857295	0.0174134575	-0.1937477305
ACVRL1	-0.134917	0.0220053	-0.0642913	-0.140133	-0.141533	0.049649	0.165055	-0.10045	0.190811	0.012054242	0.456123	-0.282273658	-0.097753697	-0.146840424	-0.316172252	-0.131947842	-0.010469981	-0.035069459	-0.079265614	0.032022414
ACY1	-0.303872	0.135933	-0.25399	0.152603	-0.133727	-0.00462877	-0.0511687	-0.0174429	0.0881651	-0.165658306	-0.0475209	-0.155982592	-0.053430203	-0.307118142	-0.410927956	-0.407279382	0.062845542	-0.05820589	0.06791766	-0.408728871
ACY1L2	0.281705	-0.00220122	0.059166	-0.00992337	-0.245795	-0.104483	-0.0810632	-0.118343	-0.123971	0.233283786	-0.183213	-0.025543896	0.007115728	0.022613008	0.266131657	0.116143655	0.026467545	0.039887809	0.203056208	0.015494403
ACY3	0.00939078	0.00185588	0.0707114	-0.270126	-0.157576	0.0489034	-0.156999	0.192418	-0.00432139	-0.022451651	-0.00638568	-0.186083133	0.024357815	-0.062629017	0.05901816	0.17276213	0.002601364	0.084058477	-0.100277244	0.114436986
ACYP1	0.195639	-0.211147	0.21293	-0.273781	-0.0571343	0.0613798	0.352511	-0.0675788	0.137242	0.043842105	-0.00217788	0.00375453	0.159396611	0.165756465	0.326393757	0.355717575	0.145626072	0.087317731	0.051770127	0.570048024
ACYP2	0.417424833333333	-0.0528729266666667	0.0524411833333333	-0.14847891	-0.0336983333333333	-0.142032366666667	-0.157413566666667	0.0089412	-0.0168531	0.08831842	0.132261966666667	0.0152363693333333	-0.0249510316666667	-0.0949459183333333	0.0708062	0.104681786333333	0.0985221473333333	0.128403486333333	0.0913745933333333	0.231255370666667
AD7C-NTP	-0.2834855	0.3152675	0.1755955	0.156776	0.3503935	0.14797	0.0525127	-0.15739715	0.0375995	-0.0091062485	0.08078035	0.074581252	-0.079734469	0.08073553	0.051334029	-0.103266937	-0.028773736	-0.1444408745	0.046859032	-0.094104691
ADA	0.0650397	0.0368122	0.00956729	0.177375	0.137528	0.0316599	0.0573705	-0.0737439	-0.0893715	0.145835804	0.142506	0.140369958	-0.026843738	0.027009597	0.158367693	0.236374755	-0.080120535	-0.043419026	0.212059821	0.178095149
ADAL	0.107855726666667	-0.0186216333333333	0.0528243533333333	-0.132909066666667	-0.269746	0.0329603333333333	-0.127808033333333	-0.0362311333333333	-0.145465	0.053721153	-0.0346813666666667	-0.034032864	0.0635529686666667	0.065547706	0.0698566386666667	0.116467416333333	-0.098114492	0.035226425	-0.080953304	0.173074664333333
ADAM10	0.224711	-0.869815	-0.248047	0.195688	0.0586385	0.0654567	0.0800051	-0.12605	0.207756	-0.01154015	0.221085	0.328041346	0.115318954	0.028467098	-0.093510799	-0.077397469	-0.118607415	0.063539786	0.023215868	-0.054832713
ADAM11	-0.18451225	-0.0048071	-0.21326565	-0.08571155	-0.21982055	-0.0755992	-0.0646117	-0.037782225	-0.2059752	-0.187571059	-0.26444545	-0.085497024	-0.0919516435	-0.2463397905	-0.0307500745	0.0043432965	0.0063365865	-0.019047507	-0.0222330055	-0.3023416705
ADAM12	-0.0808325	0.08714665	0.09031905	0.0137671	0.0759182	-0.075147	-0.199711	-0.051622415	-0.038627895	-0.0400234895	-0.0050075	-0.106282143	0.0923236005	0.0003874895	0.061126672	-0.00555194149999999	-0.281895922	-0.021869203	-0.0608002105	0.0195929895
ADAM15	-0.563243	0.0264187	-0.222998	-0.319988	-0.338478	0.0276948	-0.224501	-0.0553516	-0.00144662	-0.211436461	-0.251889	-0.309985081	-0.369532132	-0.0975135	-0.399572718	-0.204480857	-0.010421331	-0.025710912	0.043382089	-0.302456137
ADAM17	-0.125865	0.14883015	-0.0526134	0.10154005	0.22098025	-0.04893305	0.022844	0.1003441	0.1969442	-0.0673034625	0.0661642675	0.0538535445	-0.0618564325	0.0306452925	-0.1333158965	-0.1340460985	-0.02809559	-0.1297779735	-0.053838542	0.034694578
ADAM18	0.949052	-0.437082	0.105005	-0.32664	-0.439221	-0.0553162	-0.150836	-0.00571155	-0.093909	0.159258517	0.0732396	0.21080082	0.159172275	-0.15910527	0.249546043	0.710165394	0.007082432	0.130605583	0.031546218	0.170473334
ADAM19	-0.3798225	-0.3037315	-0.34921235	-0.417413	0.25509	-0.2493685	-0.2235616	-0.05536855	-0.476874	-0.4829656185	-0.368426	-0.192191074	0.048418027	0.152717427	-0.1756169125	-0.2884899005	-0.1810712175	-0.092733748	-0.308949364	-0.372793233
ADAM2	-0.060818	0.24037	0.208147	0.00897994	0.010514	-0.176499	0.0108968	-0.152577	-0.119805	0.148264247	-0.158753	0.040953326	0.155738618	0.11604508	0.140370508	0.181447641	0.089376222	-0.13555691	0.011648987	0.083312517
ADAM20	-0.206784	-0.347751	-0.00114478	-0.346826	-0.18447	-0.168472	-0.212706	-0.17155	-0.00421632	0.007920138	-0.241005	0.131944179	0.177000367	0.25835389	0.436437016	0.240146964	0.08809059	0.060592765	0.080852631	0.309133838
ADAM21	-0.361351	-0.630662	-0.081882	-0.275352	-0.44764	-0.213169	-0.235827	-0.289843	-0.194347	0.07579819	-0.448777	0.198073343	0.489894239	0.263864389	0.324500631	0.382038845	0.081671831	0.145363796	0.01621642	0.1745134
ADAM22	0.0911123333333334	-0.141065066666667	0.03279655	-0.1282348	-0.04973423	0.00716133333333333	-0.053701	-0.0705258	-0.1400693	-0.097899551	-0.00788033333333333	0.0930014633333333	0.061707705	0.0559133593333333	0.204467815	0.0788474066666667	-0.00486570266666667	0.0233398426666667	0.0663235123333333	0.130400419666667
ADAM23	-0.259393	0.372944	-0.0135714	-0.0420008	0.273596	-0.241986	0.0495784	0.0348092	-0.271562	0.049627501	-0.330643	-0.167403364	0.13729837	0.079089319	0.041680995	-0.320386786	0.091957919	-0.091013718	-0.041424586	0.180658878
ADAM28	0.1489535	0.151188	0.0843756	0.0981056	0.3031555	0.0558757	-0.1837641	0.118189535	-0.13096685	0.000306283000000004	-0.06613764	-0.0141199715	-0.064367962	-0.0412552815	-0.004980406	0.04889465	-0.0161692535	0.00441232950000001	-0.014658417	-0.028118036
ADAM29	-0.108252	0.468203	-0.244576	-0.137969	0.0215642	0.123859	-0.00430404	-0.0415461	-0.0221075	0.023676992	-0.096774	0.041583789	0.066248395	-0.075673208	-0.44004735	-0.345649281	-0.027753827	0.042199674	0.00725977	-0.111966641
ADAM30	-0.00871819	0.183977	0.0786347	-0.115321	0.233078	-0.01709	-0.0572921	-0.0616645	-0.201639	-0.282975576	-0.118381	-0.164610598	0.051013155	0.062189245	0.139211843	0.101800106	-0.12696519	0.0829721	0.042318736	0.147072103
ADAM32	0.737505	0.144872	0.173656	0.149127	0.103755	0.12059	0.045458	0.0770144	0.0929067	-0.07474633	-0.0445354	-0.007292708	-0.137104773	0.029591168	-0.087240444	0.016796093	-0.264948618	-0.120342385	-0.083602865	0.053857701
ADAM33	0.117565	0.217593	-0.00953075	0.10299615	0.1168752	0.03193905	-0.00777435	0.086651585	-0.10022075	0.0547103655	-0.0107465	0.1241111245	0.025800772	0.02957571	0.0813240045	0.1319339745	0.050467122	0.0730637735	0.072110702	0.0714040715
ADAM6	-0.2606185	-0.01495485	0.012834	-0.11162	-0.08931425	0.0291174	0.038128185	-0.0783264	-0.07292595	-0.0336172975	-0.1137022	-0.020051838	0.0795882075	0.036707109	-0.00687752150000001	-0.015906541	0.026360266	0.070146056	-0.0831037075	0.1465745465
ADAM7	-0.298636	-0.558765	0.00692353	-0.243172	-0.453934	-0.16718	-0.236191	-0.296073	-0.204097	0.167707737	-0.198845	0.08166131	0.440039649	0.228206463	0.108339669	0.20621149	0.04451504	0.183501541	0.042958936	0.199471484
ADAM8	0.0132516	-0.343236	0.0932027	-0.208093	-0.0439302	-0.102822	-0.193878	-0.258128	-0.189496	0.270554732	-0.0906687	0.024557483	0.140913561	0.15607725	0.129456712	0.272631719	0.128920367	0.206735222	0.076514457	0.241765425
ADAM9	0.0839208	-0.10372095	0.01425229	-0.006439	-0.2074513	-0.10643595	0.010532295	-0.0398195	0.23723655	-0.0137717955	0.15886105	0.223622057	-0.02984045	-0.0288546225	-0.021886794	0.3817156585	0.0616953445	-0.0070586835	-0.085145471	-0.058793601
ADAMDEC1	0.37982	-0.057847	-0.0328282	-0.0347777	0.0755427	0.0128677	0.0648958	-0.02346	-0.105147	-0.264350164	0.382585	0.180083157	-0.026702335	-0.021330378	-0.305228655	0.215491417	-0.057109399	0.077336699	-0.090745876	0.032167812
ADAMTS1	0.536909	-0.1843038	0.07856975	-0.2541046	-0.153694065	-0.05621605	-0.03049645	-0.14452	0.0493037	-0.047277633	0.126191	0.0874743495	0.0360647235	0.155617779	0.1884893155	0.541632082	0.181756152	0.052256382	-0.1516836985	0.29426321
ADAMTS10	-0.225136	0.188342	-0.0738646	0.1415	0.28764	0.0734258	0.123658	-0.00861055	0.110092	-0.058912324	0.128089	-0.173354283	-0.079756831	-0.095607038	-0.258846594	-0.293510978	-0.084540978	-0.136841266	-0.131083942	-0.265510483
ADAMTS12	0.1133913	-0.2351765	0.1386944	0.02934875	-0.0067661	0.0191337	0.0670881	-0.00792175	0.0253353	0.0023486235	0.29567	-0.03275624	0.062263689	-0.0485827045	-0.0054367175	0.068724114	-0.0465565905	-0.0049648395	-0.012798172	0.102475247
ADAMTS13	-0.0371395666666667	0.203954666666667	-0.0528404866666667	0.0122848683333333	-0.00204	0.0107853666666667	-0.201184236666667	0.0278891	-0.0472636666666667	-0.126354597666667	0.0535204666666667	0.0102246126666667	-0.0733149853333333	-0.106845431666667	-0.152008085	-0.403848938333333	-0.0511584133333333	-0.139012	-0.021046138	-0.0846203
ADAMTS14	-0.17562	0.0947396	-0.298405	-0.0692323	-0.0936166	0.499542	0.166206	-0.0550667	-0.0552466	-0.233308317	-0.132876	-0.35103041	-0.015704581	-0.376653854	-0.421582542	-0.414163973	-0.1277211	-0.193407842	-0.007283638	-0.572828274
ADAMTS15	-0.196563	-0.304834	-0.183837	-0.071334	-0.211258	-0.127017	0.074505	-0.0367785	-0.232608	-0.240482739	-0.27631	-0.152388331	-0.129448901	-0.265320748	0.03509015	-0.185470407	-0.18425453	-0.171130236	-0.091098335	-0.264462871
ADAMTS16	0.0290356	-0.15076525	0.11486705	-0.046581975	0.10041505	0.04204865	-0.118410155	-0.0818157	-0.0912291	-0.0808538915	-0.04809185	-0.147318506	0.208214246	0.0506884875	-0.003997247	0.022010945	-0.0026411325	0.0921651485	-0.0436351985	0.129510934
ADAMTS17	0.855155	0.236525	0.417194	0.0263796	0.0312483	0.18947	0.0930588	0.0448822	-0.0271271	-0.261420611	0.343998	-0.044565482	0.001898646	-0.162279795	-0.21379746	0.203543937	-0.099854216	-0.182723264	-0.128743866	-0.027509335
ADAMTS18	1.20082	0.292698	0.421821	-0.124087	0.176151	-0.179722	-0.167207	-0.00800071	-0.166475	-0.141897686	0.366495	-0.19959257	-0.349567699	-0.446724941	-0.107987659	0.616274845	0.125890041	0.167013634	-0.005498347	0.014466666
ADAMTS19	-0.695409	-0.0567557	-0.339635	-0.536153	0.526206	-0.0419442	-0.160274	-0.0461367	-0.401181	-0.571605976	-0.445113	-0.460493879	-0.345884192	-0.163544211	-0.551292321	-0.691965449	-0.440805919	-0.21878537	-0.527328902	-0.642114814
ADAMTS2	-0.0911635666666667	-0.0242265666666667	-0.152584733333333	0.0598744333333333	-0.0249541333333333	0.0196067333333333	0.1388379	0.000318166666666667	-0.1357822	0.020551432	-0.112013233333333	-0.0349009866666667	0.014293374	-0.0531997753333333	0.0389632483333333	-0.0345022576666667	-0.0797474016666667	-0.118811831666667	-0.00512295233333333	-0.109277832666667
ADAMTS20	-0.0314413	0.02616115	-0.06317905	0.00479765	-0.0309502	0.0031685	0.166784	-0.02929525	0.1688901835	0.1192417175	0.07552997	0.1147310175	0.085320218	0.1925579315	0.070157789	0.0698469365	-0.020702194	-0.054683713	-0.0897310735	0.035728777
ADAMTS3	0.016827	0.064194	-0.0263185	0.0425776	0.3358165	0.002785	0.0385604	-0.0114709	0.03124065	0.020722725	0.00151949999999999	-0.0139118825	-0.0569780265	0.016626881	0.233711368	0.070137968	-0.0414451475	-0.0256906115	0.0287636245	-0.043818713
ADAMTS4	-0.0073284	-0.172712	0.02461575	0.150683	0.17019595	-0.0319182	-0.1681365	-0.1334915	-0.005937	0.1771202475	-0.0063966	0.092234917	0.1060825185	0.1468085775	0.1414752235	0.174444105	0.1543562765	0.18594499	0.110070258	0.2336009855
ADAMTS5	-0.169439	0.27434	0.290585	0.0635577	0.0199847	0.10271	-0.0265435	0.00936225	0.0957428	0.199707268	0.171776	0.135703749	0.061115927	0.181746435	-0.020549764	0.104589606	0.031327092	0.070893763	0.090367613	0.125686294
ADAMTS6	-0.119994	-0.1222176	-0.05731785	-0.1666115	0.00944205	0.088513	-0.13495525	-0.14859845	0.018035	0.0788846445	-0.0619142	0.0842263775	0.0572694225	0.051820403	0.28329607	0.197221413	-0.025132239	0.2366048665	0.0339533	0.126371123
ADAMTS7	-0.103120233333333	0.0357695333333333	-0.127951033333333	0.0194504666666667	-0.0507215833333333	0.439760366666667	0.0727876666666667	0.0782658	0.134343	-0.0473650486666667	-0.0732866333333333	-0.066446049	-0.209717466666667	-0.131525938	-0.184969502333333	-0.323757615666667	-0.0583887646666667	-0.148659731333333	0.159276191333333	-0.180092984333333
ADAMTS8	0.0624423	0.1322	-0.19027	-0.0251186	-0.438352	-0.104786	0.00520023	-0.0600691	0.359425	-0.523863754	-0.00638568	-0.17984347	-0.16697424	-0.306766119	-0.957758719	-0.401512349	-0.166190599	-0.002564532	-0.055069323	-0.379456658
ADAMTS9	-0.1369693	-0.0525172	0.0695267	0.01885712	0.09718895	-0.14095925	-0.120034	-0.0269685	-0.03665315	-0.123345887	0.00209895	-0.048844308	0.134456965	0.087220244	0.0452658175	0.14844376	0.1384098125	0.0066901375	-0.057462723	0.1565996935
ADAMTSL1	0.0383303	0.0532346333333333	0.0587373333333333	0.0678089333333333	0.069022	0.0793319666666667	-0.125015	0.0871325666666666	-0.0910414666666667	-0.0654886233333333	0.0239501666666667	-0.0292165316666667	-0.00742251766666667	-0.0508149826666667	0.0188263586666667	0.027420205	-0.0873613296666667	0.0453198683333333	-0.241539106666667	-0.0383490726666667
ADAMTSL2	-0.0260781	0.357164	-0.337002	0.0286741	-0.0797257	0.266673	0.0390687	0.252467	0.157365	-0.277666943	-0.074566	-0.247833772	-0.631870895	-0.496860081	-0.783331878	-0.304755362	-0.093400875	-0.118089793	-0.072039041	-0.51294549
ADAMTSL3	-0.269382333333333	-0.1948532	-0.0562744	-0.176669	-0.2058578	-0.112648166666667	-0.0895937033333333	-0.0439986033333333	-0.122703133333333	-0.152981537333333	-0.0431141	0.044536341	0.0363735093333333	0.080500134	-0.086097875	-0.127986318333333	-0.0475474766666667	0.0268124836666667	-0.062472405	-0.106339190333333
ADAMTSL4	0.1325229	0.1625500225	0.1787308	0.0850495925	0.049744475	0.07614015	-0.020104825	0.0080802	0.112043675	0.0615607605	0.0668531	0.0562770185	-0.0586709875	0.01580014175	-0.06382702975	0.05459095825	-0.0782437835	-0.0563262695	0.140946441	0.11277172625
ADAMTSL5	-0.0914867666666667	0.1745207	-0.0411923866666667	0.116383066666667	0.201300666666667	0.0692316	0.0638603333333333	0.1709674	0.0451563333333333	0.0214598583333333	0.0986935666666667	0.065077681	0.0176492736666667	-0.002168385	-0.070276671	-0.239497237333333	-0.00245749166666667	-0.0258501633333333	0.035023971	-0.158213599666667
ADAR	-0.014884	-0.0590972	-0.0141128	0.2194832	-0.0277471	-0.13464965	0.0057575	0.100039525	0.183202	0.219441032	0.28553477	0.0155376925	0.021011083	0.0308204985	-0.252302255	0.0005838445	0.0081775365	0.015413239	0.0277080655	0.2437765355
ADARB1	0.26909223	-0.08096012	0.197483	0.248643	-0.0937158653333333	-0.0545452333333333	-0.0703938666666667	-0.00570110333333334	0.115773	0.0907964736666667	0.22218283	0.0226190773333333	-0.077496879	0.117864301	-0.284438922	-0.0908737406666667	-0.0563665453333333	-0.00876774733333333	0.057097969	0.0870714043333333
ADARB2	-0.272202	-0.468116	0.0323637	-0.297901	-0.208167	0.0276959	-0.0709607	-0.139443	-0.109161	-0.169639626	-0.230909	-0.008125116	0.107044155	-0.016605819	-0.273844247	0.03442574	-0.058323017	-0.009384205	-0.053810237	-0.121540764
ADAT1	0.01162832	-0.0113184	0.00139825	-0.036405	-0.00982227	0.0769814	0.06956675	0.06205005	-0.023759	-0.3615629695	0.011212	0.00446695300000001	-0.0210379985	0.151824594	-0.0446666815	-0.0701139685	-0.0709851865	-0.073178401	-0.22621838	-0.077847212
ADC	-0.0598986	-0.186286	-0.012363	-0.19641755	-0.08012585	0.08073075	-0.07014855	-0.0552206	-0.04443845	0.017960316	-0.07770015	0.0811982275	0.1260320055	0.066017607	-0.035802673	-0.133654777	0.0159705155	0.012536453	0.038279004	0.134519934
ADCK1	-0.0633178	0.092573	0.0383382	-0.114515	0.0532373	-0.0606786	0.0402342	0.0301715	-0.0510678	0.113486681	-0.171772	-0.161040663	-0.006995363	-0.001623386	0.238570495	0.056263041	0.079260336	0.128815559	0.128964115	0.06864716
ADCK2	0.00741235000000001	-0.112577	-0.07425575	0.053435	-0.4050475	0.07519085	0.0112658	-0.0551223	-0.0584945	0.0111388125	-0.1100612	0.0484910695	-0.025504563	-0.056540071	0.1713134635	0.0074007505	-0.123103583	-0.004611541	-0.059853034	-0.0211395475
ADCK4	0.02153815	0.314059	0.000483375	-0.04322465	-0.133517648	-0.0107057	-0.1161712	-0.0323126	-0.139096	0.012987739	-0.1064643	-0.077314093	0.0206247055	0.0382334095	0.0634670065	0.105720047	-0.024818815	0.018904937	0.052717279	0.095309251
ADCK5	-0.147867	0.281256	-0.0324135	-0.123324	0.0968723	0.191326	0.0714788	-0.00274627	0.025667	-0.120886493	-0.0341458	-0.097014289	-0.3025718	-0.153104788	-0.264961363	-0.41249111	0.0153182	0.008450951	0.022176648	-0.183743872
ADCY1	-0.0880251	-0.083287325	-0.14282311	-0.07687835	-0.0221985	0.020150295	-0.03776905	-0.0194786	-0.1549528	-0.079901012	-0.16803975	-0.1052350185	0.017894282	-0.089798429	-0.03185085	-0.097776296	0.055022054	-0.0585158965	-0.054951668	0.0186849295
ADCY2	0.1331685	-0.13010905	-0.1790356	0.20548345	-0.10832805	0.1777527	0.46406416	-0.160669	0.75427055	-0.170275718	0.384898	-0.1835639785	-0.06920539	-0.236877892	-0.5686852715	-0.3210150625	-0.120802103	-0.3564109765	-0.180256058	-0.4576308135
ADCY3	0.25198	-0.281835	0.135432	0.429504	0.08574	-0.0534292	0.355682	0.188039	0.155219	0.060275977	0.625504	0.302431913	-0.005741299	0.271298113	-0.182642323	0.116099276	0.057495195	0.123511166	-0.017271835	0.154496167
ADCY4	0.117335	0.368266	0.045831	0.0762442	0.251869	0.100884	0.182882	0.0657525	0.0950538	-0.092986451	0.0746342	-0.025423694	-0.184886261	-0.156974046	-0.146145375	-0.10831594	-0.009989168	-0.002847065	-3.09e-05	-0.144713268
ADCY5	-0.1722265	-0.09924125	-0.170231	-0.171283	-0.00553035	0.10048775	0.051110275	0.00343435	-0.11222085	-0.054611255	-0.2287345	0.1357274225	-0.06529204	0.00703930649999999	0.000475566500000001	-0.093573162	0.088239002	0.0306478585	-0.072908658	-0.018543742
ADCY6	0.115557	-0.38723	-0.00476939	0.25076	0.303905	-0.301966	0.0487874	-0.00329566	0.279087	0.234218239	0.384954	0.119828155	-0.003866693	-0.055273594	0.049812479	-0.083722359	0.003414237	-0.072097501	0.075951932	0.13287292
ADCY7	0.0183085	0.003279	0.09623299	0.14949405	0.190093	0.05031625	0.1609235	0.1377927	0.08010275	-0.041284254	0.09487415	0.131385733	-0.062438662	0.0902954435	-0.0173826175	0.1018571355	-0.0447273715	-0.1466097735	0.0235727275	-0.061582573
ADCY8	0.0899085	-0.21366	-0.159783	-0.0973449	-0.093432	-0.0358771	0.118596	0.0401721	-0.0641849	-0.119268703	-0.133951	0.082433558	0.104672803	0.020139035	0.274518287	-0.304670191	0.138347361	0.022635947	-0.023955255	-0.076382959
ADCY9	-0.1408409	-0.0228978	-0.05584145	0.00619905	-0.0420436	0.03780745	-0.09501945	0.096271	-0.100791345	-0.0166811775	-0.0770975	-0.035082826	0.0571802125	0.013446048	0.1537326275	0.148163475	0.0314617795	-0.082625624	0.0320088925	0.1135856445
ADCYAP1	-0.225558	0.11178	-0.0986561	0.0234838	-0.0163635	0.0859994	0.061245	0.0216258	-0.0856546	-0.047727956	-0.0240961	0.022176295	-0.026497233	-0.056834528	0.077853826	0.000380029	0.086234436	-0.094473885	0.046161629	-0.264021437
ADCYAP1R1	-0.199516	0.0714406	-0.0587341	-0.087473	0.0901602	-0.0556935	-0.0573892	0.0443072	-0.109273	-0.054466075	0.0104088	-0.135221646	0.065790433	0.064216506	0.052249779	-0.019764293	0.030168848	0.080686655	0.0777791	0.012828955
ADD1	-0.077668725	0.028121	0.05180095	0.017349375	0.129890875	-0.10187205	-0.0447332	0.043242425	0.0369124225	-0.04381348725	-0.0210294	0.020267771	0.03368590375	0.0704219245	0.03380872925	-0.056090045	-0.10196112575	0.04369120125	-0.00758441499999999	0.079556416
ADD2	-0.238314	-0.0122408	-0.0338452666666667	-0.08267563	0.155297933333333	-0.141917296666667	-0.061158	0.0568212	-0.107172033333333	-0.096538659	-0.187686666666667	0.0503981863333333	0.0812511066666667	-0.0154694333333333	0.105023075333333	0.0669498003333333	0.0219620226666667	0.0233083566666667	0.0181227646666667	-0.0765487816666667
ADD3	0.11431915	-0.1133317	0.0171108	0.134538	0.0629086	-0.09316425	-0.04724055	0.0705677	0.11620165	0.127566107	0.1796735	0.079714198	-0.0183054515	0.028821072	-0.1053836995	0.1002075825	0.0521847695	0.0944489995	-0.007162041	-0.023059771
ADFP	0.0631263	-0.0749255	-0.268005	0.276395	-0.0496295	-0.0776616	0.0600118	-0.144273	0.762415	-0.180303069	0.691188	0.075450885	-0.082659649	-0.271787539	-0.592587459	-0.359450112	0.070506235	-0.079301632	0.099628338	-0.419458124
ADH1A	0.5486135	-0.4231055	-0.2908055	0.49862	-0.1297861	-0.2087005	0.6668665	-0.20764615	0.93367	-0.045397551	0.5010035	0.0354304395	-0.365723452	-0.1665252355	-0.840695974	-0.512091083	0.0988026855	-0.297273299	-0.3772270415	-0.4543799425
ADH1C	0.57396	-0.33323	-0.317213	0.510256	-0.239249	-0.333724	0.668477	-0.34137	0.978131	0.090615597	0.527429	0.277575073	-0.42633653	-0.230467555	-0.786105823	-0.271344889	0.036257087	-0.183245943	-0.443740428	-0.399388843
ADH4	-0.296418	-0.0667219	-0.114664	-0.20932	-0.175817	-0.0158229	-0.0497157	-0.0926549	-0.0808528	-0.052407253	-0.144025	0.270021881	0.132931176	-0.185332095	0.127565636	-0.378381126	0.089123883	0.158531077	0.060716026	-0.250064498
ADH5	0.329190333333333	-0.09286425	-0.0258372333333333	0.2205288	0.014889	0.0110158	0.142431883333333	0.0317684	0.348197666666667	0.022828121	0.530174333333333	0.122501698333333	0.0111781586666667	0.068639734	-0.244427692	-0.119467439666667	0.000933976	-0.047842859	0.00988680633333333	-0.083052371
ADH6	-0.121207066666667	-0.0575039666666667	0.132962066666667	0.0611014	0.0555474333333333	0.0648078	0.00333921666666667	0.0367910666666667	-0.0639071	-0.0844596353333333	-0.0983992333333333	-0.0557179506666667	-0.115372215333333	-0.0493067593333333	-0.215419278	0.170925763	-0.00428532	-0.00896748366666666	-0.0245575766666667	-0.0220053686666667
ADH7	0.0856242	0.175007	0.512794	0.132838	0.112641	-0.224049	-0.334943	0.160252	-0.12328	0.166506149	-0.0287332	0.16439662	-0.136135832	0.014499797	0.100947571	-0.161808713	0.04259	0.041582707	-0.04309848	0.074079502
ADHFE1	-0.242722	0.120837	0.089911	-0.11182	-0.0689834	-0.266168	-0.286518	-0.0209507	0.0878564	0.068821156	0.0960103	-0.055320467	0.125884433	0.18869739	0.221473566	0.23903266	0.181565786	0.160984086	0.157264199	0.282467796
ADI1	0.335168	-0.120168333333333	-0.163369766666667	0.1868945	-0.0895032333333333	0.342597666666667	0.190322666666667	-0.0766976333333333	0.319919666666667	0.0300997736666667	0.3190655	0.10873403	-0.0762244046666667	-0.145111204666667	-0.325385611333333	-0.346367603	-0.126991197333333	-0.0736552683333333	-0.161201538	-0.190657187666667
ADIPOQ	-0.25224365	0.378695	-0.04017715	-0.0685192	0.229231	-0.0461429	-0.1618395	-0.2014795	-0.259707	-0.0518861985	-0.1475407	0.0495869145	-0.008803321	0.1704155645	0.1430247375	-0.077947102	-0.004846693	-0.0921405315	0.030134528	0.00532786349999999
ADIPOR1	-0.149269	-0.390173	0.0283548	-0.0904339	-0.180461	0.269477	0.0674601	-0.0836432	0.522939	0.256868087	0.552994	0.18068229	0.056457332	0.087936471	-0.201946531	0.049574993	-0.119095096	-0.157167942	0.083104788	0.113487193
ADIPOR2	-0.15951045	0.0339522	-0.0733799	0.05016045	0.2183565	-0.12371555	-0.0497194	0.095248045	-0.035386	-0.0784669655	-0.05870214	-0.1176432515	0.0392354925	0.0515448305	0.113947719	0.0097079525	-0.0497462205	0.026736039	0.063570086	-0.063635231
ADK	0.0286562	-0.0308763	0.0797648	-0.344563	-0.172749	0.00126685	-0.0469752	0.0972829	0.173068	-0.096577441	-0.00327765	-0.082732008	-0.096809352	-0.0063101	0.029785001	-0.177886106	0.037471417	0.069063841	-0.138245029	-0.00237031
ADM	-0.0204927	0.122943	-0.139364	-0.0550076	0.183524	-0.267694	-0.0102939	0.0496656	-0.279791	-0.236410111	-0.24596	-0.055811571	0.124521768	0.023989894	0.081697709	-0.132606491	0.001785847	0.103376041	-0.098235601	-0.094527645
ADM2	0.172408	0.138775	0.0234461	-0.119508	0.146443	0.267446	0.051623	0.0326032	0.0302363	0.058905592	-0.0142693	-0.046401651	-0.199370983	-0.1339802	-0.021744706	-0.202857441	-0.000660419	-0.018983366	0.035122037	-0.093336833
ADMR	0.115866	0.239821	0.223195	-0.0835684	0.146361	0.143651	-0.0453594	-0.00180596	0.155222	0.122288207	0.0527302	0.066300565	0.061123911	0.124041434	-0.019163004	0.039590668	0.037422501	0.113809636	0.064251339	0.177635802
ADNP	-0.108518	-0.190606	-0.125988	0.081834	-0.115852	0.0075094	0.0633712	-0.109636	-0.0639946	-0.004275749	-0.142088	0.041397596	0.050319435	-0.136419861	0.073366623	0.028200761	-0.006706837	-0.054035521	0.048380653	-0.228544538
ADORA1	0.113258	-0.330932	-0.0521117	-0.0361666	-0.00367902	-0.272069	-0.142026	-0.0944717	-0.237351	0.041145743	-0.129119	0.001983205	0.111999934	-0.014904843	0.108895213	0.084120884	0.152127194	0.147143281	0.015153945	0.291207112
ADORA2A	-0.0625964	0.085866005	0.0334066	0.05437295	0.1733701	0.0310452	-0.0560736	-0.031459125	0.10536075	0.0320691415	0.0716881	-0.099437523	-0.1083327365	-0.0336355175	0.1505097025	0.00904182100000001	0.000826168499999999	0.060805634	0.008577241	0.18068754
ADORA2B	0.115641	0.0438731	-0.0888363	-0.0110596	-0.043137	0.0479082	0.0653857	-0.0613779	-0.0430294	-0.184915698	-0.097663	-0.149424837	0.165876625	-0.088441303	0.123156425	-0.112079343	0.097546999	0.088717533	0.125868793	0.126705872
ADORA3	-0.1361366	0.166969	-0.014722	0.02193835	0.2009205	0.0447497	0.00677699999999999	0.02403765	0.015750445	-0.0960472135	-0.13206465	-0.072474205	0.0322828055	-0.1418401215	-0.1133400995	-0.064176309	0.070664422	0.0360394235	-0.076702045	-0.0622346515
ADPGK	-0.691324	0.295114	0.165181	-0.270458	0.268594	-0.0236135	0.483986	0.400296	-0.140561	-0.612540548	-0.17657	-0.22909505	-0.097717043	-0.053660604	0.374225959	-0.325981984	0.07819005	-0.505985393	-0.251087927	0.327163316
ADPRH	-0.126435	0.282491	-0.0190617	-0.0860611	-0.00938854	-0.00232589	0.00500469	-0.060806	0.0202846	-0.259627259	-0.0970823	-0.003010751	-0.001882166	0.064831407	-0.058668883	-0.092052633	0.008347327	-0.049561548	-0.161743844	-0.204145128
ADPRHL1	-0.16435445	0.05363395	-0.0807913	-0.15146735	0.048677	0.05342065	0.0626312	0.0766496	-0.20056	-0.10127511	0.048882	0.0123097305	0.0443808645	-0.0871616185	0.2287308345	-0.025686305	0.052275092	0.14173811	0.293415943	0.0498680935
ADPRHL2	-0.416151	0.196435	0.0236315	-0.0885502	-0.0370047	0.173868	-0.0201758	-0.00241854	-0.107475	-0.298686616	-0.440329	-0.248926341	0.120480064	-0.123455101	-0.171515625	0.078431248	-0.170809382	-0.120652578	-0.102809191	-0.347606303
ADRA1A	-0.0726253	-0.0350932	0.152295	0.149662	-0.127192	0.0958404	0.186376	0.186121	0.0550947	-0.398598189	0.025786	0.127496183	-0.011886692	-0.106430509	-0.169181101	-0.231274853	-0.079360364	0.418162343	-0.035013425	-0.162387739
ADRA1B	-0.11762395	0.12881069	-0.11251345	-0.236953	0.0229869	-0.0220985	-0.1270288	-0.04480455	-0.2324775	-0.2421407885	-0.12109925	-0.090806888	0.0213170235	-0.1860798345	-0.0759601975	-0.184981303	0.0130220065	-0.0747268025	-0.091663265	-0.153110781
ADRA1D	-0.297487	-0.150273	-0.0841836	-0.127248	-0.165682	-0.137597	-0.160767	-0.00590048	-0.190718	-0.050957557	-0.208923	0.067947055	0.299612472	0.202215736	0.12778719	0.063492632	0.099725472	0.108889041	0.027538156	0.046467063
ADRA2A	0.030758	0.431336	0.164885	0.271075	0.447822	0.124754	0.0471968	0.130211	0.00420317	-0.155024824	0.114564	-0.109246112	-0.140908319	-0.124943814	-0.100688427	-0.264242485	0.066822012	-0.020145907	-0.011010662	-0.083531949
ADRA2B	-0.196225	0.223514	0.134566	0.200496	0.270372	0.139376	0.0762767	-0.107164	-0.0048403	0.569524102	-0.130445	0.155707025	0.022671424	-0.167150249	0.142902793	-0.197294936	-0.143155554	-0.056306779	0.056669285	0.169031608
ADRA2C	0.046819	0.260448	0.0301994	0.328212	0.261346	0.0915883	0.0870557	0.119922	0.160611	-0.004514992	0.0997028	-0.09960456	-0.257363622	-0.150978392	-0.241804358	-0.219435905	0.038783099	-0.096475491	0.121238255	-0.016413123
ADRB1	-0.0184944	-0.0847	0.0160455	0.0378262	0.0220051	-0.165519	-0.268915	0.0819011	0.0090471	-0.10630625	0.00137978	0.055818007	0.108691394	-0.084626527	0.021969592	-0.023470711	0.03733249	0.102586983	-0.052195193	-0.105722681
ADRB2	-0.0123571	-0.068975	-0.0319175	-0.111324	-0.100244	0.012546	-0.156642	0.0212213	-0.129387	0.130843844	0.0422565	0.099254019	0.194387779	0.118990065	0.199202377	0.16054323	0.089837477	0.229279932	0.174606287	0.196336059
ADRB3	0.020195	0.0327022	-0.0739452	0.0664526	-0.0707375	0.298184	0.135522	0.0485947	-0.00569984	-0.067477246	0.121292	-0.021218884	-0.058375563	-0.211714722	0.067167721	-0.183915287	-0.063566571	0.084163992	-0.009892565	-0.042696651
ADRBK1	-0.0903541	0.022256	-0.0337815	-0.06511645	0.0162855	-0.0266333	-0.06353375	-0.03623035	-0.1805935	-0.039499555	-0.08315085	-0.035637464	0.121961637	-0.108307424	0.135714868	0.28868595	0.00168061849999999	0.109511895	0.0496121405	-0.0152073535
ADRBK2	-0.13385835	-0.14583365	-0.0942606	-0.08915825	0.0161899	0.02143265	-0.180188	0.0785435	-0.1054541	-0.0791541485	0.09193995	-0.0039624435	0.0596970805	-0.0186356995	-0.026600225	0.070898071	-0.1264254845	-0.0317451075	0.003738714	-0.0257893645
ADRM1	0.12428555	0.1928825	-0.337103	0.13337535	-0.119362	0.234947	0.15841365	-0.10334635	0.188897	-0.0976810185	0.0664156	-0.218814777	-0.5100597525	-0.384605383	-0.5641869305	-0.2268915785	-0.1112922525	-0.1389176715	0.0014893065	-0.345278925
ADSL	0.161198	0.0184639	0.163666	0.0492939	0.165664	-0.0126728	0.115865	-0.00355743	0.20936	0.076665777	0.239918	-0.044032002	-0.018493374	0.100423817	0.116621311	0.111140199	-0.000682925	0.042491075	-0.068611135	-0.030888057
ADSS	0.04679865	-0.154144475	-0.114944445	0.02743955	-0.05054755	-0.1184195	0.03785583	-0.0598272	0.04170525	0.121826199	0.0806492	-0.0151258685	-0.063952297	-0.025129782	-0.08706431	0.119935708	0.0425177655	0.022990747	-0.1111839705	0.051846439
ADSSL1	-0.180125	-0.402006	-0.24694	-0.248946	-0.351869	-0.160339	-0.220984	-0.297449	-0.0907266	0.058942821	-0.125444	0.114050852	0.27388732	0.197858276	0.121479831	0.061412632	0.035551525	0.145288413	0.092619974	0.324743777
AEBP1	0.631111	0.033553	0.08183985	0.4462355	0.1430922	0.15594175	0.4243935	0.14575875	0.660483	0.00761822649999999	0.9154375	0.0782524855	-0.304237047	0.018362099	-0.5927439885	0.0460967385	-0.078735209	-0.000363995499999999	0.0679644945	0.0571032455
AEBP2	-0.064614	0.011444845	-0.0363225	-0.016263	-0.0082198	-0.1807806	-0.009374	-0.0778437	-0.12617835	-0.024232138	-0.0775145	0.1315815185	0.137468206	0.050812894	0.211065062	0.1108535515	0.0275986075	0.124611187	-0.0384639115	0.0658974135
AES	0.0318662333333333	0.0735289666666667	-0.0216521666666667	0.212810733333333	0.1248053	0.0545683333333333	0.1713436	0.0378928	0.119895333333333	0.0337055456666667	0.258766333333333	-0.0141581136666667	-0.173360877333333	-0.0233794766666667	-0.319371574333333	-0.0994036366666666	-0.050076973	0.027867828	0.0836983176666667	0.0140697346666667
AFAP	0.33662	0.0883468	0.0603016	0.505657	0.264413	0.0525385	0.278839	-0.145783	0.27779	0.452206457	0.407394	0.64765945	0.045728631	0.296300494	-0.190349992	-0.000194527	0.159675086	0.04058863	0.191378315	0.088656529
AFAR3	-0.235975	-0.169415	-0.130137	-0.149824	-0.128444	-0.129564	-0.118842	-0.0485075	-0.21316	0.063200862	-0.325112	0.131839242	0.314488389	0.099641204	0.177665906	0.029542024	0.162731239	0.14820248	0.020700502	0.133766727
AFARP1	-0.104346	0.13301	-0.047793	0.0217955	0.0270656	0.183707	-0.0639861	-0.141519	-0.0774297	-0.055782967	-0.233143	-0.105141236	0.016602379	-0.127941808	0.130679803	0.113057454	-0.055346238	0.086795235	0.114758824	0.015245656
AFF1	-0.0543937666666667	0.0448678	-0.112260766666667	0.0133766666666667	-0.00822803333333333	-0.0817478333333333	0.06453356	0.0572743333333333	-0.120962266666667	-0.11384497	-0.1412399	-0.0619756183333333	0.108688980666667	-0.040733356	-0.0750438033333333	0.101578796666667	-0.0317443326666667	0.016758447	-0.0580753463333333	-0.164082405333333
AFF2	0.00957867	0.113414	0.0431947	-0.0486498	-0.229606	-0.134885	-0.101429	-0.117221	-0.0486873	0.201985144	-0.118064	0.053885088	0.072326039	-0.040399214	0.444727464	0.048461761	0.10759968	0.122552541	0.082586322	0.196990766
AFF3	-0.09894765	0.1473169	0.1186306	0.00725305	-0.04945203	0.06463395	-0.001565	0.0868416	-0.009189	-0.090289694	0.0055395	-0.0437761585	-0.003186596	0.053525916	0.0010436215	-0.0950720215	0.0118700725	-0.0064461645	0.022391146	-0.088754927
AFF4	0.27246982	-0.096422978	0.047588296	-0.06156488	0.049346612	-0.05243906	-0.11015478	0.0212102	0.02530559	0.0040583518	0.107318	-0.1017209224	0.1003399448	0.0115357444	0.104780641	0.2841371058	-0.0353553972	0.1072713876	-0.1326693016	0.065351673
AFG3L1	0.429757	0.042986	0.0933565	-0.052546	-0.0223581	0.250377	0.19129	0.08905165	0.2071705	-0.2587966125	0.0532523	0.022547396	-0.117462392	-0.0969271945	-0.143678485	0.2473730945	-0.1240911095	-0.210558284	-0.216672961	-0.362036445
AFG3L2	-0.1345668	-0.2741275	0.00569905	-0.0686879	-0.161456	0.013158	-0.0202818	-0.0529371	0.2188716	0.150241129	0.171871	0.0513257145	0.01979879	0.104916457	0.020175415	0.147267008	0.1217230675	0.0696748985	-0.06479747	0.374162598
AFM	0.000194883	-0.210497	0.114003	-0.141506	0.0983479	-0.226529	-0.20986	-0.132477	-0.0446764	0.204392941	-0.090823	0.117271627	0.091356833	0.148077038	0.135435228	0.317820608	0.220130791	0.118933672	-0.091127457	0.358846991
AFMID	0.164779	0.0601822	-0.141545	-0.200904	0.0596946	0.225298	0.304847	0.00919981	0.21351	0.195637697	0.209905	-1.19057845	-0.20001909	-0.085997891	-0.051050172	-0.070457806	0.276894804	-0.190042905	0.109260691	0.011588068
AFP	0.0878795	-0.0828997	0.128297	-0.0339494	0.119288	-0.0689791	-0.0575604	0.137324	-0.217565	0.061560111	-0.0980423	-0.096837719	0.047062106	0.127830063	0.020308858	0.175283106	0.095910235	0.118506657	-0.05968159	0.15863931
AFTPH	0.114972766666667	-0.0851822833333333	0.0871592666666667	-0.0397606666666667	-0.17898652	-0.209444066666667	-0.205471933333333	-0.000195333333333327	0.1151294	0.158591568666667	0.0344189666666667	0.092882457	-0.00551955	0.130534184	0.228220855333333	0.120549237	0.0834615316666667	0.048456668	0.00896091133333334	0.150820340333333
AGA	0.108624	0.00236735	0.0734167	0.213417	0.0957588	0.13569	-0.0488468	-0.121377	0.254694	0.117847972	0.224657	0.100607621	0.12802259	0.076928703	-0.337061762	0.115824557	-0.008046988	0.064180452	0.091264036	0.156965943
AGBL2	-0.101858	0.244177	0.0190078	-0.108265	-0.0255965	0.0624364	0.155962	-0.0250304	-0.0782111	-0.071724703	-0.154764	0.116516104	-0.045240705	-0.011229211	0.232557391	-0.075654563	0.042452837	-0.050921992	0.065643192	-0.04981028
AGBL3	0.011237	-0.543454	0.0303496	-0.2668885	-0.3153975	-0.0654647	-0.169553	-0.07390545	-0.1214657	0.3041768635	-0.18102795	0.1326841675	0.2384097065	0.1384182625	0.372077412	0.3964682795	0.162325752	0.187033188	0.15841053	0.3914802695
AGBL4	0.05124823	0.02800125	0.0504976	0.03074625	0.007884	-0.1451798	-0.03981355	-0.00349405	-0.01938845	0.0663776975	0.05045445	-0.0510070455	-0.102203199	0.0489285515	0.195626269	0.02007825	0.0576279525	0.018810475	-0.074409286	0.0432571295
AGC1	-0.271394	-0.0930638	0.0199789	-0.113114	-0.188324	-0.0432357	-0.0889258	-0.0984054	0.0389237	0.051829806	-0.0504984	0.111702334	-0.001994946	0.187071817	0.087084229	0.173508209	0.045170836	0.010513286	0.242124838	0.055914483
AGER	-0.389911	-0.0819397	-0.21487	0.0482274	-0.259913	0.0196039	-0.155998	0.267911	0.329767	0.089642515	0.388456	-0.258551711	-1.079866584	-0.806176855	-1.113367143	-1.468808239	-0.37829144	-0.446230042	-0.211359703	-0.306941562
AGGF1	-0.0859859666666666	-0.183239566666667	0.0512748666666667	0.0013432	0.124768556666667	0.00382343333333333	-0.0549241666666667	0.0420659	0.0186079	-0.0720346696666667	-0.1403238	-0.0648716763333333	-0.844317251666667	0.0278466086666667	-0.0248321793333333	0.0266009676666667	-0.0184251003333333	0.04575978	0.0686018106666667	-0.0361822933333333
AGL	0.146927	-0.134954	0.195919	0.188901	0.03339	0.0284981	-0.0996223	0.135464	0.161413	0.240198329	0.114719	0.192856999	-0.143188534	0.150692727	0.067306911	0.028039213	0.152502116	-0.032716881	-0.082478503	0.035779268
AGMAT	0.03261935	-0.0067292	0.0100986	-0.0713388	0.024300315	-0.08717555	-0.1800455	0.0097298	-0.1564875	-0.087454369	0.16075105	-0.1782425575	0.0223170735	0.0709361355	0.1880090725	0.335574354	-0.034850409	0.020513183	0.0647364145	0.0559179465
AGPAT1	-0.157917	0.141171	-0.122015	0.00819725	-0.306187	-0.0232926	-0.046668	-0.0435547	-0.0565688	-0.06243524	-0.104432	-0.028709223	0.186727563	0.025402458	0.060511168	-0.254374835	0.063696757	0.077662627	-0.002233803	0.121265205
AGPAT2	-0.234952	0.00236735	-0.339849	-0.125725	-0.414561	0.13828	0.00389365	-0.10821	-0.0337536	0.203278131	-0.36394	-0.119188233	-0.297795051	-0.278751691	-0.404138204	-0.335596771	0.160976064	-0.115533667	0.035585794	0.091009798
AGPAT3	0.0609154666666667	-0.0401224	-5.22033333333338e-05	0.0703081333333333	-0.00920016666666667	0.0683864666666667	0.0232118333333333	0.05548014	0.166016366666667	0.0231110796666667	0.0629286666666667	-0.0527478713333333	-0.174571034666667	-0.10056576	-0.234396997666667	-0.070133839	-0.135075767	-0.0245782423333333	-0.023389035	-0.125291801666667
AGPAT4	-0.114336633333333	0.0763282333333333	-0.0821044666666667	-0.0371681666666667	0.1206491	-0.0307654333333333	0.0216253466666667	-0.0563457	-0.0967106866666667	0.0261979836666667	-0.113942833333333	-0.00818702	0.021191094	-0.005244602	0.0498382953333333	-0.0337234426666667	0.0101524433333333	-0.007048558	-0.051428296	-0.155621577
AGPAT5	-0.10757535	0.154735	-0.0068705	-0.0129083	0.03849945	0.010341405	-0.0508534	-0.0173099	-0.02744875	-0.048998304	0.0517274	-0.0574908735	0.017008371	0.1037530135	-0.046302865	0.047963812	0.1250232085	0.0546303835	0.0335213425	-0.0326572985
AGPAT6	-0.2477825	-0.2271026	-0.0868639	-0.04090775	-0.10114245	-0.03150675	-0.0357437	-0.0412624	-0.12691505	0.193116247	-0.04358625	0.036702441	0.0632833755	0.0176193355	0.0785239685	0.0810093285	0.03605032	-0.003542369	0.071156346	0.2184467735
AGPAT7	-0.0853765	0.270186	0.0403435	-0.0805027	0.0414909	0.134383	-0.0891777	-0.00709656	-0.0306934	0.024815852	0.10978	-0.063428065	-0.191715833	-0.095863143	-0.11402738	0.069889782	0.158498443	0.159282358	0.08927544	0.12606261
AGPS	0.150671075	0.01972285	-0.0407093	0.027095	-0.0459423	0.0130677	0.078202105	-0.0339352	-0.053582	0.0449124005	-0.0685209	-0.081057234	-0.0600539495	0.1856451905	0.0161393695	0.327846322	-0.087545112	-0.035292431	0.052580646	-0.035180234
AGR2	0.10763	-0.0760101	-0.331536	-0.227022	-0.283033	0.607867	0.27812	-0.0283944	0.614471	-0.020210943	0.127791	-0.159239377	-0.444663284	-0.68791702	-0.736772464	-0.781814868	-0.365021708	-0.295962265	-0.214153939	-0.218277596
AGRIN	0.0574133333333333	-0.0581921766666667	0.0583256666666667	-0.0215418333333333	-0.0739726666666667	0.0355300166666667	0.0274099166666667	0.0340210333333333	0.0437642	0.00665040566666666	-0.0914492666666667	0.0655949683333333	-0.00623679433333333	0.088211478	0.104487142333333	0.184597572666667	0.0282406746666667	0.0184162026666667	0.066949138	0.0181393203333333
AGRP	-0.0888858	0.204769	-0.0276305	0.0604847	0.158046	0.111472	0.0217109	0.0972826	0.0698629	0.042311659	0.196491	-0.118078305	-0.013332379	-0.061836746	-0.159547374	-0.315902537	-0.033133458	-0.023841017	-0.052898183	0.030241815
AGT	-0.0597456	0.286525	-0.017161	0.175272	-0.171799	0.0971634	-0.0651049	-0.139173	-0.0607621	-0.227065867	-0.212507	0.055292673	0.004814434	0.008137505	-0.123026701	0.096856415	-0.168049137	-0.047265801	-0.107176779	-0.09396237
AGTPBP1	0.0559283	-0.1543102	0.02839255	0.122729535	-0.09233875	-0.10743295	-0.09884565	0.1213955	0.1385415	0.1140356145	0.03890036	0.0958149815	0.0946568515	0.0284423295	0.036526737	0.152753783	0.0162886005	0.1972072555	0.2328258345	0.0910259645
AGTR1	-0.237027	0.12376315	-0.0502179	0.10293	-0.0478545	0.044055	0.2635809	-0.0664822	-0.106094	-0.2436195185	-0.20685484	-0.150727802	0.069723735	-0.11556427	0.05082656	-0.0726860105	-0.0941798365	-0.162384917	-0.072985981	-0.169492996
AGTR2	-0.119512	-0.272223	-0.150661	-0.111569	0.0490818	-0.0579101	0.201435	-0.0296609	0.0181643	-0.064456883	-0.0782812	0.052421759	-0.10005141	-0.070656279	0.137968065	-0.049266167	0.028526975	-0.211357928	-0.004667371	0.040593015
AGTRAP	-0.276445	-0.0622898	-0.20118	-0.0902596	0.173813	0.229087	-0.133481	0.0333232	0.0422162	-0.063417529	0.0723843	-0.183642027	-0.104876529	-0.070534073	-0.373954934	0.04873773	-0.1206661	0.07742701	-0.006397557	-0.217684337
AGTRL1	-0.0323877	0.0309056	0.107129	0.13458	0.0376894	0.0104122	0.0348473	0.00127995	-0.0354197	-0.113328423	-0.150684	-0.042140446	-0.020581139	-0.003837983	-0.076438432	-0.037096559	0.023625234	-0.073153649	0.005583824	-0.031119177
AGXT	-0.0857661	-0.0991253	-0.0513244	-0.1226971	-0.1167734	0.11030955	-0.0060535	-0.3630195	-0.288986	-0.0129372015	-0.14506205	-0.029350261	0.143992142	0.114481618	-0.0332589625	0.099169525	0.0634274305	-0.0120699975	0.1144563405	0.1129554735
AGXT2	-0.368124	-0.0704358	-0.07417	-0.209556	0.04677515	-0.05564305	-0.14207965	-0.07453315	-0.220997	0.1066530445	-0.074055	-0.0392128295	0.05470506	0.134136469	-0.009124614	0.2059830115	0.086558839	0.141561873	0.002796259	0.040528465
AGXT2L1	0.0849411	-0.0809362	-0.164701	0.0773796	0.156334	-0.0568816	0.00854551	-0.0387095	-0.0634354	0.053879808	-0.00952435	0.125794023	0.075559449	-0.048261937	0.175946924	-0.000610404	0.169916466	0.084169445	-0.002950642	-0.007590401
AHCTF1	0.0994503666666667	0.103638416666667	0.0639909666666667	-0.0491961	0.0198172666666667	0.000386133333333328	-0.0725146666666667	-0.0587946333333333	-0.0273599333333333	0.0520287803333333	-0.0281144666666667	0.00300846033333334	0.0178082083333333	0.0991641016666667	0.120741004333333	0.145937226	0.041420648	0.0906691656666667	0.246627246	0.084356305
AHCY	0.121602015	-0.03570893	0.0863877	0.1664009	-0.0129775	0.2079555	-0.09013955	-0.031040035	0.2498165	0.00918105050000001	0.3071785	0.1064520725	-0.017795961	-0.1015267385	-0.253015051	-0.0110663025	-0.0697144405	-0.080556494	-0.049242778	-0.1315447205
AHCYL1	0.11663005	-0.19330545	-0.1047405	0.2400625	-0.184424	-0.10334504	-0.031567473	0.047088	0.3529055	0.114906943	0.3939415	-0.037724865	-0.10454853	-0.0121160325	-0.241575802	-0.059293937	0.016394966	0.000594192499999998	-0.0033734785	0.1007070475
AHDC1	0.2026775	0.00527569999999999	-0.06221	0.0953817	0.0612939	0.0524536	-0.3469773	0.15819165	-0.0015847	-0.0836044325	-0.08162425	-0.2100063375	0.1591121035	0.037670015	-0.089467105	-0.006249808	0.075933092	-0.125633192	-0.1656383085	-0.1902528225
AHI1	-0.072457225	-0.079564975	-0.0031374	-0.205727925	0.10880175	-0.1490772	0.053917	-0.032244525	-0.172532475	-0.131015438	-0.0367921	-0.02868712125	0.00136328525000001	0.13030791275	-0.2204991175	-0.15124035825	0.05335477525	0.1121858505	-0.11152056075	-0.02430709425
AHNAK	-0.04885874	0.022009348	0.0084678692	-0.03365916	0.08865044	-0.08330768	-0.078665	0.146288452	-0.03477828	-0.1889733696	0.1271797	-0.0457802996	-0.0570036028	0.0426333684	-0.2333895996	-0.2067096512	-0.0470133836	-0.0115785156	-0.0938019276	-0.0710942738
AHR	0.11039	-0.00682558	0.184589	0.306069	0.368128	-0.0520628	-0.00877072	0.0490578	0.103258	0.229557798	0.186892	0.082976533	-0.050929838	0.201792257	-0.029824011	0.125060401	0.06925597	0.194479126	0.107366816	0.063973629
AHRR	0.012166	0.03798625	-0.000700549999999999	-0.02131225	0.2997885	-0.2243106	-0.03722595	-0.04320685	-0.0728015	-0.111179637	-0.1157011	-0.1007368105	0.069525372	0.166529447	0.392655393	-0.030093662	0.1044559175	-0.0138080895	0.085888136	-0.0548845915
AHSA1	0.138178	-0.00375228	-0.17704	0.0956505	-0.172234	0.347768	0.327256	-0.0744231	0.614663	0.058220013	0.474879	-0.124807111	-0.054062008	-0.270682173	-0.572085989	-0.345522091	0.040773685	-0.25881443	0.006288927	-0.061854811
AHSA2	0.23774	0.277453	0.458023	0.312402	0.276155	-0.0240169	0.0449796	0.423796	0.0702701	0.414316787	0.411086	0.197488771	-0.052802724	0.257077387	-0.569276474	-0.079655133	0.105258383	0.088771645	0.181401351	0.524840978
AHSG	-0.10022655	0.0448535	-0.008993	-0.06431225	-0.05465754	-0.0329496	-0.1323224	-0.0491127	-0.138222	-0.132060118	-0.1600145	0.040959833	-0.025190136	-0.00748783	0.030941303	0.1467628045	0.059606559	0.055109894	-0.072933837	0.0412734355
AICDA	0.0824558	-0.0790662	0.170551	-0.0180486	0.16219	0.0517617	0.0178524	0.053664	-0.0452647	-0.221712762	-0.131727	-0.133524024	-0.069124421	-0.123426241	-0.083076488	-0.182090812	-0.110446806	-0.089861012	-0.180977205	-0.117544358
AIF1	-0.0885072	-0.274683	0.0444253	0.00835374	0.00290131	-0.0689017	-0.0294465	-0.0480676	0.00582721	0.300174612	0.0550772	-0.055328996	0.105891649	0.112769003	0.005306087	-0.099343836	0.081376657	0.044821121	0.020267228	0.110339115
AIFL	-0.146514	-0.146506	-0.0238237	0.0245832	-0.0277162	-0.0013423	-0.0661397	0.0354562	-0.076562	0.119242576	-0.0651771	0.018331112	-0.016577979	-0.044822846	0.04084107	0.040126365	0.014578176	0.00455131	-0.060641177	0.051449461
AIG1	-0.187323	0.0605591	-0.0122155	0.0543034	0.00175013	-0.157619	-0.0680582	-0.0136933	-0.218554	-0.1012463	-0.156498	-0.085029213	0.080882667	0.013216664	0.051487467	-0.057423488	0.08900482	0.100600399	0.040779132	0.105626816
AIM1	-0.101216	0.313096	0.119922	0.0675753	0.184917	-0.0380801	-0.0830321	0.0339528	0.0627237	0.044751749	-0.0177325	-0.014795817	0.195629608	0.176883733	0.100603454	-0.026407734	-0.0176364	0.071605741	0.061889262	0.288264309
AIM1L	-0.29442	-0.0261471	-0.182368	-0.0761307	-0.0641041	0.13658	0.0316586	0.0649149	-0.364036	-0.341816868	-0.335303	-0.175869142	-0.102528116	-0.323252704	-0.247332338	-0.286387667	-0.189478378	-0.150203246	-0.13538826	-0.612397608
AIM2	0.284501	-0.181491	0.138713	0.0440666	0.227795	-0.170729	0.0330048	-0.0397177	0.105297	-0.245393306	0.293582	0.155208931	0.045639747	-0.000698217	0.082794159	-0.061956318	0.068979846	0.041096746	0.016407161	0.105799752
AIP	-0.02394205	-0.23454895	-0.11032745	0.05220855	-0.2572685	0.267115	0.0401434	-0.05360155	0.2261246	0.012866709	0.34661605	0.049295087	0.0194324755	-0.0951126315	-0.239920225	-0.0304039545	-0.047185192	0.034813516	0.041804862	0.0795270625
AIPL1	0.1244175	-0.10317795	-0.09375515	-0.0471158	-0.028557	0.06604286	0.0054747	0.020945625	-0.001185145	0.038131127	0.0458644	-0.004878088	-0.0445284075	-0.0050459915	0.0779625095	0.238149937	0.046613735	0.0578085125	0.1165123895	0.025316789
AIRE	-0.028622725	0.2761845	0.031077996	0.1202617	0.20332715	0.11112935	0.1246897	0.07175665	0.014762	-0.194867765	0.0057025	-0.1201083405	-0.0133643585	-0.1000994075	-0.1658725865	-0.4262921835	-0.010180093	-0.144269063	-0.0794473225	-0.2185795935
AJAP1	-0.268434	-0.35805	-0.103895	-0.0596161	0.072565	0.315286	0.0171859	-0.110299	-0.127073	0.106773539	-0.263209	-0.166973141	-0.047101653	-0.034699541	0.044731604	-0.121253613	-0.083872859	-0.09766739	0.036889696	-0.000457462
AK1	0.04671	-0.08474075	-0.30826	0.189219	-0.364481	0.8429025	0.3678915	-0.04174645	0.533104	0.04381344	0.523213	-0.202638578	-0.612727118	-0.5459882085	-1.043547368	-0.686475828	-0.25681784	-0.379439587	0.044340726	-0.3635496975
AK2	0.11886025	0.026932975	0.11780595	0.16086165	0.0358875	0.19996275	-4.63674999999983e-05	-0.045493975	0.2962937	0.21887673225	0.227379235	-0.005994918	-0.016389854	-0.020000529	-0.2348753575	0.1934561785	-0.09825302325	0.001361485	-0.05748956275	0.0585876505
AK3	-0.0176104	0.234438	0.101636	0.183939	0.0641078	0.0733631	-0.20783	0.157172	-0.108021	0.000621499	-0.0235892	-0.101401563	-0.025268237	-0.108756423	0.184009633	0.269056228	0.044566977	0.148718732	0.082545335	0.099162694
AK3L1	0.0450202	0.152127	0.112585	0.0525429	0.178211	0.0795335	-0.0601192	0.0183259	-0.13741	0.032059438	-0.210309	0.036191519	0.228067149	0.169745679	0.324151776	0.356098773	0.123845309	0.034116953	0.051365705	0.294283617
AK3L2	-0.0347286	0.239083	-0.0720373	0.00282706	-0.246569	-0.0136045	-0.210739	-0.0704218	-0.313563	-0.315518647	0.13959	0.318229031	-0.092092531	0.019177179	0.022028118	-0.031405996	-0.00814529	-0.0043166	0.125365671	0.220591938
AK5	0.15939665	-0.5924935	0.00612432	-0.0155	-0.13939711	-0.08465262	-0.05661655	0.07869665	-0.13137275	-0.1039344075	-0.19279405	0.0732560375	0.139349706	-0.107927822	0.0543029675	0.169828743	-0.0104612145	-0.1488756415	-0.1404144245	0.016780305
AK7	-0.353887	0.052725	0.0682329	0.259114	0.105833	-0.142589	-0.0330472	0.00400684	0.00513287	0.021343806	-0.00101838	0.028431543	0.088571036	0.159778865	0.097111174	0.033661934	0.025870444	-0.010724996	0.038509432	0.188770146
AKAP1	-0.0994149	0.172365	0.0858895	-0.0786461	0.0925883	-0.129625	-0.0393246	0.0596279	-0.0804609	-0.08189742	-0.0204142	-0.127387114	0.105811998	-0.070830643	-0.006350064	-0.085402303	-0.042320315	0.092937685	-0.076653017	-0.051796407
AKAP10	0.103677	0.141039	-0.0854247	-0.142863	-0.15998	0.0429556	0.220939	-0.0353878	0.0261753	-0.007173234	-0.133516	-0.008439024	0.020588496	0.025859763	0.194001477	0.181139761	0.15608228	0.102555982	-0.181525593	-0.137563987
AKAP11	-0.0116494	0.08590905	0.010807	-0.08917575	0.03495895	-0.06505885	-0.03195023	0.129363205	0.00334805	0.087878077	0.182034	0.2529677435	0.1341878575	0.280539667	0.215209742	0.164520019	0.155161063	0.367706814	0.2179512765	0.206995432
AKAP12	-0.07500475	-0.09667195	0.1597874	-0.157329	-0.233946	-0.0538846	-0.07898495	-0.020434	-0.0878903	0.0654838275	-0.0292115	-0.0470825005	0.1608487945	0.2271043625	-0.017887305	0.225475863	-0.0278355935	0.0779231895	-0.0561563985	0.141047601
AKAP13	-0.007939775	-0.08503435	0.064263475	0.0191265	0.03193405	-0.2106393	-0.010126325	0.0468534	0.1478529	0.15760182325	0.0946825	-0.0164548195	0.02585043325	0.0071526185	-0.17402455825	-0.16262681375	-0.05587574925	-0.003570001	-0.026758748	0.11341596525
AKAP14	-0.314866	-0.117482	0.150093	0.0501964	-0.131556	0.106537	-0.0566756	-0.0889033	0.029598	-0.016426188	-0.0977196	-0.110102541	-0.096691525	0.039376155	-0.028222549	0.073048505	0.094250186	-0.008150153	0.00725977	-0.146260115
AKAP3	-0.440701	0.349711	-0.0255785	0.003245	0.333958	-0.308359	-0.0670297	0.12635	-0.409083	-0.179784249	-0.354497	-0.076191033	0.164041276	0.018989689	0.205323897	0.031667591	0.178588008	0.07361196	-0.093512001	0.078951843
AKAP4	0.412603	0.0297875	-0.0242692	-0.0824947	0.137137	0.0432447	0.140193	-0.0912038	-0.0650645	-0.017662011	-0.144025	0.099400871	0.087109326	0.019377096	0.227877175	0.096856415	0.087886829	-0.096588851	-0.02808148	-0.142674481
AKAP5	-0.144299	0.00890594	-0.108094	0.179106	0.164819	-0.398001	-0.180382	0.00882969	-0.134494	0.026867416	0.0693472	0.109020045	0.040170381	0.030525993	-0.315805759	0.056663242	0.065138323	-0.186742573	0.137855539	0.069798681
AKAP6	-0.0900014	0.008161	0.0531093	-0.1886515	-0.1044995	0.044771	-0.04071885	-0.04939565	0.050736975	0.057235543	-0.08652916	-0.0441472675	0.320161146	0.1674055065	-0.0171039625	0.247811707	0.162296998	0.0085894775	-0.001080392	0.275937978
AKAP7	0.019981	-0.108784	0.0536171	0.0536627	0.218252	0.125017	-0.00927008	0.216316	0.0399351	0.051782564	0.0523592	0.000355827	0.073261575	0.123994528	0.019035858	0.020116949	-0.053084965	0.064131998	-0.004575107	0.128817207
AKAP8	0.18147	-0.188845	0.0451824	-0.0499856	-0.114257	0.13828	-0.187489	-0.204386	0.113847	-0.00908456	0.0961356	0.170841075	0.02816738	0.139997209	0.031979153	0.29716286	-0.078060649	0.055028482	-0.014504459	0.243043226
AKAP8L	0.115085	-0.244684	0.05429946	-0.09420445	-0.15134	-0.1196455	-0.10926455	-0.03669075	-0.216877	-0.100655172	-0.23798265	0.1379713245	-0.013814254	0.037590735	0.060172189	0.3308730585	-0.0825540615	0.0140617065	0.0625802415	-0.1014854805
AKAP9	0.0289658666666667	0.06229205	0.0241812	-0.00722806666666667	0.0861954666666667	-0.0613912333333333	0.00730633333333333	0.135965933333333	-0.00480546666666666	-0.0127581166666667	0.0403336	0.141562230666667	0.0463348196666667	0.0591004593333333	-0.019804064	0.111907910666667	0.0480463956666667	0.092447484	-0.104609744666667	-0.0800453203333333
AKNA	-0.02597785	-0.006719976	-0.0232776	-0.03787115	0.0433287	0.03351145	0.0147105	-0.0266402	-0.0239826	-0.111024539	-0.06246535	-0.0568939945	0.0802608005	-0.096862708	-0.0193299995	-0.062944049	0.0454028495	-0.0819852675	-0.0871176685	-0.084322668
AKR1A1	0.2521607	-0.05962873	-0.3903	0.1796725	-0.1438097	0.7857245	0.07877375	-0.0999042	0.4994585	0.115917288	0.432603	-0.3386078615	-0.307938203	-0.2098704325	-0.99615655	-0.4619573345	-0.1829841735	-0.3402058765	-0.082480033	-0.4276558785
AKR1B1	0.116784	-0.0126244	-0.190856	0.142603	-0.0969011	0.697186	0.239695	-0.0113812	0.419548	-0.162882959	0.309568	-0.287172989	-0.133954948	-0.413718607	-0.442454003	-0.136866651	-0.12628159	-0.279014021	-0.035454085	-0.384903705
AKR1B10	-0.014515575	-0.03762815	-0.00969765	0.18331815	-0.17434155	0.01664255	-0.0773752	-0.1187125	-0.00958555	-0.0453555955	-0.1163014	-0.0441726685	-0.00896569	-0.034857035	0.1941400685	0.06957399	-0.125191519	0.053562123	-0.1718939615	0.232294811
AKR1C1	-0.09028975	-0.106454075	-0.1773488	0.10436325	-0.22323265	0.213552575	0.0687952	-0.0395045	0.275028	-0.12435791275	0.15307825	0.113879855	-0.06748543425	-0.1253218245	-0.31399595475	-0.07497464775	-0.034392956	-0.17977444475	-0.0096684355	-0.0969075045
AKR1C3	0.336703	-0.228113	-0.110418	0.342	-0.385585	0.364357	0.181375	-0.0657974	0.624328	-0.205005052	0.553435	0.152045633	-0.2861151	-0.22260864	-0.68800729	-0.099700277	-0.031060706	-0.153054084	-0.083395127	0.041342734
AKR1C4	0.129699	0.305633	0.048269	0.0375586	0.0896544	0.127008	-0.00199088	-0.0126858	0.0290031	-0.017615172	-0.0149217	0.033529391	-0.061403428	-0.093766124	-0.185727356	0.178453438	-0.025823905	0.036039046	-0.161896081	0.109531036
AKR1CL2	0.0336488	-0.0853781	0.09555	0.0873905	0.40873	0.157695	0.911588	0.160739	0.216041	-0.222419265	0.066394	0.189170819	0.100580229	0.067155749	-0.128218318	0.039681042	-0.112972097	0.017766865	-0.248829789	-0.236047983
AKR1D1	0.10892335	-0.1590394	0.02896875	-0.0546417	-0.05417405	0.0086727	-0.107236	-0.10830145	-0.133028905	0.0742408165	0.1054269	0.0954365455	0.0305940305	-0.0118832345	0.202256237	-0.010635588	-0.2334075775	0.0230624775	-0.03200937	0.0300534695
AKR7A2	0.154058	-0.0915712	0.204007	0.232334	0.109154	0.340759	-0.0902547	-0.0674248	0.0550837	0.08806501	0.303686	0.231096902	0.063863216	0.116147114	-0.056536468	0.020610316	-0.18775082	-0.085016315	0.063249667	0.136960532
AKR7A3	-0.0129519	0.145348	0.065954	0.14136	-0.12765	0.246836	0.0669453	-0.00150645	-0.0487063	-0.176160256	-0.0158114	-0.091693244	0.129577807	0.054180268	0.015624649	0.02928132	-0.049281275	-0.030020273	-0.01486084	-0.121017501
AKT1	-0.125762	0.105437	-0.00536434	-0.00128122	-0.240212	0.304608	0.0995025	0.0690502	0.13389	0.149712396	-0.0749102	-0.118079948	0.147616286	-0.18216261	-0.072860493	0.083383282	-0.050704951	-0.082692198	0.016248196	-0.177487394
AKT1S1	0.169297	0.0834163	-0.116992	0.158474	0.0227978	0.135551	0.0398665	0.0695631	0.126816	0.04757521	0.418028	-0.226181433	-0.152797322	0.034037181	-0.1637829	0.020229704	-0.139129252	0.041965121	-0.285171752	0.079335869
AKT2	-0.138076	-0.188265	-0.105968	-0.129994	-0.169596	-0.0601232	0.0513225	-0.0222652	-0.164832	-0.149879197	-0.338424	-0.04958364	0.070282657	-0.177562141	-0.065066097	-0.151280192	-0.045182656	-0.098869223	-0.272074939	-0.082591496
AKT3	-0.1973505	-0.2605135	-0.0904924	-0.294718	-0.260894	-0.157199	-0.163722	-0.02361265	-0.033500375	0.2789387165	-0.09700035	0.1089971805	0.136641203	0.133206299	0.212726968	0.081917533	0.053841224	0.0410973825	0.0620131355	0.405245171
ALAD	0.015869	-0.4230685	-0.14988705	-0.197621	-0.300384	-0.1748505	0.01835875	-0.180629	-0.1853775	0.2399680135	-0.1523575	0.0268757855	0.209728727	0.0735628305	0.1850824565	0.1931833515	0.0035481555	0.0442085445	-0.0337004515	0.142841067
ALAS1	0.1318786	-0.057775526	-0.11286355	0.2739775	-0.08845925	-0.12105035	0.2122092	0.1057591	0.93491	0.077357774	0.5932515	0.1030739505	-0.1703670225	-0.1603841605	-0.5216008165	-0.118325633	-0.0736454175	-0.2200656685	0.1274617825	-0.1335166405
ALAS2	-0.303815	-0.118485	-0.12725915	-0.1140202	-0.02019225	-0.290193	-0.1614464	-0.08305584	-0.1998959	0.142139677	-0.15332965	0.0716444385	0.117886877	0.2677111375	0.210670244	0.246926521	0.0994405095	0.1163190315	0.101455864	0.081714868
ALB	-0.0801263666666667	-0.106531433333333	-0.0570944	-0.0757942333333333	-0.2504366	-0.0306157666666667	0.0192484	0.0563067333333333	-0.0204244666666667	0.136543331666667	-0.0650822333333333	0.118211705666667	0.0540847563333333	0.0836987806666667	0.180829257666667	-0.0333446716666667	0.00647142033333333	0.0200061473333333	0.0660467446666667	0.0910594316666667
ALCAM	-0.17057535	0.0146765	-0.0773135	-0.0855359	-0.1556465	-0.1522321	-0.15975645	0.0352754	-0.4133445	-0.100258945	-0.24629545	-0.068766013	0.0256635035	0.043192903	-0.0131729315	-0.1424603555	-0.0022801285	0.0623644145	-0.2043929385	-0.1636693525
ALDH16A1	0.005134	0.158742	-0.1408635	0.0920708	-0.0222102	0.176302	0.056849	-0.0445957	-0.0604715	-0.1379988515	-0.23210225	-0.0892455295	-0.100988537	-0.14423752	-0.0988741555	-0.195647889	-0.0069167055	-0.132194254	-0.087909056	-0.3044574985
ALDH18A1	0.207284	0.348374	0.222612	0.175321	0.017025	0.00362345	0.077852	-0.00807499	0.0125658	0.046448874	0.189633	0.141083774	-0.167721289	0.147598291	-0.179628746	0.018572565	0.117298996	0.180553738	0.186832458	-0.018627394
ALDH1A1	0.175754	-0.164667	0.0799685	-0.102831	0.0063298	0.0409973	0.131024	-0.323801	0.162452	0.003609502	0.491233	-0.087677484	-0.127346752	-0.223398671	-0.018549939	0.317151772	-0.061087672	-0.06774842	-0.27760717	-0.121466333
ALDH1A2	0.08698	-0.05908305	0.07681775	0.09928715	0.1141991	0.04710405	-0.060271225	-0.051259365	-0.0441156	0.0042896435	-0.03517165	-0.001446545	0.017744225	-0.0103994815	-0.085837229	0.2065421675	-0.066140835	0.03285256	-0.245497466	-0.1335168895
ALDH1A3	0.2435405	0.00711845	0.0307281	0.2391234	0.3055585	-0.05744105	-0.06713985	0.015013745	-0.0353576	0.053245917	0.09110735	0.0814009095	0.0794375005	0.1739453305	-0.07366755	0.308636714	-0.0856678585	-0.014749468	0.0858414425	0.063603674
ALDH1B1	-0.1580705	0.4330405	0.00367915	-0.18067335	0.01153015	0.08219	0.0375749	-0.056602024	-0.09828395	-0.3244805295	-0.1680585	-0.065650917	-0.0437913265	-0.1722199005	-0.222229884	-0.2614172245	-0.0825630335	-0.10244321	-0.0939994525	-0.2641619255
ALDH1L1	-0.06361395	0.023482	0.09983655	-0.012773525	0.1380165	-0.01255585	-0.0624836	-0.06736905	-0.0415269	0.0052873185	-0.09752275	-0.0338077365	0.0934869635	-0.0546187955	0.1626947165	-0.0877954325	0.0156488415	0.070682673	0.00507241	0.0712395355
ALDH1L2	-0.12499725	-0.01333515	0.1980585	0.0047766	0.2960505	-0.00051699999999999	0.05917685	0.050898165	0.011317	0.0257336155	0.09494895	0.029554423	-0.007253377	0.1061940275	0.0508338205	0.0231314025	-0.031322063	-0.0107850115	-0.014842182	0.0131813875
ALDH2	0.248165	0.1045074	0.05495545	0.538105	0.01265567	0.3068305	0.2272795	0.169574	0.5523695	0.2886475355	0.685325	0.051017199	-0.2832022355	0.0134342925	-0.5594822905	-0.346819613	-0.061814908	-0.0872769835	0.134092687	0.1141688185
ALDH3A1	0.0331612	0.0298699	0.0544801	0.00543828	-0.0588567	0.123204	0.163501	-0.0378362	-0.0314919	-0.115458611	0.208694	0.026886814	0.379044993	0.001162911	0.1803009	0.866489988	0.183255189	0.071276601	0.027031494	-0.107118265
ALDH3A2	-0.0708518	0.065254	-0.0485197	-0.0250472	-0.185577	-0.21968	0.0125515	0.165401	-0.151544	-0.339024812	0.215183	-0.185624494	-0.406815712	-0.228852105	-0.284868908	-0.390384546	-0.252878364	-0.17526572	-0.162396021	-0.320681356
ALDH3B1	-0.1558896	-0.0973327	0.0992949	-0.0874129	-0.192385	0.14528545	0.0725294	0.01909135	-0.14933	-0.102444478	-0.16305855	-0.059557739	-0.085200085	-0.070013703	-0.0701864385	-0.0656903775	-0.079637995	-0.1366282245	-0.054777441	-0.157581399
ALDH3B2	-0.400409	0.190842	-0.156023	-0.302006	-0.0528135	-0.0395874	-0.166078	-0.0561789	-0.366049	-0.053168256	-0.291429	-0.13467422	0.067201409	-0.190721629	0.06893247	-0.3217247	-0.002860606	0.068039869	0.055956715	-0.186616883
ALDH4A1	0.0409873333333333	0.203915666666667	-0.00785756666666667	0.0388442	-0.0940703333333333	0.0976907666666667	0.132990733333333	0.0375398	0.0488899666666667	-0.031609046	0.0269305	0.0114605156666667	0.0194366966666667	-0.0157665756666667	0.0347559343333333	-0.052170187	-0.150248878	-0.0688328223333333	-0.0475595756666667	-0.0416447986666667
ALDH5A1	-0.0729924666666667	0.07314626	-0.0635565	-0.0203828333333333	-0.0540039333333333	0.07163868	0.101175	-0.0718698333333333	0.0174393	0.104324331666667	-0.145145266666667	0.0252968196666667	-0.094755738	0.0231915666666667	0.0861612746666667	0.0313022203333333	-0.076308286	-0.0503210596666667	0.102788250666667	0.063133321
ALDH6A1	0.0843949	0.0373328	0.139472	0.0909399	0.0158408	0.0170728	-0.0162038	0.0208961	0.234986	0.045542183	0.15565	0.028697961	-0.006586111	-0.112284055	0.466121323	0.011620139	0.023041172	-0.001573996	-0.079162338	-0.035558411
ALDH7A1	0.193576	0.0295512	-0.0507692	0.250291	0.166106	-0.0394092	0.0924322	0.0366479	0.0240883	0.113546603	0.0899389	0.012440744	0.226276151	0.136934583	0.007372714	-0.033640024	0.135954181	0.054737185	-0.04614299	0.091216694
ALDH8A1	0.1836395	0.00114755	-0.0179057	-0.051236755	0.06689875	-0.1419249	-0.190128	-0.1212676	-0.0491653	-0.1394520975	0.0161935	-0.3583202	0.0620227315	0.0498460985	0.1460169305	0.1831053835	0.0419493325	0.020287496	0.1455552445	0.149082519
ALDH9A1	0.255854	0.174885	0.314811	0.409393	0.221792	0.0397734	0.249238	0.0293532	0.538596	0.14172843	0.539197	0.077369519	-0.312958812	-0.006752312	-0.64905344	-0.170409734	-0.150183106	-0.009001731	-0.061318024	0.003290913
ALDOA	0.193607	0.00260095	-0.24740625	0.292361	0.01368805	0.926556	0.3415705	0.0593299	0.618174	-0.1209873125	0.329904	-0.0499927475	-0.629048817	-0.3929057015	-0.78560577	-0.37728357	-0.196820214	-0.42579028	0.168043323	-0.5978714655
ALDOAP2	0.567185	-0.402146	-0.362807	0.367354	-0.266883	0.842711	0.602673	-0.0771269	1.20479	0.052029093	0.776588	-0.237248661	-0.741240223	-0.664317218	-1.841529035	-0.599409094	-0.379785365	-0.84277015	-0.04051484	-0.718532608
ALDOB	0.1252375	-0.1401825	-0.0868887	0.140996	-0.05133025	0.06525905	0.214126	-0.01879846	-0.0605926	-0.006282117	-0.0992972	-0.048983503	-0.117407243	-0.024503317	0.205753562	-0.1644906955	-0.0684101875	-0.1114111635	-0.1528071235	-0.016078073
ALDOC	-0.281051	-0.155056	-0.474537	-0.334809	-0.382182	0.241221	-0.155255	-0.153752	-0.432462	-0.006563684	-0.452103	-0.365540203	-0.067656868	-0.515928746	0.051009942	-0.005632188	-0.134159409	-0.022495914	0.140852843	-0.4840781
ALF	0.33523	-0.197109	0.059303	-0.250499	-0.0362473	0.101256	-0.276465	-0.00964689	-0.163315	-0.154224831	-0.14767	-0.210471283	-0.119237623	0.025234479	0.157738937	0.838804087	-0.064412392	0.017447988	-0.13751777	-0.280968882
ALG1	-0.00159302500000001	-0.12984365	0.067714825	0.0457946	0.107616085	0.042666525	0.00518489375	0.042859275	0.00927425	-0.03077141725	0.031063	0.01080026825	0.08070978325	0.0153082565	-0.0036407705	0.0942871325	0.0643757425	0.02941162025	-0.025628123	-0.0053683505
ALG10	-0.0842416	0.0485347	-0.0188352	-0.0509403	-0.166703	0.123859	-0.0919769	-0.0704218	-0.151515	0.070267329	-0.159216	0.047995458	0.024663993	0.030946911	0.222578658	0.176658437	0.036419276	-0.025609362	0.015902887	0.181336542
ALG10B	-0.238761	-0.217634	0.0705271	-0.173141	0.0331323	-0.130611	-0.213187	-0.177852	-0.123174	-0.076156146	-0.138069	-0.135792895	0.167472256	0.265432826	-0.175960018	0.487093451	0.020748348	0.03988525	-0.064535535	0.092015831
ALG11	-0.016454	-0.103513	0.0975127	0.141004	-0.147467	-0.0812227	0.0169806	-0.08265	0.0646256	-0.13179991	0.310988	-0.122541225	-0.254963791	0.03818724	-0.277872669	0.004689195	-0.018524574	-0.202748095	-0.076281143	-0.078774749
ALG12	0.00631603	0.264764	-0.107146	0.248448	0.00223408	0.0942555	0.283786	0.14828	0.23204	-0.088651556	0.0736645	-0.106537248	-0.175480461	-0.369949689	-0.717811594	-0.488995576	-0.122844313	-0.218011969	-0.130218429	-0.48018917
ALG14	0.0606464	-0.0363828	-0.00577048	0.110208	0.142986	0.0711608	0.0386111	-0.0250069	0.0490838	0.070718832	0.180375	0.139720339	0.127160308	0.081657428	0.03575147	0.000540116	0.175251003	0.063506184	0.016367627	0.28306548
ALG2	0.314128	-0.428797	0.0546802	0.22411	-0.171799	0.0473596	0.0405514	-0.0506845	0.429476	0.368909333	0.133106	-0.063559474	-0.116280598	0.00159593	-0.208424984	0.192357666	0.013986817	0.013056139	-0.122957439	0.0362102
ALG3	-0.0860723	-0.20741879	-0.05403135	-0.1152014	-0.0505085	0.0385493	-0.05020505	-0.08686575	0.1546524	0.0665273355	0.0307147	-0.034993133	0.0856586345	0.101496669	-0.055010085	-0.01662655	-0.0069014785	0.0505587785	-0.0914965355	0.0482337395
ALG5	0.0581075	-0.00486076	-0.0730692	0.222375	0.0255472	-0.113826	0.0204301	-0.0269655	0.176356	0.189994026	0.271318	0.130621567	-0.064637564	0.039507994	-0.130203966	0.063233367	0.125906899	0.137259023	0.156061996	-0.035628721
ALG6	-0.0383659	0.0220755	-0.313051	-0.226541	-0.114595	-0.019301	-0.0747761	-0.00997091	-0.374227	-0.40503644	-0.421311	-0.289165971	0.101807119	-0.150334473	-0.3389517	-0.131947842	-0.161601826	-0.133785516	-0.18795827	-0.416088189
ALG8	0.048289	0.0175983	0.0328831	0.0666175	0.199966	-0.00888527	-0.146627	-0.0266732	-0.0481115	0.013932147	0.18339	0.028227026	-0.090974552	0.120497901	0.091344625	0.087202432	-0.035862517	0.09010508	0.01434446	0.167893176
ALG9	-0.0610334	-0.596744	0.1840895	0.21571	-0.0173039	-0.00937065	0.02165951	-0.1882975	0.2741925	0.079645479	0.310178	0.0015890305	-0.0818036805	0.068599963	-0.2123209245	-0.100551374	0.015508969	-0.041669342	0.065602859	0.1425909685
ALK	-0.313952	-0.269982	0.0235858	-0.148241	-0.113907	-0.214884	-0.212369	-0.00332295	-0.123415	0.196659832	-0.0230389	-0.016384125	0.267903721	0.219262944	0.207453797	0.25998007	0.253889511	0.11643253	0.087987055	0.33610705
ALKBH1	-0.13798	-0.15201	-0.0170094	0.0485097	-0.246569	0.0322959	0.0859924	-0.0996903	0.00020259	0.035898573	0.0411177	0.069518306	0.065254366	-0.022214172	-0.023452548	-0.056723192	0.021012049	0.141663817	0.04195397	0.264237107
ALKBH2	0.0428725	0.0536956	-0.06686525	0.00278445	-0.07372255	0.160065	0.05869275	-0.0070626	0.242262	-0.0787263065	0.17215115	-0.0430773025	-0.085240207	-0.040609478	-0.3080632215	-0.00840223850000001	-0.099871711	-0.0746417665	-0.0550947115	-0.0024908985
ALKBH3	0.0796473	-0.493561	-0.126449	-0.160279	-0.166545	-0.0727172	0.0330048	0.0339234	-0.125092	0.111290092	-0.14928	0.009526132	0.087396481	-0.118106445	0.119857685	-0.292697243	0.030758436	-0.09022094	-0.116314049	-0.116374967
ALKBH4	-0.0896716	0.22347	0.282997	0.0603592	0.463488	0.0203458	-0.0195965	0.0583121	0.0508121	0.026965091	0.0828279	-0.081719316	0.104974129	0.069166993	0.091301214	0.134547413	-0.003245706	0.069398518	0.13838308	0.231322743
ALKBH5	0.0808815	-0.07415995	0.012348835	-0.08715505	-0.0817525	-0.182457	-0.07259565	-0.0258116	0.053718	0.121620135	0.05332095	0.021239177	0.0951062085	0.086765061	0.1553925105	0.1975419675	-0.0048164135	0.0704097485	0.1253775445	0.0759569045
ALKBH6	-0.316875	0.188967	-0.0245855	-0.0284825	0.126677	-0.163086	-0.0283066	0.13936	-0.0510492	-0.038457639	-0.106879	0.059612942	0.091399687	0.040328692	0.162331096	-0.058591908	0.013033099	-0.041753069	0.006958813	0.234113343
ALKBH7	0.15205	-0.0687907	-0.232312	0.131247	-0.357535	0.806578	-0.283033	-0.0758995	0.127816	-0.037837706	0.206491	-0.005933481	-0.375706811	-0.175815895	-0.430800696	-0.273547527	-0.091134261	-0.09147126	0.133619143	0.087323894
ALKBH8	-0.0901728	0.121284	0.0264082	-0.0248472	-0.0761012	0.13569	0.0344855	0.0349644	-0.126878	-0.131171218	-0.140335	0.063339638	0.11449372	-0.017743884	0.226279402	0.299505934	0.183255189	-0.027625692	-0.047464593	0.091555353
ALLC	-0.276935	-0.374879	0.0304615	-0.0871175	0.121092	-0.00916809	-0.158255	-0.101887	0.0037973	0.175629442	-0.00812413	0.07720956	0.093471542	0.140525727	-0.019189386	0.143989711	0.169202564	0.080727804	0.096502124	0.299295683
ALMS1	0.16449555	0.359021	0.141693	-0.0778891	0.07332495	0.062828415	-0.1436455	0.0115054	-0.03726525	-0.0256072845	0.05566635	-0.030164235	0.1689566635	0.0601487695	-0.051576199	0.1411910215	-0.0296159005	-0.044828818	-0.1250215495	0.0119710445
ALOX12	0.1487985	-0.113068725	-0.1211542	0.0531597	0.06350805	0.0909435	0.09873751	0.01198585	0.1205873	0.0744624635	0.084300795	0.015336023	-0.031302873	-0.115984255	0.2913683995	0.096026515	-0.079409286	-0.0146645985	-0.1161195515	-0.0027044365
ALOX12B	-0.0623495	0.170359	-0.0473203	-0.101028	-0.0149564	-0.0690965	0.0216007	0.0165526	-0.157739	-0.037270413	-0.173041	-0.167300945	-0.086315147	-0.106939997	0.18927477	-0.039853455	0.038096329	0.015356775	-0.03682938	-0.165701811
ALOX12P2	-0.256854	0.0810893	-0.16669	-0.166106	-0.0531574	0.135332	0.0290892	-0.0768208	-0.407549	-0.385265163	-0.466502	-0.047327228	0.067730537	-0.113764564	-0.107827742	-0.113638733	-0.061465237	-0.035869371	-0.010230798	-0.115099052
ALOX15	-0.1572847	-0.312179	-0.01893235	-0.0208235	0.0018196	0.0671397	0.1688755	-0.06346315	-0.087299425	-0.140480563	-0.2978975	-0.0503466185	0.048390209	-0.05080397	0.1449833785	-0.1314234405	-0.0013933705	-0.142637015	0.1536493555	-0.1071278985
ALOX15B	-0.156833	-0.14457	0.0315556	0.00332325	0.0111073	0.0123231	-0.214232	0.0242242	-0.040141	0.03206261	0.0104108	0.038996241	-0.048402165	-0.067028867	0.037077802	0.323274312	0.112727918	0.036404383	-0.039347895	0.148647242
ALOX5	0.0784644	0.193962	0.149642	0.16595	0.413004	0.201616	-0.121213	0.291219	0.0828333	0.187685885	0.283693	0.068063559	-0.076802983	0.059655744	-0.035568974	0.082841816	0.002303734	0.170709192	0.040366607	0.221754463
ALOX5AP	-0.0395839	-0.136531	-0.15077555	0.2028935	-0.0780965	1.087241	0.169003	0.02208095	0.673441	0.2047017975	0.747061	0.018095782	-0.3541315235	-0.3091969875	-1.0265650025	-0.1919937805	0.020467869	-0.307481611	0.191895497	-0.402212553
ALOXE3	-0.247399	-0.386164	-0.0552946	-0.193217	-0.227981	-0.0200815	-0.0246449	-0.0404783	-0.0256185	0.048326377	-0.163592	0.136123339	0.04471762	0.045476145	0.132590721	-0.016832569	0.115394133	-0.02009039	-0.000390897	0.176192151
ALPI	-0.208699	0.27415	-0.0141423	-0.0588688	-0.203506	-0.161016	-0.111293	-0.0190378	-0.307221	-0.179470475	-0.323502	-0.027589766	0.176955543	-0.097026449	0.154971326	-0.15215879	0.088940569	-0.059027965	0.023647449	-0.137465346
ALPK1	-0.203842066666667	0.262072666666667	0.0321571933333333	-0.0410068	0.0707593333333333	-0.01954389	-0.0676808	-0.0512797466666667	-0.0304166333333333	0.123505180666667	0.05780049	-0.0107951513333333	0.041886151	0.0458566623333333	0.183847431666667	0.118408555	-0.0152609966666667	0.022555167	0.0772534903333333	0.257172967
ALPK2	0.0227183	0.150434	0.0922777	-0.118574	-0.155025	0.0640551	0.00188773	0.0952846	-0.0671606	-0.194770948	0.167246	-0.182089991	0.115357057	0.067155749	0.11857299	-0.096667242	0.127798823	-0.013190982	-0.156114982	0.122697249
ALPK3	0.0626558	-0.196551	-0.184509	-0.138231	0.0870644	-0.252662	-0.0767373	-0.0719076	-0.327634	-0.150806278	-0.228509	-0.007086427	0.013207989	-0.044601929	0.116507627	0.043507613	0.033971713	-0.040532512	-0.029230111	-0.22643476
ALPL	-0.18454105	-0.0270965	-0.2471655	0.0020573	-0.1661587	0.01096885	0.08057595	-0.1365075	0.16054648	-0.1645486975	-0.1642802	-0.002767687	-0.3242140495	-0.243721419	-0.441973309	-0.523230492	-0.192934338	-0.2150117445	-0.2648586965	-0.376684042
ALPP	-0.276076	0.0464423	-0.212502	-0.0924816	0.136441	0.013446	-0.146979	-0.15075	-0.314315	-0.404221575	-0.339906	-0.05410158	0.139234555	-0.160467591	0.110164711	-0.246711922	-0.147658262	-0.026764971	0.020274202	-0.302849356
ALPPL2	-0.04767195	0.0657895	0.00507485	0.03452175	0.0686147	-0.00278965	-0.0341777	-0.0494143	-0.06354295	-0.099083857	-0.10882505	0.021004909	0.0589763845	-0.0139999	0.029248752	0.05166747	0.0496614175	0.076284618	0.1090405795	0.095475816
ALS2	-0.108470466666667	-0.0469214666666667	-0.0240527	-0.02389108	-0.071992	-0.0170845333333333	-0.1238596	0.0796048766666667	-0.0415562666666667	0.00117324966666666	0.0323632	0.0559442033333333	0.09413413	0.20918262	0.184149024	-0.0868503076666667	0.00372393566666667	0.00355496133333333	0.0745698573333333	0.053305647
ALS2CL	-0.29919	0.1739284	-0.190291	-0.0161687	-0.0277772	-0.03691425	0.1041741	-0.0473642	-0.1200425	-0.057000002	-0.08291325	-0.084102341	-0.107514205	-0.135224344	0.0340372805	-0.1820036265	0.064107308	-0.021231217	0.030167956	-0.043956735
ALS2CR11	0.462634	-0.069986	0.12806	0.0970625	-0.0478356	-0.019832	-0.0186189	0.00367441	-0.0474221	-0.080997241	-0.0372555	-0.116049115	-0.039632091	0.091994468	0.200662296	-0.057465335	0.063203105	0.085501081	-0.173526541	0.283446144
ALS2CR12	0.704561	0.0323348	0.0172793	-0.112929	-0.0381165	-0.108908	-0.0503626	0.140218	-0.163659	-0.049681739	-0.0749882	-0.002368623	0.059460224	0.112551045	0.186200229	0.142461934	0.068979846	0.201187069	-0.015528062	0.112198897
ALS2CR13	-0.00331300000000001	-0.1288279	0.1398507	-0.081697	-0.1211231	0.171438	-0.0154685	0.1165605	0.1312565	0.072056078	0.13916	0.001652178	0.089816986	0.0916312305	-0.000987113499999998	0.1041939165	-0.038595575	0.0250081315	-0.0810927275	0.2095237995
ALS2CR19	-0.1276592	0.0045453	-0.0757697666666667	-0.1343603	-0.0672899333333333	-0.0758053333333333	-0.0357511666666667	-0.0351827333333333	0.00369373333333333	-0.130777326	-0.0588211333333333	0.224529079666667	0.0745675386666667	0.0602970826666667	0.251707516666667	0.135281845666667	0.0172976703333333	0.116783199666667	-0.106598894333333	0.108315093666667
ALS2CR2	0.00188163333333333	0.105553466666667	0.0997575266666667	-0.0135108333333333	0.0435535333333333	0.0338009666666667	0.0629346266666667	0.0704136933333333	0.114779666666667	-0.082355404	0.110028	0.0497011466666667	0.0396165376666667	-0.0298229283333333	-0.121889076	0.0690635066666667	-0.141058035333333	0.199489244333333	0.0328835293333333	-0.0584544696666667
ALS2CR4	-0.017321	-0.1751185	-0.05067495	0.07869785	0.0924503	0.060046465	-0.0250905	0.0354151	0.06435455	0.0527433905	0.08507055	0.1506583125	0.0285595825	0.0426831735	-0.020182581	0.0245027495	-0.0230326955	0.061585018	-0.048641583	0.0943233135
ALS2CR7	-0.143584	-0.33231	-0.217372	-0.069296	-0.0465688	-0.0781868	0.0579567	-0.145537	-0.347226	-0.24738253	-0.46078	-0.112169694	0.080885877	-0.074180063	-0.024902501	-0.276636922	-0.204460417	-0.126688378	-0.125402827	-0.428840054
ALS2CR8	-0.06263	0.03647195	-0.0347763	-0.0700087	0.0160432	-0.0022195	-0.215416	-0.130111	-0.1340455	-0.111518756	-0.06246765	-0.043188686	0.1490439885	0.015794252	0.0658190075	0.0631210945	-0.0623319175	0.185898643	0.0407751975	0.0888184095
ALX3	-0.07236	0.166111	-0.0170094	0.0426509	0.12949	0.0700897	0.152178	0.172067	0.279917	-0.20779768	-0.100523	0.020856673	-0.166405595	-0.173518786	-0.037706169	-0.095306783	-0.078770008	0.028550662	-0.126522099	-0.124092651
ALX4	-0.164984	0.060985	-0.00835383	-0.0765971	0.0363955	0.0500027	-0.059475	-0.125446	0.181214	0.009808062	0.0759509	0.363895876	-0.058788099	-0.173823371	-0.355012137	0.018717029	-0.052117686	-0.006388555	0.12780137	-0.002502069
AMAC1	-0.0297592	-0.196589	-0.218127	-0.0195689	0.131461	0.0864333	0.0557982	0.126266	-0.346708	-0.051920404	0.0124561	0.175094843	0.44228569	0.001346752	0.24536559	0.218478218	0.279093557	0.060190533	0.018045978	0.12109567
AMAC1L2	-0.0860037	0.0678254	0.0396497	-0.0154381	-0.0627139	0.0216789	-0.155255	0.0584933	-0.0645792	0.135388711	-0.0990582	0.057035941	-0.011330985	-0.007734591	0.148680287	-0.099388484	-0.014023486	-0.031419565	0.17538436	-0.21588799
AMACR	-0.027016	0.148842	-0.0342921	-0.0976815	0.0263539	-0.117077	0.268709	0.0330187	-0.0267973	-0.04596595	0.0523592	-0.10408639	-0.056955347	-0.126237398	-0.254576385	-0.100662529	-0.120412406	0.021752894	0.075523976	-0.137425274
AMBN	-0.0897572	0.348839	0.0558371	1.98355	0.0964704	0.0482732	-0.0645831	-0.0978856	-0.0717286	-0.174357844	0.114705	-0.174507658	-0.050649773	-0.025839945	-0.155837447	-0.082666842	0.02602816	-0.134281204	0.143594298	0.112198897
AMBP	-0.0202061	0.044356	-0.0663804	-0.203189	0.11143	0.1257	-0.218822	-0.146615	0.165885	-0.149919181	0.0807848	-0.201074713	0.189986935	-0.01352065	-0.079227264	-0.204361958	0.079701355	0.058268668	0.158264585	0.12109567
AMD1	0.004035485	0.1834745	0.05020645	0.0757327	0.02444355	-0.0506269	-0.0669225	0.02154965	0.0715017	0.0272274655	-0.0391584	0.0284605465	-0.0442182515	0.0552936305	0.014313597	0.03579042	0.0088012915	0.0439844695	0.0965788095	-0.034609525
AMDD	0.99862	-0.36878	0.357013	-0.148537	-0.355615	-0.076661	-0.171026	-0.130784	-0.178333	0.15104818	-0.175844	-0.049238374	0.130817214	0.11075345	0.054215458	0.428536415	-0.030711021	0.083035723	-0.013568763	0.08140599
AMDHD1	0.0687399	0.437605	-0.277781	0.00328898	0.00195698	-0.0156183	0.239561	0.125621	-0.218535	-0.604972631	-0.574405	-0.338512643	-0.107788876	-0.292633263	0.004737492	-0.324181019	-0.133027854	-0.059889497	0.091907873	-0.253537517
AMDHD2	0.419724	-0.0256987	-0.0453679	0.0590996	0.269584	0.158933	0.0150897	-0.0767114	-0.0510788	0.009118469	-0.19775	0.016562241	-0.03760707	-0.12304559	0.031226946	-0.327513717	0.098075414	-0.043613261	-0.195666894	-0.026871893
AMELX	-0.109364	0.00296155	-0.107317	-0.143227	-0.760851	0.00424552	0.100421	0.066293	-0.221494	-0.06896955	-0.289126	-0.055594068	0.011959971	0.032721237	0.260950752	0.096953014	0.017855686	0.063230312	0.059367226	0.320059009
AMELY	0.756384	0.0322083	0.161987	-4.69e-05	-0.114866	0.121613	0.0684434	-0.0613779	0.128601	0.246764423	0.0707209	0.052335694	0.15922468	0.076910104	0.004988866	0.334983369	-0.080699451	0.155793277	0.059641612	0.068951192
AMFR	-0.05069588	-0.155491	-0.1280679	-0.15624168	-0.17808355	-0.29518	-0.327758	0.0410183	-0.3964225	-0.1544961495	-0.1751585	-0.1075978445	-0.096156196	-0.069953855	-0.1036348145	0.00662128200000001	-0.020703623	-0.0032346415	-0.2030800995	-0.1756335675
AMH	-0.69072	0.0447099	-0.688813	-0.599121	0.738061	-0.0876754	-0.453857	0.0392969	-0.727125	-0.686274407	-0.328735	-0.104974567	-0.421385828	0.036054392	-0.425690846	-0.653365434	-0.364291033	-0.164573575	-0.44286858	-0.585163176
AMHR2	-0.184508	-0.0641367	-0.0491634	-0.14743	0.091553	0.136233	0.0158299	0.0719257	-0.223173	-0.120587591	-0.196454	-0.007813226	-0.12146285	-0.07461834	-0.094907885	0.021515926	-0.220639844	-0.189197238	-0.070266302	-0.141225173
AMICA1	-0.0703442	-0.2893597	-0.105253	-0.0661655	0.02985715	0.087607395	0.0576565	-0.09593735	0.1814075	0.257563861	0.16867875	0.047907399	0.0644747265	-0.0297903025	-0.242943282	0.2517785295	0.0602489745	0.1007536555	-0.0183867525	0.0896844185
AMID	-0.193609215	0.017579	-0.0057134	-0.06379565	0.17487235	-0.0151432	-0.08756445	0.0372	-0.2502355	-0.1727740535	-0.2883405	-0.194540629	-0.065328606	0.0400530045	-0.0192459155	-0.177515838	0.0568223075	-0.0837358685	-0.0227891465	-0.1420963955
AMIGO1	-0.18766	-0.133417	-0.160586	-0.120946	-0.159501	-0.105791	-0.1774	-0.0810598	-0.267889	0.128604467	-0.121664	0.025543911	0.104575726	0.04509876	0.090620309	-0.058719188	0.188279857	0.160025778	-0.04164185	0.185444375
AMIGO2	0.360853	0.0965417	0.057791	-0.0137348	-0.0919318	-0.0880574	-0.114961	0.0784612	0.0844338	-0.06084252	0.302269	0.033280048	-0.023976796	0.144066117	0.038650853	0.044094239	0.004101713	0.19242314	0.196890593	0.03819634
AMMECR1	-0.0917697	-0.104066	0.1126795	0.00428585	0.03641435	0.050377	0.0246025	0.03508105	0.11124745	0.1629214575	0.0550769	0.0051979985	0.007368975	-0.0161629315	0.092633712	0.093768812	-0.025930048	0.0010515265	-0.034392422	-0.057927594
AMN	-0.0173565	0.23226315	-0.1164489	-0.0739915	-0.05748295	0.019871	0.1248921	-0.04952235	0.0881605	-0.094821933	-0.166792	0.0942833635	-0.199678578	-0.110715415	-0.068161532	-0.0820239055	-0.0695122375	-0.181370028	-0.015261802	0.2176535385
AMOT	0.364319	0.0468162	0.0216415	0.0205748	0.109223	0.0983924	0.030227	0.106811	-0.0918759	0.048716435	0.154379	0.060268371	-0.124991097	-0.085997891	-0.307736209	-0.144674264	-0.162009945	0.33820254	0.027183142	-0.180960737
AMOTL1	-0.206134333333333	0.0791460333333333	-0.158253466666667	-0.0300875	-0.0348453333333333	-0.0259022666666667	-0.0404175666666667	-0.0521020666666667	-0.0668859666666667	-0.215872486666667	-0.131416833333333	-0.104626879333333	-0.046808264	-0.166312707666667	-0.024582492	-0.0109943696666667	-0.040154504	-0.017141131	-0.004603359	-0.111321185
AMOTL2	-0.0583282	-0.278321	-0.11114	-0.131746	-0.164074	-0.0322246	-0.0306636	0.0651252	-0.167327	-0.078060957	-0.0262497	0.138567374	0.016277856	-0.031860611	-0.193065509	-0.218274546	-0.070002576	-0.123206758	0.087605174	-0.126716351
AMPD1	0.0606888	0.116814	0.249365	-0.065831	0.0642874	0.00617894	-0.0264001	-0.0652932	-0.0101551	0.054474243	0.0339729	0.203718843	0.033022861	0.040715661	0.028292701	0.094834112	0.18894859	0.088633211	0.288388275	0.096217115
AMPD2	-0.276341	0.196416	-0.165873	-0.188454	-0.0567028	0.0282133	-0.132661	-0.0569261	-0.189184	-0.262451215	-0.119733	-0.264111303	-0.138128761	-0.151106469	-0.291247724	0.157373006	-0.064681563	-0.008899768	-0.03127823	-0.377159379
AMPD3	0.021820745	-0.20446255	0.0907593	-0.0046055	0.0626965	-0.00198863	-0.03840565	0.009474	0.03954865	0.200289199	-0.430415	0.206039158	-0.716743438	0.130897167	0.179067177	0.296760173	0.107899153	-0.0460657515	-0.153387725	0.192170525
AMPH	-0.0151575666666667	0.0601198	0.0880330666666667	0.00694196666666667	0.0164117	-0.040086	-0.0979384666666667	0.0774906366666667	-0.0726030666666667	0.0893157753333333	-0.0691425333333333	-0.0941818036666667	0.119943394333333	0.120190509666667	0.265477453	0.290114695	0.0500235536666667	0.12779153	-0.006973465	0.178241653333333
AMT	-0.0342256	0.01261825	0.00671064	0.08590485	0.213124	-0.0180431	-0.0072775	0.04195245	-0.04697495	0.00739327	0.0934944	-0.0373492815	-0.1013124265	0.0030806185	-0.016038208	-0.087527278	-0.0177062625	-0.0389168835	-0.038200878	0.1413032725
AMY1C	-0.136236	-0.192476	0.173632	-0.015184	0.140055	-0.00925631	-0.20571	0.0766708	0.164525	-0.002344791	0.0195323	0.109865372	0.093027022	0.034172649	0.167972484	-0.093421182	0.078670529	0.134058946	-0.136533032	-0.029674093
AMZ1	-0.202925	-0.433679	-0.243195	-0.202413	-0.311791	-0.0042336	-0.0151034	0.0243336	-0.290106	-0.034889739	-0.278574	-0.212931629	0.084781959	-0.128006311	0.115430899	-0.196710234	0.228219204	0.031478862	-0.024098901	-0.169547533
AMZ2	0.0303904	0.175611	0.12431	-0.0592619	0.163012	0.0784415	-0.0942889	0.34899	-0.273519	-0.355736577	-0.238006	-0.052524564	-0.214638923	-0.11104186	0.113585424	0.211517679	-0.104364544	-0.177429612	-0.238235605	0.067950684
ANAPC1	0.23291976	-0.0452482	-0.0794341	0.015268	-0.0025978	0.03513975	0.04150885	-0.0676734	-0.1093239	-0.091062404	-0.04407265	-0.0581891525	0.0873286775	-0.0447043915	0.0322773625	0.1941319485	-0.146453728	0.0912637905	-0.1443774195	0.118921595
ANAPC10	0.0488505	-0.502908	0.0995896	0.0559805	-0.179742	0.0859134	0.0253054	-0.0938677	0.195089	0.170021624	0.290055	0.03274438	-0.022575053	-0.078199588	-0.0030949	0.041781856	0.172743283	0.045495732	-0.262330508	0.30583885
ANAPC11	0.0786859	0.36543	-0.107306	0.292329	0.355732	0.504653	0.233688	0.109297	0.246855	-0.187691922	0.404147	-0.167720533	-0.568817957	-0.354111519	-0.718400374	-0.607758622	-0.119978622	-0.301076732	-0.133094149	-0.53401437
ANAPC13	0.00925077	-0.0299578	-0.0781288	0.119275	-0.035237	0.321429	0.238271	0.0925223	0.443644	-0.114970679	0.220682	-0.11142516	0.109066416	-0.220771489	-0.331887549	-0.06843737	-0.109185297	-0.080621541	-0.212409803	-0.030585081
ANAPC2	-0.119521	0.0361145	-0.00838751	0.0092485	-0.000852295	0.0141684	0.114401	0.0261249	-0.0539141	-0.034857882	-0.0757178	-0.139824563	0.104672803	-0.010876987	0.099171599	-0.11627842	0.105058679	-0.097648838	-0.042926968	-0.198901961
ANAPC4	0.233857	0.130363	0.101859	0.144566	0.163236	0.00424552	-0.0539851	0.140998	-0.0347533	-0.050859811	-0.0148673	0.080313727	0.041412154	0.151086288	-0.32062053	6.37e-05	-0.355383536	0.043870902	0.225752744	0.194960064
ANAPC5	0.107262366666667	0.1203512	-0.00680476333333333	0.0159042666666667	0.293032333333333	0.0156691333333333	0.1221076	0.0584665	0.179362506666667	0.0951998343333333	0.329887	0.0498959633333333	-0.159244383	0.031693677	-0.151159167	0.045319786	-0.00375338333333333	-0.0868576386666667	-0.00617323133333333	0.119106264666667
ANAPC7	0.31	0.12740255	0.1552345	-0.1302762	0.16046405	-0.0845515	-0.2127005	0.14534	-0.28555	0.0685955285	-0.12448905	-0.1537815535	-0.167561885	-0.126451323	0.2594516795	0.393445476	0.1539058945	0.1249333055	0.1160528	0.3759689835
ANG	-0.024109	0.021119	0.0306917	0.122378	-0.0895968	0.191964	-0.0323725	-0.0672339	-0.0575032	0.040091263	-0.0298309	0.117309356	-0.019379491	0.027901659	0.01324487	-0.088150827	0.093182106	0.131310077	0.082814571	0.085093588
ANGEL1	-0.0790361	0.0889597	0.117544	0.147956	0.202287	0.0846803	-0.0870907	0.121236	-0.0388306	0.113128911	0.220194	-0.021732974	0.118645334	0.06123623	0.145728624	0.13129978	0.069911888	0.188493728	0.019791733	0.225355183
ANGEL2	0.06585566	0.132859066666667	0.112103333333333	-0.0328567	0.0385666666666667	0.0265879333333333	-0.0146522	0.0901720333333333	-0.0151576333333333	0.0897326786666667	0.02940233	-0.0993075193333334	0.057104341	0.00349679633333333	-0.0220655616666667	-0.236706471	0.0570880153333333	-0.00663855433333333	0.0113962436666667	-0.060974551
ANGPT1	-0.0441758	-0.0250030333333333	0.0128013333333333	0.0657410666666667	-0.0725627333333333	-0.0556201	-0.0633583666666667	0.00319143333333333	0.0870811333333333	-0.0861439726666667	0.0409908666666667	0.009613244	-0.0393416663333333	0.113653477	0.07652844	0.0296483116666667	0.0256156883333333	-0.00604739233333333	-0.0711471203333333	0.122310027333333
ANGPT2	-0.1187717	-0.02860455	0.0179795	-0.0082286	0.0317585	-0.037409	-0.0612214	-0.03535355	-0.0867733	0.0688213075	-0.1330337	-0.016038371	0.142689456	-0.048035946	0.072094721	-0.027454981	0.0184451805	0.137238576	0.089223845	-0.00411812
ANGPT4	-0.233281	-0.537456	-0.153933	-0.305725	-0.439569	0.0234617	-0.122437	0.0646667	-0.234799	0.121212896	-0.155478	0.23933278	0.254788726	0.080907394	0.082412056	0.38907594	0.096026898	0.089370873	-0.00042162	0.219912639
ANGPTL1	0.01832345	0.258006	0.0877027	0.05297835	0.203252	-0.021641	0.0171255	-0.0439659	-0.0172795	-0.1547274435	-0.042534745	0.053675408	-0.1888906135	0.032344628	0.081540056	0.119460935	0.0056829205	-0.000960789	-0.152516706	-0.1255468765
ANGPTL2	-0.28359	0.2868715	-0.0274237	0.0560508	0.191302185	-0.037099	0.07220605	0.098059145	-0.3459875	-0.405312403	-0.20134535	-0.2187584445	-0.0281866575	-0.1951219175	-0.264756752	-0.278260573	-0.083455981	-0.091722166	-0.1915000555	-0.3156808875
ANGPTL3	0.25289	0.0287648	-0.302044	0.0227944	-0.146561	-0.116274	0.218022	-0.0610191	0.0494289	-0.237676442	0.320936	0.359241446	0.315408314	0.009449166	-0.529110231	-0.144674264	-0.207565299	-0.007733605	-0.105917914	-0.245038012
ANGPTL4	0.293173	0.00916192	-0.0312647	-0.0524171	0.0770183	0.0783399	-0.180472	-0.176988	0.157713	-0.038639959	0.271459	0.171078731	-0.039234601	0.115822291	0.086916356	0.012900895	0.02471044	0.156580254	0.20757171	-0.254783165
ANGPTL5	-0.0576454	-0.324867	-0.23395	-0.247082	-0.240548	-0.283899	0.286955	-0.144273	-0.0709855	-0.298305455	-0.229207	-0.015092661	0.017064337	0.013450019	0.20457322	-0.164627183	-0.229626536	-0.026743363	0.100388069	-0.452255943
ANGPTL6	0.37516	-0.0162995	-0.254467	0.152211	0.00947411	0.00307517	-0.153572	0.163476	0.282011	-0.11125659	0.0552814	0.133002361	0.079204474	-0.213858674	-0.3215989	0.201478172	-0.033752296	-0.085623923	0.251872799	-0.076530532
ANGPTL7	-0.0624925	0.0292616	-0.0861112	0.0587935	0.357325	-0.153458	-0.201089	-0.0231943	-0.360172	-0.209004417	0.25482	0.066095047	-0.142392868	0.05113884	-0.056717516	0.071337726	-0.013289885	-0.082067015	-0.010506338	-0.010202213
ANK1	0.0479139666666667	0.021795	-0.0371509666666667	0.0503048333333333	0.146136333333333	0.0551300333333333	0.0427164333333333	-0.0292005333333333	-0.140311326666667	-0.0515627396666667	-0.1139066	0.003360914	-0.0296258873333333	-0.035034781	0.154881878	-0.085161116	-0.0145351586666667	0.00560661266666667	-0.0385517426666667	-0.064813607
ANK2	-0.053891	-0.0749255	-0.0346325	-0.0789533	0.0869082	-0.0152426	-0.164902	-0.138867	-0.0932367	-0.022451651	-0.05219	0.21821604	0.006600024	0.00039665	-0.034727896	-0.095968973	-0.045621424	-0.120701884	0.072506059	0.137611364
ANK3	-0.050665475	-0.0293327	-0.01331585	0.0555836375	-0.0593028	0.030652025	0.0076919	0.032023225	-0.014698125	0.118382388	0.05852245	0.076217038	0.01049715575	0.00613689925	0.06146483675	-0.009538228	0.0878271085	0.02784259125	0.01140635525	0.000606061250000004
ANKAR	-0.24257	0.10006	-0.0768961	-0.124028	0.100594	0.173969	-0.0454866	-0.0952168	-0.0972828	-0.179521151	-0.271354	-0.224394496	-0.400615792	-0.315949797	-0.418810725	-0.114543847	-0.079799706	-0.153515803	-0.140444132	-0.4637687
ANKDD1A	-0.17892105	-0.18113945	-0.00772785	-0.2005715	-0.22526475	-0.04341455	0.05242445	-0.02722445	-0.04568635	0.0552182465	-0.0055965	0.1093894795	0.14640894	0.0480607545	0.1867874205	0.2894092695	0.1214673345	0.120324684	0.039424306	0.1302935835
ANKFN1	-0.149274	0.184826	0.257807	-0.137167	-0.0475486	-0.0223711	-0.221619	0.00715629	-0.136998	-0.122403532	-0.146916	-0.233766049	0.020665998	0.014343477	0.073501425	0.033661934	-0.107636725	0.009344079	-0.115775286	0.013321334
ANKFY1	-0.052585	0.3198445	0.1087472	0.10009755	0.07877375	-0.1100988	-0.09150635	0.3094315	0.0353007	0.0519945595	0.229822	0.128877109	0.061637454	0.1001137565	0.2673654755	0.06668212	0.0780556855	0.129224333	0.057163548	0.2712676745
ANKH	0.2043285	0.02652975	-0.02805266	-0.041857	-0.05159215	0.003795	0.0583015	-0.08927415	0.026259	-0.0452278285	-0.0572155	0.1125129765	-0.0059312415	0.0863932305	0.2276511265	0.121248375	0.0041514545	-0.002293893	-0.00825252	-0.0639724855
ANKHD1	0.0158344	0.022447175	0.0392906525	0.028281675	0.145346375	-0.12312135	-0.049006425	0.121593925	0.0293475	-0.020077011	0.06328638725	-0.0153314925	0.03765657	0.04988302925	-0.04929239575	0.017850397	0.02828925975	0.05138781075	-0.029895431	-0.022324357
ANKIB1	-0.0163251333333333	0.0183155966666667	0.0606067666666667	0.04780129	-0.0460987333333333	0.0191579333333333	0.06917734	0.05223463	-0.00910595333333333	-0.024592957	0.0847354666666667	-0.020568415	-0.042309595	0.097282676	-0.100451888666667	0.030147394	0.0312663963333333	0.0474165016666667	-0.075511847	0.00966538466666667
ANKK1	-0.219633	0.494707	0.187462	0.301265	0.369053	-0.0313258	-0.0418698	-0.0740372	-0.0943939	0.039041841	0.0497476	-0.070235022	-0.072846158	-0.020023638	0.184249373	0.069079161	0.01933557	0.065660144	0.0457807	-0.019969713
ANKMY1	-0.1431803	0.0211723333333333	-0.0299143066666667	0.0043576	-0.0170876	0.060598	0.0557230666666667	0.0344502966666667	0.0553922666666667	-0.031157364	-0.0204044666666667	0.031167848	0.0230671603333333	-0.0348170676666667	0.109225321	0.060799184	0.0165743773333333	0.0290417633333333	0.0338985446666667	0.058152582
ANKMY2	0.0997846	0.20665	-0.0188352	-0.0137831	-0.00835633	0.0705984	-0.499982	0.00503112	0.0185265	-0.021187869	0.0240826	-0.09114971	-0.070311893	-0.128772422	-0.079635935	0.086069397	-0.23097735	0.066413776	0.055906214	-0.196528633
ANKRA2	0.0663480666666667	-0.0649674	0.125700766666667	-0.0917967666666667	0.035603	0.00623276666666667	-0.0394128933333333	0.0490440666666667	-0.00356226666666667	-0.057113992	0.113821966666667	0.0649187653333333	0.0155980246666667	-0.00557023166666667	-0.00926231366666667	0.164443107333333	-0.0760972723333333	0.00334237266666667	-0.0169204593333333	-0.006552944
ANKRD1	-0.102088	-0.120755	-0.0861112	-0.0718235	-0.287224	-0.0975189	-0.194023	0.0656288	-0.0312395	-0.184927518	0.554244	-0.088540346	-0.201177836	-0.116770851	-0.051462137	-0.25638547	0.012126379	-0.018619095	-0.161743844	-0.121451457
ANKRD10	0.1416821	-0.083571	0.119303	0.12297765	0.236184	-0.151022	0.111324	0.1881995	0.493135	0.2095634655	0.44609	0.04391774	0.039264283	0.190544854	-0.0817496845	0.013083823	0.170818279	0.1059527275	0.0781405095	0.324395123
ANKRD11	-0.079274678	-0.02243286	0.1002627	-0.06531302	-0.04053044	-0.12261832	-0.19312738	-0.0109735	-0.09200572	-0.0773482516	-0.12232298	-0.053366704	0.0660367658	0.0052225656	0.0152642832	-0.1123870848	-0.0457880942	0.1292276896	-0.026503134	0.0193621228
ANKRD12	-0.157166	0.1797708	0.0527251	-0.07940841	0.078954175	-0.09884155	0.0174085	0.121827225	-0.13608115	-0.121762684	-0.180458575	0.045147726	0.03193212075	-0.00811598575000001	0.0541231165	-0.0506082905	0.0396991255	0.014298001	0.01008259425	0.05343804075
ANKRD13A	0.20919715	-0.2634805	0.06403755	0.15603305	0.2010035	-0.0999816	-0.04841895	0.1538474	0.0412864	0.1051881135	0.13018194	-0.001594857	0.120486271	0.082555614	-0.0450996175	0.11747656	0.054047423	0.107520249	0.0828353185	0.0961404145
ANKRD13B	-0.105343	0.170892	0.0978685	0.077864	0.206098	0.07449	0.162852	0.0566762	-0.117435	-0.226644285	0.171039	-0.198632392	-0.218809322	-0.108639153	-0.219075187	-0.210276099	-0.019647979	-0.056579976	-0.071438122	-0.226425015
ANKRD13C	-0.141911	0.00156859	0.0527113	0.241866	0.215907	0.222784	-0.069024	-0.0246437	-0.0681857	0.113368937	0.115838	-0.09882097	0.023938778	0.085926305	-0.130459569	0.07752082	0.101109842	-0.127805572	-0.046654497	0.092015831
ANKRD13D	-0.046231045	0.119334	-0.1575396	0.0107815	-0.02252535	0.04173185	0.021349735	0.14582175	-0.0926372	-0.1537354305	-0.0771899	-0.114581183	-0.197513	-0.2414092755	-0.258635577	-0.091778183	-0.009933483	-0.033926879	-0.011643194	-0.1085942905
ANKRD15	0.10041595	-0.14470955	0.04201455	0.08828805	0.04749145	-0.13710215	-0.1068999	0.0437279	-0.00167855	0.0762157655	-0.032249	0.0927681125	-0.0101296165	-0.0051288555	-0.106970496	0.0894889775	-0.0218774625	0.024961724	-0.100637498	-0.0044941795
ANKRD16	0.0849411	0.126556	-0.129014	-0.111114	-0.0654488	0.0829302	0.187602	-0.0446062	0.0625903	-0.388736607	-0.595492	0.001665497	0.035489286	-0.108532507	-0.122305137	-0.171104144	-0.104458385	-0.124343805	-0.136655277	-0.253537517
ANKRD17	0.183400266666667	-0.0809446333333333	0.00704853333333333	-0.0367848666666667	0.0199232333333333	-0.215614933333333	0.1212702	0.202736666666667	0.181390866666667	-0.000574210999999996	0.1244498	-0.0664644333333333	-0.121064661	-0.0546591033333333	-0.135487048	-0.203272557333333	-0.102002689	-0.0982404993333333	-0.117753942333333	-0.0557703036666667
ANKRD18A	0.0734198	0.233943	0.165683	-0.0495301	0.476392	-0.1461	0.0581367	0.074312	-0.186278	-0.009823393	0.00148865	-0.062812047	0.094373929	-0.007889976	0.066318982	-0.016449489	0.018151201	0.090216747	-0.137574472	-0.087127874
ANKRD19	-0.0029791	-0.0279594	0.162291	0.0268248	0.163232	-0.0613845	-0.201089	0.138249	0.0493065	-0.015674559	0.0320034	0.032865669	0.233809808	0.179130866	-0.126811242	0.134923331	-0.199631372	0.086686187	0.021790799	0.214441715
ANKRD2	-0.00674975	0.218758	-0.26768395	0.238066	-0.2510963	0.4772515	0.21669545	0.0282125	0.1843154	-0.0254800285	0.16896415	-0.0951592505	-0.3302950805	-0.337451492	-0.5336424925	-0.328157042	-0.1597655555	-0.287300485	-0.0585269415	-0.3617494675
ANKRD20A2	-0.09375455	-0.0825495	0.02914215	-0.0398857166666667	0.0468638166666667	0.01326202	0.0382840833333333	0.14468513	-0.113620816666667	-0.019411059	-0.135073833333333	-0.047797216	0.0701054446666667	0.0714421266666667	0.166330385166667	-0.0491312565	-0.0111113123333333	0.025847019	-0.0785502348333333	0.0791380398333333
ANKRD21	-0.206178	0.4007725	0.0832922	-0.1677462	0.2412035	-0.1812058	-0.0865511	0.0426735	-0.26987028	-0.342805559	-0.437922	-0.302574619	0.069964522	-0.0201538095	-0.1117862015	-0.091123427	0.0462327765	-0.0600606995	-0.3072648245	-0.069295615
ANKRD22	-0.231406	0.289207	0.277464	0.14988	-0.0823098	0.143452	0.0311552	-0.146025	-0.0846973	0.645423114	-0.123482	0.256935452	0.17570234	-0.0662419	-0.136455831	0.11061046	-0.003164813	-0.066714109	0.106654807	-0.073958743
ANKRD23	-0.254268	-0.149918	0.331606	-0.184218	-0.303775	0.0742216	-0.068074	-0.0807805	0.0507504	0.000346695	-0.0382764	0.171006822	0.035261335	0.118321044	-0.021638659	-0.002922394	-0.100055343	-0.041700758	-0.154464439	0.177057001
ANKRD25	0.0983933466666667	-0.19318071	6.17666666666757e-05	0.133489033333333	0.0989636666666667	0.048233	0.0110415666666667	0.0108117	0.0780112	-0.0390347446666667	0.0847081	0.00669867066666667	-0.144364627666667	0.000717323333333334	-0.0392430493333333	-0.168095355	-0.00653796966666667	0.089652543	0.0414675236666667	0.02878985
ANKRD26	0.413852	-0.12340535	0.243693	-0.219226	-0.18247415	0.1139317	-0.0832443	0.05400164	0.005472	-0.162724735	-0.107598	-0.073307024	0.1103245765	0.1035152735	0.0837097805	0.0326746415	-0.0240829535	-0.000727355999999998	-0.197786454	-0.023195936
ANKRD27	-0.0577301	0.00411825	0.00418804	0.21263	-0.041918	0.0374005	0.0263233	0.133529	0.0674328	-0.015561498	0.12473	-0.183626873	0.050622963	-0.055500503	0.177670277	0.032490494	0.090439909	-0.094955509	0.005434711	-0.172727258
ANKRD28	0.1600635	-0.103151695	0.1479315	-0.10951245	-0.0645064	-0.07580255	-0.0828454	-0.03235575	-0.09248885	-0.1434595495	-0.0555515	-0.1105456575	-0.0244797385	0.0489331125	0.0584189945	0.0752643615	0.0282504665	-0.0074531085	-0.0743304345	0.107881929
ANKRD29	-0.137542	-0.069986	-0.0555307	0.032603	-0.159505	-0.170585	-0.108209	0.0503716	0.0163996	0.108045456	0.0426295	0.206245418	-0.039859657	-0.082614509	0.01744921	-0.024032769	0.181080171	0.086347329	-0.054352218	-0.023524299
ANKRD30A	-0.0738806	0.135974	0.121993	0.134671	0.058963	-0.00376412	0.100555	-0.00104123	0.0374524	-0.077820231	0.111443	0.14524268	-0.12692962	-0.006997759	-0.034853379	-0.13580429	0.073838778	0.042305187	-0.017456781	-0.144455681
ANKRD32	0.0806318	0.219247	0.00780306	0.129182	-0.0707375	-0.17587	0.049549	-0.0701294	0.00990361	-0.14421954	-0.0577148	0.039920562	0.133941451	0.12302205	0.17503908	-0.16073514	0.059143558	-0.01533692	-0.128694283	0.066280415
ANKRD33	-0.0712479	-0.299086	-0.23168	-0.0483272	-0.0595123	-0.0541868	0.0676703	-0.0760563	-0.0448044	-0.075156114	-0.118718	-0.10092486	0.05645966	-0.10835906	0.026441592	-0.278813501	0.055341593	-0.046973595	-0.002999008	-0.079172506
ANKRD34	-0.069119	0.0772727	-0.0819234	-0.23616	-0.0788663	0.0559022	-0.0678918	-0.0514973	-0.279057	-0.251159065	0.00185031	-0.496268402	0.470485319	-0.148745606	0.126318324	0.02301171	0.028808095	0.087933455	0.047901097	-0.027025712
ANKRD35	0.0607498	0.360769	-0.159996	0.0749169	0.236964	-0.0608023	0.158727	-0.0176675	-0.149045	-0.348003949	-0.115489	-0.083653185	-0.029090087	-0.170075336	-0.274716453	-0.149836773	0.009211847	-0.166097164	-0.12090813	-0.412332137
ANKRD37	0.130864	-0.269833	0.195296	0.255	-0.0250559	0.237223	-0.0138294	-0.0938128	0.27554	0.228930299	0.271459	0.422648098	-0.026497233	0.047476911	-0.221884222	-0.024463424	0.033083408	-0.021085548	0.175442795	0.111628984
ANKRD38	0.136501	0.177897	0.114001	0.0702706	0.0780379	0.0609297	0.0502014	-0.130722	0.275369	0.228738837	-0.0960576	-0.187292661	-0.058788099	0.173199957	0.079608588	0.086736257	0.150109223	0.04058863	0.108051991	0.158994086
ANKRD39	-0.148952	0.0819808	-0.386234	-0.133905	0.010514	0.110927	-0.128377	0.0135083	-0.109502	-0.189384859	0.114994	-0.050305826	-0.091280176	-0.294352948	-0.107415319	-0.06783851	-0.145375293	0.064180452	-0.245629125	-0.088218362
ANKRD40	-0.595958	0.28655	-0.0430409	-0.399125	-0.1992	0.0292077	0.109167	-0.013351	-0.176191	-0.271768396	-0.430933	-0.373195533	0.16731883	-0.42757765	-0.055454144	0.244735165	0.022970358	-0.138337113	0.033720552	-0.197121122
ANKRD41	-0.373738	0.105916	-0.243666	-0.398617	-0.0621816	-0.0991096	-0.141305	-0.0463613	-0.369936	-0.496694582	-0.1844	-0.404646991	-0.171018984	-0.27331718	-0.149793814	-0.308361265	-0.04134902	-0.074618652	0.074340322	-0.114116106
ANKRD42	0.219502	-0.1669767	0.0657356	-0.182558	-0.101816095	-0.0938202	0.0274229	-0.06331675	-0.11535945	0.0337262745	0.07588675	-0.056413479	0.123948461	0.3291348805	0.1008808035	0.235545804	0.3271010235	0.08652353	0.1455683925	0.2674264705
ANKRD43	-0.098337	-0.1030503	0.0758715	-0.093666595	-0.02889	0.0489952	-0.0969076	0.1326003	-0.0487955	-0.1047389615	-0.0871275	-0.064133342	-0.0172037405	0.100902433	-0.021474028	-0.0408917	-0.062930489	-0.044593769	0.2855146725	-0.0253258945
ANKRD44	-0.1292465	0.00719400000000001	-0.033734	0.0373599	-0.6353555	-0.0513015	0.095510325	-0.013182155	0.0183048	0.144367613	-0.0269632	0.3171572835	0.099181436	-0.012623777	0.1466526755	0.099973008	0.0866556675	0.115016568	0.1675621515	-0.1364159185
ANKRD45	0.110573	-0.246414	0.0212933	-0.18448	0.0828733	-0.0205364	0.0766793	0.134155	0.0401438	-0.139668153	0.0827038	0.020297391	-0.082164709	0.025678676	-0.06837968	0.067010132	0.077157788	0.108853064	0.087262587	-0.05853504
ANKRD46	-0.171932	-0.221178	0.175512	-0.0212764	0.0944327	-0.277396	-0.177863	-0.0459032	-0.186185	0.152231416	0.0287258	0.116802645	0.140047146	0.144727696	0.306439687	0.35619747	0.221855281	0.186515632	0.06314703	0.26416734
ANKRD47	-0.060234375	0.0578415	-0.15102385	0.0969735	-0.2204595	0.11749955	-0.1384859	0.02063085	0.0373083	-0.006641486	-0.0424505	0.028394138	-0.2833972275	-0.2470225955	-0.3712065405	-0.2869695805	0.0044412275	-0.110704629	0.188193373	-0.0562965215
ANKRD49	-0.110439	0.144376	0.0553567	-0.0601469	-0.0465428	0.0846097	-0.245441	0.178105	-0.224507	-0.160475144	0.0600471	-0.001738749	-0.032061287	0.183485901	0.078321398	0.259612397	-0.0623531	0.105631295	0.093962044	-0.007798943
ANKRD5	-0.1046876	-0.02157575	0.00172315	-0.0397167	0.2178485	0.1598525	-0.037864715	-0.08427045	-0.12137895	-0.083996919	0.1128577	-0.0245196355	0.2026772915	0.140714169	0.191973524	0.0493902985	-0.016899246	0.1028964655	0.1884376545	-0.092379061
ANKRD50	-0.128088	-0.129373	0.231519	-0.147295	0.0375856	-0.0862849	-0.258259	-0.0825303	-0.2369	-0.101615397	-0.140295	-0.134161273	0.135488574	0.094961172	-0.001212085	0.337958614	0.135576984	0.108284143	0.029318192	0.195616004
ANKRD53	0.16228235	0.160528	0.05044305	0.1389842	-0.1454117	0.237879	0.145406	0.0570994	0.145947	-0.07804138	0.11486	0.074152271	-0.1156755485	-0.063216614	-0.2264034665	-0.307568522	-0.0594469825	-0.1319543035	0.0417644745	-0.2386223395
ANKRD54	-0.1897625	0.2514175	0.1121555	0.11590915	0.1673332	-0.1349125	-0.0762957	0.032125	-0.03487135	-0.0234802165	0.15709032	0.1537225205	0.017954968	0.0644401745	-0.0273447665	-0.0393179145	0.041217196	-0.0090514625	0.076603104	0.1994248795
ANKRD55	-0.211015	0.146829	-0.104435	-0.0654041	-0.000937016	-0.020941	-0.107205	-0.0694068	-0.0879467	0.113745154	-0.293573	0.052805215	-0.005632841	0.115363541	0.135974881	-0.030610295	0.137626566	0.056150217	0.081106979	0.018858331
ANKRD57	0.0647098	0.0414904	0.0829014	-0.0569088	-0.126302	0.0223788	0.0702084	-0.196358	0.207288	0.349699947	0.203595	0.173076538	-0.072168515	-0.100815337	0.422451244	-0.128465558	0.103324598	0.059529699	-0.243374201	0.135841453
ANKRD6	-0.426112	-0.11361605	-0.138473	-0.0900358	-0.342836	0.1018519	-0.1029307	0.03403125	-0.2674995	-0.176705008	-0.2970089	-0.162989868	-0.158471296	-0.118618465	-0.0768052065	-0.0867509185	-0.000387527999999998	0.0173591755	0.00826042	-0.1107734655
ANKRD7	-0.1971	0.152198	-0.0523464	0.156095	0.210581	0.0336771	0.0618581	0.106297	0.14457	-0.048637695	-0.147427	-0.033338947	0.092744052	0.074150441	0.288844052	-0.147968182	0.143985727	-0.013190982	-0.008732737	0.052029999
ANKRD9	0.00946479	0.218217	-0.311646	0.346357	0.101433	0.482013	0.195404	0.108379	0.346053	-0.04707883	0.204898	-0.187558214	-0.383645305	-0.442905431	-0.630925547	-0.40400207	-0.130338136	-0.205534627	0.075741951	-0.388150088
ANKS1A	0.838797	-0.0894296	0.177508	-0.116683	-0.051021	-0.151356	-0.0958697	0.109141	-0.0878042	0.026322047	-0.0417312	0.014738043	-0.121992668	-0.14440261	0.07626029	0.448933015	0.0813005	0.147711151	-0.104366944	0.119215282
ANKS1B	0.1228536	-0.16860715	-0.080671	-0.00258165	-0.1904316	0.045008	0.0578302	-0.1309126	0.19818	0.0324126165	-0.0247471	0.3815344275	-0.041563869	-0.1054117775	-0.042122311	-0.1054682465	0.1139032685	0.0965259895	0.0150785515	-0.0073292845
ANKS3	-0.201619	0.175337	-0.551877	-0.125566	-0.198057	0.238324	-0.0829023	-0.0565097	-0.326327	-0.276556535	-0.248783	-0.263236865	-0.304775843	-0.612275772	-0.01853892	-0.100595996	-0.251864223	-0.085016315	0.239419536	-0.203621113
ANKS4B	0.0999626	0.261851	-0.051222	0.0933499	-0.258617	0.0244339	0.0338484	-0.0810318	-0.0837786	0.105021345	0.107517	0.180546743	-0.005262146	-0.035512417	0.310355699	0.215998281	-0.116006008	-0.023011051	-0.142737124	-0.005242915
ANKS6	0.3676776	-0.1072021	0.09213095	-0.08801475	-0.2282855	0.10486455	0.0746713	0.11577555	-0.018680735	0.0969579015	-0.1536443	0.114212278	0.0858539835	0.039586015	-0.0184712255	0.313453268	0.0804179485	-0.0262815155	-0.0098693055	0.12896272
ANKZF1	0.109321	-0.00371995	0.122658	0.166795	0.108679	0.0921649	0.0478504	0.118383	0.260394	0.23564836	0.118257	0.030081417	0.116213344	0.079616824	-0.179628746	-0.031619161	-0.041185803	0.06364912	0.091176763	0.281723454
ANLN	-0.156975	0.00236735	-0.237086	-0.275614	-0.193735	-0.166243	0.0318909	-0.035259	-0.115923	0.243093236	-0.119095	-0.000371688	-0.0009683	0.286700732	0.184153941	-0.006201188	0.156019597	-0.019992517	-0.017403537	0.105127978
ANP32A	-0.238647	-0.261767	0.0811487	-0.0797397	-0.245013	-0.12038	-0.148248	-0.137912	-0.133857	-0.047244773	-0.283309	0.115338418	0.245834635	0.095517064	0.062832866	-0.009172682	0.065683978	0.137310626	-0.074606345	0.092043821
ANP32B	0.0124174	-0.143235	-0.375678	0.0314143	-0.175584	0.366767	0.167487	0.0572717	0.426932	0.137830157	0.21606	-0.044239773	-0.124326257	-0.380384115	-0.673278023	-0.241988106	-0.20647901	-0.122114308	-0.089001681	-0.192870176
ANP32C	-0.134377	0.138645	0.0219955	-0.208629	-0.0604535	0.0256934	-0.0266348	-0.052553	0.117395	-0.067150341	-0.0879026	-0.091034049	-0.071146845	-0.093223544	-0.132071926	-0.335168849	-0.068478602	-0.214420766	-0.270757246	-0.358976698
ANP32D	0.105291	0.0712138	0.0555814	0.0406922	-0.00737863	-0.0127054	0.0660924	-0.0380233	-0.107177	-0.011893187	-0.0137532	-0.010726164	0.132318574	0.072670521	0.157630944	-0.071068282	0.016616445	0.055839533	-0.031154162	0.089574339
ANP32E	0.030064205	0.1488568	-0.0170696	0.174712595	0.15802455	-0.0589877	0.0042705	0.07839021	0.1275585	0.14627541	0.066632	0.101234332	-0.040228541	-0.0180331515	-0.0793801405	-0.014023034	0.0031964225	-0.1402893835	0.0388927365	-0.003557883
ANPEP	-0.152178	-0.113135	0.0506951	0.297683	-0.0725989	0.0990687	-0.0901062	-0.09491	0.331671	0.225000071	-0.141527	-0.157706381	0.08014431	-0.282115224	0.051324462	0.034862446	-0.078339664	-0.034495807	0.207067063	-0.09396237
ANTXR1	-0.178626333333333	0.1355985	0.134118	-0.0337687333333333	0.182268466666667	-0.123030227	-0.032981	0.0286766666666667	0.0679135333333333	-0.0894310353333333	0.0849613333333333	-0.05989698	0.0283055796666667	0.099004968	-0.0214124896666667	0.0546871473333333	0.0763251676666667	0.0548625696666667	0.02276063	0.031074505
ANTXR2	-0.0182933333333333	-0.0812693666666667	0.0150169333333333	-0.0114445	0.0898949666666667	-0.0569652666666667	0.00939936666666666	0.0661953333333333	-0.1036927	-0.09901622	-0.098502	-0.107642084666667	0.170281089666667	0.0144827136666667	-0.0509792476666667	0.126415808	0.0545589226666667	-0.00575541266666666	0.035142424	0.376905880333333
ANUBL1	-0.0857745	0.207942	0.128885	-0.0957675	0.194235	0.0230345	-0.0439476	0.507921	-0.0141554	0.076119408	0.25819	0.113252845	0.198237743	0.20828522	0.03575147	-0.237349098	0.13552134	0.243054465	0.0847332	0.245717349
ANXA1	0.298837	0.0248281	0.146497	0.516644	0.0131624	0.00600812	0.232471	0.243264	0.469588	0.249801495	0.668242	0.11741407	-0.072923352	0.11051626	-0.267240425	0.119494808	0.048806539	0.13701785	-0.003846556	0.188104497
ANXA10	-0.201005	-0.558003	-0.317495	-0.0897355	-0.176496	-0.121075	-0.126909	-0.163819	-0.0694187	0.101632667	-0.078474	0.1284283	0.185385124	0.26376126	0.390195003	0.198697157	0.09291804	0.185138046	0.052255268	0.341205687
ANXA11	0.274084	0.00457650000000001	-0.0017025	0.3845294	-0.1881194	0.1255948	0.140036	0.05380285	0.438128805	0.172865063	0.4212717	0.100321822	-0.122607119	-0.0989612845	-0.6589942735	-0.2801985135	-0.0229279695	-0.0557053995	0.072663491	0.0179794405
ANXA13	-0.09947885	-0.1057685	-0.07104525	-0.2079129	-0.241476	0.027419	-0.0274725	-0.09324485	-0.035314	0.155686926	-0.09501055	0.060504229	0.188687751	0.134281994	0.229227106	0.0971806115	0.1176767195	-0.00615283749999999	0.1116719805	0.143720551
ANXA2	0.561307333333333	7.62666666666636e-05	0.0282296	0.768401	-0.208643	0.84624	0.688264666666667	0.219020666666667	1.01253066666667	0.159827695333333	1.00276266666667	-0.049066796	-0.405296842333333	-0.278068994333333	-1.47505854	-0.88116683	-0.134080711333333	-0.416557789666667	0.0698931533333333	-0.427727498666667
ANXA2P1	0.472809	-0.820576	-0.422412	0.451723	-0.594764	1.47344	1.14771	-0.107307	1.65942	0.100261323	1.52069	-0.499479926	-0.603077656	-0.674042252	-2.488555329	-1.431595609	-0.068589128	-1.104040419	-0.014279102	-0.872365975
ANXA2P3	0.396905	-0.906263	-0.477404	0.380646	-0.718598	1.58973	1.10236	-0.0362257	1.64141	0.120238046	1.46915	-0.604766099	-0.240516199	-0.621584051	-2.272930455	-1.243131108	-0.106580824	-0.90905609	-0.157089249	-0.770467166
ANXA3	-0.0533932	-0.569694	-0.123314	-0.025254	-0.733809	-0.294281	0.100725	0.0396005	0.540653	0.266150164	0.537841	-0.105049797	-0.291100689	-0.338194831	-0.572409509	-0.570201198	-0.063339776	-0.074618652	-0.102147251	-0.041033904
ANXA4	0.146638	0.00130204	-0.00925433	0.225481	-0.0195635	0.155838	0.0146795	0.13586	0.200003	0.055448604	0.258739	0.008034393	-0.086147228	-0.127642662	-0.357708349	-0.111140384	0.093825732	-0.072959265	0.033720552	-0.21397111
ANXA5	0.562584	-0.247245	0.0397925	0.797057	-0.119985	0.391359	0.49113	0.0711077	0.910835	0.221196144	0.875046	0.105074091	-0.307962347	-0.040278343	-1.043668553	-0.139122792	-0.110244473	-0.147856437	0.003837433	-0.081374082
ANXA6	0.446047	-0.0501497	-0.0614289	0.737687	-0.0917599	-0.0130938	0.510128	0.00283006	0.929333	0.10939737	1.05029	0.164400001	-0.407916155	-0.042171563	-0.969746913	0.031905159	-0.143182894	-0.1692249	0.265435368	-0.265152637
ANXA7	0.224194	0.126655	0.102654	0.30345	0.206738	0.0897459	0.0901617	-0.0137813	0.189571	0.036492504	0.270293	0.114966262	-0.116994997	0.018093035	-0.342399378	0.166607728	-0.04134902	0.028550662	0.114404658	-0.009555728
ANXA8	-0.079800345	0.186571	0.0127689	-0.0729498	0.11178415	0.0399395	0.02557775	-0.02888395	-0.0617149	-0.305678843	-0.06550625	-0.176025803	0.0121782875	-0.1185365515	-0.031938827	-0.216190371	-0.1077962635	-0.135466496	-0.078611352	-0.0968064925
ANXA9	0.033106	0.176146	-0.068193	0.142879	0.0163534	0.0631004	0.158874	0.0589253	0.227956	0.171911701	0.06882	-0.078874492	-0.021426329	-0.157186738	0.056467669	-0.044985074	0.037084825	-0.051207599	0.09927161	-0.117961
AOAH	0.264809	-0.268745	-0.273703	0.349828	0.129496	0.00307517	0.103236	0.033206	0.696087	0.494146319	0.273252	0.150104862	0.061916855	-0.020510809	-0.138896058	0.194441715	0.126441125	-0.154184325	-0.229663191	0.069538157
AOC2	0.305282	0.205316	0.0538254	-0.0720908	0.0841499	-0.0418659	-0.45063	0.0322884	0.0117395	-0.354187054	-0.035466	-0.022053434	-0.166964166	-0.133237484	-0.029903037	-0.060232236	-0.009649063	-0.019763418	-0.108006995	-0.152731045
AOC3	0.0269168	0.00490403	0.0706986	0.283791	-0.190561	-0.173466	-0.10554	-0.115323	0.180683	0.092642062	0.316127	0.163010417	-0.297353757	-0.116015616	-0.327397248	-0.155779879	0.119414118	-0.037107058	0.16490872	-0.192344804
AOF1	0.3240745	-0.01141265	0.13092835	-0.0226209745	0.01541645	0.12924135	-5.94999999999988e-05	-0.066512	0.337199	0.1337954125	0.1857583	0.0928178705	-0.040015655	0.077393134	0.00298362149999999	0.0358666395	-0.021152244	0.0198293705	0.0068473435	0.084927895
AOF2	0.0238741	-0.0608067	-0.0469307	0.0526433	-0.301473	0.0642464	0.178637	-0.119742	-0.0372849	-0.183339699	-0.0918996	-0.03136592	-0.094663727	-0.172957144	-0.080331424	0.045555749	-0.190595477	-0.107326773	-0.169358008	-0.078963668
AOX1	-0.236984	-0.109187	-0.0828157	-0.0548202	-0.0200166	-0.100253	-0.150744	-0.0744953	-0.192246	0.033917328	-0.283364	0.106956732	0.19796058	0.16403336	0.064798652	0.192678726	0.041528764	0.132884062	-0.048915182	0.222915982
AP1B1	-0.0890956	-0.120755	0.0021663	-0.144882	-0.033351	0.119634	0.334879	0.0402269	0.258645	-0.032054158	-0.0202698	-0.052936383	-0.248753411	-0.111742832	-0.253267307	-0.18989466	0.132848649	-0.188313098	0.013079941	-0.140538399
AP1G1	-0.0453066333333333	-0.102667633333333	0.0991514333333333	0.0543674333333333	0.179546933333333	-0.0920543666666667	-0.0521786	0.0564553	0.1251252	0.170314835666667	0.110148666666667	-0.0995363086666667	-0.0124387026666667	0.0677634103333333	-0.0575515233333333	0.0978435823333333	0.117687011666667	0.0485599096666667	-0.0777524436666667	0.0660376536666667
AP1G2	0.138542	-0.0105124	-0.127114	0.0537097	-0.155165	-0.167709	0.195859	0.104626	0.203235	0.218755183	0.113475	0.069691336	-0.113071236	-0.121227073	-0.09101582	-0.438324634	0.051972285	-0.093798627	0.091206744	0.021810625
AP1GBP1	0.244983	0.12244795	0.16670225	-0.15707655	-0.29479345	0.0362279	-0.0789335	-0.05650275	0.1186945	0.080279476	0.01895175	-0.004436031	-0.0416947925	0.0606550485	0.104022744	0.1724511675	-0.021423882	0.160207823	0.0714207675	0.1667693035
AP1M1	-0.349093	-0.456832	0.0133962	-0.27806	-0.122018	-0.171603	-0.112085	-0.147182	-0.0659614	0.329612935	-0.154229	-0.002491198	0.387796975	0.167724192	0.10290787	0.137054445	-0.051834702	0.136114345	0.037114171	0.191592943
AP1M2	0.0523519	-0.147109	-0.395034	0.0993323	-0.251727	0.153317	0.104772	-0.0503287	0.502485	0.263087835	0.182589	0.177530037	-0.249688383	-0.352296351	-0.549100123	-0.152484899	-0.118882687	-0.075529068	-0.014504459	-0.117407363
AP1S1	-0.26160295	-0.0271695	-0.08151445	-0.01078135	0.1359055	-0.0482569	-0.05438415	0.0366273	-0.2031445	-0.1429195755	-0.01313855	-0.068388655	0.125777849	-0.106457934	-0.014615399	-0.0166981695	-0.087304751	0.010594327	0.0552972705	-0.0278677655
AP1S2	0.1368185	-0.11910819	0.07326995	0.2355035	0.03442035	-0.01296915	0.1544765	0.045262	0.32915085	0.1698524775	0.3411327	0.204917869	0.026417567	0.1728663015	0.1769881705	0.1804839225	-0.0130631605	0.0267824385	0.1134117065	0.078500246
AP1S3	0.0860505	0.06952485	0.00493625	-0.05019185	0.094322	0.02489185	0.0668673	0.0634487	0.04751965	-0.067167244	0.03283535	0.019114313	-0.0803633465	-0.1129171575	-0.0399118075	-0.01226039	0.003143573	-0.030094181	-0.058738153	-0.1870927285
AP2A1	0.485043	-0.187946	-0.0243671	0.0760471	-0.0131475	0.0979587	0.0098992	0.125278	0.0407481	-0.221131138	0.01718	-0.006506547	-0.171745817	-0.046455973	-0.258619398	-0.050546743	-0.140127397	-0.125793479	-0.126469479	0.004460442
AP2A2	-0.0947296666666667	-0.0392361	-0.1068065	0.0913982333333333	-0.0213175	0.0281539	0.120137133333333	0.00649593333333333	-0.0103066666666667	-0.00223997866666666	0.0704296666666667	-0.021122424	-0.103672448	-0.0924480576666667	-0.242121145333333	-0.214406700333333	0.00463627466666667	-0.064257253	0.115406135333333	-0.194338467666667
AP2B1	0.2152925	-0.0431455	0.08248235	0.250004	-0.09138162	-0.01003695	0.1119571	0.03636135	0.4653435	0.0164721225	0.5019955	0.0212959605	-0.025458111	0.0640913795	-0.153276559	-0.159272027	-0.1029892415	0.086622768	0.0229156305	0.0198809645
AP2M1	0.40173	0.0810035	-0.0523181	0.26737	0.00844978	0.0554577	0.452565	-0.0225507	0.796547	-0.159172064	0.662994	-0.158805385	-0.405994213	-0.244882751	-0.674006344	-0.153356784	-0.170178563	-0.200955377	0.018947822	-0.449140891
AP2S1	0.343933	-0.386047	-0.423211	0.360645	-0.365603	1.33603	0.413319	-0.231997	0.831923	0.435806163	0.909947	-0.196097594	-0.644556883	-0.50428045	-1.288385087	-0.209350613	-0.417130547	-0.351359256	0.178635316	-0.247689908
AP3B1	0.048404	-0.172658	-0.0134748	0.120196	-0.145468	-0.0512288	-0.0301265	-0.000829576	0.143796	-0.001932103	0.0247013	-0.044934205	0.102186558	-0.1577326	-0.140682006	-0.013876799	-0.00553544	0.086825513	-0.0943537	0.102827753
AP3B2	-0.391004	0.19702	-0.277781	-0.0333467	-0.172888	-0.333235	-0.189234	-0.139375	-0.179447	-0.245902137	-0.221229	-0.038744195	0.016208661	-0.264975029	-0.163483244	-0.18152577	-0.014701073	-0.110647101	-0.205792185	-0.174160143
AP3D1	0.07847495	0.008965	0.0133965	0.05724265	-0.016003835	-0.02734889	0.035576	-0.08573605	0.16585562	0.077483218	0.015583	0.0370850955	0.2028214125	-0.033571819	-0.052978997	-0.0271959935	-0.07296516	-0.0500857605	0.0331385475	0.0297599565
AP3M1	-0.0993889	-0.170823	-0.0914294	-0.114910536666667	0.0736250666666667	-0.131561133333333	-0.0997842	-0.0601812	-0.0330346666666667	-0.024196938	-0.0166172333333333	-0.0803489056666667	-0.025696556	0.0492328153333333	-0.0151036493333333	-0.0511739696666667	-0.05527042	0.0218018383333333	-0.27780807	-0.0807517996666667
AP3M2	-0.0030555	0.0215332	0.02660375	0.104829235	0.06099975	-0.06441595	0.04077015	0.003354445	0.061482	0.1556309775	0.1256436	0.165464789	0.035748242	0.1266980475	0.0432056365	-0.1073773825	0.090426304	0.040321059	0.0147264115	-0.012240163
AP3S1	0.156673	-0.137829	0.0529676	0.192295	-0.00720877	0.0646205	0.144245	-0.0407177	0.319317	0.094600587	0.317068	0.169644788	0.120064578	0.1482326	0.124956829	0.339780875	0.121241895	0.083620069	0.026744722	0.099557629
AP3S2	0.0157975666666667	0.143201866666667	0.0239157	0.144106266666667	0.0200801333333333	0.0483305666666667	0.0754125	-0.0403422666666667	-0.000248799999999992	0.0554192373333333	-0.108807569666667	-0.0278565166666667	-0.0826370943333333	-0.04320745	0.00102389999999999	0.038110675	-0.0636964913333333	-0.0398546733333333	-0.0472987516666667	-0.126716375
AP4B1	0.283617	0.0772727	0.070349	0.121271	-0.151115	-0.160132	0.102172	0.0268196	0.0593657	0.201571204	0.361261	0.20741631	0.033518827	0.073299711	-0.237660242	0.222809327	0.063239387	-0.021893989	0.115097028	0.032897124
AP4E1	0.04961635	0.06636025	0.1508328	0.07153745	0.1873245	0.00377465	-0.11393355	0.01660246	-0.00779405	-0.0057369725	0.0637562	-0.1829654115	-0.0127007635	-0.561868525	0.043807427	0.0513522385	-0.039448571	0.0427190045	-0.00144407	0.014116719
AP4M1	-0.291025	0.0567403	-0.323913	-0.176386	-0.112264	0.130441	0.0658371	-0.120535	-0.100258	-0.049701662	-0.0171799	-0.105303729	0.09708631	-0.236281286	0.029780705	-0.242383615	-0.068928807	0.048231171	0.06858737	-0.273508513
AP4S1	0.0858275	-0.172838875	-0.07234	0.06870615	0.06135335	0.142868	0.1413482	0.0418053	0.12408165	0.0905653255	0.089032	-0.064685617	-0.0807560395	0.0050324845	-0.208451891	-0.11252082	-0.108300433	-0.204961435	0.158915063	-0.241646926
APAF1	0.040691	-0.000696536	2.84e-06	0.0754071	0.19954	-0.351038	-0.984108	0.10263	-0.052854	0.127666378	0.0729327	-0.007490566	-0.044299665	0.097814817	0.351621124	0.291811185	-0.068408842	0.153369349	0.126264751	0.404554558
APBA1	-0.412756	0.543272	-0.0461115	-0.263538	0.0717346	-0.0951644	0.0673679	-0.0704238	-0.315523	-0.311468046	-0.226875	-0.160412028	0.237376793	-0.005714091	0.149372144	-0.66475316	0.196595274	-0.048502419	0.327253462	-0.592714182
APBA2	-0.18608455	-0.1685723	-0.00349035	-0.0413343	-0.2328675	-0.050089	-0.10897245	-0.0890189	-0.0991608	0.0244610935	-0.1562452	0.116098162	0.258649732	0.0904408625	0.1854000275	0.1428462675	0.0375719385	0.0985285435	0.0557950935	0.098397609
APBA2BP	-0.123838	0.356849	-0.100066	0.126929	0.296587	0.0559021	0.0122152	0.15336	-0.0740421	-0.11769511	0.0217221	-0.121603271	-0.147943242	0.001110597	0.066822332	0.016216728	-0.005594093	0.015260977	-0.018582866	0.036565775
APBA3	0.10908	0.326422	0.0999086	0.148252	0.389132	0.184596	0.0449128	0.0929499	-0.000175357	0.103469973	0.199916	-0.010111559	-0.058013825	0.05441061	-0.022961641	0.116322392	-0.135075793	0.013187772	0.125122312	-0.004136428
APBB1	-0.11514064	-0.0505765	0.0297462	-0.00369445	-0.139575	0.1833545	0.05443235	0.0416016	0.0446166	0.030199225	0.2029385	-0.0069582405	-0.0978620855	0.059258302	-0.11143794	0.0148415005	-0.119050817	-0.0050921865	0.0147006245	0.043062657
APBB1IP	0.050679425	0.0711329666666667	0.0256469	0.0152304	0.180465064	-0.0134214	-0.0573305333333333	0.0449326333333333	-0.1255699	-0.0578076816666667	0.00598383333333333	-0.0353684073333333	0.0191242733333333	0.00647021666666667	-0.0644020153333333	-0.175576063	-0.0346467216666667	-0.00268727033333333	0.018863884	-0.044759012
APBB2	-0.153521	0.0116314	0.0182378	-0.0695403	-0.0223158	0.00698886	0.0518727	-0.0381198	0.000334825	-0.200672872	-0.102604	0.041289037	0.026493876	-0.095166416	-0.027881455	-0.030610295	-0.00149716	-0.022836236	0.086303255	-0.251053789
APBB3	0.0046383	0.351934	0.0182245	-0.00903439	0.00801795	-0.0935413	0.0307826	0.0755662	0.0703187	0.119357269	0.272927	0.010098939	0.036595429	-0.049992577	-0.215705107	-0.352392445	0.057309584	-0.047144958	-0.040995955	-0.150974446
APC	0.01690925	-0.0039601	0.0926692	-0.0202261	0.104315775	-0.06920355	-0.0314385	-0.0134309	0.096428	0.109324872	0.1260274	0.0092622835	0.036082251	0.021631777	0.124306112	0.093959548	0.152317598	0.008518627	-0.015823092	0.0726578685
APC2	0.0123457	0.14356095	-0.049322125	0.036921425	0.016999675	0.20685275	0.0797014675	0.02196946	-0.0212369	-0.142430784	-0.10030955	-0.06716122725	-0.11131267375	-0.17460788575	-0.0673360995	-0.18323988775	-0.06755967025	-0.0659475005	0.04786252325	-0.2661417095
APCDD1	0.940638	-0.21726	-0.0747247	-0.170665	-0.198804	-0.194982	-0.0868283	-0.0592596	-0.234169	-0.155353337	0.0312398	0.221176976	0.284463043	0.062062505	0.207047003	0.45482722	0.099779083	0.152249849	0.177208339	0.391160024
APCDD1L	0.214873	0.0973814	0.0949468	0.0398306	0.108697	0.0152952	0.189679	0.108411	0.130719	-0.129028941	0.12809	-0.043645996	-0.196655441	-0.27902772	-0.005911815	-0.463737994	-0.09705275	-0.231259615	-0.298362632	-0.456448418
APCS	-0.282914	0.121209	-0.121895	0.0705463	-0.0572972	0.123799	0.0655819	0.0579989	-0.11701	0.156200867	-0.080294	-0.104605694	-0.089966306	-0.092590903	-0.105601653	-0.169215826	0.042760388	0.042335144	0.209629454	-0.096744787
APEH	-0.190441	-0.198618	-0.2396215	-0.04085025	-0.2239909	0.04772375	-0.093504	-0.03327235	0.110571	0.016379494	0.004716	0.0246629175	-0.1992871065	-0.0729508435	-0.0954535435	-0.153187439	0.017750578	-0.104276901	-0.0669129415	-0.1439192365
APEX1	0.1893578	0.001131525	-0.13200555	0.0502665	-0.2227265	0.066622035	0.105785475	-0.1635476	0.57117	0.1917783125	0.5195665	-0.092043604	0.050317243	-0.040989428	-0.213990746	0.060710714	0.104361808	-0.14056025	-0.1498608295	0.0707545705
APEX2	-0.238706	-0.0994912	0.024808	-0.00539599	-0.0482085	0.0787124	0.0678802	-0.0780602	0.0717774	-0.088834998	-0.0372823	-0.046742347	0.100829672	-0.063170292	-0.182527032	-0.004252856	-0.093108185	-0.17165591	-0.080550514	0.100056499
APH1A	0.11771095	0.0840719	-0.1708435	0.24612525	-0.21416475	-0.0794377	0.030537	-0.01784735	0.40445965	0.157469467	0.288453	-0.1401855545	-0.159593024	-0.1786976005	-0.277821794	0.017632077	-0.0301204985	0.055801893	0.053092082	-0.0211827825
APH1B	0.0338659	0.562344	0.0475258	-0.0510843	-0.277191	0.425676	0.110436	-0.0349818	0.284691	-0.036354143	0.0592263	-0.189025382	0.096010114	-0.142596934	-0.349740299	-0.179084651	-0.123382037	-0.179321591	-0.004325199	-0.042873482
API5	0.030511	-0.160967	0.06027275	0.04740495	-0.08258675	-0.06614115	-0.0120163	0.00214749	0.1966924	0.105601924	0.25955995	0.0176334285	0.0268089365	0.0686782255	-0.015710887	0.214379072	-0.1070422055	-0.005145603	0.011227249	0.1191456885
APIP	0.285959	-0.243037	-0.191626	0.0568642	0.172369	0.371814	0.22886	-0.211664	0.671683	0.245802617	0.361754	0.252981138	-0.007185937	-0.314468376	-0.2712823	-0.162327683	0.081669192	-0.07074698	-0.013429602	-0.003269742
APITD1	0.0166347	0.172773	-0.0116709	0.0526013	0.0694197	0.0416285	-0.0171356	-0.0441114	-0.0924342	-0.000537471	-0.134113	0.001035428	-0.094939592	-0.024110795	-0.00675402	-0.348243115	0.116851973	-0.105733236	-0.062954878	-0.158292824
APLN	-0.177729	-0.0460856666666667	0.0260943333333333	-0.0729552666666667	-0.0153748766666667	-0.0527371666666667	-0.0919525	0.0287911166666667	-0.0673977	0.0708053756666667	-0.0402401333333333	0.0512943693333333	0.21181068	0.135836622666667	0.162381604666667	0.156568395666667	0.063014294	0.0960417246666667	0.063974066	0.214932344333333
APLP1	-0.33248	0.137084	-0.0666894	-0.0530244	-0.134669	0.0154766	0.0924634	-0.0150749	-0.0391885	0.05759437	-0.117672	-0.130170644	-0.025066398	-0.047649392	-0.159683674	-0.107316238	0.084540184	-0.099775589	0.067636993	-0.098691135
APLP2	0.1002373	-0.1655957	-0.10890365	0.316963	-0.265929	-0.1417926	0.0621434	0.075302	0.6554615	0.1388711535	0.5697265	0.04968609	-0.2046172585	-0.1894627865	-0.831617058	-0.3864069695	-0.165656255	-0.1744566735	-0.190182644	-0.150300061
APOA1	0.00764541	-0.110946	-0.120287	-0.142206	-0.12916	-0.000249581	0.0209602	-0.0333805	-0.296345	-0.134628671	-0.20654	0.037608447	0.169563083	-0.103616545	-0.009314373	-0.247717247	0.09401144	0.10610271	0.027259733	-0.230134941
APOA1BP	-0.0348327	-0.0452993	0.191402	0.143013	-0.041143	0.361825	0.0554685	0.0461286	0.437266	-0.199586922	0.271223	-0.012570493	-0.075974302	-0.031846076	-0.350520886	-0.066796786	-0.103826354	-0.188432617	-0.055517096	0.039243409
APOA2	-0.0530022	0.219495	-0.19056	-0.0385398	-0.256079	0.207127	0.26601	-0.0600817	0.0881032	-0.274095986	-0.242491	-0.250443906	-0.435615277	-0.205646615	-0.311430873	-0.289039223	-0.23280412	-0.136437582	-0.062413727	-0.366551313
APOA4	-0.06467755	0.089222	-0.12251145	0.004915	0.02674945	0.198735	0.05865015	-0.01954045	0.0137474	-0.1587583845	-0.0641718	-0.063565065	-0.0481943605	-0.083252741	-0.125340107	-0.213071362	-0.0440782975	-0.080029766	-0.0415948845	-0.1627217255
APOA5	-0.00871819	-0.221688	0.142276	-0.592851	0.0706626	0.227303	-0.0347579	0.0727712	-0.00625684	-0.077171403	0.100997	-0.204862743	-0.132180829	0.163958109	-0.395300327	-0.127655908	-0.10933997	-0.053257626	-0.257243894	-0.028995271
APOB	0.0494534	-0.43014	0.032694	0.0717155	0.0660917	0.0640551	0.227499	0.301783	0.17679	-0.037826292	-0.00632883	0.172552552	-0.096691525	0.091662252	0.190749788	-0.21680329	-0.101883697	-0.136972926	-0.330084289	-0.182629367
APOB48R	-0.224815	0.0202972	-0.0944444	-0.024047	-0.12293	-0.0388434	-0.157126	-0.0470116	-0.0182271	0.02696244	-0.0970223	-0.061057561	-0.010939199	-0.004403166	-0.233773463	-0.081100889	0.059143558	-0.006388555	0.234158938	0.247553377
APOBEC1	-0.010653	0.149703	-0.0671928	-0.0606368	-0.083053	-0.107442	-0.25008	-0.0222652	-0.186044	-0.064456883	-0.123882	-0.189016497	0.11157152	0.026744068	0.123156425	0.203221506	0.173249698	0.020032796	0.005809478	0.122729568
APOBEC2	-0.133011	0.383205	-0.0162813	-0.338355	-0.131674	-0.0201046	0.0515888	0.0751912	0.414095	-0.32868651	-0.252249	-0.484890603	-0.177330109	-0.206450603	-0.286361632	-0.320553271	-0.021407056	0.012919189	-0.085443782	-0.654878049
APOBEC3A	0.0386882	0.152198	0.12036	0.0865051	0.203649	0.0978544	-0.117794	-0.00383781	0.103643	0.059669971	0.149619	0.267384679	-0.051013039	0.106299734	0.006639067	0.244762297	-0.025712337	0.113522006	0.167582346	0.068162664
APOBEC3B	-0.220804	0.280694	-0.383227	-0.197409	-0.326862	0.147276	-0.0250543	-0.182032	-0.0675983	-0.010349048	-0.272054	-0.116052388	-0.178953281	-0.388542271	-0.178457814	0.131591839	-0.162163967	-0.237453247	-0.189691941	-0.350111926
APOBEC3C	1.07108	0.0437916	-0.193995	0.511456	0.109758	0.751918	0.919533	-0.252995	1.06182	0.723017789	1.30515	0.11860809	-0.011216951	-0.21725449	-0.926345196	0.078952004	0.327003778	-0.194571695	0.512473301	0.415033762
APOBEC3D	-0.0426718	0.186989	-0.13493655	0.0640042	0.06050315	0.13693295	0.340724	-0.13557206	0.02249	-0.18125794	0.059018	-0.0589713825	-0.2557563505	-0.1970453735	-0.193489234	-0.179376376	-0.02883893	-0.1476840015	-0.014296619	-0.305183373
APOBEC3F	1.20142	-0.0340476	-0.151211	0.532272	0.0765232	0.705696	0.935971	-0.0947505	1.10251	0.72954339	1.36374	0.100112185	-0.156347143	-0.23687429	-1.151220957	0.107419788	0.320673321	-0.18269071	0.43169205	0.286317775
APOBEC3G	0.08452465	0.17865125	-0.02097005	0.0829778	0.1848015	0.05650815	0.0599698	0.09309644	0.13964085	0.00788203350000001	0.0864424	-0.0249343755	-0.013561146	0.103924672	-0.057325466	0.122024904	-0.0527420585	0.088213434	0.000254524999999999	0.1879063235
APOC1	-0.0229494	-0.0527495	-0.021995	0.1676877	-0.0147375	0.686019	-0.08350945	-0.09478065	0.18427445	0.075223936	0.22721335	-0.13930661	-0.2479578435	-0.035841293	-0.2530399925	0.059976529	0.000616642000000001	0.0280053385	0.095558083	0.083439758
APOC2	-0.0190975	0.103546	0.0146008	0.00410113	-0.0430782	0.211954	-0.0434426	0.396321	-0.173695	0.110543546	-0.227084	-0.232702461	0.059968586	-0.065007876	0.118989068	0.062276856	-0.124682905	0.160013084	-0.169586374	-0.140987742
APOC3	0.0227183	0.0611115	0.181242	-0.00316012	0.277994	-0.0517615	-0.0756389	0.0843244	-0.0120153	-0.084873413	-0.195159	-0.112480988	0.173962081	-0.022226986	0.103043948	-0.116887261	0.053387436	0.102108204	0.033517553	-0.132041409
APOC4	0.280801	0.0423558	-0.0779354	-0.0593812	-0.0762359	0.167831	-0.158135	0.0863155	-0.160234	-0.052772245	0.0952392	-0.102304266	-0.18896755	-0.407031316	-0.059565928	0.201146821	0.049700031	-0.077071294	-0.072287252	-0.056615935
APOD	0.764839	-0.601984	-0.515191	-0.454711	-0.0759889	0.845177	0.0839961	-0.155811	-0.47387	-0.318305011	0.328156	-0.185705953	-0.048822832	-0.315773392	-1.018749994	-0.83113033	-0.564885512	-0.743636205	-0.380395342	-0.846609742
APOE	0.113601	0.185243	-0.254559	0.339148	0.0885082	0.610021	0.253172	-0.151949	0.0728088	-0.071978002	0.132026	-0.180536227	-0.302359075	-0.207513176	-0.522138562	-0.311268388	-0.191688574	-0.188423164	0.057803359	-0.510598807
APOF	-0.1061121	0.1843676	0.0110653	-0.1187232	-0.0519425	-0.08741135	-0.05398692	-0.034185645	-0.06415845	-0.029214801	0.024875	-0.136444504	0.0462686305	0.073605985	0.0838648525	0.0438195325	0.0663584025	-0.000498052500000006	0.2133442175	0.0542291765
APOH	-0.268178	-0.369062	-0.0559902	-0.171824	-0.172087	-0.0369752	0.00500469	-0.159431	-0.353298	0.081675662	-0.259506	0.210371673	-0.026497233	-0.004200982	-0.007049233	0.115997597	0.136427278	-0.053257626	-0.044655002	-0.000723372
APOL1	-0.07553735	0.10020525	-0.0956597	0.192076	0.2410665	0.18190421	0.218854	0.07170545	0.2014415	0.034756673	0.1620985	-0.0457153025	-0.1072039035	-0.0624300715	-0.323303087	-0.118528525	-0.2019594395	-0.1585682765	-0.1743400715	-0.3208819915
APOL2	-0.2383395	0.16638245	-0.097378	0.04907575	0.059677	-0.086585005	0.08958115	0.084504735	0.2540128	0.06151394	0.15147	-0.113967389	-0.0224509575	-0.105277292	-0.212016381	-0.1727156905	-0.021514914	-0.0121360405	-0.0311409985	-0.0876311015
APOL3	0.09840835	0.0314922	-0.014322	0.2586735	-0.1122349	-0.023751	0.1058335	0.01416824	0.5391995	0.399841447	0.388263	-0.1042743305	-0.2621164155	-0.1600092285	-0.4140452515	-0.081585149	-0.202030087	-0.0712985285	0.066203537	0.3141040775
APOL4	0.028917	-0.217237	0.051125555	0.1383082	0.07803825	-0.06126835	0.09142485	0.02753093	0.237072	0.3665561555	0.31627175	0.0082139505	-0.0632897215	0.0259143615	-0.180152413	0.198181083	-0.0185871575	0.00326175350000001	0.0928615955	0.3738504565
APOL5	-0.0964443	-0.273708	-0.00485075	-0.329828	0.0815924	-0.112884	-0.280143	-0.0550093	-0.0678025	-0.004339055	-0.202605	0.006081948	-0.007185937	-0.050944241	0.304804048	-0.038250442	-0.057648414	-0.108221252	-0.049063483	0.117574824
APOL6	0.045050875	-0.0553448025	0.040753615	-0.0320012	-0.07113825	0.013967025	0.01020395	0.07613545	0.0390653	0.081633948	0.0389254	0.1482228735	-0.06052388075	0.03643370775	0.10143503725	0.0376481375	-0.10862303725	0.110126897	-0.03501920275	0.06053281125
APOLD1	0.257745	-0.0600871	-0.00957154	-0.168433	0.365641	-0.231892	-0.139555	-0.176231	-0.121361	-0.155409257	0.379862	0.050116795	-0.124375161	0.123376927	-0.02143154	-0.024003827	0.139150629	0.141953254	-0.026362361	0.269925665
APOM	-0.079847	0.073125	0.01290115	0.04828444	0.146452835	0.132659	0.07943195	0.2571615	-0.092765585	-0.165707408	-0.0499223	-0.1019744315	-0.193046724	-0.0605752895	-0.0217724085	-0.260893776	-0.1012853215	-0.2158606665	0.023455265	-0.2862573635
APP	-0.164664	-0.127938	0.000899421	-0.0499823	-0.124759	-0.438749	0.36521	0.00798378	0.583063	-0.01109576	0.758479	-0.06602856	-0.124047532	-0.072726041	0.050809837	-0.146589468	0.050319642	-0.100497553	-0.024165743	-0.130411156
APPBP1	0.3117	-0.123039	0.208326	0.120714	-0.0796506	-0.0709859	-0.0387698	0.0792415	0.0923627	0.134234454	0.188499	-0.008252158	0.093624687	0.137259009	0.15439804	0.133002311	0.102864141	0.255951712	0.027325296	0.199743661
APPBP2	0.0437569	0.1346651	0.00346005	0.14973625	-0.114416	-0.0553168	0.05852975	0.0846892	0.06528695	0.0134049075	0.14862985	0.2017870285	0.0102657435	0.1159010335	0.000872969500000001	0.0528200725	0.004013783	-0.028698584	0.124168282	0.224078421
APPL	0.03896865	-0.289851	-0.0367279	-0.0610358	-0.2212555	-0.15592345	-0.1473225	-0.032686445	-0.0705535	0.1433329065	-0.165287	0.077934829	-0.1500868515	0.029381766	0.2273410635	-0.0258331365	0.100843696	-0.0945167355	-0.138933999	0.122238479
APR-2	-0.0479972	0.204211	-0.150217	0.0275366	-0.257133	0.0432222	0.0108968	0.0937487	0.0881032	-0.325716054	-0.370115	-0.031175845	-0.020657713	-0.174407097	-0.151270873	-0.086072535	-0.177907179	-0.188953829	-0.147390396	-0.147844123
APRIN	-0.00490251375	0.029860075	0.03302205	-0.018045585	0.0830782675	-0.09965135	-0.041299775	0.0165067825	-0.000520699999999999	-0.01055168125	-0.108210825	0.03136548975	0.00712573975	-0.021865574	-0.01202910275	-0.029326297	0.06896290875	-0.0257046695	-0.1349702655	-0.155322986
APRT	-0.0688145	0.229429	-0.0817933	0.152429	0.0744349	0.646752	0.0288556	-0.111513	0.175053	-0.088339801	0.207728	-0.193891074	-0.369242713	-0.287882152	-0.557549683	-0.212704022	-0.137044951	-0.189430661	-0.078646418	-0.286595138
APTX	-0.316145	0.306181	0.0226547	0.0131226	0.265857	-0.708617	-1.23414	0.162941	-0.324858	-0.330754654	-0.44564	-0.323284747	0.115962183	-0.008451665	-0.074364308	-0.245786977	0.079440065	0.101577528	-0.162557293	0.080185021
APXL	-0.367741	-0.175936	0.0300239	-0.421245	0.0309865	-0.411736	-0.238778	-0.175823	0.0403399	0.185895817	-0.0832723	0.115712679	0.272400872	0.238232103	0.20085173	0.351023405	0.171985252	0.265491563	0.152781685	0.387066174
APXL2	-0.0362018	-0.262957	0.0146182	-0.199196	-0.217331	0.0213327	-0.0872281	0.0245746	-0.0518018	0.027940324	0.0332142	0.122440915	0.093284897	0.151939153	0.417385258	0.389803356	0.106478725	0.068039869	0.060897203	0.128362722
AQP1	-0.0283707	0.112167	0.1180858	0.2843415	-0.0871814	0.0293974	0.02396515	0.13090915	0.224703256	0.130554987	0.367287	-0.0662566325	-0.0999225215	-0.080344252	-0.145215507	-0.2249699265	-0.1022366765	0.0391515335	0.017634149	0.1198707555
AQP10	0.7171517	0.1214164	0.39365005	-0.18042975	-0.01715455	0.032702	-0.00266015	0.0562464	-0.3116	-0.2628606985	0.4618595	-0.083437996	-0.0953026525	0.0169644325	0.066663531	0.3593040665	0.015020204	0.0884929175	0.2070765915	0.116526036
AQP11	0.000110065	-0.0452801	-0.0379596	0.142879	-0.190776	0.0126603	0.0384305	-0.104389	-0.0797291	-0.031520308	-0.136347	0.001351823	0.20763031	0.15331029	-0.180173554	0.174180872	0.063239387	0.053498649	-0.036328803	0.019814797
AQP12A	-0.111615	0.269921	-0.0720476	-0.0626518	-0.0794875	0.0412516	-0.0356197	-0.0493089	-0.163161	-0.251147796	-0.257732	-0.180534252	-0.194675305	-0.233958713	-0.259059064	-0.113068588	-0.144179509	-0.152799858	-0.406768994	-0.163023014
AQP2	-0.04950455	0.03514425	-0.00131055	0.03479635	0.02049325	0.0693508	0.0067645	-0.0447885	-0.1149479	-0.0631201415	-0.0731643	0.055653848	0.035624031	0.0437765645	0.137010792	-0.04124146	0.0740402975	0.044662694	0.069487428	-0.063811231
AQP3	0.09989825	-0.0644103	-0.05710055	0.112044	-0.02673	0.069966	0.11798875	0.03168754	0.15082645	0.08983012	0.057701	0.0160762465	0.1349827455	0.027101568	-0.1296441805	-0.1527252455	0.058562596	0.049977332	0.037691729	0.00562261650000001
AQP4	-0.08896715	-0.48177605	-0.4263595	-0.0821252	-0.6019415	0.000489000000000003	0.0955091	-0.03818721	0.439063	0.191543344	0.3539455	-0.1808511645	-0.3575886785	-0.2710041205	-0.4824970355	-0.8497220245	-0.100558931	-0.207654164	0.0103439035	-0.200524376
AQP5	-0.13959205	0.009349	-0.03652405	-0.1022843	-0.15080275	-0.1012565	-0.08467465	-0.08960262	-0.1445784	0.062821871	0.0421177	-0.015367858	0.1133973585	0.018139651	0.1103305635	-0.0519047075	0.0318378895	0.054873958	0.041582211	-0.015718816
AQP6	-0.0426848	-0.0254513	0.0960023	0.247357	-0.0553034	0.071559	0.0086221	0.0680813	-0.049006	-0.149986214	-0.0531728	0.094809223	-0.053463044	-0.144349398	0.006190641	-0.117128592	-0.016377881	-0.078615499	-0.251344701	-0.067303083
AQP7	1.00785	-0.130127	0.0934026	-0.0947937	-0.132626	-0.0121535	-0.0685085	-0.174158	-0.00719582	0.172186793	0.176297	-0.018470202	-0.026640805	-0.051888125	0.041639908	0.249866428	0.013017031	0.018706531	0.004976877	0.022702072
AQP7P2	-0.174374	0.0220755	-0.201366	-0.259825	0.14242	-0.0949925	-0.0399634	0.0185174	-0.241318	-0.165515334	-0.0432283	-0.148205561	0.12970145	-0.157001212	-0.177734867	-0.309254548	-0.160132052	0.141227005	-0.03149908	-0.062545126
AQP8	-0.282871	0.203114	0.0399057	0.0147275	0.282607	-0.053993	0.0276814	0.0720087	-0.0833396	0.031343376	-0.0507965	0.018942399	0.124325389	-0.02163188	0.135221519	-0.176656124	0.169823861	0.061299457	-0.066287281	0.085765112
AQP9	-0.000307014	-0.127613	-0.202317	0.119668	-0.0930892	0.0705012	0.0156452	-0.214519	-0.104816	-0.228749499	-0.502912	-0.046488338	-0.135881459	-0.054240225	-0.088333944	0.102742914	-0.279276468	-0.1751781	-0.150977416	-0.301083494
AQR	-0.02815035	0.042505045	0.0290743	-0.011254	0.1159153	-0.12494435	0.1266528	0.05540535	0.10479235	-0.0583955605	0.08218595	-0.041886849	-0.031397082	0.057978969	0.012991499	0.241305492	-0.08700534	-0.172864603	-0.1352408705	-0.0301768305
AR	-0.402681	0.0393058	-0.0234968	-0.285686	-0.281621	1.40978	-0.106676	-0.07391	-0.198169	-0.006114208	-0.217577	0.018884723	-0.005874085	0.056718797	-0.040376032	-0.039028277	-0.019964014	0.12649574	0.068547314	-0.242869795
ARAF	0.00957867	0.107712	-0.140797	0.0745423	0.282689	0.000969627	0.223465	0.13693	0.273175	-0.031521539	0.368199	-0.288488687	-0.180770227	-0.23665702	-0.340700751	-0.164373707	-0.022495946	-0.20371079	-0.1597904	0.001500307
ARC	-0.0934182	0.113628	-0.0672179	-0.0263024	0.193974	-0.0310529	-0.0325546	-0.0671117	0.1148	-0.148234852	0.121343	-0.179205164	-0.295238396	-0.07337325	-0.175968606	-0.058142697	-0.102026334	-0.07235891	0.080166243	0.169261179
ARCN1	-0.0177124	0.0815135	0.03723275	-0.0318345	0.11229095	-0.1948395	-0.0806832	0.2115787	0.0391568	-0.0474396085	0.1864932	-0.0543618235	-0.050912254	-0.011552165	0.0977207715	-0.290057889	0.0505380765	0.102343001	-0.013549558	-0.1066257695
ARD1A	0.227095	-0.583678	-0.438669	0.217983	-0.534755	0.871641	0.280762	-0.23246	0.77048	0.201775025	0.785221	0.022926663	-0.689834134	-0.542635807	-1.070197028	-0.406775165	-0.135644581	-0.323426253	0.145107878	-0.078444885
AREG	0.0172206	0.0464194	0.214851	0.266683	0.531153	0.34248	0.164305	0.370575	0.110208	0.156941649	0.232448	0.345456268	0.410849873	0.239399934	0.173211999	0.122954923	-0.066561824	0.17547041	0.206300473	0.070768218
ARF1	0.1409636	-0.08270225	-0.144683	0.3547826	0.00112405	0.0342538	0.175693675	-0.05609825	0.527970275	0.0662424645	0.3818004	-0.04671603075	-0.17261969375	-0.274469658	-0.5836077315	-0.063472291	-0.0982503995	-0.23027730625	-0.107988877	-0.12110221925
ARF3	0.0347286666666667	-0.377406666666667	-0.333560733333333	0.191795	-0.240209666666667	0.0584406666666667	0.157296433333333	-0.0792139	0.450493366666667	0.105209753666667	0.2551479	0.0114873836666667	-0.184116596666667	-0.193350408333333	-0.570204325333333	-0.133981391666667	-0.153072010666667	-0.198826093666667	-0.0377573466666667	-0.056697885
ARF4	0.289622	-0.0934567	0.0483232	0.484912	0.0729072	0.0982241	0.0930588	0.140876	0.239478	0.237688105	0.404595	0.02736538	-0.155741343	0.075066645	-0.098225281	0.364547518	0.035613004	0.155127068	0.091691021	0.157973388
ARF5	0.07843495	-0.1505501	-0.415286	0.184199	-0.03183045	0.829045	0.2607015	0.0582514	0.459513	0.06144822	0.2850985	-0.2405100025	-0.4158359425	-0.1972972295	-0.76131017	-0.1739546705	-0.1288874735	-0.136972088	0.0885437905	-0.132467435
ARF6	-0.0777159	-0.243404	0.00263012	0.217498	-0.168005	-0.0939946	0.0451685	-0.0521004	0.437527	0.414712746	0.449043	0.097084166	0.167019941	0.179349148	0.256558971	0.348997201	0.013864012	0.026728843	0.306477909	0.246316586
ARFGAP1	-0.3391835	0.125443	-0.1020586	-0.178214	0.070215	-0.128135	-0.1563055	0.0023575	-0.377978	-0.2973088965	-0.3224675	-0.2102562655	-0.1781232105	-0.215140268	-0.19407924	-0.2578824915	-0.1685608845	-0.089001392	-0.1089058285	-0.396026365
ARFGAP3	-0.00926777	0.108092	-0.0917328	-0.0222475	0.161831	-0.0753077	-0.124997	-0.004196	-0.105238	-0.03784167	-0.100733	-0.139686452	-0.052053881	-0.08747159	-0.090299715	-0.045663337	-0.069848101	0.046897748	0.118319214	-0.099117976
ARFGEF1	-0.180672	0.00106259	0.0810889	0.0275327	0.19437	0.030699	-0.0907892	0.0525572	-0.109679	0.024063245	-0.00886387	-0.030206193	0.059203432	0.060022714	0.038158243	0.015729957	0.04688924	0.021324335	0.004796651	-0.002536568
ARFGEF2	-0.152833	0.00485552	0.146912	0.160397	0.0300105	0.129666	0.148159	-0.121551	0.718467	0.03370481	0.344478	0.063240141	-0.072803858	0.036635996	-0.029755704	0.007351044	0.22408911	-0.093566524	-0.068570737	-0.143287098
ARFIP1	-0.025599	-0.09815845	0.07856135	0.03962515	0.024853	-0.00865445	-0.09635715	-0.0103648	0.0517603	0.0935129705	0.0384002	0.0988550115	0.0507751495	0.2140821515	0.2627626555	0.2561075045	0.070574687	0.155872025	0.016054406	0.323625327
ARFIP2	-0.163546	0.131571	0.0314075	0.0425644	0.326238	0.192383	0.0186446	0.0184082	0.173844	-0.041822411	0.192505	0.076039302	-0.054279274	0.06514352	-0.060890394	-0.057811156	-0.048657066	-0.087351287	-0.039300276	0.127351444
ARFRP1	-0.233579	0.248884	0.00810961	-0.0965828	0.0939223	-0.0797724	0.00563592	0.23316	-0.03391	-0.234517839	0.0539019	-0.131484312	-0.010575805	-0.105552046	-0.131004872	-0.285895755	0.022223353	-0.004407301	-0.107124165	-0.252549051
ARG1	-0.0803531	-0.255861	-0.162455	0.00365481	-0.0682522	0.0412516	-0.271714	-0.153036	-0.0690087	0.243865432	0.025786	-0.134846516	0.035489286	0.104825914	0.275989555	0.15085832	0.043755048	0.140722003	-0.136767639	0.229608108
ARG2	-0.179853	-0.0930101	-0.0661891	0.0889312	-0.105841	0.0577681	-0.0157095	-0.0758414	-0.156606	-0.166317285	-0.151021	-0.016861464	-0.028012501	0.102096781	0.050624551	0.114677245	-0.00528348	0.061756358	-0.33385832	0.096211722
ARHGAP1	-0.0278105	0.1048424	0.275795	0.1225945	0.175011	0.16447675	0.0353942	0.02282765	0.10271155	0.030873106	0.028257	0.064653907	0.006077953	0.1003668605	-0.199494888	0.1030919785	-0.095412218	-0.079325416	-0.010996207	0.040624196
ARHGAP10	-0.154802	-0.396469	0.100041	0.0205523	-0.17246	-0.0883966	-0.163806	-0.0923634	-0.124261	0.103202767	-0.107423	-0.054220102	0.203322968	0.062368184	0.061703856	0.194190061	0.036866114	0.09893207	0.038367078	0.271985403
ARHGAP11A	0.131752	0.0296045666666667	0.0229223366666667	-0.0452792333333333	-0.0445535666666667	0.0461519	-0.0201398733333333	-0.0501985333333333	-0.105828333333333	0.038935291	-0.133015633333333	-0.004164721	-0.0316571163333333	-0.045881946	0.197365844333333	0.053992757	-0.016661321	0.0144506116666667	-0.112766289333333	-0.0474740206666667
ARHGAP12	-0.0268445	-0.0174261	-0.105392	0.14311	0.151253	-0.0839804	0.00576859	0.162226	-0.00324986	0.086504424	0.0186686	0.143917902	0.081966629	0.102123786	0.175445523	0.196946001	0.129777038	0.030853336	0.107000108	0.134250946
ARHGAP15	0.227486	0.2902	0.1255112	0.2752695	0.259762	-0.0840506	0.21836145	0.0389816	0.22795755	0.08287868	0.1950085	-0.0157341565	0.0568257065	0.104139598	-0.1101823515	0.1522277665	0.0197371845	0.041046544	-0.0317989255	-0.063201549
ARHGAP17	0.104465	-0.1184965	-0.1209445	0.2758475	0.1207823	-0.0353544	0.0696277	-0.020985	0.2567136	0.1544230715	0.24210935	-0.003841843	-0.051043875	0.0054626215	-0.207403887	-0.122521099	0.0502270675	0.030596462	0.1962456555	0.029778807
ARHGAP18	-0.0231067	-0.352579	-0.0767302	0.298509	-0.258875	-0.0561107	0.126122	0.107362	0.431035	0.409473996	0.441269	-0.029791935	-0.108398298	0.100881278	-0.035977218	-0.001703922	0.080440415	-0.151641043	0.096993779	0.246278228
ARHGAP19	-0.163003	0.165022	-0.08725985	-0.03063345	-0.1096043	0.01389425	-0.00676285	-0.09187385	-0.087045925	-0.2243146495	-0.227243	-0.0076660235	0.055331769	-0.050192795	0.0823076345	-0.2625951355	0.0458546895	0.0895300745	-0.0695311435	-0.2048461765
ARHGAP20	-0.1020716	-0.2573715	0.193375	-0.068223125	0.05519415	-0.0182555	0.00972136	0.07285595	-0.0953878	0.02348081	0.3369649	0.183964579	0.055304032	0.094111023	0.0724056225	0.120434523	0.197651902	0.0408879745	-0.0006325035	0.1913187215
ARHGAP21	-0.031411	-0.0371818	-0.0523464	0.202992	-0.157576	0.0631004	0.284105	-0.0140753	0.178433	-0.081941452	0.240661	0.376774475	0.165876625	0.063733982	0.281904304	0.071337726	0.080591088	-0.07074698	0.029031819	-0.252972214
ARHGAP22	-0.228472	0.287247	-0.0930246	0.121302	0.141214	0.0618318	0.0795758	0.0740879	-0.0827319	-0.26106759	-0.0820493	-0.14354474	-0.042410129	-0.089123853	-0.241411701	-0.361436594	-0.119066907	-0.053862683	-0.0974438	-0.094311592
ARHGAP23	0.232993	0.0509218	0.20063	0.186144	-0.024924	0.121189	-0.0686564	0.127852	0.141967	0.321488405	0.179387	0.229753019	-0.142875654	0.118553913	-0.132710237	0.313079171	-0.054740062	0.068348932	-0.101797191	-0.066295188
ARHGAP24	-0.097720225	-0.01564395	0.0251333875	-0.037073575	0.1191181	-0.074929375	0.047594	0.057065975	-0.04070859525	-0.04414194825	0.034371	-0.0134824345	-0.03300131	0.00150032225000001	-0.0272066145	-0.06148712975	0.00934315125	-0.01471651925	0.00396362024999999	0.0368568315
ARHGAP25	0.32458565	-0.16044785	0.11968735	-0.01154245	-0.13812855	0.0109801	-0.0969043	0.000528649999999999	-0.152043	-0.0087334805	-0.1758167	0.022259639	0.1867287465	0.0656413915	0.181049644	0.2850809865	0.0209658845	0.218492291	-0.032439013	-0.000705656000000006
ARHGAP26	-0.02104255	0.21143375	0.0900633	-0.0707229	-0.0664105	0.02344008	-0.0469452	0.0437606	-0.11654155	-0.0368060055	0.03341595	0.209130244	0.036673911	0.1312633945	0.2334609115	0.15408667	0.13254966	0.011351692	-0.007207604	-0.012795419
ARHGAP27	-0.1418925	0.4794495	-0.1187695	0.057782	0.2288585	0.054448	0.0171125	0.10095565	-0.2412415	-0.395471827	-0.15803051	-0.1384641135	-0.075347119	-0.251425497	-0.023592421	-0.2893299935	-0.043374904	-0.0860404755	-0.2053532205	-0.379761616
ARHGAP28	-0.08232629	0.009211	0.0023884	-0.017204	0.0800825	0.08169195	-0.0976765	-0.05079665	0.03568043	0.0769514685	0.023129	0.1166799725	-0.023325106	0.16674271	0.0531443335	0.048981492	-0.025748901	-0.0268263435	0.0886938505	0.1535177205
ARHGAP29	-0.02799625	-0.086505	0.064672105	0.038345	-0.0204902	0.0427855	-0.2172523	0.1175659	0.08764985	-0.1459255255	0.051715	-0.190304877	0.04889512	0.037071464	-0.0940557655	0.0689493795	-0.0238864995	-0.0649057395	-0.072717435	0.0448266485
ARHGAP30	0.03383375	0.1465339	-0.04296612	0.04609522	0.187289	-0.07808503	0.0120071	-0.015513225	-0.0259526	-0.041253777	-0.1736773	0.036810885	-0.080895847	0.0046148925	0.017377495	-0.0522757205	0.060364005	-0.0686686415	-0.1092132705	-0.00990315150000001
ARHGAP4	-0.0993478	0.424273	-0.20536	0.300941	0.345095	0.163103	0.191159	0.226547	0.211691	-0.17881317	0.0840265	-0.113726155	-0.230409223	-0.305378832	-0.365222269	-0.451642317	-0.057749933	-0.223609469	-0.085443305	-0.301978982
ARHGAP5	-0.118717	-0.147702	-0.134406	0.00593633	0.284206	0.0698458	-0.0181599	0.0128501	-0.00400566	-0.014650471	-0.0984413	0.008425934	0.017064337	0.002475105	0.007890765	-0.072977936	-0.053803806	0.083766031	0.025508834	-0.03326702
ARHGAP6	-0.09696095	-0.1013826	0.1402775	-0.09428955	-0.14888865	0.01454395	0.0972984	0.03800712	0.0086015	-0.0201446165	-0.06826415	-0.010934508	-0.127212931	-0.03921633	0.006142787	-0.288723357	-0.008334252	-0.0744266005	-0.0080151325	-0.008827655
ARHGAP8	0.0201815	-0.05804755	-0.1155613	-0.0218515	-0.1246255	0.0261392	-0.03949485	-0.04840485	-0.0475875	-0.0895622015	-0.065804225	-0.2817001575	-0.021881343	-0.1127347765	-0.11554201	0.056376892	-0.0688189195	-0.035626315	0.331308449	-0.169419127
ARHGAP9	0.0282105	0.134742	-0.00198289	0.129552	0.189445	-0.0327898	-0.045764	0.00426886	-0.006861	0.169474469	-0.0561255	-0.081839381	0.087551824	-0.043844476	-0.132268262	0.139439187	-0.110397551	0.062476113	-0.073415187	0.095831551
ARHGDIA	0.1250826	-0.00119106666666667	-0.0976896666666667	0.4223753	-0.0102120666666667	0.132158636666667	0.3105806	-0.0695468966666667	0.466883333333333	0.00266591566666666	0.374748566666667	-0.186971576666667	-0.503047123	-0.347156174333333	-0.997772253666667	-0.548445982333333	-0.242100956666667	-0.218985774666667	0.0127378883333333	-0.175440626333333
ARHGDIB	0.394021	0.249522	0.0909808	0.552945	-0.546322	0.542887	0.475127	0.114351	0.628967	0.344024005	0.96945	0.08509631	-0.400132678	-0.196105581	-0.972329365	-0.1714262	-0.029894787	-0.095266873	0.113622282	0.039242523
ARHGDIG	0.257928	0.454009	-0.0936633	-0.155086	0.197475	0.19347	0.189239	0.0601627	-0.062903	-0.232926843	0.0146627	-0.028649098	-0.050001037	-0.149895046	-0.025693755	-0.223036038	0.015319955	-0.049920543	-0.032947461	-0.286447637
ARHGEF1	-0.0511825	0.3289015	-0.04457875	0.1798765	0.11961985	0.039938415	0.06198025	0.18670085	0.09531965	-0.050179787	0.05279507	-0.1757768555	-0.188284719	-0.1698505985	-0.2631385525	-0.188081922	-0.166408354	-0.020060748	0.0118221775	0.080174731
ARHGEF10	0.085193096	0.05109282	0.10354792	0.10216151	0.01454682	0.03259958	0.13209244	0.22366714	0.07504424	0.09241983	0.121879466	0.1654129742	0.036797585	0.0353767116	-0.0041235538	0.0057248594	0.0245099818	-0.0554601084	-0.0258670728	0.0433170302
ARHGEF10L	-0.3041955	0.1188845	-0.021466	-0.0150315	0.1401117	-0.0366015	0.03056465	-0.17304115	-0.04564857	-0.1443330705	-0.06362585	0.0424027725	-0.0929157845	-0.004828895	-0.211790799	-0.194994536	0.003696709	-0.1403964885	0.0247876485	-0.3122218695
ARHGEF11	-0.00895475	-0.2889256	0.03064065	-0.06723995	-0.23197095	0.077884	0.00138375	-0.0227687	-0.088734175	0.316171458	-0.0330237	0.071635457	0.079655149	0.074774655	0.0735987865	0.2968926585	0.080037826	-0.001570914	0.1820560375	0.1800231075
ARHGEF12	0.023328885	-0.181985095	-0.1868096	0.10514705	-0.1471998	-0.0702185	0.16409125	0.0305975	0.415483	0.1890467345	0.31904915	-0.0147946395	-0.201612521	-0.0657573645	-0.0775337555	-0.131567639	-0.002748694	-0.0130175255	-0.237484636	0.0776782445
ARHGEF15	-0.1790323	0.14582515	-0.12249175	-0.04559195	0.023271	0.0654661	0.1007361	-0.1039537	-0.06135665	-0.0680848265	-0.129339825	0.029419758	0.0286036795	-0.0184655895	0.000594899500000003	-0.1191679675	0.005541151	-0.0447893975	-0.0448230755	-0.1278311575
ARHGEF16	0.00148639	-0.039659	-0.00552072	-0.0402153	-0.31312	0.194596	-0.187972	-0.0233106	0.0658743	-0.076235986	-0.147215	-0.008163549	-0.134974766	-0.133450159	-0.267337389	0.052500283	0.033187199	0.079078603	-0.285488045	-0.024106797
ARHGEF17	0.21213165	0.04750715	0.07499715	0.031654	-0.0063925	-0.1026484	-0.0440897	0.0787494	0.032746	0.1665114155	-0.03482075	0.025119505	0.0163633935	0.1140267655	0.090009887	0.1979616635	0.0028268995	0.0671310815	-0.0049900225	0.29147207
ARHGEF18	0.284956	0.0579953	0.288163	0.108654	0.0962988	0.188759	-0.0418588	0.214215	0.145856	0.182647182	0.214942	0.057308688	0.099287619	0.209815149	-0.132384134	0.032938569	-0.027753827	0.166217809	0.052045031	0.239998693
ARHGEF19	-0.143398	-0.118042	-0.29267	-0.0566475	-0.07695	0.134677	-0.0143617	-0.23663	-0.171929	0.26723136	-0.16547	0.006238563	0.403252075	-0.118097628	0.018121186	0.032763662	-0.022981616	0.048397799	0.192202461	-0.248526782
ARHGEF2	0.101892	0.203433	-0.0090753	0.218617	0.0706422	-0.0732328	0.00444081	0.196175	0.26318	0.188605804	0.409293	-0.17974766	-0.105285869	-0.101452324	-0.208183786	-0.109424036	0.004419794	-0.191054565	-0.012500417	0.050951811
ARHGEF3	-0.278456	0.0943055	-0.152841	0.0862955	-0.147581	0.00982449	-0.064458	-0.028363	-0.00278811	-0.11357422	-0.343778	-0.071150603	-0.257695301	-0.254838978	-0.206239437	-0.116118049	0.016045597	-0.153127658	0.029723467	-0.24913968
ARHGEF4	0.6923145	0.2061946	0.53766815	-0.0812713	-0.3202145	0.0663349	-0.11376525	-0.0644076	-0.22554975	-0.349993033	0.567005	-0.110160337	-0.1822595845	-0.236973754	-0.073438918	0.380879309	-0.0868588585	-0.090355842	0.227932293	-0.0453891125
ARHGEF5	-0.11874075	0.1666633	-0.1472041	0.05822515	-0.117919	0.00586075	-0.09101815	-0.016658	-0.0707185	-0.0831833615	-0.09997	-0.0231689325	-0.131961119	-0.209163275	-0.134339483	-0.0151867525	-0.094123663	-0.0126638185	0.048850552	-0.141987321
ARHGEF6	-0.226733	0.12361685	-0.06749095	-0.1839185	-0.08983955	-0.17085675	-0.26319255	-0.0960922	-0.19685595	-0.168719702	0.0501648315	-0.117483418	0.060390486	-0.170795034	-0.191634718	-0.076339611	-0.057729529	-0.073718766	-0.0987911385	-0.144476158
ARHGEF7	0.0616484	0.10600845	0.009031215	0.141587	-0.199585	-0.0019252	0.0347485	-0.033536915	0.112820905	0.0920728985	0.0284445	-0.0044567815	0.03841829	0.020288087	0.188898522	-0.118757932	-0.010371694	0.0537569205	0.0202323135	0.1656231345
ARHGEF9	0.151897	0.0773709	0.039313215	0.0175755	-0.1137395	0.04136825	0.002802	0.06248895	0.01150695	-0.1851332585	-0.10171745	-0.1345780805	0.0275496485	-0.1001844625	0.036716307	0.010441825	-0.0106443005	0.006337467	-0.205276697	0.0209785555
ARID1A	0.0350545366666667	-0.194891	-0.00812373333333334	0.195352233333333	0.0582801333333333	-0.0196796666666667	0.199626766666667	0.0151234266666667	0.2595451	0.127585160333333	0.218478966666667	0.004956605	-0.156546861333333	-0.107807221333333	0.00830872366666666	0.034239352	0.0358942606666667	-0.010158735	0.0661201426666667	-0.112773465333333
ARID1B	0.2193005	0.032397	-0.16736205	0.1246633	0.092392	0.239513	0.14607165	0.04549735	0.1358325	-0.0491957135	0.26405935	-0.090328933	-0.241859516	-0.221574498	-0.349255809	-0.1895960685	-0.1147989835	-0.1166206535	-0.071853802	-0.2070739245
ARID2	0.04022745	0.0910679	0.06126995	-0.0980417	0.103244775	0.00923395	-0.138344	0.02789085	0.07315375	-0.0704426815	0.1922935	-0.1919788445	0.0924657715	0.144766832	-0.001804544	-0.017570524	0.084707358	0.0554643015	-0.0562021905	0.1395570765
ARID3A	-0.0846434	-0.0668483	-0.722567	0.176979	-0.133188	1.65643	0.426458	-0.0687411	0.760753	-0.272839287	-0.227154	-0.34502016	-0.707372961	-0.678801321	-0.798810927	-0.287937999	-0.189338373	-0.550215395	0.48734947	-0.859485105
ARID3B	-0.0212337	-0.0251028	-0.103297	-0.005232	-0.0629377	0.027304	-0.0141219	0.00205005	-0.11079	0.118009134	-0.0860238	0.091261518	0.169253155	0.11412946	0.211009316	0.067076615	0.099653933	0.050005981	-0.019510772	0.179994548
ARID4A	-0.04301685	-0.2517135	0.118674	-0.38559	-0.1964955	0.222579	-0.02654115	0.02260665	-0.332271	-0.5542439095	-0.4958805	-0.1466697775	0.0569022455	-0.3706339845	0.1527431505	-0.4018223725	-0.079852068	-0.097101479	-0.423590092	0.00334971
ARID4B	0.235328	-0.313564	0.12703635	0.00481145	0.189566	0.02975595	-0.1091547	0.10939135	-0.035314115	0.1186671585	0.1753659	0.00648383150000001	0.0151927695	0.1432484705	0.0789583015	0.2048773875	0.005281812	0.0884843195	0.0305783535	0.285770396
ARID5A	0.83601	0.2924	0.272658	-0.0379727	0.249805	-0.10521	-0.113516	0.113161	-0.0806652	-0.033999313	0.0462234	-0.12948088	-0.272806662	-0.327148708	-0.129261731	0.303441752	0.033414222	0.145426458	-0.052108277	-0.005684406
ARID5B	0.359708	-0.142107475	0.027646875	0.115564675	0.1066422	-0.161275	0.04291073	-0.02903184	-0.03659125	-0.02716729925	0.2391096475	0.115542822	0.0665790375	-0.0011268325	-0.27853433925	-0.17059184875	0.10566103275	-0.039514246	-0.410636516	-0.0652429475
ARIH1	0.158666	-0.0439485	-0.0813495	-0.14507345	-0.1592011	-0.06211555	0.03886795	-0.0401395	-0.08578475	-0.0968803635	-0.18420095	-0.062339363	0.052561121	-0.045163224	0.0875016705	-0.0232358245	0.1054901305	0.110582972	-0.1063952355	-0.1362163185
ARIH2	-0.0361184666666667	-0.00639996666666666	0.104975346666667	0.0824648666666667	0.0746565333333333	-0.0806082	-0.0239446333333333	-0.00770386666666667	0.0442056	0.0261854393333333	-0.0091371	0.046459393	0.118265296666667	0.0807123526666667	0.226006201333333	0.310642653333333	0.040714013	0.028287346	-0.022702023	0.139801955666667
ARL1	0.293067666666667	-0.147626633333333	0.0125783666666667	0.224982666666667	-0.07848681	0.111902533333333	0.177503333333333	-0.0422048	0.340819666666667	0.126976814666667	0.350944	-0.0808795763333333	-0.00483597066666667	0.0282299446666667	-0.142777081666667	0.0393697753333333	0.0130119843333333	-0.0365578473333333	-0.0544927153333333	-0.0192330223333333
ARL10	-0.10528	0.306289	0.191257	-0.124727	0.149984	-0.068402	-0.303571	-0.0569095	-0.132669	-0.095918938	-0.172739	-0.180260243	0.1841901	0.214578031	0.06583014	0.242975051	0.034655409	0.057661364	0.07136642	0.020817833
ARL11	-0.141281833333333	0.0263367666666667	-0.0266808	-0.213541366666667	-0.0385756666666667	-0.0532985766666667	-0.178204066666667	0.0195265033333333	-0.205702333333333	-0.106639532333333	-0.187731333333333	0.008960821	-0.0320879533333333	0.049435098	0.0169905586666667	-0.0339824236666667	0.0198128756666667	-0.0539678486666667	0.0130390253333333	0.0617463193333333
ARL13B	0.01135365	-0.0257892	-0.090292	0.06522475	-0.11069165	-0.028649496	0.0606178	0.02414396	-0.0550388	0.315387527	0.12711	0.0826670475	-0.1389087655	-0.0326180845	-0.1536052255	-0.182725457	-0.053001944	-0.002606214	0.107325314	0.108087545
ARL14	-0.211216	0.0591124	-0.0420692	-0.226541	-0.10148	-0.0510733	-0.140217	0.0456605	-0.253357	-0.196001066	-0.203129	-0.141162175	-0.09712479	-0.164153633	0.102561858	-0.090068136	-0.078527712	0.016478203	-0.050890225	-0.17676798
ARL15	0.0174152	0.0957256	0.0994271	0.0845245	-0.0841204	-0.246876	0.000180453	-0.0200986	0.0868746	-0.002913674	-0.070617	0.01005849	0.033355366	-0.039449732	0.006639067	0.224734859	-0.128713458	0.063539786	-0.135641372	-0.178186265
ARL16	-0.143912	-0.141767	-0.168717	-0.00211844	-0.153005	0.290859	0.00960487	-0.0590455	0.257029	0.026822595	0.101198	-0.103510394	-0.163130792	-0.224434132	-0.142391245	-0.175306128	-0.10790869	-0.107690152	-0.065640342	0.009444634
ARL17P1	-0.0834005	-0.381715	-0.1226185	-0.1001265	-0.4059917	0.1745955	-0.0743089	-0.072677	-0.035629	0.1477667605	-0.039196	0.1028998935	0.1363152365	0.053810612	-0.0714995675	0.131801448	0.0577339375	0.0600710415	0.1411918405	0.2955285335
ARL2	0.132837	-0.409905	-0.363011	0.190217	-0.239184	0.735045	0.199059	-0.0419792	0.672578	0.021014601	0.662828	-0.162632634	-0.580782134	-0.51629317	-0.860381021	-0.337953294	-0.215767501	-0.216541599	0.02716425	-0.294755333
ARL2BP	0.347656	0.0299111	0.220494	0.148377	0.210461	0.186898	0.00630387	0.238621	0.196443	0.195360946	0.325988	0.023079599	-0.055980972	0.115304271	-0.233616706	0.174761735	-0.048382397	0.159467003	-0.080048513	0.011429032
ARL3	0.04576595	-0.04495035	0.1151915	-0.01986275	0.0969278	0.1328552	-0.11327265	0.01562045	-0.01927575	0.0431596565	0.10327175	0.00653407	0.0976311355	0.1716767525	0.123552123	0.329880775	0.0445187965	0.091654752	0.073175525	0.262946034
ARL4A	0.2553695	-0.0513698	-0.09257995	0.2140225	0.0741029	-0.04970763	-0.0797664	-0.0244153	0.3117275	0.088972828	0.6117635	0.033328621	-0.121441364	-0.0249551405	-0.1802659325	0.05285679	-0.124632698	0.056238443	0.1207200215	-0.0181249765
ARL4C	0.927511	0.124989	-0.00713788	-0.574532	-0.0924362	-0.109619	-0.206883	0.221141	-0.46722	-0.349130108	0.57062	-0.226156045	-0.27834207	-0.389012523	0.177517392	0.663865763	0.049102208	0.144768782	0.02672638	0.121423781
ARL4D	-0.03301485	0.1822763	-0.02801775	0.1940675	0.0972307	-0.01056575	0.14935865	0.0427315	0.1715465	-0.1896573455	0.1990965	-0.005853432	-0.0608751605	-0.0893446445	-0.1660382955	-0.047720636	-0.000990913	-0.126054082	0.037174376	-0.1988514895
ARL5A	-0.121205	-0.207288	0.04585505	0.025793	-0.0817494	-0.1040152	0.10656065	0.01026058	0.3040535	0.056956525	0.18412405	-0.038029502	0.0525863345	0.130850366	-0.0084502035	0.0488788375	0.030683925	-0.0222312675	0.05589115	0.064970628
ARL5B	0.037871475	-0.0874498	0.0215003	-0.018013225	0.09634335	-0.12503995	-0.1830315	-0.0915108	-0.01227565	-0.025714209	0.0166895	0.0265499705	0.3674532655	0.0536986435	-0.045349876	0.311802137	0.0373081935	0.004531692	0.0618855955	0.069946428
ARL6	-0.208204	0.130851	0.050413	-0.0874952	0.0622775	-0.116274	0.0204921	-0.00104123	0.214268	-0.286599573	0.167246	-0.051401064	-0.136135832	0.224959453	0.219869009	-0.350046666	-0.015366816	-0.191428323	-0.102985585	-0.056415177
ARL6IP	0.0629552	-0.239485	-0.0268631	0.17223945	-0.15304325	-0.0450212	0.1716185	-0.126853	0.462313	0.0670940725	0.506416	0.040824101	-0.043138923	-0.0979754775	-0.034899322	0.0637723855	-0.013634069	-0.0738785055	-0.101954196	-0.0309918305
ARL6IP2	0.0174152	0.0774664	0.0765365	0.0554506	-0.105705	0.00981295	0.0266449	-0.0258385	-0.0947113	0.013445979	-0.0120494	0.114071595	0.043846517	0.096567511	0.181647573	0.255116066	0.062968964	0.131656897	0.135100226	0.014886759
ARL6IP4	0.231071866666667	0.0752553766666667	-0.0578370486666667	0.241417333333333	-0.0367606333333333	0.581451	-0.00135353333333333	-0.0368123666666667	0.0644792333333333	-0.081139747	-0.00589127666666667	-0.109115075333333	-0.28619792	-0.191629548333333	-0.452919860333333	-0.205783578666667	-0.207166165666667	-0.141781753333333	0.016018224	-0.206116399666667
ARL6IP5	0.3684785	-0.072878	0.275186	0.2361208	0.1760947	0.0704832	0.214962	0.09387195	0.474213	0.2873210125	0.5471325	0.0436701085	-0.0839087165	0.2017832725	-0.299565505	0.141540253	-0.042783881	-0.0290209035	-0.016885437	-0.00555585950000001
ARL6IP6	0.0548294	-0.127946	-0.00387987	0.0268121	0.237204	-0.101603	0.167885	0.0415034	0.094482	0.508216668	0.0575172	0.093770375	0.081747224	-0.081595832	0.242728573	-0.029270236	0.086229761	0.087600093	0.012105015	0.190061234
ARL8A	0.0272117	0.101882666666667	0.0893568333333333	-0.0781156666666667	0.0105015	-0.104046066666667	-0.03966407	-0.0496930666666667	-0.0358819666666667	0.0883901036666667	-0.118141	-0.000424806999999999	0.0517045653333333	0.060158865	0.150598876666667	0.115088202666667	0.108908638666667	0.0532442406666667	0.0190778793333333	0.109194083
ARL8B	-0.1237338	-0.298371	-0.11130175	-0.2072219	-0.251478	-0.14394315	-0.0363975	-0.0958244085	-0.061935	-0.0800817235	-0.067255	-0.037653631	0.038560218	0.0218973125	-0.028875914	-0.049928533	0.040951858	0.069810441	-0.0646091325	-0.05921689
ARMC1	-0.185762	-0.147025	-0.00389583	-0.00755105	-0.192373	-0.138894	0.0722236	0.00762765	-0.0246879	-0.008404688	-0.02559	0.018217393	0.277573637	0.136567969	0.196026805	0.136720769	0.144628611	0.011224597	0.115196946	0.113880646
ARMC2	-0.0615507	-0.1388764	-0.0814619	0.00449385	-0.05239525	0.0580006	0.02760415	0.09229455	-0.2503633	0.049391621	-0.18843785	0.001382289	0.048116735	-0.0979776295	0.1486344525	-0.0636811225	0.0396481495	0.053688387	-0.0575863235	-0.000818953999999997
ARMC3	-0.0182263	-0.214626	-0.0720556	-0.120014	-0.17019	-0.0633886	-0.207499	-0.0480882	-0.0505267	0.071904072	-0.283963	-0.425961734	0.124076912	0.312818223	-0.127356611	0.069024306	0.101109842	0.088717533	-0.105772385	0.192408395
ARMC4	-0.360931	-0.334606	-0.0588087	-0.278782	-0.16989505	-0.2563325	-0.2067415	-0.0609554	-0.149837	0.1068004965	-0.190747	0.099929462	0.2859122575	0.181225972	0.1885835505	0.230021192	0.148102776	0.1543779975	0.0059286245	0.3093958485
ARMC5	-0.164402	0.470614	-0.132067	0.104952	0.330793	0.0972852	0.14597	-0.02008	0.0645744	-0.160256913	-0.0724239	0.003606495	-0.141811204	-0.102003555	-0.270718205	-0.390236235	-0.051903317	-0.223731927	-0.116437688	-0.26214938
ARMC6	-0.225774	-0.406583	0.0574234	-0.124346	-0.193749	-0.028362	-0.0582357	-0.0913526	-0.041021	0.070423289	-0.134012	-0.01898795	0.255282975	0.122681288	0.058553158	0.170368464	-0.004134371	0.145413444	0.118432748	0.101452907
ARMC7	0.0767162	0.1351	-0.131949	-0.0132564	0.23635	0.023516	0.0489025	-0.0232137	-0.0787784	-0.173465643	0.00213244	-0.202016229	0.062992221	-0.112055594	-0.01966638	-0.31273937	-0.034314307	0.036584722	0.013983073	-0.231228646
ARMC8	0.018582775	0.0032666	-0.0591736	-0.08017705	0.036314	-0.0405040775	-0.018252625	-0.0155435175	0.0195515	-0.098058659	0.01216585	-0.10344209375	-0.00243690975000001	0.00448483000000001	-0.05108065575	0.06019741675	-0.055634793	-0.01897719525	-0.102344682	-0.0990918805
ARMC9	0.1316467	-0.063611	-0.07335355	-0.082772115	-0.2534745	-0.1059515	-0.0808233	-0.02475375	-0.05372125	0.034735576	0.0501455	-0.058350333	-0.141275719	-0.166985419	0.0234117335	0.4576048975	0.013453133	0.106978146	0.0188710845	0.1417755425
ARMCX1	-0.181921	-0.425517	-0.0329395	-0.177639	-0.0603457	-0.190034	-0.143847	-0.161255	0.00514788	0.156289494	-0.0640751	0.120795784	0.073842509	0.136070092	-0.017218274	0.056242471	0.120275898	0.098382713	0.127208537	0.328716849
ARMCX2	0.148833	-0.244464	0.100616	0.221528	0.108536	0.0317345	0.174997	0.130246	0.0888059	-0.002913674	0.095157	0.218111188	-0.056335669	0.12895418	0.102919643	0.142461934	0.126441125	0.06475408	0.090207668	0.025940998
ARMCX3	0.215083	-0.14192655	0.0670632	0.080315	0.0030845	-0.1049055	0.0723908	0.0175279	0.2054007	0.1527641445	0.16457555	0.1246750135	0.0240246175	0.0822379075	0.195931055	0.1578918425	0.008422051	0.079174382	0.0749011615	0.2171699995
ARMCX4	-0.283612	-0.279059	0.0211048	-0.234699	0.0977578	-0.277758	-0.348537	-0.0233856	-0.335188	-0.091417216	-0.366856	-0.306553042	0.170241249	-0.108130856	0.197793631	-0.082880127	-0.070371057	0.135609305	-0.303993027	-0.137685776
ARMCX5	0.659144	-0.149351	0.0861249	-0.024047	-0.00597632	-0.0701881	0.0712056	-0.189957	-0.0694562	-0.023894347	-0.0753986	0.143035771	0.037424959	0.191854266	0.034705817	0.193391499	0.054975122	-0.01413295	-0.021139285	-0.049433574
ARMCX6	0.229843	-0.0343925	-0.08635045	0.2402725	0.019766	0.3681115	0.2259815	-0.0944547	0.5336845	0.1330034185	0.5346275	0.058385646	-0.098016039	-0.0913411495	-0.218052818	0.010974149	-0.0823757875	-0.0119815525	0.090789349	0.0744648105
ARMET	-0.302148	-0.192549	-0.00908039	-0.248504	-0.194056	-0.227011	-0.0445812	-0.054652	-0.251371	0.043567754	-0.290172	-0.028717916	0.30100154	0.062661407	0.037307087	-0.018515158	0.111772905	0.129719719	-0.054832775	0.011731149
ARMETL1	-0.104333	0.0292616	0.0546802	-0.20766	-0.258069	0.0983924	-0.164635	-0.281329	-0.0792014	0.0529583	-0.151021	-0.007014869	0.213888921	0.11796389	0.173211999	0.28070148	0.031777901	-0.118559733	-0.056120981	0.044013064
ARNT	0.24807	-0.026411	0.02199415	-0.0306285	-0.0682485	-0.0284856	-0.0088471	-0.09244955	0.351025	0.2006718495	0.514804	-0.106148616	-0.071103213	0.116442611	-0.016688111	0.403389258	-0.123757153	0.053573442	-0.016469302	-0.013117958
ARNT2	0.327472	0.356083	0.12534	0.102253	0.128573	-0.0843024	-0.02378	0.149336	-0.251822	-0.126498795	-0.0114865	-0.071875095	0.018539963	0.001551525	0.123017824	0.159091606	-0.012212301	0.053471335	-0.114332272	-0.03835362
ARNTL	-0.00130915	-0.244464	-0.086678	0.116577	-0.00271183	0.215672	-0.128377	-0.252928	0.121471	0.282731102	-0.012841	0.449374582	0.001836141	0.244913774	0.125524531	-0.183001961	-0.083338179	0.138634988	0.05245771	0.039568501
ARNTL2	0.1111886	-0.116759413333333	0.0294390333333333	-0.103906813333333	-0.0056191	-0.0885544333333333	-0.4925518	-0.0685478333333333	-0.174855666666667	0.096099718	-0.164507	0.0376886333333333	-0.046069216	0.0636489923333333	-0.005999632	0.0621647516666667	-0.0514739293333333	-0.016786551	0.0529484806666667	0.0786368806666667
ARPC1A	0.244815	-0.168291	0.00335591	0.552463	-0.0976281	0.111141	0.24954	0.00792956	0.830912	0.13698247	0.629027	0.000253789	-0.184750391	-0.104506448	-0.72763817	-0.181002501	-0.011015608	0.040002976	-0.200987476	0.008345951
ARPC1B	0.0745339	-0.420339	-0.527254	0.405215	-0.293725	0.528674	0.125746	-0.173975	0.773499	0.234828594	0.48793	-0.152666761	-0.421643981	-0.380195742	-0.97256452	-0.225081687	-0.235282159	-0.33232218	0.036649255	-0.352914326
ARPC2	0.014272	0.0249714	-0.0332993	0.288924	0.0933048	0.0781654	0.0161201	0.0440757	0.116169	-0.052152732	0.0810327	0.048596936	-0.104756193	-0.090646072	-0.14346869	-0.125203478	-0.07264436	-0.005045185	-0.020507732	-0.190566469
ARPC3	0.156672	-0.203773	0.199551	-0.105136	-0.0492242	0.0954494	-0.0963218	-0.0151094	0.0861244	0.224949325	0.223944	0.067881097	0.075798146	0.131437716	0.098679283	0.244655609	0.090843503	0.20833541	0.020097017	0.172094128
ARPC4	0.412399	-0.297982	-0.2575221	0.2584144	-0.266162	0.2032731	0.3318705	-0.12046335	0.7694635	0.1701724385	0.564016	-0.028286509	-0.160293505	-0.167672776	-0.617169773	0.1794686155	0.007782858	-0.169430249	0.026937052	0.034267501
ARPC5	-0.0921351	0.154833	-0.132855	-0.0964489	-0.0276456	-0.081456	-0.0508736	-0.150683	-0.115428	-0.174697558	-0.154407	-0.055779242	0.210282728	0.04670608	0.207941426	-0.014083027	0.160950887	0.201461866	-0.001547183	0.086423412
ARPC5L	0.144884	-0.444212	-0.441938	0.100759	-0.435195	0.934398	0.00147624	-0.170538	0.608664	0.328279149	0.132867	0.094368729	-0.288016832	-0.395095012	-0.661074831	-0.236325387	-0.215949059	-0.117222136	0.233472374	-0.053595895
ARPM1	-0.20121	-0.366446	0.132442	-0.113347	-0.285248	-0.140066	-0.0672243	-0.125373	-0.238338	0.212894618	-0.0960076	-0.054900677	0.304931105	0.0759714	0.00405087	0.142348334	0.049716737	0.064492237	-0.022137057	0.215075229
ARPP-19	0.2196205	-0.261861	-0.09879645	0.171683	-0.1141274	-0.124627	0.0778467	0.0114911	0.270284	0.0980837775	0.3515395	0.152752738	-0.1513473745	0.0660884405	-0.101736986	-0.136808571	0.02910476	0.172318269	-0.276255461	0.036410184
ARPP-21	-0.01706665	0.06590845	-0.01439545	-0.03570391	-0.0700552975	0.0153658	-0.028839	0.07234345	-0.0124495	0.0244905505	-0.1378555	-0.0224425235	0.0428995125	0.1062418865	0.2520931515	0.02218331	0.061902678	0.023790083	0.2102334765	0.138722296
ARR3	0.459855	0.0869509	0.16945	-0.106304	-0.103083	0.0468249	0.00300748	0.084419	0.0832849	-0.032797726	0.0244524	0.009772676	-0.026413657	0.042446072	0.021345741	0.10485814	0.022735967	0.042220766	0.015288273	0.224512844
ARRB1	-0.0813205	-0.130144	-0.209318	0.346687	-0.534439	-0.129508	-0.0181599	0.0560925	0.434338	-0.00248447	0.285401	-0.367124798	-0.301737624	-0.197138102	-0.600610723	-0.234178097	-0.134962059	-0.23486834	0.07449222	-0.16235047
ARRB2	-0.0228715	0.181084	-0.146227	0.193001	0.147383	0.164702	0.132611	0.132505	0.0321415	-0.067165342	0.205967	-0.198763918	-0.245179392	-0.192114763	-0.170652196	-0.127875599	-0.108549573	-0.103438966	-0.046913611	-0.054530963
ARRDC1	-0.156306	0.10523535	0.0795467	0.002545	-0.00770999999999999	0.221517	0.00721645	-0.01033408	0.045455	-0.197903522	-0.0453825	0.0119904745	-0.1205115555	-0.0842195385	-0.28354275	-0.0708107885	-0.0587142565	-0.141526128	-0.087253691	-0.0505327675
ARRDC2	-0.0108153	0.117585	0.02654545	0.10176565	0.0742755	-0.14380415	-0.05550065	0.0109276	0.033122	0.0243813015	0.3755985	-0.166843155	-0.1860760865	-0.082871434	-0.292123306	-0.3515015445	-0.056945132	-0.0894845325	-0.0030338935	-0.054912144
ARRDC3	0.39701	-0.2043688	0.056996	0.2288436	0.1099032	-0.08932065	0.136015	0.242809	0.2996428	0.401587671	0.2807845	0.3483505015	-0.0552551715	0.2187178125	-0.2057468045	0.2245646045	0.031169974	0.079138362	0.2129051345	0.053092225
ARRDC4	0.139186	0.201342	0.0564278	0.116029	0.0280579	0.0490858	0.106259	0.225777	0.0418899	0.062826685	0.217532	0.179358342	-0.000549612	0.169907984	-0.106869543	0.211939655	0.080461459	0.203253413	0.095291028	0.060393701
ARS2	0.210274666666667	0.0455944333333333	0.146353666666667	0.281932666666667	0.0555823666666667	-0.222647466666667	0.1673388	0.056686	0.445855666666667	0.364169202333333	0.406431	0.149682655666667	-0.170756041	0.191511225666667	-0.123604392333333	-0.038133126	-0.0380627436666667	0.033906157	0.188742105666667	0.439382788333333
ARSA	-0.115572	0.196606	0.0701649	-0.0483862	0.0653517	-0.136084	-0.0327132	0.113874	0.0467408	-0.135838407	0.108167	0.041250371	-0.026185232	0.041470338	-0.048287431	0.075221233	-0.094971793	0.030436277	0.03170099	0.133655025
ARSB	-0.55181	0.167471	-0.030687	-0.29262	0.124055	0.160435	0.050611	0.0210085	-0.246193	-0.318526165	-0.3927	-0.303601655	0.003708405	-0.250079047	-0.243942206	-0.251373822	-0.04669758	-0.162534149	-0.135533418	-0.573134293
ARSD	0.00125749999999999	-0.0250626	-0.0248501	0.06728454	-0.27253555	0.03919325	-0.23625565	-0.06466695	0.1856525	0.131508526	-0.0182046	-0.040411076	-0.0476135	0.0025006225	0.0577087665	0.072814889	-0.000722664999999997	0.0979345755	-0.009688824	0.2097040025
ARSE	1.14845	0.215971	0.313005	-0.24457	0.0242932	-0.113612	-0.23342	-0.169878	-0.328433	-0.064046917	0.629362	-0.160471334	-0.29938532	-0.407461832	0.037011836	0.576556579	0.130405775	0.187423669	0.075833061	0.16308068
ARSF	0.00374223	-0.0647475	-0.0837823	-0.169992	-0.0403761	0.128378	-0.0934821	-0.0652932	0.0559081	-0.118218404	0.0150891	-0.11844395	0.14446861	0.019963025	-0.012669741	-0.01536877	-0.116006008	-0.058833155	-0.052130161	0.195276393
ARSG	0.01350496	-0.0195314	-0.05185	-0.0313845	0.02786105	-0.10056945	0.0464035	-0.06172555	0.012272	-0.067987585	-0.0681592	-0.0872863925	-0.0563116975	-0.1256522585	-0.0661393505	0.150606564	0.0406154995	-0.056487853	-0.020276363	-0.122609977
ARSI	-0.201707	0.0879289	-0.0239277	-0.0920797	0.262084	-0.00525749	0.0943218	0.0305389	0.0870992	-0.141825683	-0.0367857	-0.089325618	0.071376891	0.077981842	-0.052138185	-0.204860466	-0.006109832	-0.073058521	-0.194408204	-0.161876328
ARSJ	-0.267159	0.219495	0.0270931	-0.0735441	0.00444858	-0.0636624	-0.020327	-0.030447	0.117835	0.043239824	-0.33753	-0.102284691	0.034559181	0.064251334	0.209425722	0.235002995	0.082969114	-0.03499193	-0.037417092	0.109531036
ARSK	-0.394513	-0.313537	-0.167999	-0.417987	-0.285378	-0.414121	-0.37537	-0.276916	-0.285563	0.297201845	-0.395557	0.134023888	0.474548024	0.411242452	0.315623761	0.156699557	0.138756546	0.278653662	0.196052056	0.435508378
ART1	-0.283096	-0.115945	0.067945	-0.0613629	0.176486	-0.0670531	-0.119898	-0.0506461	-0.137357	-0.228606339	-0.14067	0.064869251	0.220182066	0.085722566	-0.114246997	0.028753982	0.151565635	0.044532564	-0.030972828	0.150032607
ART3	-0.094604	0.0112825	-0.257417	-0.431653	-0.465667	-0.0906339	-0.059773	-0.0684145	-0.679399	-0.537162736	-0.765386	0.202770517	0.109678081	-0.229123356	-0.095043539	-0.195236222	-0.173474	-0.078470616	-0.232027773	-0.430195376
ART4	0.906154	-0.0657154	0.313823	-0.102688	-0.149509	-0.239304	-0.331351	-0.0286177	-0.0909419	0.153477715	0.38769	-0.00482476	0.053131939	0.076233109	0.167446273	0.536422752	0.126651731	0.248077984	0.263363145	0.262104633
ART5	-0.083932	-0.0301236	0.065061	-0.131076	-0.0781786	-0.15781	-0.531333	-0.0136021	-0.0475402	-0.071087627	-0.0390184	-0.394082365	0.050501658	-0.127381035	0.120743351	-0.079058065	0.108351554	0.069398518	0.102641878	-0.514464711
ARTN	-0.148977	0.0739417	-0.211612	0.000309111	-0.0819065	0.503016	-0.0140257	-0.176126	0.142089	-0.424133215	-0.173997	-0.201235692	-0.216311023	-0.290512463	0.098644483	-0.202506668	-0.211978609	-0.338845068	0.088953106	-0.055635189
ARTS-1	-0.01197755	0.0205887	0.1003833	0.06505205	0.16980304	-0.10442195	-0.014552	-0.0011698	-0.00815482	0.064295295	-0.07293455	0.193821556	-0.059128865	0.1579961205	0.1180800695	0.1523734585	0.123664445	-0.00964788	0.049809658	0.1865574345
ARV1	0.0325041666666667	-0.0532320433333333	0.072713	-0.023783	-0.256536	0.0681998333333333	-0.0665126	-0.0158591	0.119245366666667	-0.0508172796666667	0.096218	-0.0308616713333333	-0.0191828196666667	0.0130184926666667	-0.088707398	-0.118893584666667	-0.00197081066666666	-0.153318393	-0.066690225	-0.081423243
ARVCF	0.050227	0.0138225	0.07778485	0.0861141	0.0027691	0.010347	-0.10898995	0.05912442	-0.10004665	0.011569013	0.0262955	-0.0252287505	0.016710294	0.0393569385	0.0655290175	0.1027124055	0.0184005475	0.0922489785	0.045886264	0.1753883755
ARX	-0.212071	-0.0326064	-0.210229	-0.143618	-0.184835	0.0455128	0.0648714	-0.0189656	-0.0563562	0.076830176	-0.0442957	0.284843269	0.073200464	0.002727897	0.195280074	0.093221624	0.098456603	0.023790763	-0.002499488	0.0818232
AS3MT	0.187391	-0.331621	0.042601	-0.0579035	-0.0833448	-0.109737	-0.10243	-0.0321344	-0.0581033	0.148916404	0.0985601	0.018525536	0.111303049	0.070098025	0.152967013	0.32982795	0.089831302	0.228694833	0.057306432	0.40766436
ASAH1	0.2132485	-0.446842	-0.0474847	-0.262814	-0.325161	-0.1671268	0.02117675	-0.12286685	0.2649113	0.234695098	0.046279	0.10008727	0.275814172	0.134636423	0.2484837825	0.374662148	0.0911564145	0.014796634	0.020413876	0.059430066
ASAH2	-0.0383227	-0.101813	-0.171116	-0.0938886	-0.0270288	0.0773469	-0.165455	-0.0445228	-0.292977	-0.257505558	-0.139011	-0.07185967	-0.063438055	-0.067826761	-0.000621383	0.027122604	-0.030350436	-0.132778519	0.059694762	-0.498677981
ASAH3	-0.123354	0.104509	-0.0366891	0.0210012	-0.0743605	0.131636	0.0127925	-0.02921	0.0776901	-0.103622273	0.00492948	0.07749858	0.059539161	-0.024770833	-0.01167426	0.125187056	-0.114925038	-0.135110034	-0.02394877	-0.166015039
ASAHL	-0.122806	-0.2663511	-0.0757883	-0.06860485	-0.09079895	0.064235	-0.11883135	-0.220346	-0.0103525	0.0997051125	-0.163017	-0.0728921225	0.107235427	0.014993996	0.1091991695	0.156972769	0.0331287585	0.064441172	0.0845314105	0.099321325
ASAM	-0.1302576	-0.0894827	0.12406	0.08180185	0.0687086	0.062963665	-0.0070865	-0.02927465	0.0573285	-0.0131456775	-0.04050595	-0.0132933575	0.160865902	0.1334424405	0.109960179	0.13531218	-0.0819579295	0.0429797215	0.093784008	0.062757936
ASB1	-0.00786050000000001	-0.17517235	-0.35384995	-0.092730065	-0.055802	-0.172459	-0.146543	0.0071572	-0.09865385	0.011776953	0.08778915	-0.2932192685	-0.049786244	-0.0522333725	-0.105712038	0.092145103	0.0101934345	-0.089415894	0.0519862175	-0.1357040455
ASB10	0.455467	-0.0870956	-0.0919039	-0.121963	-0.173057	0.333514	-0.129108	0.0264375	-0.383056	-0.514916949	-0.214548	-0.280602932	-0.065407471	-0.316198017	-0.023476483	0.187783016	-0.197965564	0.041289425	-0.214779347	-0.211806682
ASB11	-0.119487	-0.196152	-0.141545	-0.122181	-0.345435	0.117481	0.127994	-0.0763304	-0.150898	-0.030127881	-0.223221	0.046040664	-0.040217104	-0.100577829	0.203975471	0.135666877	0.036419276	-0.031063486	0.191681669	-0.06994494
ASB12	0.160448	0.0278968	-0.151081	0.113401	0.224834	0.0885926	-0.031496	-0.024081	0.278863	-0.173769588	0.657529	0.03164046	-0.131973436	-0.168540833	-0.402124551	-0.260210938	-0.034231256	-0.139970387	-0.011305589	-0.171542624
ASB13	-0.0992132	-0.0552397	0.0100122	0.0942526	0.1247336	0.03673005	0.0075364	0.0210021	-0.07946265	0.022386167	0.065309155	0.062888789	0.027142344	-0.0546410505	0.1758319005	0.017072159	0.044044859	0.0109015935	-0.0550792705	0.070348158
ASB14	0.00717796	0.097248	0.070349	-0.0498031	0.22792	-0.0632891	-0.241389	-0.0642054	-0.122015	-0.277659391	-0.259833	-0.152563206	-0.005262146	0.056467368	-0.098117354	0.150483386	-0.023942524	-0.031063486	0.047901097	-0.097763821
ASB16	-0.225881	0.16041435	0.1255466	0.1154995	-0.00512650000000001	-0.00124856	-0.1166281	-0.054648	-0.15437	0.116094365	-0.0149762	0.1619782285	0.0535408695	0.113876049	0.210655756	0.08138373	0.1420751695	0.112137429	0.137439598	0.107929336
ASB17	0.205977	-0.187867	-0.0382382	0.185423	0.0594314	0.0872759	0.0979554	-0.127715	0.228872	-0.004777935	-0.247305	0.107675249	0.054445594	-0.155975647	0.015107831	-0.062483803	0.355534056	0.029678925	-0.12131961	-0.047276321
ASB2	0.145217	0.0526653	0.338243	0.226351	-0.00694712	-0.0385701	0.0343621	-0.144569	-0.0386103	-0.021897057	0.0463308	-0.114981723	0.120043503	0.011166127	-0.103129882	0.21036788	0.03733249	-0.047125755	-0.12079632	0.095808462
ASB3	0.0999312	0.255404	0.223024	0.274843	0.140932	0.0189014	0.104484	0.356272	0.427049	0.362176382	0.491381	0.073091786	-0.029477505	0.070141645	-0.19272154	-0.011373079	0.146812405	0.103157081	0.010336656	0.310883823
ASB4	-0.10707045	0.047505435	0.03814855	-0.0203342	0.05684915	0.000426749999999999	0.0654105	0.09666935	-0.040247	0.0521704835	-0.0664777	-0.0634484505	-0.035066742	0.079439856	0.086345004	-0.05277041	0.139186798	0.1187974805	0.168937445	0.059616446
ASB5	-0.0518616	0.0182655	0.29464165	-0.1744645	-0.2148254	0.07148005	-0.0645874	-0.214141	-0.1320705	-0.1805951375	-0.191843	-0.0295843925	-0.080735073	-0.036665627	0.0825097895	0.0365029285	-0.003894336	-0.003957575	0.0189021145	0.032772739
ASB6	0.00222650000000001	0.1860095	-0.3291665	0.1324853	-0.0738038	0.31181615	0.05537295	-0.04629895	0.0936352	-0.1052509165	0.0959959	0.008584633	-0.097866105	-0.161855198	-0.2095312635	-0.0939794975	-0.1011251705	-0.049764331	0.0093126795	-0.09918488
ASB7	-0.1241842	-0.1912047	-0.08666005	0.0524058	0.1312413	-0.11590165	-0.0679371	-0.183825	0.01360455	0.0016025115	-0.04953355	0.150340146	0.2402261285	0.1001830735	0.2931822145	0.1497200205	0.0479670385	0.000481329499999999	0.029153111	0.103889449
ASB8	0.059289	-0.0650869	-0.2174161	0.0660315	0.04211425	0.00311235	0.1328247	-0.0087885	0.1795	0.033601252	-0.00338255	0.0559987765	-0.1867275395	-0.0214824415	-0.053531341	-0.1664868695	0.040574561	-0.505660746	-0.1998640505	0.1245925475
ASB9	0.0860864	-0.136797	0.10943	0.166022	-0.48507	0.105664	0.164319	-0.0480882	0.0593385	-0.018648142	0.124359	0.030314489	-0.218289856	-0.005132609	0.082794159	0.048461761	-0.139890976	-0.332409975	-0.127047125	-0.310398048
ASCC1	-0.0483243	0.0323348	0.0755573	0.0649215	-0.0338512	-0.00036263	0.141196	-0.0799834	0.184716	0.046448874	0.206645	-0.125548679	0.113316729	0.087663063	-0.093113074	0.25889526	0.016366398	0.023134195	0.028803296	-0.011860075
ASCC2	-0.425554	0.212488	0.0262317	0.107746	0.115044	-0.0806399	0.018994	0.0394383	-0.125044	0.005702192	-0.163219	-0.164898973	-0.00736279	-0.033452796	-0.222833878	-0.306078669	0.005809959	-0.091225726	-0.098607495	0.017893523
ASCC3	0.0603146666666667	-0.0453948	-0.0322523666666667	0.0054587	-0.0206081666666667	-0.0890313333333333	0.0470903	0.0513410333333333	-0.0772885	-0.0777970463333333	-0.0297257666666667	0.0280645486666667	0.0908540853333333	-0.00705202266666666	0.0367208036666667	-0.253701904	0.031880949	0.0181571333333333	-0.00786173266666667	-0.158843655
ASCC3L1	-0.0384735	-0.318314	-0.11503	-0.0776295	-0.234282	-0.187087	-0.0926008	-0.0301711	0.106609	0.124497127	-0.0694141	0.111707898	0.241265462	0.130041788	0.090930635	0.182990739	0.111660862	0.125442265	0.119023463	0.38735585
ASCIZ	0.188834833333333	-0.1406472	0.0759548	0.129292833333333	0.0998929333333333	-0.0605449	-0.0178839	0.0637719566666667	0.0432206366666667	-0.068827683	0.0908077	0.0527442566666667	-0.0451940706666667	0.0955641636666667	-0.0434978016666667	-0.00681909533333334	0.002606921	-0.0582096273333333	-0.00397125300000001	0.0260632916666667
ASCL1	-0.46959	0.265502	0.0646217	-0.292916	0.188638	-0.106191	0.00508468	-0.0942561	-0.194713	-0.280450079	-0.516027	-0.174097431	-0.037534802	-0.028001306	-0.192979576	-0.262264453	0.065610965	-0.160253458	-0.144387239	-0.120540627
ASCL2	0.04706995	-0.24775525	-0.30549465	0.094545645	-0.1853015	0.7543915	0.15174685	-0.0935522	0.428207	0.0706559155	0.0962727	-0.029275045	-0.2267543665	-0.289307798	-0.44667601	-0.0696460435	-0.1597422645	-0.2148879035	0.2186804475	-0.1980719645
ASCL3	0.0450865	0.3812	0.165803	0.0859173	0.00574813	0.122347	0.00642672	-0.0463325	0.00060041	-0.045638223	0.00484751	-0.092175056	-0.117868028	-0.032165362	-0.07926278	-0.146139609	-0.059909584	0.055169701	-0.053351815	-0.036099869
ASF1A	0.0753846	0.02920225	-0.06794555	0.0203663	-0.02297158	0.03111775	-0.0456558	-0.0804386	0.144876	0.0614810105	0.170763	-0.0993846775	-0.0953120185	-0.173866985	-0.158139992	-0.067022768	0.052798828	-0.00721896	-0.1264876945	-0.047088972
ASF1B	-0.353068	0.253965	0.0699754	-0.057842	0.446351	0.0945716	0.0602624	0.055884	0.0814439	0.031195435	-0.0271694	-0.076386037	0.034411241	0.142265855	-0.053780828	-0.035966292	0.012528636	-0.046200444	0.009610212	-0.010147117
ASGR1	0.0730425	-0.116166	0.155742	0.00391608	-0.0263654	0.0471024	-0.102891	-0.056114	-0.063637	0.207891794	0.0246706	0.060250757	0.204581004	0.210008017	0.088527618	0.376723829	0.021950467	0.095551888	0.045920213	0.324467457
ASGR2	-0.152889	0.224374	-0.0683341	-0.198181	0.0497652	-0.0960381	0.0875257	-0.0736939	-0.274875	-0.23414351	-0.404823	-0.205741092	-0.031416079	-0.059347981	0.056531187	-0.193533045	-0.085248858	-0.106509393	-0.040650713	-0.205076926
ASH1L	-0.0413745	0.1014616	0.1097665	0.036682	0.20389085	-0.0617223	0.004857	0.140432	-0.00178465	-0.1681671395	0.0186285	0.041119237	-0.0069809105	0.0954227235	0.186141553	-0.000297443500000001	-0.05260362	0.011554914	-0.0745590375	0.007678736
ASH2L	-0.0107506	0.0446261	0.200758	0.0213146	-0.0617483	0.182837	-0.023533	0.0162313	0.226759	-0.013927554	0.140681	-0.094466073	-0.062632552	-0.069444153	-0.361666706	-0.042205025	-0.153252304	-0.180314445	-0.14475145	-0.159500527
ASIP	-0.279366	0.0432261	-0.0698701	-0.14683	-0.0446235	-0.145924	-0.165536	0.0602008	-0.194359	-0.134319952	-0.231253	-0.05741439	0.14420488	-0.074016956	0.036137466	-0.039546381	0.034780986	0.053861432	-0.063608202	-0.066519925
ASL	-0.0122996	-0.269314	-0.176046	0.128434	-0.342098	0.124833	-0.0204321	-0.0943182	0.265784	0.121907869	0.165701	0.33396122	-0.2476728	-0.371356793	-0.781683492	-0.397698126	-0.059115723	-0.090758949	-0.097094061	-0.225666119
ASMT	-0.260054	0.0616063	-0.0324783	-0.236553	-0.146561	0.032641	-0.0589825	0.020154	-0.159144	0.142619458	0.180285	-0.024503483	0.186338855	-0.006997759	0.054926478	0.159253644	-0.044643519	-0.079301632	0.223429174	0.069982304
ASMTL	-0.137349	0.4235485	-0.06511015	0.0190801	0.064855	0.03691435	0.102181	-0.0767327	-0.118339	-0.340910769	-0.1677305	-0.0271253925	-0.1992199395	-0.1787619625	-0.279387902	-0.109226374	-0.0281550205	-0.049439909	-0.025688853	-0.159863393
ASNA1	-0.106809	0.129905	-0.103533	0.159792	0.0530987	-0.0614984	0.150094	0.012416	0.174226	0.023933819	-0.0441243	-0.146981301	-0.207200633	-0.190125345	-0.284420504	-0.262485432	-0.152257553	-0.055736235	-0.06967053	-0.388723771
ASNS	-0.11436275	0.042076	-0.02446465	-0.0668356	0.015266	0.0223855	-0.035183	-0.079355	-0.00544855	-0.0345555085	-0.1364615	-0.025647054	-0.004098785	0.0429548915	-0.0861936595	-0.063428942	-0.013273173	0.090828957	0.005887575	-0.1082197125
ASNSD1	0.180634	0.0562507	-0.024485	0.200166	-0.0524349	-0.20019	0.153976	0.115624	0.142699	0.03606853	0.256145	0.072746688	-0.122352122	0.097267108	-0.255274098	0.016411023	-0.078847096	-0.087085426	0.125961538	0.016459408
ASPA	-0.04185885	0.02105957	0.08207895	0.12014415	0.0872449	0.0720065	0.0508574	0.1160968	0.07714785	-0.012007433	0.080125365	0.1120368605	0.040870454	0.0185909925	0.0862134355	0.0952779035	0.152210944	0.0426055765	0.0561101675	0.00164083499999999
ASPH	-0.0880136333333333	-0.112984966666667	-0.0486806	-0.0407553333333333	0.018075	0.0326593333333334	-0.0404287666666667	-0.0386391333333333	-0.1312804	-0.0239007966666667	-0.185561666666667	0.035284535	-0.095139761	-0.102379344666667	-0.038615967	0.00316080133333334	0.0172990483333333	0.0178278926666667	-0.164612268333333	-0.132365284333333
ASPHD1	-0.173224	0.0960787	0.0769366	0.150885	0.149681	0.113665	0.0592548	0.022471	0.0330343	-0.011001659	0.0394981	0.001836219	-0.029895223	-0.037790794	-0.107811592	-0.080540053	0.039768294	-0.019661993	-0.050557019	-0.125256546
ASPHD2	-0.2693845	0.2381625	-0.05797335	-0.0500482	0.0958495	-0.0540846	0.06012025	-0.0083255	-0.243188	-0.21689992	-0.329653	-0.0957461545	-0.039654255	-0.0837103325	-0.11307418	-0.1670606665	0.0402761045	-0.0171676185	0.049192792	-0.529328807
ASPM	-0.1533275	-0.041877845	0.03238605	-0.15209425	0.1175988	-0.18686185	-0.03810875	-0.01673765	-0.287927	-0.052099036	-0.1801455	-0.090094446	0.0967407095	0.0148202765	-0.0568274655	-0.0303870175	0.00826094249999999	-0.056890482	0.015682714	0.060069152
ASPN	0.732128	-1.32665	0.574695	0.709297	0.311793	-0.116311	0.342685	0.354353	0.388228	0.602208081	0.870112	0.0234215	0.160448766	0.416796131	-0.187832851	0.569226714	0.24174467	0.130605583	0.270270669	0.445338942
ASPSCR1	0.225297	0.245387	-0.0110805	0.147537	0.211085	0.0869961	0.0158415	0.0654756	0.167664	0.043374909	0.137999	-0.007231352	-0.164720109	0.020185973	-0.053400891	0.066006065	0.015812926	-0.052392812	0.068639265	-0.023151834
ASRGL1	0.34271195	0.0368178	0.070298025	-0.07136235	0.049436225	-5.92000000000006e-05	-0.160088275	0.022797	-0.164951225	-0.026545166	0.246401975	-0.01941049975	-0.16649358275	-0.1274894445	0.11596266	0.285207101	0.02412207325	0.107819563	0.00271489675	0.33940315125
ASS	0.0512795	0.0580943	-0.215764	0.20869	-0.136601	0.346518	0.437206	0.00333398	0.661627	0.117482965	0.792491	-0.104625235	-0.12146404	-0.268186121	-0.563390102	-0.075810249	-0.084923638	-0.124203904	-0.013703801	-0.262043051
ASTE1	0.183145	-0.216677	0.0676171	0.141064	0.384265	0.0727169	-0.0390206	0.282061	0.0507651	0.104526887	0.0143739	-0.044768122	0.013832249	0.182276976	0.084086639	0.094396982	0.075349588	0.156580254	-0.102985585	0.068703337
ASTL	-0.312275	-0.0502577	-0.163607	-0.0454347	-0.056227	-0.019832	-0.0336433	-0.0013496	-0.121883	-0.185035623	-0.117426	-0.238137171	-0.097523933	-0.20068268	-0.073746755	-0.277707152	0.20233014	0.119141135	0.108973792	-0.245394086
ASTN	0.03063245	-0.1806685	0.152111	-0.09428165	0.0100285	0.06355815	0.00760379	0.000247000000000001	0.0375446	0.1097772485	0.13523515	0.0404585035	0.0793148465	0.1806426245	0.0987841375	0.1053852155	0.0187755215	0.0167636835	0.0447084245	0.2007173925
ASTN2	0.4618455	-0.03098195	0.1080273	0.104965	0.315156	-0.0685568	0.0673697	0.0735935	-0.0325165	-0.084602856	0.07750305	-0.0673506535	-0.1925668085	-0.073506962	-0.0980010905	0.247043988	0.002394378	0.044603742	0.011506439	0.023318896
ASXL1	-0.078853	-0.228997	0.10934755	0.082987535	-0.003859	0.02238645	0.07169945	-0.05835185	0.12703535	0.187354093	0.010299925	0.0832283055	0.0752765455	0.0218277695	0.0537453435	0.042575562	-0.0553521055	-0.0228554405	-0.1512726205	0.1010830225
ASXL2	0.228077	0.182487	0.261438	-0.201695	0.134248	0.0366938	0.0504118	0.288267	0.17662	0.023206144	0.234461	0.111167387	-0.058956919	0.018093035	-0.163805673	0.012439422	-0.057511161	0.050956886	0.103873934	0.136556626
ASZ1	-0.0512036	0.265796	0.00932985	-0.340344	0.0514836	-0.287358	-0.124198	0.0422212	-0.439303	-0.353594239	-0.441666	-0.274629696	0.097061527	-0.116997375	0.000190388	-0.112120264	0.106378583	0.062755291	-0.21583042	0.061427
ATAD1	-0.1596645	0.034924	-0.1038297	-0.1835745	-0.1373035	-0.041302	-0.1386333	-0.15281625	0.041317	0.0645729335	0.0200615	0.074563606	0.055371339	-0.0242765495	0.117519495	0.031693752	0.1414591895	0.1192568535	-0.0680764915	0.1341971545
ATAD2	0.519449236363636	-0.00599371818181818	-0.0508537581818182	0.00855931818181818	-0.0439319818181818	0.00238225454545455	0.0566018818181818	0.0274636818181818	-0.0230697454545455	0.0644555982727273	-0.0112478090909091	0.0503465940909091	0.061600842	0.0325585376363636	0.136983282181818	0.115698346727273	0.0152066186363636	-0.0516439756363636	-0.00434730618181819	0.0619003707272727
ATAD3A	0.0517795	0.00468116	-0.315773	0.179919	0.225855	0.288285	0.284231	-0.00546517	0.185969	0.050875737	0.367363	-0.076339543	-0.32930067	-0.35573735	-0.568760643	-0.731317861	-0.185828803	-0.302476554	-0.078306391	-0.569789068
ATAD3B	-0.11809	0.0336161333333333	-0.0259413333333333	-0.113243333333333	-0.106864633333333	-0.0163603	-0.101253066666667	-0.0642693666666667	-0.1380061	-0.014834562	-0.214526	-0.0616170103333333	-0.0607239636666667	-0.00553528666666667	-0.0317066026666667	-0.0404751913333333	0.000505895000000002	0.00665898733333333	0.0700961203333333	-0.116148207666667
ATAD3C	0.19726	0.219822	-0.271345	0.186274	0.0538972	0.514243	0.242662	0.0675857	0.132535	-0.300631548	0.054103	-0.025490969	-0.663043229	-0.351996633	-0.448135722	-0.09994135	-0.131585849	-0.223463163	0.198006872	-0.378356417
ATAD4	0.54466	0.1374	0.112143	-0.232352	0.0140599	0.0505784	-0.00127457	-0.0473087	-0.197458	-0.144291324	0.0906713	-0.006378326	-0.326539257	-0.023856731	0.120496639	0.243696234	-0.056579699	-0.221097014	-0.123810931	-0.230295379
ATBF1	0.00277801	0.169018	0.0735769	-0.017748	0.00793036	-0.0370352	-0.00362903	0.0770136	0.208219	0.083480733	0.280867	0.16941814	0.128250229	0.098117292	0.067003254	0.143121208	0.110368996	0.042295753	-0.130743304	0.192476068
ATCAY	0.0289889666666667	-0.0705323333333333	-0.0336472	-0.124644333333333	-0.1013633	0.0963193333333334	0.0213149333333333	0.0746263666666667	-0.043422	0.0353913056666667	-0.079532	0.117486099666667	-0.00154488033333333	0.0202309296666667	-0.0536880383333333	0.204317977	-0.0192436743333333	-0.0363678773333333	0.0252375723333333	-0.151364259
ATE1	-0.134648	-0.266638	0.18297	-0.225236	0.0152217	-0.345374	-0.140842	0.397094	-0.24663	0.0607653	0.162522	0.044832231	0.120705479	0.161448443	-0.064895104	0.055007864	0.075256069	0.194102964	-0.014283998	0.244599243
ATF1	0.174951	-0.386041	0.144277	0.0270071	-0.041852	0.0236449	0.182747	0.112377	0.0898416	-0.031261543	-0.06333	0.069281554	-0.046527349	0.035878981	-0.102389409	-0.206325435	-0.095998277	-0.119693222	0.020543677	-0.151870039
ATF2	0.0271113333333333	0.028197	-0.0300277	-0.0512353333333333	0.0837637333333333	0.0596211566666667	-0.0691441333333333	0.090464428	-0.103721	-0.328679781666667	-0.048058	-0.213568689333333	-0.00691073766666667	-0.0970518063333333	-0.0624778046666667	-0.0715988473333333	-0.145004101666667	-0.0437889073333333	-0.140178378	-0.244598921666667
ATF3	0.21473305	-0.05432255	0.2326585	0.491075	0.3809115	0.12798875	0.3502995	0.20461755	0.432258	0.347379415	0.111706	0.34592661	0.3216424275	0.3036262725	0.1885184275	-0.028200672	0.4762179845	0.572942682	0.349817739	0.467314863
ATF4	0.147928	0.0313325	-0.173956	0.406597	-0.0709695	-0.01904395	0.10076372	0.0331575	0.4639585	-0.171275607	0.501006	-0.180065881	-0.3553450865	-0.370626304	-0.780163099	-0.3499065245	-0.266692785	-0.2050325305	-0.211282727	-0.1850729775
ATF5	1.03501	-0.0620745	0.274069	0.0786377	0.028514	0.027058	0.0285041	0.101099	-0.0331675	0.009077135	0.22255	-0.017487486	-0.075155559	-0.143836185	0.02101252	0.360182338	0.031977313	0.066136763	-0.001283729	-0.110223282
ATF6	-0.277164	-0.169296	0.0785375	-0.0725833	0.0311661	-0.113404	-0.0798708	-0.0979007	0.00212038	0.050700633	0.0152555	0.030620744	0.217366484	0.144479399	0.171666086	0.213072062	0.074112865	0.118845187	-0.016275527	0.257941751
ATF7	0.27469	-0.37746	-0.00809099999999999	0.0631855	0.0141005	0.15690195	-0.08837775	-0.189954	0.19506045	0.217667015	0.0367288	0.0808786505	-0.0275963505	-0.1014158645	-0.4159784515	-0.21294317	-0.189249414	-0.090508331	-0.023494956	0.034156419
ATF7IP	-0.0791313333333333	-0.0547646666666667	-0.045066	0.105477966666667	0.0615988333333333	0.0953014666666667	-0.0229959333333333	0.0456070333333333	0.019306	-0.066581917	0.108864633333333	0.0170277686666667	-0.00925221066666666	-0.0261530416666667	-0.145522785333333	-0.0998149176666667	-0.0238385096666667	-0.0710816243333333	0.135894167666667	0.00212800733333333
ATF7IP2	0.111924	0.0205655	0.0489104	-0.1033688	-0.328508	-0.020410025	-0.214305	0.00579365	-0.07673655	0.1343590005	-0.080988	0.049548254	0.0576396565	0.0625103385	0.086199689	0.2433605765	0.0452836845	0.0148541815	0.0224531645	0.0503419345
ATG10	-0.09600475	-0.161611705	-0.06894365	0.01746243	0.06964785	0.152509	-0.0306115	0.0323255	0.12044245	-0.064007385	0.176885	-0.107245804	0.050032572	0.085486358	0.0413505685	0.37397677	0.0109929605	0.048645577	0.163806149	0.0277209035
ATG12	0.2348185	0.1560495	0.176465	-0.0092173	0.199732	0.10540385	-0.032521	-0.0672011	0.04896915	-0.0148744825	0.0942473	0.0858433685	-0.0776204195	0.0350470925	-0.1302578785	0.1436738765	0.036132009	-0.0140062745	0.039233464	0.0369543605
ATG16L1	-0.0269942	0.072192095	0.05178485	0.081951665	0.1498202	-0.04737106	0.2672135	0.10684029	0.16034	-0.160871083	0.11704865	0.021728783	0.2749456725	-0.092014835	-0.0508115405	-0.1688081435	-0.005456791	-0.005085836	-0.037878064	-0.1078101445
ATG16L2	-0.0434755	0.27019	0.120366	0.154546	0.328282	-0.0663509	-0.265134	0.117588	0.0434715	-0.018117638	0.308748	-0.129497959	0.028009094	0.035608778	-0.054000933	-0.067320045	-0.006055224	0.053208538	0.009919788	0.192078752
ATG3	-0.124713	-0.068908	0.2134865	0.00180749999999999	-0.056951785	-0.05487155	-0.0424815	-0.0733829	0.18933054	0.132676344	-0.0329925	0.00800799299999999	0.095700249	0.1532758815	-0.212988308	0.097469237	-0.0152849645	-0.014892747	0.066339665	-0.058985676
ATG4A	-0.241052	0.213261	0.119986	-0.280886	0.0951446	0.00349767	0.0335462	-0.078213	0.032678	-0.127386978	-0.090915	0.116275958	-0.099098544	0.043603123	0.050569373	0.081446997	-0.076581652	-0.124185565	0.014191193	-0.139096491
ATG4B	0.1673139	-0.1056487	0.160126145	0.09945705	0.08598115	-0.0838813	-0.08005795	0.0282957	0.1878394	0.089285067	0.287933	-0.0417136545	-0.1190959025	-0.05160036	-0.321673717	-0.1588428195	-0.1066404705	0.0515632885	0.0958128175	0.219242429
ATG4C	-0.1715	-0.164007	0.0553135	-0.124552	-0.159586	-0.187541	-0.17606	-0.0213883	-0.0961401	0.227040272	-0.109197	0.05861736	0.145445976	0.324509262	0.044727149	0.336364658	0.089434603	0.179038304	0.019499261	0.398114439
ATG4D	-0.159394	0.13752	0.0819714	0.123179	0.253873	-0.00677048	-0.0988123	0.165679	-0.0315024	-0.024285416	0.0311286	0.038480895	-0.168364944	0.02455814	-0.017853758	0.014007056	0.073731744	0.069566843	-0.027029873	0.207276987
ATG5	-0.12024125	-0.294406	-0.1354235	0.0281565	-0.08975765	-0.0266689	-0.017719	-0.0984534	-0.000680500000000001	0.121668201	-0.000274500000000011	0.2762484865	0.0949265605	0.1753636785	0.0995750075	0.1854140245	0.0155246575	0.0933921755	0.111584082	0.1006266345
ATG7	0.0589675	-0.0740209	-0.178655	0.1346943	-0.0985739	0.03769125	0.1384589	0.037337	0.363851	0.0507518475	0.3064675	0.057209435	-0.1151708805	-0.065889658	-0.410629291	0.3627188265	-0.0539953815	-0.1010501745	-0.083681501	-0.2475777665
ATG9A	-0.0257527	0.133622	-0.102007	0.0593445	-0.0332933	-0.0913187	-0.0347477	-0.0442394	-0.199903	-0.115487557	-0.300063	-0.124092245	-0.140977894	-0.155963844	0.007497562	-0.084753619	-0.03385183	-0.060342795	-0.010616726	-0.407214078
ATG9B	-0.09344475	-0.0483021	0.059264	-0.060543415	0.19242655	0.10093395	-0.0214489	-0.022805	-0.11305005	-0.2039724705	-0.2185395	0.0001479895	0.0533662535	0.0220247625	0.032783716	0.191440178	-0.1829529215	-0.0506954765	0.00477669250000001	-0.171812893
ATHL1	-0.138124	0.368638	-0.0155057	0.416432	-0.0680197	-0.150333	-0.154205	0.227537	-0.0274358	-0.080298252	-0.0763072	-0.330227618	-0.240330038	0.117252912	-0.270974993	-0.303137866	-0.188467295	0.115138975	-0.136798873	0.412537934
ATIC	0.635019	0.00484141	0.126741	-0.0666539	-0.0264684	-0.070247	-0.165978	0.236331	-0.0500089	0.011896102	-0.0597236	-0.14775815	-0.219303216	-0.057545523	0.043504945	0.372489319	0.05275772	0.088205507	-0.12605634	0.247938215
ATM	0.00291133333333332	0.0185965666666667	-0.0314036333333333	0.0148930333333333	0.0234449333333333	-0.014176	-0.134549	0.0521186	0.00590633333333333	-0.0280265086666667	-0.105693133333333	-0.103776139333333	0.0192143486666667	0.0300963406666667	-0.00642705	0.0601451783333333	0.0535523383333333	-0.00638251	0.067347213	0.0416604986666667
ATN1	-0.296416	-0.218203975	-0.2002875	-0.10701825	-0.085638	0.019139	-0.0327326	-0.0164282	-0.04044455	-0.0168253935	-0.1248765	0.0650422785	0.093284659	0.086925317	0.0609756985	0.037052308	0.031297523	0.0308135895	0.0117520575	0.0143364625
ATOH1	-0.253304	0.0650563	-0.132917	-0.128183	-0.198004	-0.153458	-0.105643	-0.14111	-0.445991	-0.365435594	-0.119578	-0.079515624	0.101735248	-0.085428841	-0.128877822	-0.277746184	-0.19128757	0.043200032	0.027109818	-0.164634958
ATOH7	-0.0606452	-0.1299787	-0.0806529	0.01023565	0.10625225	-0.1652164	0.0482007	0.0136536	-0.177426	-0.0886425585	-0.172866	-0.1016220835	0.005878518	-0.0773731085	0.165879829	0.11604506	0.0602743635	0.0083731705	-0.031687461	0.0858699675
ATOH8	-0.118406	-0.098999	-0.159965	-0.0151517	-0.0788663	-0.039174	-0.150324	-0.0704218	-0.103576	-0.19929829	0.338811	0.079324979	-0.10005141	-0.297158547	-0.314837133	-0.106874639	-0.302105849	-0.121372111	0.175442795	-0.01584278
ATOX1	0.417995	-0.0755347	-0.228583	0.387401	-0.280856	1.0825	0.167585	-0.0514088	0.495428	0.281788224	0.696175	-0.009306703	-0.232759741	-0.138604986	-0.899883475	0.076637767	-0.076479656	0.002037259	0.298607635	0.288396953
ATP10A	-0.103614333333333	0.00438500666666667	0.0305340333333333	0.0700507	0.1730504	0.0561235	-0.0424742333333333	-0.0227456533333333	0.0170982	-0.072306192	-0.0144682333333333	-0.0651428266666667	-0.085582527	-0.008807735	-0.00159123233333333	0.0286069596666667	-0.0477772643333333	-0.047715926	0.132844454333333	-0.0860944163333333
ATP10B	0.298633	0.0989084	-0.0481755	0.237991	-0.306634	-0.015262	-0.152751	-0.246933	0.0705789	0.111258158	0.394836	-0.198868698	0.050290624	-0.126914003	-0.367287612	0.071178576	-0.226379556	0.128206485	0.000572206	-0.03739199
ATP10D	0.1681455	0.1298105	0.10773115	0.08755823	0.2489795	-0.11690767	-0.0399725	-0.07609725	0.1887355	-0.1026776265	0.1423283315	0.009868472	0.2178294395	0.133447035	0.0147244125	0.0542800065	-0.1316653185	0.018385058	-0.105267677	0.0516247995
ATP11A	0.106679066666667	-0.106982666666667	0.0104722333333333	-0.102968533333333	-0.146055333333333	-0.0690965333333333	-0.0793036666666667	0.0332256	0.0445612666666667	0.131770131666667	0.161203933333333	-0.0310251646666667	0.0297489266666667	-0.062739107	0.125321019666667	0.219760218	-0.020601238	0.09455895	-0.0400555523333333	0.195615634333333
ATP11B	-0.068570074	-0.060635654	0.06524954	-0.12818769	0.00589788	0.00758682000000001	-0.03460858	-0.06705398	-0.0474512282	0.1298246006	-0.03856028	0.0837501244	0.1118298338	0.0787065654	0.1673636626	0.1375314924	0.0643610418	0.0553006192	-0.0433493408	0.0565795084
ATP11C	0.0757221	-0.1564828	0.08017995	0.12780205	0.001214	-0.00136615	0.0170915	0.0534799	0.0095786	0.0293077365	0.0340915	0.073699646	0.0031924555	0.0456465375	-0.1267674195	-0.0953822805	-0.0249998655	-0.032469444	0.105353393	0.1177821195
ATP12A	-0.0175163	0.129932	-0.00567121	-0.0758443	-0.123101	-0.0836977	0.090671	-0.0160515	-0.166856	-0.103797154	-0.152	-0.071396781	0.031700558	-0.051371898	0.217211706	0.432901105	0.091038146	-0.068791537	0.023132286	-0.076883851
ATP13A1	-0.328148	0.408104	0.107058	-0.120983	0.298192	0.122649	0.0510258	-0.0440522	-0.0124671	-0.370602748	-0.198569	-0.190639213	-0.192989368	-0.341476683	-0.348081911	-0.158300704	-0.129831908	-0.073409645	-0.248704017	-0.199683405
ATP13A2	-0.2128386	0.1677955	-0.3014435	-0.08297915	-0.008979	-0.0500905	-0.08829215	-0.009883325	-0.1572545	-0.2691465885	-0.1846449	-0.0297988025	-0.0848923985	-0.243079124	-0.163608056	-0.381542728	-0.038392809	-0.0297373245	-0.0618246655	-0.242426251
ATP13A4	0.160138733333333	0.0130519	-0.0606643333333334	-0.110264333333333	-0.116786266666667	0.221653	-0.0132110333333333	-0.0610655	-0.0285146	-0.031790722	-0.051901	-0.118924230666667	-0.0141225036666667	-0.0816177696666667	-0.0134932616666667	-0.0487763096666667	-0.0362287313333333	0.0347209043333333	-0.0642958966666667	-0.0985464706666667
ATP13A5	0.066714	0.0637733	-0.185851	0.0894701	-0.0553034	0.206311	0.251921	0.0176375	0.328849	0.142515603	0.0698955	0.086450955	-0.212197601	-0.053918388	0.085652843	-0.109024437	-0.011547589	-0.243498353	0.084420298	-0.01354186
ATP1A1	-0.243563	-0.174238	0.0544895	0.0842006	-0.0727767	-0.144299	0.0958489	0.120222	0.529287	-0.01962416	0.326503	0.010634211	-0.068894267	0.024622007	-0.108441365	-0.156817583	-0.024942942	-0.25959056	-0.075240918	0.147990078
ATP1A2	0.244253	-0.208058	0.337005	0.123168	0.151539	0.0788335	-0.059707	0.110748	-0.0963782	0.102389857	0.161602	0.113931921	0.061337834	0.077022727	0.021518281	0.146078483	0.001920286	0.14406346	0.053489821	0.079756608
ATP1A3	1.29444	0.350362	0.377022	-0.203952	-0.374528	-0.24933	-0.0396431	-0.0208768	-0.0640147	-0.08121542	0.452614	-0.001636037	-0.009970669	-0.182182991	0.074793253	0.130268418	-0.002031677	-0.066456597	0.003305783	0.08103653
ATP1A4	0.061453	0.0269413666666667	-0.0433286666666667	0.172433533333333	-0.165141333333333	-0.0826142	0.0259957406666667	-0.0183328333333333	0.274364933333333	-0.0249336083333333	0.122607633333333	-0.109354183	-0.182152266	-0.198494915666667	-0.153079356666667	-0.212754391666667	-0.0118800213333333	-0.099651185	-0.0268883633333333	-0.0903357843333333
ATP1B1	0.2191555	-0.0284185	0.0609855	0.2531371	-0.181930655	0.00707595	0.1320485	0.1418325	0.2511605	0.2537008045	0.378169	0.1661875445	0.001866375	0.0867553265	-0.0521106385	0.081919	0.0174753735	0.129429056	-0.0104057065	0.132262125
ATP1B2	0.0628081	0.241299	0.220409	0.265576	0.249326	0.0598403	0.0714363	0.0863328	0.183709	-0.11520533	0.306863	0.124973244	0.040426831	0.231116333	0.009578077	-0.041272712	0.197549113	0.121493529	0.141186218	0.16574278
ATP1B3	0.223008	0.294334	0.180115	0.337117	0.254155	0.0706558	0.00143092	0.200313	0.150039	-0.007674404	0.420828	-0.034469141	-0.034801633	0.029717798	-0.18315781	0.130444548	-0.108204561	0.151842862	-0.065334225	0.183201353
ATP1B4	-0.1401547	0.1167585	0.0294025	-0.2174825	-0.036079	0.01615463	-0.04042805	-0.1765405	0.05956195	0.0858075615	-0.02329454	0.2635769425	0.1851509265	0.0369561245	0.110947153	0.038547336	0.135488388	0.029468116	-0.08373454	0.0338486
ATP2A1	0.0214797	0.228067	0.088111	0.164597	0.291868	0.168613	0.0555754	0.118981	0.0890343	-0.347201684	-0.192773	-0.053001502	-0.110089894	-0.006734542	0.009414242	-0.18152577	-0.111503334	-0.093813507	-0.106045525	-0.090571565
ATP2A2	0.142455666666667	0.124542286666667	0.146140966666667	0.132767286666667	0.128980033333333	0.0691340666666667	0.0465016666666667	0.0492340666666667	0.169936	-0.0206828513333333	0.1351645	0.0148547363333333	0.109017393333333	0.0428354423333333	-0.0269113406666667	0.00541543466666666	0.00263484733333333	0.0193798583333333	0.111728461333333	-0.0206371043333333
ATP2A3	0.2840545	0.0386423	0.0974847	0.36821	0.07109525	0.1154128	0.191723	0.0547293	0.32666	-0.00534641750000001	0.3338605	-0.0990289925	0.108810423	0.0240709485	-0.163218421	-0.045326651	-0.130826286	-0.0877010555	-0.2103908735	-0.00554062550000001
ATP2B1	0.0132016	0.190643	0.0326307	-0.0458867	0.0829524	-0.0388434	-0.0592692	-0.104779	0.142113	0.124788153	0.0910793	0.18857678	-0.130973345	-0.00179497	-0.362448215	-0.00099828	-0.114269994	-0.082067015	-0.076281143	-0.121229603
ATP2B2	0.260556	-0.10363	0.128161	-0.143976	-0.322839	0.0359403	-0.230272	-0.0584542	0.119913	-0.038192471	-0.193349	0.086251326	0.190234921	0.050499993	-0.026819396	0.124832592	0.014142503	0.049375704	-0.027106942	0.124755805
ATP2B3	0.0916985	0.085283	0.018594	0.015531	-0.098696	-0.076401	-0.207625085	-0.0016403	-0.19401475	-0.1513730835	-0.10505385	-0.0820571705	0.027489488	-0.0535613435	-0.051168104	0.014110065	-0.0178720505	-0.031173482	-0.0696067255	-0.110167491
ATP2B4	0.2111374	0.0516366	0.1082325	0.19565275	0.092433275	-0.01529595	0.04815215	0.2378605	0.158314825	0.021265715	0.1694285	0.1036283575	-0.088408737	0.107706781	-0.141695866	-0.116174923	-0.042748826	-0.061972264	-0.0398111435	0.1990623815
ATP2C1	0.0818057	-0.100021933333333	-0.0833451	0.1455477	-0.172285633333333	-0.129757956666667	0.0521944333333333	-0.0161578333333333	0.369326666666667	0.153980076666667	0.361769666666667	-0.157039941666667	-0.0975558436666667	-0.0682398306666667	-0.276667434	-0.0325140066666667	-0.006885881	-0.0182442126666667	-0.0558914433333333	0.0579143396666667
ATP4A	-0.0688216	0.323428	0.0306506	-0.0264442	-0.0362548	0.0370901	-0.0356197	-0.0959687	-0.0623261	-0.013393326	0.0362799	-0.041340561	-0.061403428	0.003500764	0.083760602	-0.024032769	0.021469591	0.1452006	0.102279412	0.068703337
ATP4B	-0.0932985	-0.000119149	-0.109989	-0.246636	0.000802049	-0.0803371	-0.00152902	-0.03882	-0.219056	0.186123177	-0.19319	0.038463019	0.086244537	0.156212505	-0.050614331	0.013114915	0.097636785	-0.212216409	-0.167478565	-0.276163516
ATP5A1	0.55254	-0.289307	-0.00818304	0.657236	-0.19748	-0.0190609	0.52474	-0.0806174	0.917386	0.206100256	1.00943	0.204691544	-0.078658869	-0.153445699	-0.997737374	-0.136631527	-0.119095096	-0.305385352	-0.091083564	-0.132998488
ATP5B	0.624931	-0.307316	-0.334566	0.678244	-0.160245	0.374263	0.761334	-0.0161544	1.48026	0.089989364	1.17683	0.045668851	-0.457379264	-0.632928545	-1.883756063	-0.583061932	-0.234083024	-0.453247562	-0.244543881	-0.617866117
ATP5C1	0.269561	0.14966	-0.330622	0.104397	-0.140454	0.812133	0.505681	-0.00357641	0.953165	0.002918355	1.06734	-0.21223196	-0.26871952	-0.213771262	-0.633417008	-0.121253613	-0.028044838	-0.302817975	-0.066939926	-0.403677576
ATP5D	0.097132	0.0550586	-0.0410805	0.14151355	0.2395865	0.24594325	0.1658585	0.0041152	0.1435037	-0.2105448995	0.148224955	-0.0412217015	-0.200348728	-0.276737862	-0.4022909095	-0.270259666	-0.1326188945	-0.2814622115	-0.0384782845	-0.415110532
ATP5E	0.2231445	0.346302	0.1215963	0.4622915	0.439245	0.613445	0.2772285	0.10404335	0.1710735	-0.0131591225	0.512006	-0.093250653	-0.2982856435	-0.036245604	-0.330925478	0.0174185495	-0.038189692	0.0471420055	-0.017590472	-0.084827834
ATP5F1	0.322186	-0.0652916	0.0271596	0.426722	0.00235665	0.129136	0.165568	-0.109848	0.527324	0.243760355	0.600648	0.170043029	-0.028022221	0.068091006	-0.48353979	0.041088331	0.05017984	-0.038361406	-0.032162611	0.112361794
ATP5G1	0.43638	-0.172763	-0.290479	0.0331088	-0.316122	1.10141	0.154038	-0.0119517	0.523496	0.084707923	0.628664	-0.142559763	-0.213923723	-0.369174743	-0.67487211	-0.016518851	-0.150129825	-0.17359626	0.214969028	-0.220693093
ATP5G2	0.293133	0.130728	-0.263314	0.373154	0.00948588	1.01753	0.399058	-0.0108399	0.570814	0.124058004	0.880534	-0.100554884	-0.43258146	-0.225457996	-0.542507361	-0.399597742	-0.144429553	-0.316997089	0.067270669	-0.278325386
ATP5G3	-0.044938	-0.144078	0.0332786	-0.1003118	-0.08213305	-0.01785215	-0.1724455	-0.0317426	-0.08336925	0.102545788	-0.0825746	0.001068769	0.0459812305	0.1618781305	0.061898926	0.171626492	0.061964616	0.1168637845	-0.038297476	0.1624026165
ATP5H	0.235239	0.0368437	0.0220291	0.259696	0.113731	0.570953	0.031058	-0.112328	0.266336	0.254963776	0.371467	0.09320132	-0.163187564	-0.074333638	-0.359035293	0.123244041	0.055722521	-0.058416851	0.071225224	0.03991623
ATP5I	0.140647115	0.157823	-0.169553	0.19940965	0.18308225	0.6460075	0.194548	-0.09937778	0.2845075	-0.026374329	0.4823825	-0.1642419445	-0.300250825	-0.2527067035	-0.515839515	-0.223281358	-0.107824903	-0.073458797	-0.030733023	-0.209347769
ATP5J	0.12570115	0.1373975	0.115708	0.0821495	0.137393495	0.32056735	-0.06105715	0.01028665	0.2100165	0.027218762	0.28093905	-0.0188078525	-0.1591077385	-0.04604428	-0.133883587	0.0807084135	-0.0071044315	0.0345599265	0.0166496695	0.200570612
ATP5J2	0.7692195	-0.5621885	-0.4725255	0.548524	-0.576162	1.42275	0.499472	-0.161291	1.0013355	0.3997376905	1.060585	-0.165688422	-0.912462651	-0.7658571375	-1.7418685365	-0.2947035205	-0.2480036675	-0.5724297535	0.2694226185	-0.56874633
ATP5L	0.1808825	-0.13518895	-0.0334852	0.130707	-0.1103575	0.5642435	0.178487	0.0137373	0.277888	0.042406252	0.484127	-0.050480581	-0.2699123665	-0.126652805	-0.16994741	0.1441493085	0.0119319955	-0.0704967745	-0.00233155	-0.0142691715
ATP5O	-0.0269615	0.206534	-0.111407	0.0935714	0.143366	-0.0478772	0.0422558	0.0167006	-0.0932895	0.003857719	0.0567996	-0.063484852	-0.146811891	-0.157421492	-0.067033599	0.282871283	-0.073288095	0.069272055	0.056652616	-0.029325578
ATP5S	-0.006512	-0.023204	0.00405825	-0.09374215	-0.05278255	0.12168115	-0.09174725	-0.1160961	0.1416675	-0.024330646	0.1596514	-0.0483098445	-0.0824322395	-0.0207259315	-0.2752941655	-0.019590714	-0.0104343775	0.047812654	-0.1188883785	0.000227508000000001
ATP6AP1	-0.1584885	-0.3296435	-0.2563255	-0.0158155	-0.21730745	-0.00219850000000002	0.116717	-0.1021602	0.4018545	0.0085020185	0.2202661	0.057434197	0.0302641675	-0.038700613	-0.0488978405	0.027909052	0.0141732185	-0.051949367	-0.03273093	0.0020970115
ATP6AP2	-0.221736	-0.0605295	0.0265189	0.0305673	0.141742	-0.144036	0.0296441	0.079807	0.438513	0.047628416	0.411674	-0.070515877	-0.047794329	0.046352335	0.26319844	0.205200496	0.095319959	-0.005723543	-0.079421013	0.425957044
ATP6V0A1	0.193202	-0.247833	-0.000205341	-0.161527	-0.114672	-0.211532	-0.253868	-0.0149452	-0.157893	0.161408649	-0.138268	-0.015470058	-0.0840317	0.058700766	0.161044037	0.227256076	0.061940777	0.224062056	-0.002603887	0.222819544
ATP6V0A2	0.205927	-0.0351723	0.0470908	-0.0126691	0.0232019	-0.003574	-0.111491	-0.0132379	0.063912	0.150824344	0.139652	-0.069554151	0.064150852	0.129849235	0.122503993	0.150561181	-0.096242685	0.159467003	0.01733102	0.125402018
ATP6V0A4	0.650321	0.235262	0.289859	-0.0333467	0.0716099	-0.0042336	-0.328698	-0.0413723	-0.116619	-0.252950014	-0.057288	-0.114070732	-0.103339831	-0.136117297	-0.096321482	-0.102000496	-0.016452203	-0.049071965	0.112600203	0.020042782
ATP6V0B	0.110599	-0.120448	0.0891115	0.477897	0.13502	0.897113	0.147056	0.134942	0.318635	0.105655846	0.477079	-0.096627301	-0.175516235	-0.094847887	-0.40250367	-0.018045655	-0.167880263	0.061392062	0.164729983	0.116390956
ATP6V0C	-0.0324475	0.1184651	-0.0701946	0.337439	0.0818551	0.2092095	0.25678585	0.0349855	0.2368735	0.0654750845	0.3827515	-0.051399583	-0.2043312815	-0.226923583	-0.436997913	-0.335734676	-0.1860205295	-0.042922572	0.1362465845	-0.1114721555
ATP6V0D1	-0.064935	0.197146	-0.0732544	0.286453	-0.0443605	0.197298	0.213511	-0.0475045	0.0794534	0.044609025	0.0459331	-0.092452671	-0.20927942	-0.007229465	-0.306399943	-0.412271372	-0.071915775	-0.027137653	0.146463274	-0.041401251
ATP6V0D2	0.144741	-0.1403845	-0.0356155	-0.24897325	-0.08332	0.1086983	0.0388266	-0.229572	0.0628453	-0.0831992055	-0.151855	0.027890863	-0.058850585	-0.0708923205	0.067471208	-0.229391635	-0.0326336915	-0.001518978	0.0871633445	0.1198100145
ATP6V0E	0.316444	-0.331228	-0.2642585	0.404584	-0.13929225	1.30111	0.476068	0.1626855	0.8839405	0.21620841	0.9561425	0.0105595125	-0.124050085	-0.1904781275	-0.903083966	-0.2077912815	-0.064396204	-0.2966995565	0.168817545	-0.1799793565
ATP6V0E2L	0.706918	-0.235577	0.244884	-0.23695	-0.170731	-0.25558	-0.270282	-0.116382	-0.111347	0.082585762	-0.215549	0.032800466	0.068230358	0.023833535	0.106478185	0.459511049	0.104068486	0.136562941	0.091857463	0.097137367
ATP6V1A	0.038154	0.05329695	-0.0565966	0.113833	-0.0121934	-0.0677931	0.011380835	0.1225753	0.0642725	-0.049233685	0.237432	0.135264546	0.0884673945	0.125939148	0.2541048665	0.055737438	0.06099132	0.0592211655	0.0108167515	0.015696603
ATP6V1B1	-0.07453105	0.0185515	-0.023681765	-0.02723805	0.04265735	0.01924665	-0.05732235	-0.023090425	-0.0936501	0.115935602	-0.14439	-0.0121302995	-0.0149867145	-0.0446454	0.094965896	-0.0203801495	0.028284976	0.091239917	0.0136019925	0.1838092635
ATP6V1B2	0.201858	-0.0809947	-0.0512213	0.189804	-0.0364726	0.337827	0.234059	0.047867	0.38378	0.096610297	0.363087	0.022039025	-0.221167767	-0.10451158	-0.127782915	-0.155883524	0.026552443	-0.093034251	-0.000158833	-0.129640132
ATP6V1C1	0.02253	0.21033215	0.1637582	0.163276035	0.11894375	-0.03064075	0.0269195	0.1243645	0.12987995	0.191543712	0.0459365	0.065510818	0.040715885	0.136229142	0.0117924465	0.119744931	0.027932948	0.0968621735	0.095561664	0.19575628
ATP6V1C2	0.29694225	-0.1173055	-0.0580733	0.42353455	-0.0470106	0.123373	0.396609	-0.13133615	0.5958145	0.1752539205	0.364922	0.2676253235	-0.209078975	-0.1587217035	-0.7815158945	0.101913484	-0.0810622055	-0.407586305	-0.0852686205	-0.233110974
ATP6V1D	0.182605	0.020013	-0.215825	0.193826	-0.115207	0.0982572	0.207389	0.0707282	0.735428	0.09338315	0.511677	-0.106185881	-0.216674159	-0.107027018	-0.06216993	-0.081920892	-0.05870605	-0.114024879	-0.056334822	-0.345051686
ATP6V1E1	0.316246	-0.17481	-0.372798	0.299828	-0.440589	0.16875	0.226176	0.0609104	0.917497	0.233734323	0.96993	-0.077868775	-0.047935284	-0.207354191	-0.777379941	-0.16073514	-0.086816745	-0.143234664	0.123937544	-0.186959278
ATP6V1E2	-0.0686514	-0.254327	-0.0365794	-0.10024	-0.127255	-0.0977053	-0.0810003	-0.00495698	0.094627	-0.16040497	-0.238297	-0.063865408	-0.130176693	-0.128468988	-0.182007128	-0.102622334	-0.066398131	0.045438765	-0.089366848	-0.471172859
ATP6V1F	-0.00679878	0.255898	-0.00837405	0.259483	0.305623	0.592723	0.109028	0.150846	0.190072	-0.259514044	0.315549	-0.096412182	-0.272116559	-0.088752471	-0.345126483	-0.334992909	-0.094042891	-0.103684978	-0.061189014	-0.107422025
ATP6V1G1	0.200823	-0.271289	-0.293339	0.189496	-0.0290237	0.400234	0.171316	-0.164748	0.428114	-0.071256155	0.514222	-0.093678709	-0.014642885	-0.154687343	-0.455579193	-0.035393428	-0.023898244	-0.070712829	-0.158314805	-0.090348858
ATP6V1G2	-0.17659	-0.0157489	0.167828	-0.0192732	0.0971023	0.0273578	-0.0642369	-0.105896	-0.132759	0.053570792	-0.164701	-0.022246137	-0.06916499	0.185376251	0.27066338	0.152493551	-0.010698465	-0.018327474	-0.041637523	0.214743173
ATP6V1G3	-0.067545	-0.352579	-0.0165486	-0.0740748	0.012167	0.0244339	-0.177433	-0.21444	-0.141837	-0.128205974	-0.119095	-0.085523938	-0.00443124	-0.01615035	-0.102313181	0.096149004	0.006648231	0.103843832	-0.429353907	0.058062182
ATP6V1H	0.1524775	-0.201656445	-0.0296555	0.1822148	0.374745	0.06028825	0.17509655	0.03411535	0.443603	0.2161658625	0.3397275	0.1547251305	-0.1914707045	0.080152286	-0.027199091	0.123387432	0.1129138845	-0.0821548715	-0.0847094945	-0.0104787355
ATP7B	-0.206411	-0.121955	-0.0776939	-0.162895	0.0341685	-0.141857	-0.13052	-0.113774	-0.163556	-0.036546428	-0.206813	-0.054680064	0.14276643	0.094311258	0.178530679	0.132455148	0.002072177	0.16425878	0.008291227	0.171918768
ATP8A1	0.0261522	0.171006	-0.088091	-0.0800117	0.0357067	-0.0605798	0.0448019	0.0969037	0.181817	0.00143802	-0.28679	0.074449118	0.219481475	0.11604508	0.140913858	-0.070457806	0.090044808	-0.026743363	-0.117294018	0.052011613
ATP8A2	-0.0921283	-0.0709107	-0.0595595	0.127048	-0.0682522	0.161361	0.105559	0.0685142	0.111504	-0.100801409	-0.00952435	0.153902828	-0.239123368	-0.128540755	0.146689502	-0.136880155	-0.194988549	-0.024220971	-0.159167665	-0.194843887
ATP8B1	-0.268966	-0.10907	0.0357309	-0.210522	-0.149435	-0.0589225	-0.136723	-0.0617353	-0.0548176	0.150643078	-0.0268614	0.027505696	0.018023711	0.185154098	0.377463898	0.229475425	0.115107533	0.132884062	0.057742982	0.190166291
ATP8B2	-0.177879333333333	0.0815486666666667	0.000666356666666666	-0.0367043	0.16521556	-0.054325	-0.0576049666666667	0.00752003333333333	-0.128445833333333	-0.144759523	-0.2354648	-0.0769907403333333	0.0650626323333333	0.00396354499999999	-0.0612868433333333	-0.0871539036666667	-0.0707229456666667	-0.0127056923333333	-0.303737644333333	-0.127172110666667
ATP8B3	-0.141822	0.0894709	0.004593905	0.0574847	0.0971216	0.0039783	-0.035401	0.04328955	0.06395125	-0.142975755	-0.03297615	0.0098081175	0.0135907515	-0.033497263	-0.1216431115	-0.018423298	-0.0365764795	-0.172418973	0.318504207	-0.1218898625
ATP8B4	-0.0624925	-0.151888	0.111405	0.147107	0.131461	-0.0345296	-0.324444	-0.104578	-0.0671606	0.164561314	-0.122784	0.043129941	0.176204452	0.094084902	-0.116834447	0.211243781	0.063239387	-0.002564532	0.155084535	0.277408981
ATP9A	0.36617975	0.2021395	0.0502847	0.029075	0.0286031	0.00610905	0.03532145	-0.020521015	0.08051675	0.120772804	0.1524445	-0.010576285	0.2413332055	-0.0409667475	-0.278693564	-0.087795073	-0.026530383	0.097172616	-0.0507060105	0.114603605
ATP9B	0.29648	-0.2370129	-0.0208535	-0.0481045	-0.1413309	-0.07257015	-0.0984307	-0.02606073	-0.1173502	-0.012773351	-0.016972	0.088787626	0.1668555725	0.060797663	0.1919269475	0.2052564605	0.060140893	0.1378108075	0.189329224	0.1658514195
ATPAF1	-0.0821465	-0.2908544	-0.214083485	-0.09029985	-0.157315	-0.09896695	-0.1286689	-0.0837088	-0.0746747	0.1455787645	-0.034849	-0.019362722	0.378209967	0.140373044	-0.109251672	0.247957856	0.0207375855	0.0111192235	-0.025027708	0.187489158
ATPAF2	-0.186534	-0.0120368	0.0810868	0.00158028	0.0933267	0.145682	-0.0339706	0.0334446	0.0463357	0.042148891	-0.0362445	-0.030881833	-0.097421432	0.023441744	0.081795272	-0.032286966	0.048708798	-0.123048173	-0.055175416	0.041448451
ATPBD1B	-0.0634723	0.0426566	-0.450412	-0.244356	-0.18644	0.396965	-0.0590462	-0.0694169	-0.057921	-0.335827755	-0.219189	-0.241603409	-0.743209705	-0.493963974	-0.653011126	-0.159278859	-0.197705907	-0.231799433	0.005745267	-0.653008094
ATPBD1C	0.209606	-0.248138	0.0140096	-0.0351648	-0.105705	-0.207936	0.0253054	-0.133707	0.120472	0.130290817	0.471688	0.084612096	0.072492086	0.202639847	0.064089979	0.204667538	0.029733099	0.043870902	-0.062824842	-0.065655023
ATPBD3	-0.186621	0.157597	-0.298985	-0.0434645	0.0776439	-0.0885418	-0.078473	0.0271453	-0.0217059	-0.288725916	0.16803	0.007626631	-0.122192975	-0.253121284	-0.298272073	-0.240816865	-0.151054756	-0.078216838	-0.050525425	-0.417609053
ATPBD4	0.09766715	0.037552745	0.0728906	-0.1506897	-0.0439967	0.1459175	-0.0533882	-0.00936765	0.0824563	-0.140672409	0.1741169	0.2307429435	0.161769942	0.1136173725	-0.0963583775	-0.0639242275	0.0549034655	0.003455299	0.131735926	-0.014509339
ATPIF1	0.438279	0.0717295	0.183472	0.268722	0.00990971	0.867919	-0.0271128	-0.0238011	0.305998	0.292436243	0.475641	0.191673329	-0.102942895	0.025094801	-0.462751759	0.122669969	-0.083716301	0.008340729	0.264772209	0.296469441
ATR	0.168076	0.0500899	-0.0755093	-0.0355368	0.106393	-0.00666778	0.0203822	-0.0581277	-0.16766	0.062650992	-0.0217293	0.156420207	0.11951556	0.11026041	0.250701244	0.119101878	0.065685747	0.175412158	-0.014321411	0.164842725
ATRN	-0.08552625	-0.1322885	-0.18733365	0.02386935	0.02121595	0.04494705	-0.0562104	-0.057366855	0.0725398	0.1140973995	0.230089	0.1330707395	0.1786460075	-0.008784252	-0.0515374505	-0.102102967	0.044439296	0.065495397	-0.059647267	-0.1131523145
ATRNL1	0.0725822666666667	0.00287874933333333	0.112866603333333	-0.0814973	-0.0352620333333333	-0.0572244	-0.0445997266666667	0.07168404	-0.00918353333333333	-0.0428731496666667	0.0589442666666667	0.0675102256666667	0.0138986716666667	0.021758943	0.115799577333333	0.0830062573333333	0.0908481696666667	0.0617210726666667	0.104806464	0.0694036126666667
ATRX	0.074183	0.0305310666666667	0.747741	0.0904323333333333	-0.167744	-0.0976642333333333	0.189443166666667	0.0888412333333333	0.0610408666666667	-0.046326329	0.131691633333333	0.0914482486666667	-0.0764357983333333	-0.0247956456666667	-0.304762322666667	-0.0595872493333333	0.002350054	-0.110890378666667	-0.127046428666667	-0.0427192846666667
ATXN1	0.187502	-0.177385	0.0612682	0.049621	-0.0482059	0.0370901	-0.111536	-0.0241242	0.1525	-0.12948765	0.0693931	-0.039804648	0.051013155	0.019090866	-0.098867399	-0.018262786	-0.04791764	-0.087254375	-0.049063483	-0.132041409
ATXN10	0.135012	0.0401417	0.0856134	-0.145492	0.429696	-0.252599	-0.0993687	0.741405	0.534414	-0.024554754	0.696081	-0.115227265	-0.066095202	0.321998951	-0.247241489	-0.836199452	-0.086488956	0.025691493	-0.171528148	-0.251230539
ATXN2	-0.0688328	-0.0926692	0.031442	0.106863	-0.0531742	0.0706312	0.0455872	0.272692	-0.017225	-0.143241186	-0.0448445	-0.174589464	-0.112350714	-0.063371237	-0.205591932	-0.012859163	-0.190322662	0.022877902	-0.040665866	0.006460714
ATXN2L	-0.0488956666666667	0.099825	-0.150571666666667	0.0642382666666667	0.084029	0.0116817	-0.0648824	0.00331689333333334	-0.125523666666667	-0.0243088873333333	-0.088286	-0.0670311786666667	-0.068915132	-0.0285259743333333	-0.123336171	-0.102820181666667	-0.0707094556666667	-0.049056385	-0.0770385623333333	-0.170237754333333
ATXN3	0.0587877	0.0284802333333333	0.0825733666666667	0.0485501266666667	0.0905882633333333	-0.0996537	-0.00595665933333333	0.09807623	0.124753833333333	0.101679435	0.268090533333333	0.189499618333333	-0.0483384446666667	0.140127532333333	0.096686269	-0.00305038933333333	0.003091588	0.0747957283333333	0.0283307886666667	0.231136932666667
ATXN7	0.25971465	0.0012455	0.06288655	-0.1478221	-0.051376	0.048311005	-0.0907374	0.0783816	0.0599754	0.025422337	-0.00894555	0.134797828	0.326706951	0.0064092245	0.0689154955	0.1760289415	-0.0946597875	-0.0192177535	-0.1070376285	0.1093633365
ATXN7L1	0.464706	0.1753335	-0.0023705	0.0609138	0.1484089	-0.04946145	0.07481355	0.0656673	0.06499471	0.116197493	0.178119	0.038824489	-0.039659847	-0.0128904465	-0.1048006965	-0.0238713965	0.043180051	0.0088150475	-0.0089591695	-0.09505177
ATXN7L2	0.06176355	0.13834665	-0.1490645	-0.018483	-0.1061615	0.1782285	0.172774	0.1844927	-0.10471875	-0.368399278	-0.0753696	-0.056733253	-0.320331899	-0.354268098	-0.270036008	-0.2550919705	-0.2065574765	-0.207972633	-0.0032408955	-0.4382437225
ATXN7L3	-0.274844	0.144744	-0.0792657	-0.0221351	0.172929	-0.0207743	0.0291202	0.21608	-0.278841	-0.207927264	4.04e-05	-0.084874086	0.014956967	0.011278022	0.167998203	0.047990863	-0.04151907	0.142575547	-0.0147618	0.053059423
ATXN7L4	0.572448	0.15774	0.00409217	-0.0435778	0.0987881	-0.0346062	0.0684025	-0.0315203	-0.0301883	-0.18082163	-0.184817	-0.193432529	-0.20435022	-0.195705029	-0.257148334	-0.296372661	-0.055670902	-0.251119946	-0.229238721	-0.427866606
AUH	0.43927	-0.170043	-0.194576	-0.441602	0.312701	-0.145972	-0.496896	0.549604	-0.598097	-0.569551899	-0.348439	-0.165101497	-0.149207497	0.005163403	-0.079516949	-0.527356063	-0.168799779	-0.007569521	-0.435652429	-0.179401759
AUP1	0.187325	-0.0568352	-0.39469	0.404618	-0.300476	0.320149	0.366969	-0.03086	0.922289	0.362942768	0.918274	-0.085869554	-0.26486543	-0.434998557	-1.015613656	-0.048743907	-0.210591127	-0.184105244	-0.020243402	0.302798766
AURKA	-0.154082	0.100533	0.128666	0.371636	0.156334	-0.0633886	0.179252	0.15581	0.0868746	0.018642016	0.181684	0.101129041	0.12802259	0.149785416	-0.153423078	-0.296523528	0.060893256	-0.064498065	0.026517849	-0.161585211
AURKAIP1	0.261231	-0.00818982	-0.459585	0.321841	-0.265792	0.673872	0.115931	-0.119906	0.422441	0.265219575	0.440954	-0.118129496	-0.473929225	-0.429414966	-0.764176621	-0.223040636	-0.27260493	-0.157038004	0.080445652	-0.059454597
AURKB	0.892234	0.180621	-0.20561	-0.645998	-0.37701	-0.243914	-0.276056	-0.0728746	-0.322538	-0.207694334	0.371109	-0.218374831	-0.109445633	-0.318086515	0.315151127	0.453860142	0.176188782	0.212071629	0.20538987	0.052537668
AURKC	-0.187553	0.113923	-0.399804	-0.266507	-0.208477	-0.0629071	0.138655	0.0149075	-0.101984	-0.194763651	-0.113896	-0.247461883	-0.078699447	-0.162078237	-0.205848106	-0.549233972	0.20571005	0.051771302	0.152634974	-0.511594578
AUTS2	1.69000000000002e-05	-0.03900985	-0.1097825	0.06196435	0.018277	0.0856296	-0.0526415	0.036867	0.0420555	0.168880078	-0.0539506	-0.0848261415	0.300746674	0.0049334935	0.137333607	-0.0327168425	-0.0414531355	0.11646246	0.3565450085	0.0037997165
AVEN	-0.365082	-0.182697	-0.297856	-0.347077	-0.380386	0.158808	-0.214826	-0.100798	-0.310082	-0.329696435	-0.583022	-0.168739862	-0.272181881	-0.293575675	-0.368243668	-0.11759089	-0.117436658	-0.08406623	-0.007864767	-0.660413802
AVIL	-0.0240072	0.0635580333333333	0.138946766666667	-0.0034118	0.0839761333333333	-0.0887322	-0.150786766666667	0.0731483666666667	0.0281550633333333	0.078260631	-0.102206333333333	-0.0622734276666667	0.065112806	0.0938880473333333	0.137733542666667	0.0854637296666667	0.066513142	0.123317724666667	0.046465716	0.239838380333333
AVP	-0.0155399	-0.158007	-0.627414	0.1372	-0.139345	1.06761	0.0353561	-0.0307728	0.504822	-0.104001231	-0.0265417	-0.198517111	-0.481326047	-0.609674568	-0.710529637	-0.302237842	-0.205610216	-0.411042493	0.335852266	-0.549664168
AVPI1	0.223412	-0.0818246	-0.0392638	0.39439	-0.204654	0.319539	0.111147	0.132368	0.27293	0.399803621	0.0547257	0.216129141	-0.099534872	-0.104838679	-0.650686672	-0.240432997	-0.151106926	-0.054940849	0.085866311	-0.300437439
AVPR1A	-0.0133483	0.0493564	0.0852154	-0.145606	0.0251254	0.0152952	0.140223	0.229104	-0.0671606	-0.202518598	0.133974	-0.36309551	-0.099859543	0.074150441	0.385637622	-0.238826221	-0.101981443	0.000365315	0.051771824	0.023111274
AVPR1B	-0.284074	0.06628	-0.20745	-0.198956	-0.145749	0.179701	0.00341123	0.0726105	-0.343905	-0.300828965	-0.344257	-0.030031759	0.041324748	-0.088111484	0.232387753	0.017973228	0.109013754	-0.035213181	-0.032697411	-0.445619554
AVPR2	-0.10005045	-0.222204	0.02851985	-0.0906328	-0.2917105	-0.0460793	-0.10528705	-0.057026294	-0.057095255	0.2729171715	0.05556	0.1434197065	0.112774915	0.1392630355	0.1279162625	0.2024769125	0.0777969765	0.1128292265	0.0334426255	0.263025761
AXIN1	0.148747	-0.311908	0.053724	-0.0584919	-0.10074	-0.0753301	-0.14967	-0.109005	-0.0753511	-0.030037612	-0.0833037	0.141606051	0.108188708	-0.032627817	0.081172652	0.226220453	0.09668977	0.136720778	0.025883263	0.206817599
AXIN2	-0.118544233333333	-0.11377	-0.160967	0.0504948666666667	-0.0903642866666666	-0.132471	-0.1073424	-0.0345866066666667	-0.136015	-0.0320391153333333	0.00870053333333333	-0.208457734333333	0.0176443513333333	-0.225592312	0.0354551273333333	0.0829725386666667	0.0558375896666667	0.133289405666667	0.0460869466666667	0.119419999333333
AXL	0.620981	-0.195772	0.0355623	0.549262	0.0774647	-0.0629963	0.340823	0.0862271	0.825793	0.486321995	0.683202	0.428588902	-0.180953804	0.123500858	-0.690350011	-0.107359295	-0.104129403	0.090605418	0.16616385	-0.032117174
AXUD1	-0.130453	0.0474758	0.114334	0.0960164	0.0486819	-0.124645	0.17482	-0.0367555	0.018501	-0.215137023	0.0995918	-0.120624203	-0.051275893	-0.125601853	-0.083952844	-0.326637657	-0.073627103	0.009657815	-0.065421525	-0.376728366
AYP1	0.0118609	-0.1313063	-0.2081561	0.1134415	-0.181544	0.49282	-0.09062125	-0.0271695	-0.0743615	-0.077295631	0.1767635	-0.1049589675	-0.094467938	-0.2348428715	-0.4202021905	0.0011445055	-0.0773149695	-0.153125816	0.037552443	-0.0711063335
AYP1p1	0.115767	0.272736	-0.0684186	0.0204805	-0.0211904	0.67343	-0.0439476	-0.0737439	0.0415224	-0.108774415	0.146518	-0.19783874	-0.263422601	-0.158030333	-0.730482394	-0.081146424	-0.248951526	-0.064987213	0.069150465	0.001123669
AYTL1	-0.06594605	-0.3101172	-0.1555632	0.157942295	-0.2285695	-0.0100336585	0.085124	-0.09583655	-0.092194745	0.1157552425	0.09916995	0.086423185	0.1281168095	0.058452982	0.0776852305	0.048237911	0.138908906	-0.0178087765	-0.067504836	0.084959811
AYTL2	0.00290836666666667	0.0455101666666667	0.0418831	0.2337157	-0.165319666666667	-0.0467576666666667	0.166630633333333	0.0662223333333333	0.207187533333333	0.00810989666666669	0.2020304	-0.226932679666667	-0.181727061	-0.238430373333333	-0.418759772333333	-0.356692946333333	-0.10466334	-0.0894361816666667	-0.0553082233333333	-0.143798478
AZGP1	-0.0873539	-0.10293305	0.0718221	-0.0072775	-0.0041335	0.39663	-0.1783584	0.025568305	-0.1796205	0.116795479	0.11407405	-0.004215409	0.046107355	0.0399624325	0.038625693	0.1663687345	-0.064087043	0.0427269075	0.046831659	0.2134031905
AZI1	-0.03278585	0.108222	0.0817933	-0.0769135	-0.020012	0.081763555	0.065365	0.0064554	-0.08616115	-0.169306842	-0.143451245	-0.16402694	-0.0121877295	-0.094722981	-0.1135036305	0.011340831	-0.12600647	-0.082578784	-0.1701497975	-0.1200139735
AZI2	0.01379815	-0.15645185	0.13353135	0.1348395	0.1567365	-0.1845305	-0.02362605	-0.003731	0.12823425	0.083633597	0.172187	0.1141604545	-0.0294422205	0.138481317	0.1095069985	-0.057960446	0.000137244999999999	0.0846767025	-0.021427662	0.044799807
AZIN1	0.209409	0.285172	-0.0819794	0.199941	0.248447	-0.0377162	0.0712056	0.163753	0.193668	0.138931255	0.249308	0.003749287	-0.137613596	0.10869277	-0.093380716	0.741983884	0.097580277	-0.006388555	-0.031884612	0.010576125
AZU1	-0.124444	0.0842364	0.129452	-0.00508231	0.181215	0.238462	0.0920608	0.0609662	0.133971	-0.090442949	0.124765	-0.036793455	-0.078782579	-0.04688054	-0.140227775	-0.164869089	-0.074028302	-0.152669808	-0.079351999	0.002670006
B2M	0.3625985	-0.0045434	-0.2180904	0.30081535	0.09799165	1.02904385	0.40471065	-0.022871	0.60652445	0.2717969975	0.63073385	0.1855909465	-0.2110270245	-0.274220573	-0.872031534	-0.0805585365	0.006810677	-0.383096272	0.1052491815	-0.1356318265
B3GALNT1	-0.02365595	-0.0751782	0.1167511	0.08183905	-0.1909578	0.0338664	0.03620535	0.0916836	0.04060125	0.123104817	0.0149781	-0.0386103095	0.033145885	0.1485011435	-0.0349251985	-0.0686877695	0.046613171	0.036730829	0.0044739345	0.072061305
B3GALNT2	0.126193	0.03507	-0.0582847	-0.09411513	-0.108008	0.15012385	-0.09457945	-0.07662925	-0.193555	-0.0335631975	-0.10722795	-0.0151688525	0.0112001985	0.0019033325	0.1380805745	0.060142988	0.042026567	-0.014815557	-0.054522083	-0.0624232585
B3GALT1	0.043893	0.223961	0.170428	-0.00063375	0.156577	-0.128063	-0.0114274	0.106402	-0.0510678	-0.158244475	0.125989	-0.11100548	0.052537805	0.046933046	0.37522448	-0.22179453	0.06390085	0.201251391	-0.18792375	-0.089310138
B3GALT2	-0.176364	-0.10407135	0.0487263	-0.16942285	-0.16659822	0.04704295	0.04217988	-0.047462705	-0.07654395	-0.0615450865	-0.1866495	0.1091021065	0.0216269775	0.121148712	0.084739473	0.1443812695	0.037125803	-0.1048233835	-0.168132166	-0.029698537
B3GALT4	0.3430825	-0.0549925	0.0446041	-0.0083311	-0.100807	0.02887995	0.01414985	0.05532075	-0.17461	-0.0449305365	0.0521645085	-0.1000158045	0.0251046255	0.064429405	-0.0184706035	0.0478645875	0.074256091	0.078405893	0.07827919	-0.0497881605
B3GALT5	-0.0081497	-0.0333555	-0.124612	-0.13936525	-0.157788	0.071754615	-0.101782	-0.03445075	0.14758405	-0.185672232	-0.129547	0.111424753	-0.132498063	-0.00665165200000001	0.0495941675	0.126673246	-0.092510732	0.011740716	-0.0113750645	-0.141837646
B3GALT6	0.115619	-0.0223832	0.0175401	0.165012	0.0864458	-0.0541438	-0.0353346	-0.104779	0.0408657	-0.058351936	0.0759506	0.013809808	-0.09307905	-0.022366379	-0.016393947	0.188819854	0.040717278	0.023642806	-0.139871875	0.129540721
B3GAT1	-0.0200814	0.0275425	-0.122439	-0.127709	-0.0016245	0.0532337	0.00188011	-0.0848279	-0.0534799	0.284579128	-0.0506226	-0.052490708	0.10998497	0.117470544	0.344845987	-0.096177195	0.116043504	0.033589167	-0.011764021	-0.027218459
B3GAT2	0.254765	0.125405	0.14963	0.337489	0.31302	-0.0645369	-0.14569	0.139852	0.228241	0.033148295	0.45181	0.270028231	0.084725331	0.229009115	-0.043075124	0.08245897	0.025730255	0.137849066	0.169774089	0.084890973
B3GAT3	0.0868206	-0.305017	-0.144175	-0.0180486	-0.187893	0.207127	0.1303	-0.0701294	0.221916	0.011571397	-0.146755	-0.129311458	-0.05537117	-0.080168302	-0.264745267	-0.042803369	-0.189841678	-0.076201868	-0.233892573	-0.078408595
B3GNT1	0.239707	-0.348716	0.0718246	0.0805048	-0.335887	0.0800212	0.088166	-0.0165763	0.153315	0.375813367	0.590171	0.149990788	-0.112709116	-0.027819245	-0.227692184	-0.204817819	-0.056366342	-0.05842002	0.194604357	0.176421379
B3GNT2	0.55712	-0.153365	-0.204357	-0.386888	-0.656805	-0.283536	-0.362024	-0.149861	0.217431	0.501641774	-0.140497	0.336295477	0.10541788	-0.071656214	0.380023922	0.558143209	0.225435162	0.253382462	0.096363792	0.719628847
B3GNT3	-0.25465	0.0450661	-0.247199	-0.0191773	0.138393	0.0579389	0.107511	-0.163732	-0.0678495	-0.091295118	-0.0720026	0.021462424	0.161838161	0.002514937	0.063094442	-0.244697521	0.00392395	-0.06177018	0.100097547	-0.186061151
B3GNT4	-0.1844375	0.0396165	0.03274155	-0.15066	0.1057031	-0.03545045	-0.14488795	-0.055909928	-0.1106522	0.0060052275	-0.28481735	-0.075968046	0.078097663	0.0560138495	0.3604364635	-0.0062055895	-0.098563169	-0.030071729	-0.020714068	0.178187721
B3GNT5	0.17126	-0.0350722	0.00654147	-0.0777344	-0.0893591	-0.27166	-0.141511	-0.0491626	-0.114709	0.061040538	-0.103051	0.128315931	0.13006185	0.109145153	0.332982322	0.135550298	0.258297193	0.130072763	0.049959147	0.305056842
B3GNT6	0.034296	0.1076817	-0.16536871	0.035759	0.0805622	0.23618005	0.2269095	0.04606195	0.3700655	-0.054427064	0.3139995	-0.202797179	-0.1909058435	-0.273316053	-0.359382021	-0.3786885765	-0.000920346499999995	-0.1052849525	0.042387273	0.3131225505
B3GNT7	-0.0749099	0.112137	-0.0476494	0.0947023	-0.0362041	0.123481	0.104572	-0.110389	-0.207223	-0.177151951	-0.215762	-0.045677525	-0.119796655	-0.040641058	0.019783295	0.1024304	-0.071268164	-0.020662327	0.112997178	0.033916701
B3GNT8	-0.347412	0.180171	-0.0420272	0.0515972	0.201522	0.0534708	0.116059	-0.0469181	0.00720227	-0.102528971	0.0254352	-0.107489107	-0.137893535	-0.055863273	-0.068364678	-0.288829274	-0.000858094	-0.260143888	-0.033358667	-0.227756855
B3GNTL1	0.0509463	0.188943	0.17063	-0.0189662	0.110137	0.126291	0.201926	0.0560032	0.1761	-0.033416092	0.184632	-0.088800744	-0.084322722	-0.251527676	-0.280164243	-0.226848071	-0.068406452	-0.1413598	-0.117942977	-0.102027881
B4GALNT1	-0.07455475	0.1844475	0.04229385	0.04005295	-0.06159245	0.20131	0.134553	0.01594015	0.0607229	-0.295840874	-0.17800925	0.002285567	-0.0142703415	-0.1032569175	-0.1105756975	-0.201102061	-0.116751225	-0.1896942445	-0.1309271965	-0.253315146
B4GALNT2	-0.0428451	0.135876	-0.108175	0.0369297	0.0930693	-0.0364541	-0.443317	-0.0704218	0.108951	-0.141765448	-0.147427	-0.112995759	-0.009264123	-0.190251455	0.084018547	-0.147318788	0.110663428	0.064131998	-0.096669764	0.069982304
B4GALNT3	-0.0508066666666667	-0.123113466666667	0.100934333333333	0.0901054333333333	0.067209539	0.0032742	0.0258279666666667	0.0517551666666667	0.033679398	-0.224297381	-0.139681	-0.089443923	-0.590320663333333	-0.0787347406666667	-0.159341068666667	-0.214110848333333	-0.183519053	-0.213945522333333	-0.175400144666667	-0.132755183666667
B4GALNT4	-0.312014	-0.218209	-0.204418	-0.058728	-0.0276649	-0.5941	-1.51824	-0.045715	-0.280464	-0.107896473	-0.559117	-0.167300822	-0.179306214	-0.071707937	0.00014935	-0.270596412	0.002312768	-0.033773669	0.344688856	-0.029163328
B4GALT1	-0.00262467	-0.421217	-0.121503	-0.0350131	-0.0512331	-0.141506	0.0105508	0.113795	-0.00137603	-0.021764055	0.21217	0.120545139	0.18963936	0.035488472	0.234724364	0.034916133	0.146438536	0.099454464	-0.083128915	0.070215932
B4GALT2	0.0396865666666667	0.0105136333333333	0.0301759666666667	0.193686266666667	0.143990666666667	0.0489263633333333	0.0846202333333333	0.0342042	0.207504666666667	-0.147377723666667	0.0724582333333333	-0.0834207593333333	-0.094246395	-0.0889589166666667	-0.329130693333333	-0.103542288333333	-0.0912121866666667	-0.117617018333333	-0.0872077176666666	-0.0834636106666666
B4GALT3	0.134975	0.309871	0.0267052	0.276493	0.0745671	-0.00604407	0.0995721	0.0337091	0.340321	0.264244883	0.293695	0.236379638	-0.318383481	-0.079079983	-0.332853215	-0.352399873	0.162754546	-0.135097662	0.031436641	0.194232169
B4GALT4	0.268519	-0.231167	0.0898403	-0.144882	-0.0736161	-0.116274	0.0595509	0.145625	0.159315	0.178333148	0.104216	0.065526735	-0.129097869	-0.138015851	-0.215789011	0.217585753	-0.02019257	0.064562013	0.043950102	0.004537529
B4GALT5	0.255174	-0.198195	-0.03281775	0.156417	0.0215302	-0.2196065	0.000556949999999994	-0.0101272	0.30908	0.0489603805	0.501779	-0.015815396	-0.002974884	0.0316270395	-0.1039050745	-0.222311032	-0.0270534855	-0.0169050765	-0.1854220195	0.1556700365
B4GALT6	-0.0814245	0.007623885	0.17097745	0.0374724	0.0074592	-0.11937745	-0.121586	0.07394215	-0.05742275	0.047698821	0.0573662	0.0611919705	-0.0131257615	0.0917678615	0.133624814	0.3983889165	0.017181858	-0.1493141465	0.2712759435	-0.003293899
B4GALT7	-0.0467577	0.355819	-0.0542509	0.174768	-0.0109263	0.361202	0.0953232	0.0845636	0.280395	-0.046176299	0.139478	-0.097991114	-0.095034148	-0.067806699	-0.115023645	-0.084115276	-0.051384496	-0.074264426	0.176613849	-0.060973724
BAALC	0.12624	-0.4195705	-0.5382656	0.2829838	-0.1847445	1.1156164	0.252936	-0.0588859	0.7160102	0.0363853585	0.144874	-0.1096737065	-0.709475706	-0.5587288585	-1.1092695705	-0.2406466745	-0.2955093705	-0.444271521	0.364435369	-0.350716993
BAAT	-0.11659	0.520541	-0.0283341	-0.221945	-0.118298	0.0887481	-0.00233058	0.00673119	-0.00530193	-0.144884571	-0.0241136	-0.178968536	0.027160152	-0.019439925	-0.119114111	-0.264939885	0.07643413	-0.117222136	-0.135471912	0.04309202
BACE1	-0.401996	0.256401	-0.159555	0.0105086	0.0528452	-0.186986	-0.0212572	-0.233456	-0.148936	-0.037158942	-0.149004	0.032442702	0.048709043	0.027519978	0.023480083	-0.122065186	-0.027792567	-0.047866047	-0.036010748	-0.159447299
BACE2	0.1959985	0.0450345	0.1343315	0.0764777	0.12775345	0.14200189	0.05401235	0.0393203	0.0110502	-0.051290184	0.3902915	0.021483639	0.062198332	0.078155662	0.040599918	0.3155840265	-0.0630140505	0.0833331305	0.0232586505	0.1194075575
BACH1	0.00087365	0.101259525	0.0443727	0.0839267	0.07210675	-0.2395821	0.143838	0.21256295	0.1120835	-0.114314227	0.03291525	0.0094864155	0.0723830425	-0.005751422	0.0970978165	3.61475e-05	0.170510065	-0.1308570875	-0.0688001875	0.1230328695
BACH2	-0.0595394	0.150649	-0.0524082	-0.122297	0.405087	-0.0178885	0.152394	-0.0506845	-0.0143787	-0.147168505	-0.105331	0.074319993	-0.110089894	0.00096349	0.300755256	0.04492377	0.023352579	0.020032796	0.026462547	0.112198897
BAD	-0.0864199	0.0156139	-0.217884	0.136392	-0.223126	0.52842	0.168356	-0.101836	0.0985767	-0.014327253	0.23409	-0.069616457	-0.319257948	-0.169707699	-0.300383245	-0.366409852	-0.094963764	-0.086718079	0.116845406	-0.069333962
BAG1	-0.0406877	-0.202474	0.0446657	0.0934741	0.105167	0.209986	0.0800862	-0.0862024	0.194513	0.064326876	0.237136	0.093003546	0.105092495	0.066075225	0.110217747	0.099247136	0.028459587	0.094391688	0.158843319	0.313872495
BAG2	0.308779	0.0611115	0.0923777	0.274726	0.174333	0.00362345	0.0811015	-0.0457467	0.18425	0.120527055	0.00137978	0.100934887	0.068605482	0.132324835	0.094959515	0.148570964	-0.098225154	0.048853405	-0.082478503	0.026224863
BAG3	0.10267765	0.02982135	0.04221395	0.4047015	-0.073664	0.0020721	0.0643428	-0.015778155	0.488503	0.069569097	0.18951085	0.101385324	-0.0883307555	-0.408814134	-0.3021149255	-0.1625822975	-0.065050945	0.107145125	-0.026962455	-0.033790702
BAG4	-0.0324565	-0.043512	0.071241	0.00242005	-0.115563	0.00394176	-0.0681242	-0.14111	-0.00336119	-0.076556081	0.0233431	0.094257799	0.097097312	0.190678441	-0.047773765	0.609882711	-0.024085568	0.03988525	0.28009856	0.016777371
BAG5	0.1247048	-0.0683730333333333	0.118241	0.142769	0.0657273	-0.203729106666667	-0.1926401	0.0452718	0.118530333333333	0.152903546	0.325384666666667	0.134396024666667	-0.0183019923333333	0.020059122	-0.140921341333333	-0.0656519773333333	-0.0569640386666667	0.0357524926666667	-0.00867171433333333	0.053065925
BAGE	0.184563455	0.08580995	0.23449115	0.19918645	0.30173925	-0.0610967	-0.0114955	0.12739445	0.2463908	0.0923843105	0.2920725	0.072557952	0.0526503985	0.1632708025	-0.0469024255	0.0737007405	0.025007093	0.237503953	0.216200585	0.2702659725
BAGE4	1.14514	-0.132227	0.160239	-0.471892	-0.233261	-0.377573	-0.388963	0.0216258	-0.265024	0.011390514	0.141878	-0.100898126	-0.188724469	-0.383666451	0.211946487	0.647831476	0.15321995	0.3392078	0.239371477	0.338928966
BAHCC1	-0.0304999	-0.0779952	-0.0940328	-0.00445313	-0.14243	0.202192	-0.0134768	0.0407944	-0.130377	0.027838393	-0.15114	-0.05536099	-0.142486291	0.057110476	0.144048461	0.064992696	0.115328656	0.050069012	0.164819944	0.174195704
BAHD1	-0.170888	-0.0254753	-0.31908	0.0511561	-0.0528478	0.0774451	-0.016534	-0.0493142	-0.139174	-0.079296213	-0.0110914	0.057287531	-0.013219928	0.038314266	-0.011085279	-0.124908865	0.04961624	0.054870099	0.082598604	-0.044483865
BAI1	-0.365726	0.298102	-0.270618	-0.102416	-0.187908	0.157611	0.0859108	-0.10045	-0.0702955	-0.388953371	-0.278363	-0.19530398	-0.430552228	-0.521338953	-0.217223967	0.91310689	-0.149634368	-0.165814587	-0.211314948	-0.122469142
BAI2	0.0167408	0.0439693	0.0314399	-0.00629341	-0.0160336	0.104777	-0.00174414	-0.274908	0.0249411	-0.345986591	-0.235666	0.229519589	0.110346291	-0.048507182	-0.019681603	0.007061907	-0.123619971	-0.153127658	-0.075678493	0.06637124
BAI3	-0.0242435	-0.203924	-0.122527	-0.229898	-0.0084634	0.0176334	-0.16527	-0.139107	-0.148808	-0.17126811	-0.0382241	-0.22184698	-0.083964643	-0.144590068	-0.038769029	-0.07184008	-0.020884075	0.031478862	0.01733102	-0.228338656
BAIAP2	-0.00250786666666666	0.00745893333333333	-0.0695597333333333	-0.0768347	-0.0483229133333333	0.0639132133333333	0.121407876666667	0.00336086666666667	0.0407868666666667	-0.152117333333333	0.0294313333333333	0.0265518513333333	-0.0626043526666667	-0.122414356333333	0.0556562103333333	-0.0497719216666667	-0.0620089733333333	-0.034697755	-0.070518484	-0.0702154106666667
BAIAP2L1	-0.161068	0.14964	-0.0153859	-0.139002	0.0598353	0.0579574	0.0517328	0.0828231	-0.186275	-0.14277355	-0.190246	-0.137381404	0.061783289	0.012321828	0.017844687	-0.141995726	0.05578116	-0.058469503	-0.018030999	-0.18757539
BAIAP2L2	-0.1963389	-0.1222455	0.02051215	0.015856	0.0489405	0.0657422	0.0593681	-0.11007785	-0.06469733	-0.1315656205	-0.0626925	0.021190569	0.0405443945	0.0485795865	0.222728262	-0.0972687805	0.1357953485	0.027089593	0.091251895	-0.0502631105
BAIAP3	0.248497	0.0789293	0.0860819	0.0361501	-0.0424932	0.0189756	-0.176242	0.00270937	-0.128645	-0.037750273	-0.0520523	-0.111597545	-0.01518336	-0.13429354	0.118480713	0.162612831	0.065685747	0.121959148	-0.001151665	0.218081667
BAK1	-0.242186	0.206541	-0.0278662	0.0136211	-0.056965	0.00868483	-0.0688874	-0.0136566	-0.103482	-0.174308739	-0.0742832	-0.08763099	-0.088298046	-0.234073028	0.006355931	-0.269270682	0.081547669	-0.121728379	0.096138308	0.027907657
BAMBI	-0.0672288	0.0585915	-0.00457633	0.0673055	-0.000301808	-0.0320232	0.138375	-0.00564635	-0.00360161	-0.088165948	-0.105492	0.062667907	-0.158671433	-0.046894478	-0.223952601	0.014246176	0.12448023	-0.059979907	0.069757358	-0.260746441
BANF1	0.672375	-0.247266	-0.395087	0.604655	-0.193781	0.824874	0.599233	-0.0228084	0.869068	0.200366141	0.978911	-0.102114531	-0.459872472	-0.477469623	-1.201237165	-0.313120457	-0.265835409	-0.187346424	0.032316182	-0.219927224
BANK1	-0.00981184	-0.289682	0.0745036	0.130898	-0.0290345	-0.122283	-0.159956	0.139734	-0.0763327	0.268390494	0.00788915	0.070638591	0.117395806	0.135459094	0.368956316	0.253660099	0.125517815	0.142911403	0.087679709	0.353442414
BANP	-0.238063733333333	0.1372575	-0.164547103333333	-0.0268721333333333	-0.0334883	0.0481702	0.05365838	0.0179087333333333	-0.1220098	-0.158010082666667	-0.163814	-0.0531187006666667	-0.0423005983333333	-0.158315239333333	-0.0539088756666667	-0.0139725403333333	0.0137249616666667	-0.110101468333333	-0.053625064	-0.148519866333333
BAP1	0.1271846	0.0307285	0.07674675	-0.071077	-0.18096295	-0.0806165	-0.28656286	0.024903	0.15806665	-0.0423831465	-0.05410895	0.0995479515	-0.0351231015	-0.055890643	-0.0273923735	-0.279369678	-0.167262546	-0.153383717	-0.065052216	-0.1001868955
BAPX1	-0.113384	-0.107547	0.0191485	-0.0922141	-0.129276	0.00445294	-0.0969919	0.0719096	-0.0896344	0.142746554	-0.0983262	0.026116261	0.197883549	0.206374736	0.330765364	0.401739951	0.131552907	0.197873147	0.056166726	0.369083379
BARD1	-0.362624	0.0984095	0.140132	-0.243891	-0.0429002	-0.127793	-0.216602	-0.0294824	0.0620399	0.002772075	-0.13236	-0.196710028	0.19910078	0.157049513	0.00976703	0.074913916	0.095030386	0.094725798	-0.150053572	-0.048761725
BARHL1	-0.077852275	-0.26359065	-0.1881167	-0.15726855	-0.2286516	0.1890598	0.0486409	-0.07465515	-0.26050885	-0.124660605	-0.3173105	-0.161714904	-0.1625903825	-0.226450722	0.1755164475	-0.0192766575	-0.063379499	-0.110999957	-0.001832958	-0.3436856825
BARHL2	0.292049	0.0619058	0.0219117	-0.0492984	-0.0652012	0.0294822	-0.0701609	-0.158758	-0.00157433	0.011869633	-0.168983	-0.008845055	-0.048262873	-0.113385822	-0.024249234	0.204340618	-0.046053655	0.026796869	0.074809733	-0.003623873
BARX1	-0.0197351	0.236788	-0.0650398	0.00721568	0.112566	-0.0701881	0.040489	0.0965888	-0.167433	0.151901709	-0.0722145	0.156209077	0.000786089	0.058859206	0.461381254	0.188819854	0.186870614	0.028550662	0.092943454	0.181765716
BARX2	0.0953442	-0.0606471	0.0883064	-0.00148619	0.0875707	0.0525488	0.102172	-0.0684005	-0.287969	-0.148902779	-0.0942326	-0.559537015	0.147962596	-0.006997759	-0.202353057	0.242966389	-0.154791244	0.082838945	0.1226328	0.114073638
BASP1	-0.125429	-0.201034	0.0557265	0.0504406	-0.00151354	-0.00203792	0.0205255	0.0806783	0.111979	0.147892164	0.06688	0.137980758	0.198664678	0.017914925	0.061920732	0.158934607	0.092578029	-0.000653142	0.014417876	0.255232053
BAT1	0.1977715	0.276493	0.01135815	0.3375635	0.0484007	0.03719535	0.239526	0.0990916	0.619407	0.0120742855	0.5923455	-0.0846976915	-0.245671898	-0.1557385135	-0.402785371	-0.0959927095	-0.0221540715	-0.055599991	-0.037058402	0.0045740135
BAT2	-0.1556035	-0.0048207	-0.1285908	-0.0522329	-0.18314105	-0.01456844	-0.0599144	-0.029617675	-0.01395315	-0.1076388085	-0.09742215	-0.030670215	-0.056317915	-0.0886499185	0.0293563625	-0.1794029255	-0.0122273095	-0.0350248695	0.0097176135	-0.2386237605
BAT2D1	0.171157	0.042958	0.11357355	-0.0497154	0.1187422	-0.237869	0.1558085	0.07799445	0.07585355	0.047394717	0.1277264	-0.0304993405	0.0139520515	0.03213114	0.14925521	-0.0159197175	0.0461732685	0.0475453395	-0.032426281	0.0466482335
BAT3	0.0033855	0.241233	0.0190558	0.404887	-0.038904	0.127898	0.0665571	0.0105894	0.384677	-0.046687524	0.30289	-0.035018578	-0.380254812	-0.158946386	-0.723769556	-0.629833082	-0.023971254	-0.174822172	0.103204484	-0.159892792
BAT4	-0.0647814	-0.055512	0.126414	0.0925183	-0.0644151	0.0469877	-0.175893	0.0160541	-0.0620031	0.042065808	-0.00504731	-0.135542152	0.009831241	0.09148721	-0.02416771	0.159345796	0.086501518	-0.115293418	-0.041178577	0.158846284
BAT5	-0.0197305	0.0438731	-0.117734	0.133493	-0.348227	-0.0728886	-0.263502	0.066293	0.0957428	0.229576475	0.149619	0.101129041	-0.10599721	-0.006207093	0.084341876	0.001840867	0.018994703	0.156580254	-0.021139285	0.114030014
BATF	-0.105805	0.28977	-0.187019	-0.0616023	-0.0182561	0.286398	0.202178	-0.188366	-0.0247542	-0.388480596	0.00407629	-0.17141289	-0.0919995	-0.28397199	-0.12109857	-0.281184982	-0.12483757	-0.099145398	-0.037177134	-0.638624504
BATF2	-0.128217	-0.149688	-0.163887	-0.147409	-0.0672605	-0.240172	-0.129589	-0.0652387	0.100607	0.110092201	-0.128371	0.070202433	0.056541646	0.130463893	0.044485775	0.340204835	0.092028385	0.140390086	-0.078990628	0.275398894
BAX	0.0582929333333333	0.08136196	-0.259516033333333	0.3209753	0.135094766666667	0.711896666666667	0.241596866666667	0.0135434733333333	0.379970933333333	-0.115662747333333	0.328101566666667	-0.079052138	-0.444787717	-0.269773717	-0.559311024333333	-0.227844175333333	-0.196537664	-0.277670763666667	0.129975119333333	-0.290764142333333
BAZ1A	0.0690663	-0.01864547	0.003882628	0.11659548	-0.125435916	0.02813264	-0.073917712	0.139465	0.05013327	0.1651966837	0.037353695	0.0232734938	-0.0002832865	0.0930471324	-0.1551086469	0.1493621694	-0.0459072803	0.0275473711	0.0834455593	0.1596866688
BAZ1B	0.409727	-0.0614677	-0.0652413	0.496957	-0.120015	-0.10267	0.229522	0.204783	0.440824	0.255894312	0.652377	0.048983079	-0.13479301	-0.179106666	-0.434280534	-0.126841407	-0.195172594	-0.023389182	-0.018948708	0.1241691
BAZ2A	-0.163044	0.134251	-0.0479237	-0.0284065	0.294022	-0.248357	-0.435988	0.105402	-0.0745993	-0.109878996	-0.0346135	-0.03394039	-0.13479301	-0.052266748	-0.057514516	-0.24223658	-0.123902276	0.012849676	0.037938795	0.045384911
BAZ2B	0.13042255	0.06477638	0.03308005	0.1803696	-0.05566655	-0.16338425	0.07498295	0.07041675	0.0896337	0.1539571745	0.22039958	0.0915537485	0.0172213755	0.099815834	-0.1646110265	-0.0670387815	0.0702906635	0.007711083	0.135057206	0.093336312
BBC3	-0.0825636666666667	0.170909933333333	-0.207561433333333	0.202848233333333	0.0645263333333333	0.778215	0.257564666666667	0.0656046	0.248083666666667	-0.0848822176666667	-0.0074111	0.0217287973333333	-0.361479659333333	-0.236446547	-0.507253912	-0.342771897	-0.0726877626666667	-0.319182587666667	0.302777777333333	-0.328796938333333
BBOX1	0.176659	-0.0483725	0.0157046	-0.0436998	-0.0442208	-0.160047	-0.106337	-0.0309038	-0.19977	0.120270694	-0.108289	-0.060650778	-0.06381974	0.045902281	0.072220508	0.18187112	0.085624761	0.123625866	0.078394234	0.079919361
BBS1	0.0381775	-0.0875579	0.06355915	-0.0307855	0.0299069	-0.09427495	-0.02264105	-0.0036906	0.199195	0.1630491605	0.19191825	0.2337124585	0.1643363415	0.2750412985	0.1455051465	0.2525919455	0.1548957155	-0.0278921075	0.12478832	0.2767621235
BBS10	0.01157652	0.059577	-0.06624475	0.06798295	-0.03018335	-0.01921796	-0.034502645	-0.0884824	-0.006971	-0.0191514645	0.0566884	0.1184393175	0.06699255	0.078945671	0.159731679	0.0890964395	-0.0158561075	0.062797147	0.0563300405	-0.059339336
BBS2	-0.180356	-0.13906	0.0630094	-0.0790252	0.0392396	0.0995343	0.0230021	-0.0105221	0.13322	0.181555566	0.152762	0.1816304	0.041932069	0.089998444	-0.05577399	0.206867572	0.181512609	0.097241266	0.059246806	0.2357519
BBS4	0.1410605	-0.3108695	0.00585015	0.08819935	-0.0834307	-0.00458875	0.10555075	0.01656139	0.0134333	-0.086528351	-0.04509495	-0.0435864535	0.070664077	-0.0017555225	0.0653281915	-0.0571881485	-0.2050159645	-0.0913588225	-0.2059041685	-0.0387092685
BBS5	-0.131793	0.0153596666666667	0.05845899	0.122513333333333	0.0640601666666667	0.0407443	-0.0111303	0.0638431	-0.1575143	0.106479707333333	-0.0630964333333333	0.155670824	0.0851079983333333	0.117652862666667	0.173928138333333	-0.0182130836666667	0.0601665293333333	0.0823510426666667	0.118678947	0.108274217
BBS7	0.0545335	0.0764809	0.0401679035	-0.0520586	0.0304149	-0.0496815	-0.0750198	-0.13604345	-0.0459273	-0.0021901455	-0.034578	0.0441092525	0.0080381315	-0.125292534	0.1983751575	0.144150203	-0.042658401	0.12209948	-0.032014448	0.0516654695
BBX	0.0071235	0.04548665	0.012806	-0.0317925	0.10235985	-0.13384	0.08596625	0.2307041	0.151654	-0.029351561	0.3773225	-0.056521497	-0.050842968	-0.007479725	-0.071451046	0.0234215765	-0.005060126	0.04365058	-0.1326720505	0.0580334065
BC038740	-0.324026	-0.026905	0.232485	-0.080148	-0.31008	-0.0632562	-0.0908556	-0.0396909	0.00514841	-0.027078598	-0.245992	0.006312718	0.143706006	0.02056162	-0.080078086	0.149168045	-0.015501374	-0.074273748	-0.10995635	0.074217461
BC37295_3	-0.290411	0.212188	-0.0709072	-0.0859727	0.240826	0.208922	0.0257514	-0.013085	-0.267219	-0.311385399	-0.117262	-0.231389331	-0.135996683	-0.186968598	-0.145997757	-0.15196533	-0.065792188	-0.07321535	-0.059655188	-0.458399186
BCAM	-0.187748	0.2195791	-0.4488845	0.0454505	0.280566	0.2298235	0.09709205	7.33499999999998e-05	0.04702485	-0.0330229445	-0.0547726	-0.055653575	-0.286620954	-0.056619623	-0.388114834	-0.303995884	-0.035404668	-0.201523105	0.251161639	-0.3386790975
BCAN	-0.119647333333333	0.273273666666667	-0.152177933333333	-0.364726466666667	0.0728764666666667	0.0515259	0.0333279433333333	-0.0184992	-0.134610633333333	-0.373274177	-0.282741046666667	-0.276201540666667	-0.123024863666667	-0.203081014666667	-0.0647186713333333	-0.104732395	-0.130774265	-0.0400867723333333	-0.200198453333333	-0.222604248666667
BCAP29	-0.05941785	0.180262	-0.0729224	-0.04540935	-0.1374655	-0.1136689	-0.07879805	0.0029673	0.11185938	0.054385558	0.002617	-0.0642796155	-0.0503595585	0.06891566	0.1323558745	0.046023428	-0.003706494	0.0705466075	-0.071431864	0.275160031
BCAP31	0.25803575	-0.3698165	-0.246464	0.18785455	-0.2042399	0.5211899	0.25749895	-0.188442775	0.564042	0.190400921	0.46274475	-0.0404441125	-0.119317227	-0.1654627705	-0.286467255	-0.488544683	-0.0331279085	-0.2233717585	0.012489089	-0.149624368
BCAR1	-0.0864305	0.375359	-0.0137248	0.22324	0.299293	0.0611428	-0.00179769	0.206911	-0.157838	-0.020045833	0.165461	-0.215988285	-0.056542043	-0.131932675	-0.05766756	-0.29345629	0.003250202	0.029463937	0.086237661	-0.349397811
BCAR3	-0.0847077	-0.248138	0.162273	-0.168131	0.220095	-0.0192571	0.0306299	-0.0463325	-0.163315	-0.327104967	-0.192138	0.046713529	-0.143188534	-0.276806866	-0.1317269	-0.429604435	-0.127283786	-0.227816713	-0.325880293	-0.484119202
BCAR4	-0.000409573	-0.010567	-0.0335325	-0.012959	0.240644	0.0447316	-0.0673263	-0.11855	-0.110423	-0.315244924	-0.0851747	-0.091565167	0.023938778	-0.058419546	-0.08446032	0.170546254	-0.079693167	0.017447988	-0.139772867	-0.053868889
BCAS1	-0.0944241	0.220995	0.201393	0.0831358	0.29521	1.07429	-0.014169	0.0319031	0.0698137	-0.131160467	-0.0371832	-0.186063709	0.072552664	0.023656798	-0.312390273	-0.134585238	0.054400702	0.11882038	0.020424116	-0.075487706
BCAS2	0.103835	-0.242745	0.0946211	-0.109416	-0.132703	0.0597943	-0.0388221	-0.057414	-0.0944736	0.1205025	0.0510805	0.010645558	0.139707041	0.042693042	-0.045494639	0.16431128	-0.007137874	0.108230668	0.038737266	0.141164694
BCAS3	-0.129721666666667	0.104934333333333	0.02283863	-0.0580875333333333	-0.0224706666666667	0.0572129666666667	0.176483833333333	0.00742180000000001	0.160222	0.004716163	0.210445633333333	-0.122439476333333	0.098445714	-0.156633281333333	-0.133247595666667	-0.131827892333333	9.6463333333352e-06	-0.0270747056666667	0.0972192226666667	-0.149368665
BCAS4	0.4266746	-0.02777995	-0.129036	0.023616	-0.034273	0.4693225	0.1598855	0.03579995	0.0832805	-0.055673729	0.2955592	-0.17691449	-0.120635722	-0.3830747595	-0.247463561	0.34667036	0.0353816645	-0.1549263545	-0.030467904	-0.1510772765
BCAT1	0.0385911	-0.0499943666666667	0.0579976666666667	-0.0498633666666667	0.0676613	-0.0587231666666667	-0.0556166333333333	0.0695545	0.0208922	0.157624449666667	0.147262266666667	0.0409988393333333	0.00764706666666666	0.119660936333333	0.0934355143333333	-0.0248035763333333	0.142714088666667	0.065961964	0.0872100976666667	0.235795712
BCAT2	-0.0494573	0.18711245	-0.08174305	0.0285375	-0.012276	0.1681758	0.0991538	-0.04214551	0.1580247	-0.171777276	0.05578425	-0.144368922	-0.22190892	-0.188742643	-0.374194514	-0.288621922	0.006517294	-0.081448074	-0.0695836985	-0.105650692
BCCIP	-0.03763661	-0.11012283	-0.039704	-0.0834237	0.0133225	-0.12672445	0.02352789	0.09856133	0.145179	-0.054679816	0.089548	0.069638027	0.051603407	0.0213857885	0.0857213475	-0.0745330505	-0.0208386685	0.0711708175	-0.050761831	-0.0954357355
BCDIN3	0.162617	-0.0427994	-0.0423188	0.3241025	-0.08934015	0.0637318	0.119341	-0.03642665	0.537799	0.0781009765	0.2883855	0.1779983245	-0.143456265	-0.105033607	-0.44641446	-0.4265551535	-0.129208031	-0.0190760435	0.062029361	-0.0043685765
BCDO2	-0.00643873	-0.15560435	0.05239225	-0.08285	-0.084588	-0.0267761	-0.0530537	0.078665935	-0.02642635	0.1027175385	0.1359523	0.1176745975	0.0852131565	0.240396153	-0.016448507	0.179597519	0.221057919	-0.111891241	0.1010391345	0.2684103555
BCHE	0.0484572	-0.038046	0.25044	-0.11863	-0.56703	0.106088	-0.014169	0.252503	-0.0234378	0.08849205	0.308068	0.043782892	-0.154790994	0.438169992	0.130431219	0.208940701	-0.049858995	-0.020289255	0.075636692	0.185374331
BCKDHA	-0.193245	0.202155	-0.0369757	0.0524167	-0.0169485	0.150976	0.0786754	0.0110627	0.085703	-0.141821578	0.0656043	-0.032588862	-0.259259001	-0.194090023	-0.249312514	-0.389061604	-0.147349746	-0.11297068	-0.008417208	-0.225213565
BCKDHB	-0.091357	-0.201225066666667	0.0710359333333333	-0.103795666666667	0.0208718666666667	-0.011635	-0.133528766666667	0.0183456333333333	-0.1155432	0.075535202	-0.0741096666666667	-0.009697946	0.147885945	0.179228291333333	0.093220219	0.276335357666667	0.00115556533333334	0.187961248333333	-0.005191492	0.203676546
BCKDK	-0.084534	-0.1382015	-0.271725	-0.0181402	-0.1195615	0.138209	0.1430131	-0.1277775	0.1931015	-0.101025825	-0.139345	-0.044450032	0.024668428	-0.2087842815	-0.2889585015	-0.2018114725	-0.0982628255	-0.201897947	-0.092992471	-0.261263667
BCL10	-0.177955	0.0659878	-0.118067	0.0823754	0.0850603	-0.03741	0.164374	0.179086	0.0243474	-0.118192669	-0.120911	-0.173935996	0.134304045	0.040076761	0.343090944	0.094834112	0.072224227	0.037840169	0.017354419	0.031616148
BCL11A	0.109003533333333	-0.0682296333333333	0.0768919	-0.0428368	0.1300059	-0.068865	0.0331962266666667	0.0242636333333333	-0.112129952333333	-0.0709019006666667	-0.05169235	0.107581944666667	0.026585511	0.191380517666667	0.191888366	0.0627606466666667	0.0875759416666667	-0.009109343	-0.0224936763333333	0.044109543
BCL11B	-0.197656	-0.2231765	0.29261	-0.1309709	0.05601025	0.156103	0.05701135	0.0220986	-0.05733164	0.2368731955	-0.02454495	0.0430945735	0.148760005	0.3146640145	0.1549769115	0.1132675345	0.0228105425	0.0549098075	0.0126789705	0.1246020765
BCL2	0.02687355	-0.1371618	0.03730025	-0.000489650000000001	-0.040535	0.01733009	-0.00408885	0.349818	-0.0716733	-0.000652713500000001	-0.11375185	0.097539903	0.124438498	0.065648259	0.146865546	0.198651405	0.0416404465	0.0208778025	0.1190673775	0.049491636
BCL2A1	0.1580395	0.0804579	0.0166885	0.1426225	-0.1796517	0.3692235	-0.001503	-0.039081	0.424882	0.154169312	0.2557835	-0.0152073635	-0.143015285	0.022082619	-0.348110547	-0.0111196865	-0.0723509985	-0.1592318965	0.038674215	-0.1267245575
BCL2L1	-0.159025	0.1074038	-0.1146833	0.1743904	0.07321795	0.0369522	0.1071536	0.0795113	0.4597135	-0.019623953	0.3098255	-0.0326929625	-0.0395661865	-0.1499517285	-0.255172916	-0.140186308	-0.0821867705	-0.054582763	-0.121182358	-0.187625683
BCL2L10	-0.0362857	-0.0377666	-0.0214701	-0.0646815	0.0788616	-0.106855	-0.138964	-0.147692	-0.198326	0.113409701	-0.0146055	-0.034234395	0.023820022	0.014772935	-0.030231058	0.132602005	0.079490407	0.058644258	-0.020272009	0.169927572
BCL2L11	-0.03432335	-0.20053525	0.002749175	-0.00584775	-0.06905315	-0.023868175	-0.063850725	0.00980199999999999	-0.20952575	-0.0343667575	-0.1120496075	0.011070109	0.07293810525	0.048250306	0.0378704845	-0.07539598275	-0.0500895725	0.005007495	-0.00206289175	0.0416315305
BCL2L12	-0.11998	0.10657	-0.175094	0.018508	0.00453168	0.207227	0.179987	-0.17676	-0.0482713	0.131295062	-0.100633	-0.002669395	-0.009926448	0.013902361	0.007831351	-0.000882836	0.0647504	-0.052397518	0.032245352	-0.120174485
BCL2L13	-0.125045566666667	-0.119933233333333	-0.0391379666666667	0.0731358333333333	-0.0318267	-0.0242588666666667	-0.0438804333333333	0.0711702	-0.0132989866666667	0.0402132263333333	-0.0509663266666667	0.0122979203333333	0.042975105	0.130293979666667	0.0352783796666667	0.0163036856666667	0.0614842726666667	0.014876659	0.015906748	0.128053538666667
BCL2L14	-0.2090265	0.1366809	0.06801645	-0.1647735	0.1484334	-0.189785945	-0.167575	-0.00176425	-0.2089235	-0.0271963705	-0.32717275	-0.032100366	0.028635976	0.1639478235	0.1305391505	-0.1134039925	0.1030054705	0.055066119	0.0190632695	0.069133246
BCL2L2	-0.0214402	-0.130892	-0.0728231	0.0778435	-0.132505	0.0596679	-0.0648066	0.101395	0.00965677	-0.085967153	0.0493669	0.017391097	-0.103039118	-0.016268293	0.052144381	0.262179852	0.01240889	0.089187186	0.057002939	0.166494273
BCL3	-0.0307833	0.380061	0.0682318	0.187385	0.188104	0.0791028	-0.00320661	0.0884424	0.0144975	-0.076546712	0.0570818	-0.070281801	-0.033344782	-0.112886986	-0.219533728	-0.165033558	0.009747988	-0.079378809	-0.003130822	0.004933038
BCL6	-0.039588	-0.325163	-0.180653	-0.1149	-0.0724492	-0.0214169	-0.0431071	-0.0498625	-0.0368879	0.041344781	0.0161848	0.027490797	-0.026800556	-0.149610519	-0.093452003	-0.046601743	-0.06136028	0.054433245	0.048681376	-0.185038531
BCL6B	-0.0177569	-0.1030603	-0.06352615	-0.1365869	-0.05927465	-0.0132814	0.08499295	0.1069595	0.354348	-0.1933750595	0.0983765	-0.11555832	-0.0269850155	-0.048877289	-0.2834863515	-0.1176741395	-0.0913176355	0.000175552999999995	-0.0412858935	0.028785395
BCL7A	-0.00613075	0.03059025	0.010679	0.1791987	0.22220565	0.15292575	-0.0227911	0.08203645	-0.015292	-0.19164297	0.0579325	-0.055101205	0.0446202325	0.0096461615	0.068324519	0.0873997245	-0.0513088835	0.023873373	-0.0146116465	-0.0100195755
BCL7B	0.315731	-0.2349685	-0.005336775	0.0985118	0.046923785	-0.004122055	0.0125646	0.053402	0.10107565	0.040105299	0.00780495	0.1190553485	0.030990092	0.0586660305	0.0452662545	0.0538762995	0.0856269935	0.054389332	-0.03662805	0.048503312
BCL7C	0.636356	-0.0812138	-0.0655457	0.332297	-0.0949342	0.401563	-0.0896586	-0.0686844	0.0693135	0.059823558	0.143672	-0.11699093	-0.305027573	-0.249299517	-0.521072065	-0.070076176	-0.098225154	0.020852275	0.055493455	-0.121241388
BCL9	0.011879	-0.0162995	-0.0709625	0.118012	0.0130685	0.14327	0.290811	-0.02968	0.0812659	0.009808062	-0.0896115	0.047880511	-0.09063151	0.03717022	0.103043948	0.004689195	0.026035242	-0.199146654	0.008117048	0.206418054
BCL9L	-0.153521	-0.0977995	-0.0439136	0.0323029	0.033047	-0.0104552	0.1038	0.0577311	0.209372	-0.307760983	0.262147	-0.244842478	-0.074437193	-0.242110116	-0.072902572	-0.249557386	-0.003829384	0.016478203	-0.053039825	-0.160301681
BCLAF1	0.26201	0.1926195	0.013286	0.00217800000000001	0.0105065	-0.208734	-0.124334	-0.018093	0.0176535	0.138906952	0.1421066	0.0575171285	0.0037519745	0.0114361485	-0.0460440375	0.2988715485	0.0802969015	0.1535362245	0.135657815	0.199058362
BCMO1	-0.0232951	0.124073	0.142361	-0.0163471	-0.0538739	0.13756	-0.0493742	0.0128156	-0.0209728	0.018977057	0.0256288	0.188700156	-0.033067847	0.041757555	0.022371995	0.093984957	0.086218263	0.023524963	0.141975331	0.096753835
BCMP11	-0.176873	-0.220442	0.119161	-0.000619864	-0.0103036	0.153136	-0.0788669	0.147076	0.269456	0.266207754	0.0567118	0.015345549	-0.100839094	0.150553328	0.019778936	0.16606339	0.170917515	0.175780481	-0.005196216	0.291116234
BCNP1	0.0400945	0.031598	-0.0078207	0.0168495	0.1440008	0.1533335	0.080952425	-0.0183692265	0.11086695	-0.1598654985	0.0359059	0.0094823825	-0.0078857555	0.0330268455	-0.043230242	-0.084688369	-0.0098574735	8.66749999999996e-05	0.114831434	-0.0326044965
BCOR	0.00631833333333334	0.0810393433333333	-0.0093648	-0.126054233333333	-0.097576	-0.0382157	0.00620356666666666	-0.0284385666666667	-0.0861547333333333	0.035846809	-0.263016666666667	-0.099216657	0.0569841963333333	0.0700821946666667	0.146266837	0.0509605166666667	0.113490849	0.0204552023333333	0.071451179	-0.070050186
BCORL1	0.153877	0.0408431	0.20458	0.162399	0.14242	-0.0380334	-0.15928	0.00104463	-0.0572779	0.124271711	-0.29011	0.008736377	-0.022653907	0.021179899	-0.133662852	-0.00421074	-0.159469409	0.041965121	-0.021026071	-0.050045378
BCORL2	-0.356548	-0.663953	-0.17469	-0.110874	-0.146823	-0.0747241	0.261055	-0.101483	-0.0698898	0.549789011	-0.229115	0.441816267	-0.215068478	0.128518352	0.198569491	-0.024797243	0.371567881	0.151935097	0.103324282	0.002621943
BCR	-0.149276014285714	0.00432691428571429	-0.0961521714285715	-0.144057785714286	-0.0202482857142857	-0.001871939	-0.0846599285714286	-0.0417099777142857	-0.0616140571428571	-0.152583384714286	-0.0931176	-0.116803149714286	-0.0299487322857143	-0.141775984428571	-0.166086420571429	-0.192972245428571	-0.0534965238571429	-0.0199417844285714	-0.134549719857143	-0.150451089571429
BCS1L	0.0892431	0.29353	0.0143967	0.107703	0.0856467	0.136545	0.024472	0.103115	0.154054	-0.067423872	0.0552814	0.1141145	-0.289390052	-0.044104343	-0.100466955	-0.016411588	-0.067180577	-0.11985901	-0.062798828	-0.264462871
BDH1	-0.181222	0.0542112	0.0176071	0.0728324	-0.0405062	-0.0066969	-0.00785149	-0.0457022	-0.00864336	0.025420454	0.0157008	-0.052322182	0.110188428	-0.040199096	-0.153954988	-0.060240561	-0.004236607	-0.089810873	0.104549893	0.080117623
BDH2	-0.1574205	-0.1794225	0.11004	-0.07855975	-0.03141	0.141918	0.1120452	0.0177010955	-0.0685128	0.0638212245	-0.16773215	0.061664078	-0.060990532	-0.0199802575	0.051592472	0.044763143	-0.0136327585	-0.0622826765	-0.290432443	0.018546205
BDKRB1	-0.02124775	-0.0836623	-0.23613405	0.112244	-0.1192898	0.1163701	-0.0114471	0.1546666	0.0647701	-0.0120515815	-0.2176399	0.063141575	0.177438776	0.0625414625	0.210582622	-0.194612844	-0.0503953715	0.135731038	0.0466925205	0.002527327
BDKRB2	-0.041991	-0.588329	-0.10101	0.260279	0.364449	0.111057	0.098055	-0.0424531	-0.166478	-0.12531217	-0.213765	-0.01051752	0.247408458	0.078578953	-0.030287692	0.080190383	0.014675468	0.086635849	-0.159167665	-0.256191603
BDNF	-0.13314935	-0.14208335	-0.0240686	-0.2587885	-0.11349915	-0.037301835	-0.1336435	-0.13448065	-0.13370545	-0.0280765275	-0.178886	0.0786211885	0.0019728345	0.1417183005	0.232293146	0.050544521	0.0621874485	0.01293389	0.0612649925	0.192156289
BDP1	0.152591106	-0.10236332	0.10813382	-0.01232196	-0.0542816	-0.08401764	-0.10720634	-0.01380114	-0.14572488	0.1054849006	-0.045053306	0.006857586	0.0649329944	0.006779982	0.0861157972	0.202919312	0.0696901484	0.1918034168	0.0698161984	0.1987759392
BECN1	0.546519	-0.0829552	0.0279831	0.0533826666666667	-0.0519583333333333	-0.0942165666666667	0.0138421333333333	0.00521666666666666	0.242946	-0.0722782193333333	0.717562666666667	0.0172515456666667	-0.169100292	-0.269315168333333	-0.23923321	0.223552289666667	-0.0460437083333333	-0.0433528273333333	-0.0295373016666667	0.057281223
BET1	0.105184	0.0512677	0.03384875	0.1934901	0.08004547	0.0877555	0.0918612	0.00696655	0.448672	0.1576651255	0.3746065	-0.0901457795	-0.130445321	-0.3571965625	-0.000827356000000001	0.004896975	0.1347699925	-0.0344022485	-0.1464586065	0.046937991
BET1L	-0.0816475	0.1793175	-0.09311225	0.0128265	0.11457905	0.157545115	0.0035065	-0.01593465	0.0367283	-0.046852006	0.00240899999999999	-0.122556463	-0.3251239315	-0.1686607605	-0.283965814	-0.2423958565	0.000690011499999997	-0.022278997	-0.0151191335	-0.33374569
BET3L	-0.402301	-0.239649	-0.429772	-0.428821	0.21471	-0.106396	-0.214316	-0.0924069	-0.583878	-0.242161158	-0.426469	-0.122554521	-0.115631923	-0.01320268	-0.046706784	-0.429553335	0.024899802	-0.027840954	-0.116258363	-0.361971763
BEX1	0.279041	-0.10002	0.112095	0.125011	0.44517	-0.00036263	0.077852	0.261136	0.179152	0.191049415	0.0806907	0.224280789	-0.041698281	0.041430104	0.050186524	-0.118045357	-0.028644938	0.064289656	-0.076411447	0.085633687
BEX2	-0.255822	-0.126427	0.11938	-0.124051	0.0755897	0.118847	-0.109404	-0.0609724	-0.0167446	-0.023276968	0.200949	0.11276185	-0.069130474	0.277083389	0.078618621	-0.040395057	0.027971654	0.141382261	0.003726798	0.434197745
BEXL1	0.230343	-0.273987	-0.490333	-0.0710357	-0.380975	0.210644	0.0555754	-0.301285	0.677929	0.357408696	0.578288	-0.293385302	-0.49571468	-0.547358635	-0.987299851	-0.489524538	-0.359557226	-0.233557281	-0.265965542	-0.364350024
BFAR	-0.18431179	-0.0484005	-0.155115795	-0.191579	-0.15983655	-0.2030785	-0.000766000000000003	-0.078066	0.12331475	0.0903222215	0.1385177	-0.038694712	0.070144171	-0.014221503	-0.067852567	-0.031533949	0.2535113565	0.0572169	-0.025409812	0.065779979
BFSP1	-0.0282459	-0.155812	0.102251	-0.0677753	0.260273	0.225298	0.0653857	0.0588477	0.142565	-0.101312347	0.267944	-0.057767165	0.015174872	0.047476911	-0.207262366	0.027591341	0.111761109	-0.139766658	0.046102141	-0.031545087
BFSP2	0.0664085	0.00978434	0.0393293	-0.149478	0.0731762	0.0489034	0.201435	-0.10821	-0.0517614	0.061159434	-0.0122738	-0.050499209	0.218445886	-0.076089962	-0.190349992	0.142461934	0.040730461	-0.006388555	0.400007977	0.002058748
BGLAP	-0.0462975	0.1030218	-0.1818185	0.03947645	-0.0250823	0.2393075	-0.08675635	-0.0936717	-0.1630088	-0.35258427	-0.151591655	-0.0971343065	-0.1100788975	-0.1502356735	-0.3624000295	-0.169014199	-0.216681003	-0.116201258	-0.240348172	-0.1871846875
BGN	-0.0254596	0.410522	-0.132307	0.258429	0.239113	-0.0417396	0.245846	0.110371	0.119798	-0.269945697	0.191857	-0.122288022	-0.153402414	-0.180652992	-0.23199805	-0.262605574	-0.033710358	-0.168592568	0.052704877	-0.456607239
BHLHB2	0.657974	0.135876	0.31289	0.876479	0.150911	0.0163789	0.295486	0.268286	0.856498	0.560239058	0.373877	0.638079917	0.186769198	0.043615298	-0.211514554	0.256556243	0.285684023	0.333994545	0.192225058	-0.048813691
BHLHB3	0.00880482	0.231497	0.306936	0.124373	0.0897288	0.0626899	-0.130329	0.219394	0.00450081	-0.001047082	-0.0544963	-0.071926301	0.101735248	0.166312158	0.040409871	0.138959014	0.146108427	0.087323922	0.144566994	0.087726559
BHLHB4	0.312545	-0.659653	-0.986858	0.718188	-0.119847	2.22123	0.694855	-0.0315143	1.23843	0.021596069	-0.519311	-0.17336003	-1.625645567	-1.28594978	-1.756363706	-0.09575066	-0.383930339	-0.853396171	1.03577498	-0.711305582
BHLHB5	-0.13248115	0.18417025	-0.13962697	0.05466924	-0.0484824235	0.05371661	0.2303455	0.13262355	-0.13106815	-0.137741228	-0.0911759	-0.1308694565	-0.128025975	-0.0329938975	-0.1225845915	-0.162455599	-0.128213902	-0.003498454	0.1395462555	-0.27072654
BHLHB8	-0.10934045	0.032214	-0.1416786	-0.09066505	-0.17342025	0.08858575	0.0193945	-0.0380846	-0.0846583	-0.039621686	-0.1919975	-0.077546006	0.1305888145	-0.033019248	0.053924749	0.166689216	-0.064176332	0.118468162	0.1025166895	-0.0600350595
BHLHB9	0.0535712	-0.0597558	0.267647	0.0162766	-0.0499642	-0.0199159	-0.0566756	0.0653742	0.0776038	0.137034666	0.247252	-0.040516306	0.064150852	0.102601213	0.059415884	-0.065229452	0.030149768	-0.064987213	0.133542303	-0.044121954
BHMT	0.7300313	0.0123024	0.29452485	-0.172213	0.0200645	-0.04301885	-0.0688978	0.06912897	-0.11021705	-0.1124138075	0.5613245	-0.052449422	-0.094701404	-0.2429344235	0.1507670915	0.2760961425	0.175737076	0.075258427	0.043892144	0.196700715
BHMT2	0.11420515	0.15163279	0.1487055	-0.05305635	0.08892719	-0.0377884	-0.04022835	-0.024300195	-0.1140151	0.049258089	0.1093571	0.021931684	0.0663909635	0.0706663315	-0.085924104	-0.053936655	-0.015276086	0.0750748245	0.042311794	0.0786506545
BIC	-0.0726253	0.11385	0.0433663	-0.0145071	0.243686	-0.203919	-0.825969	-0.0311133	0.0192097	0.089769588	0.0438861	0.175035959	-0.092092531	0.240867848	0.05089151	0.105767687	-0.013645589	-0.029409422	0.201755121	-0.064526863
BICC1	-0.0371943	0.121873	0.0274476	-0.0284825	0.209532	-0.0637967	0.169693	0.0634192	0.0698235	-0.018335942	0.0911337	0.122504917	-0.021288737	0.218252409	0.057579085	-0.013560301	-0.017769185	0.045495732	0.035016046	0.260600215
BICD1	-0.0471386	0.042339475	-0.10862795	0.067773	0.0941284	-0.00667755	0.0500786	0.055515015	-0.0939573	-0.1374060175	-0.24374005	-0.0737331665	0.146678233	0.027119847	0.069649561	0.0300295385	0.078011282	0.0673081245	0.0325110645	-0.029339748
BICD2	0.2122476	-0.2493715	0.0831839	0.0147735	-0.0713633	0.03364389	0.077818225	0.03113775	0.06327755	0.2329946065	0.108447	-0.0190598545	-0.007963129	0.077792157	0.131786968	0.082971951	0.111925026	-0.0040672485	0.088000582	0.229249819
BID	-0.0778871	-0.02123235	-0.04377715	-0.04766025	-0.03051912	0.09436225	0.02222045	-0.0541828	-0.00992125	0.0296422955	-0.0409415	-0.128940505	0.0698511055	-0.053603393	-0.0381315235	-0.001848339	0.0142703945	-0.00140560150000001	0.0106243105	-0.1932448795
BIK	0.0512622	-0.148395	0.0799336	0.045112	-0.0935226	0.000969627	-0.221397	-0.0142135	-0.0354961	0.181002518	-0.0962924	0.106844926	0.026454755	0.149785416	0.06583014	0.122954923	-0.023942524	0.234898426	0.202935192	-0.0057752
BIN1	0.08373085	0.10107035	-0.0737984	-0.03243175	0.00557249999999999	0.041968825	0.05211615	0.0424867	-0.07515275	-0.1198675205	-0.118247	0.009892825	-0.0083695725	-0.033039954	-0.0561836345	-0.0993019085	0.041430892	-0.054487201	-0.0291674025	-0.155634888
BIN2	0.0474115	-0.0475174	0.115415	0.0317579	0.0706626	0.100879	0.140235	-0.144547	0.245981	-0.023990306	-0.0240961	0.071141832	0.121569924	-0.049939486	-0.078068921	-0.097233529	-0.110367067	0.043473949	-0.059910603	-0.087893486
BIN3	-0.0898686666666667	0.087217	-0.0242443666666667	0.0072616	0.0366140666666667	0.0115189066666667	0.0146963666666667	0.112576	0.0654066533333333	-0.0455167946666667	0.0930312666666667	-0.00150509933333333	-0.001951521	0.0729252056666667	0.224317386	-0.123996462	-0.0330059423333333	-0.141493887666667	-0.119917176333333	-0.121076655
BIRC1	-0.0772374666666667	-0.297824333333333	0.0882990533333333	0.0333716666666667	0.0113802333333333	-0.0593389333333333	-0.11757	-0.0171967	0.00426323333333333	0.106370150666667	0.113399333333333	0.0600647763333333	0.0252110606666667	0.135659628666667	0.115535233666667	0.161525730666667	-0.0301936523333333	0.116393263333333	-0.000544367666666666	0.160778047
BIRC2	-0.0124885	-0.0623967	-0.124639	-0.0898809	-0.223636	-0.0188998	0.117825	0.04687	0.2481	0.04560211	0.0659719	0.033770054	0.088221746	-0.018469019	-0.196622665	-0.111717705	0.040788404	-0.051095461	-0.021413019	0.091983391
BIRC3	0.00795742	0.0190414	0.115733	0.0567632	0.180827	-0.0207514	-0.157788	0.0353592	-0.101881	0.014162672	0.122585	0.032239896	0.140123533	0.214765479	0.114746894	0.187596807	0.050737816	0.267476067	-0.017596856	0.213788306
BIRC4	-0.104435	-0.197121	0.157089	-0.177264	-0.105705	0.00766923	-0.0306601	-0.0114412	-0.192065	0.110401966	0.0242039	-0.248442395	-0.039234601	-0.080605456	0.119058256	0.178409109	0.004783178	0.084899728	0.364517171	0.068217736
BIRC4BP	-0.078006	0.296388	0.109605373333333	-0.0466843333333333	0.254573	-0.0806627666666666	-0.044238	0.141180866666667	-0.196856	-0.126953362	-0.0510513333333333	-0.150787317666667	-0.0272294423333333	-0.047521551	-0.145806329	-0.0777500803333333	-0.014813977	-0.0118225626666667	-0.076364011	0.0658698646666667
BIRC5	-0.135996	0.0674366	-0.128875	0.121818	0.191707	0.105153	0.847082	0.0316816	0.00350727	-0.061120693	0.00599938	0.005760761	0.059341223	-0.108636191	-0.251686369	0.095457192	0.040788404	0.063539786	0.01434446	-0.084108174
BIRC6	0.368626	0.375518	0.232377	-0.173809	-0.018026	0.105153	-0.0268349	-0.0557888	0.134833	0.133209435	0.243927	-0.267340952	0.006840342	-0.01001663	-0.340660029	0.231675002	-0.121651391	0.055303628	-0.152244347	0.120663846
BIRC7	-0.152892	0.205743	0.122122	-0.116505	0.153142	0.0234869	-0.0622534	0.0156797	-0.127184	-0.212062615	-0.160945	-0.160886895	0.034559181	0.153461196	-0.049645888	-0.174076779	-0.128205159	0.036740079	-0.046811631	0.101569325
BIRC8	-0.143666	-0.366252	0.147831	-0.0635726	0.0970983	0.113247	-0.156061	0.063575	-0.167826	-0.154002833	-0.0361224	-0.197142481	0.208612253	0.029389917	0.022028118	0.097726414	-0.019021416	0.172393261	-0.030613724	0.071578598
BIVM	-0.0631132	0.14902	0.122586	-0.140333	-0.195009	-0.0637186	0.0515902	0.087403	-0.134392	0.061771902	0.298964	0.158199175	0.045355379	0.034037181	-0.283629365	0.010884792	-0.028734154	-0.0043166	0.143386426	0.284112507
BLCAP	0.150599	-0.0234693	0.0132245	0.224233	-0.0564209	0.0234645	0.197846	0.122394	0.386047	0.180650961	0.401903	-0.001436064	0.127134043	0.016465001	0.021110706	0.134878032	-0.085909713	0.066935955	-0.016481504	0.222087927
BLK	0.188238	-0.0882521	-0.086678	-0.0601941	0.249106	0.127738	-0.0228241	-0.0551751	-0.00361584	-0.440740114	-0.0215854	-0.33975519	-0.107956855	-0.311419349	-0.21686686	-0.163548727	-0.051008829	-0.04413603	0.083342266	-0.246975415
BLM	0.0391414	0.241567	0.0111025	0.148252	-0.0259519	0.171478	0.28348	0.0426426	0.0184457	0.074633028	-0.118381	0.04479125	-0.191110485	-0.014810666	-0.021844914	-0.244161211	-0.055333041	-0.101324034	-0.15654703	-0.129579946
BLMH	-0.1406035	-0.226236	0.02414455	0.0873405	0.1207576	-0.117223505	-0.0372585	-0.08637215	-0.0233785	0.1651623595	0.2197965	0.0610976535	0.1102937755	0.119290529	-0.1680763335	0.030436386	0.0273156555	0.119221744	0.021824134	0.1217780445
BLNK	0.0407057	0.0175155	0.0865685	0.1615	-0.0548769	-0.0116872	0.00389365	0.0517348	0.000891367	0.042075369	-0.1781	0.309744023	0.030095811	0.014499797	0.124750057	0.051568082	0.021469591	-0.186115134	-0.076369444	0.228046816
BLOC1S1	-0.166022	0.0047212	0.119734	0.0790507	0.265173	0.164612	0.0129102	-0.0782316	0.0206914	0.019118064	0.0231534	-0.045084391	-0.037354867	0.014172443	-0.113393297	-0.145535097	-0.035476663	0.039205524	-0.061580983	0.026607202
BLOC1S2	0.246233	-0.144696	0.092478915	0.06059055	-0.03391145	-0.03132585	0.0010844	0.0367637	0.226142	0.1826808015	0.04572425	-0.01085175	0.0950467425	0.110489525	0.0248304995	0.162997664	-0.0144745865	0.014348511	-0.0397174775	0.138509821
BLR1	0.19408655	0.1678758	0.1364709	0.029967	0.041722	0.037962515	-0.0077419	0.1392257	0.0109981	-0.00535664300000001	0.1661053	0.082390425	-0.045366876	0.0860116885	0.295857031	0.2306158725	-0.014524794	-0.044174893	0.08704011	0.1955996085
BLVRA	-0.0452967	0.258088	0.11468	0.167987	0.395646	0.324037	-0.0113351	0.0887742	0.134043	-0.031163941	0.170512	-0.069804412	-0.066695922	-0.036597478	-0.302553187	0.063038967	-0.083369664	-0.112279626	-0.072781616	0.005029616
BLVRB	-0.132979	0.0502034	-0.338461	-0.0136145	-0.355025	0.985276	0.183824	-0.0552891	0.237992	-0.0678619	0.0548552	-0.133309089	-0.447619715	-0.570119772	-0.790619133	-0.595858937	-0.177804752	-0.242856994	0.105299392	-0.521727398
BLZF1	0.155727	0.0777172	0.0263307	0.0380959	0.0297035	-0.168636	-0.0336471	-0.106703	0.105676	0.075184282	0.0362799	0.07436002	0.075208477	0.073216888	0.361940159	0.005363951	-0.011921419	0.034897409	0.144838522	0.177057001
BMF	-0.198526	-0.249008	-0.0300442	-0.0167147	-0.0328974	-0.0854804	-0.0592198	-0.0901975	-0.105258	0.185220996	0.00873728	0.098383772	0.06734775	0.009236382	-0.03238156	0.084309627	0.095856659	0.102033742	0.153953824	0.181963165
BMI1	0.0721740333333333	-0.020937	-0.02039928	0.0694822333333333	-0.00465285333333333	-0.174232666666667	0.0653625333333333	0.0831666333333333	0.0958766666666667	0.115155555666667	0.0487244	0.0867456196666667	-0.0239386543333333	-0.000388615999999997	0.00430926366666666	-0.0384160056666667	0.0421400493333333	0.0127076276666667	0.0250395646666667	-0.0805088533333333
BMP1	-0.018289425	0.1038737	-0.163375625	-0.033559375	-0.01434701275	0.0636549045	0.107093525	0.00291627	-0.02127015	-0.12250236025	-0.04287815	-0.170888084	-0.01075861225	-0.13482242825	-0.01951415425	-0.17495113625	-0.138381692	0.006913149	0.035875291	-0.0341857805
BMP10	-0.101665	-0.0639341	0.0165976	-0.0542808	-0.0567651	0.084011	0.0366281	-0.0497824	0.10344	0.04597433	-0.0605614	-0.037660015	0.027572689	0.022456305	0.033765255	0.278557756	-0.022190083	0.052809118	-0.04600741	0.205865055
BMP15	-0.123816	0.319	0.264681	-0.0591354	0.0110424	-0.0178554	-0.142948	-0.0785196	-0.0403782	-0.251748732	-0.0432827	0.212438354	-0.064729918	0.051596362	-0.095771672	-0.006072025	-0.045962564	-0.058469503	-0.030874203	-0.106106919
BMP2	0.135951	0.0233517	0.154898	0.0799592	-0.0923564	-0.123302	0.0166582	-0.0559772	0.000554194	-0.191496931	0.294243	-0.034692127	-0.013500532	0.008595083	-0.00838682	0.102742914	-0.015068853	-0.016692198	-0.017403537	0.163384303
BMP2K	-0.156538666666667	-0.0583468866666667	0.0388417666666667	-0.156026666666667	-0.306185	-0.0508414	-0.174801066666667	-0.0912886666666667	0.0203829333333333	-0.014026593	-0.0940315286666667	0.027198809	0.0828860446666667	0.0850050933333333	0.0729565773333333	0.121545864	0.055311256	0.247608636	0.034119143	0.081517856
BMP3	-0.0475597	0.0255235	0.0477039	-0.0120186	0.210558	-0.0638324	-0.167987	-0.245748	-0.187793	-0.084763594	-0.308897	0.15552182	0.18693113	-0.011118884	0.079233601	0.101484375	-0.034759607	0.021752894	0.009511594	0.04862004
BMP4	-0.18679	0.0498879	-0.0918669	-0.110912	-0.0369824	0.0488065	0.10373	-0.12848	-0.105129	-0.307509438	-0.307263	-0.289877999	0.039400437	-0.24895915	-0.402082065	-0.228796457	-0.125770252	-0.198624368	-0.160143964	-0.378814546
BMP5	-0.0446124	0.136358	0.146435	0.167353	0.375259	0.0504434	0.063877	0.0132339	0.188572	-0.045955411	-0.0358347	0.075330901	-0.075113493	0.023885226	-0.268712738	-0.16353729	0.044553452	0.012002554	0.035824743	-0.024276193
BMP6	-0.0896033	-0.0776334	0.0694069	-0.0666898	-0.109127	-0.0247974	0.0306598	0.0741512	0.255453	-0.348142168	-0.0570208	0.206552226	0.13783179	0.119527635	0.225409825	0.303614226	-0.111267988	-0.075931924	-0.083304176	-0.197842355
BMP7	0.02653715	-0.077118	-0.033141375	-0.03765255	-0.0060703735	-0.108257	0.13589695	0.0871235	-0.1216529	0.01118774	0.205437	-0.0435259525	0.0135139695	-0.004504333	0.1604957305	0.392502819	0.0938562755	0.0295153475	0.0847632345	-0.0793322705
BMP8A	0.1727448	0.1452559	-0.07765215	0.191133433333333	0.1717364	0.248676666666667	-0.00944	0.0163339	0.312507633333333	0.0522259776666667	0.2631714	0.0922110763333333	-0.109405181	-0.081340877	-0.312218484	-0.0261056843333333	-0.0306030753333333	-0.162786399666667	0.208080714666667	-0.201318828333333
BMP8B	-0.466974	-0.362205	-0.344713	-0.191835	-0.32888	-0.109492	-0.129705	-0.215914	-0.138565	0.165869795	-0.269672	0.272230187	0.32844909	0.37523124	0.302570046	0.370502957	0.071745429	0.212897652	0.112324676	0.375375121
BMPER	0.12388715	-0.07870645	0.000521999999999995	-0.0506622	-0.1448708	-0.0282788	0.1201045	0.06443645	0.0770617	0.000630317000000005	-0.0286935	0.271114448	0.242624673	-0.158408441	-0.13473197	-0.334337844	-0.0872934	-0.0691058685	-0.037803465	-0.174892631
BMPR1A	-0.0527065866666667	-0.159968366666667	0.06522936	-0.05502828	-0.0414339	-0.0975542666666667	0.115697033333333	-0.0367648666666667	-0.101008333333333	-0.018310042	-0.176566533333333	0.00347542	0.0625455683333333	0.0221939796666667	0.110285893	-0.0365062426666667	0.0950891546666667	-0.046731545	-0.063460701	-0.0958505476666667
BMPR1B	-0.0577373	-0.371184	-0.0726073	-0.10587	-0.0566559	-0.231148	-0.193436	-0.154807	-0.118399	0.19796723	-0.214205	0.113635479	0.114816941	0.138557675	0.107520533	0.242430937	0.045154095	0.299194566	0.133492395	0.329261898
BMPR2	0.08414105	-0.281032	-0.0705226	0.0754105	-0.00965949999999999	-0.064918	0.2411105	0.0771431	0.3733665	-0.0234220515	0.358527	-0.106539832	-0.291706549	-0.0994089825	-0.2865623215	-0.128531532	-0.2082773075	-0.1112170145	-0.1774544665	-0.305733395
BMS1L	-0.154250975	-0.101287425	-0.0891071225	-0.030144025	0.0299158	-0.0662771275	0.013995	-0.130908625	0.122151325	0.16163882425	0.04040531	-0.05405576025	0.07075972675	-0.01708277075	0.2227306725	-0.063291097	-0.036427166	0.06462276325	-0.095176003	0.00844637500000001
BMSC-MCP	-0.0786777	0.143085	0.0949769	0.220406	0.21486	0.113912	-0.06598	-0.0537013	0.00640959	-0.019988985	0.210324	0.069533172	0.004938143	0.079938803	0.139110822	-0.015864868	0.000852168	0.088771645	0.172029816	0.248623546
BMX	0.1531255	-0.05597105	0.0256995	-0.09004745	0.00968049999999999	0.0601015	-0.0055245	-0.04899415	0.078806	-0.215391818	-0.0084946365	-0.0779175855	-0.087415669	-0.134802807	-0.1279421485	-0.184741613	-0.086221751	-0.034789342	-0.0491762765	0.0213634535
BNC1	-0.232753	0.395495	-0.0638263	-0.0366177	0.0973246	-0.123996	-0.0779932	-0.0529226	-0.354808	-0.433256048	-0.350034	-0.037859171	0.25056318	-0.191526436	0.178662771	-0.006754315	-0.052490555	0.0436407	0.140632228	-0.043373565
BNC2	0.069797625	0.1475808725	0.0090331375	-0.0918550175	-0.007006025	0.072920475	0.065770175	0.0086164	-0.03188788	-0.05194543375	-0.1362382	-0.063239981	0.0921306235	0.02586425775	0.1309028725	-0.01216343775	-0.00963079	-0.0648394775	-0.0794538765	-0.04416595825
BNIP1	0.223808	-0.123918	-0.183837	0.230855	-0.294946	0.203359	0.248225	-0.242878	0.359617	0.130290817	0.234986	0.052969164	-0.079814369	-0.100639662	-0.171236731	0.025950473	-0.073221214	0.104398231	-0.348264365	-0.139102808
BNIP2	-0.0697163	-0.685175	-0.0773685	0.168403	0.133411	-0.0705634	-0.104606	-0.170208	0.0351703	0.125961239	-0.0400385	-0.025955083	0.069202393	0.452614612	0.175435064	0.185553286	0.053121742	0.23392506	0.156051075	0.394007735
BNIP3	0.0454091	-0.175523	0.114773	0.0580497	-0.20409	0.134172	-0.0781892	0.107839	0.127502	-0.078668193	0.173231	-0.041751666	0.078489815	0.05171108	-0.065362236	0.162452528	0.045484463	-0.00699501	-0.176735732	0.079370905
BNIP3L	0.16218625	-0.02921645	-0.0480066	0.12632185	-0.0576249	-0.131412	0.024615	-0.0411486	0.1452798	0.0113829545	0.116719	-0.025197358	0.0721327495	-0.065577179	-0.2338422105	0.138039478	-0.029743467	0.0328645295	-0.007622527	0.00888495
BNIPL	-0.204732	0.188943	-0.203807	0.000639221	-0.102843	0.240704	0.0166582	-0.270564	0.144732	0.04313077	-0.118381	0.353991807	-0.097753697	-0.141605188	0.090664686	-0.209348625	-0.507293039	-0.123564806	-0.0358103	-0.403106764
BOC	-0.278613	0.225588	-0.120393	-0.0885502	-0.0885934	0.032942	0.0520209	-0.00720954	-0.13786	-0.168350303	-0.157894	-0.334644323	0.035031634	0.000943189	-0.335069064	-0.623498043	-0.077538912	-0.048145576	-0.134692654	-0.319972823
BOK	0.1049005	0.1075322	-0.0983501	0.16079405	0.12501	0.363864	0.2030366	0.1046853	0.143478	-0.2599472835	0.171639	-0.1456943625	-0.318247956	-0.2754066935	-0.6797753515	-0.3706265355	-0.159648679	-0.285492754	-0.0833492	-0.444673534
BOLA1	-0.323616	-0.00914984	-0.102047	-0.232457	0.161706	0.0859229	-0.121416	0.0865721	-0.324625	-0.387273737	-0.185444	-0.247797369	0.164650713	-0.189939174	-0.1141196	-0.169128422	-0.136163858	0.067741323	-0.416943294	-0.375853227
BOLA2	0.205979	0.10439465	0.067195	0.3368245	-0.04183	-0.20373405	-0.5340305	0.136504	0.2910395	0.064991023	0.11398415	0.074793582	0.062130644	0.07490613	-0.155958478	0.112386926	-0.0156593335	-0.079608392	0.0932362345	0.2243064815
BOLA2B	0.0284125	0.278763	-0.255381	0.283028	-0.520557	1.01415	0.169311	-0.0149116	0.337285	-0.091604473	0.347056	-0.342465893	-0.345498209	-0.44419543	-0.79373616	-0.140351715	-0.181311604	-0.160253458	0.01823487	-0.089364461
BOLA3	0.260471	-0.1102515	-0.040504	0.3272595	-0.00565255	0.544522	0.0772532	-0.09311955	0.393495	0.1284448405	0.41387	0.0358674865	-0.073365694	-0.0832005775	-0.2496614465	0.0638595565	-0.0221690105	-0.0304759385	0.08408765	0.133292145
BOLL	-0.344738	-0.192766	0.05756825	-0.1006521	-0.248558	-0.059606	-0.1158165	-0.03063895	-0.12363	-0.1798600455	-0.2869515	0.0253853795	0.1838664555	0.0658696765	-0.0039348355	0.041556494	0.0529020955	0.0743426155	-0.00165848	0.0315439735
BOP1	-0.254773	0.213234	-0.146422	0.0173683	0.0468642	0.0324078	-0.051197	-0.0469141	-0.0119325	-0.09731268	-0.177751	-0.05983641	-0.128710128	-0.247914475	-0.346369072	-0.408959166	-0.010910663	-0.136917499	0.026323971	-0.317367764
BP75	0.17712	0.0708787	-0.352112	-0.0553185	-0.310681	0.126081	0.0653857	-0.0882602	0.467556	0.042122277	0.101122	-0.034988982	-0.117835776	-0.260832901	-0.405848367	0.027075215	0.120052117	-0.079301632	-0.088338905	-0.203953614
BPGM	0.534228	-0.10002	0.143019	0.128026	-0.0084634	0.0554321	0.132768	0.134509	0.0971632	0.250600926	0.291176	-0.037389345	0.050202846	0.140906378	0.034971532	0.093974536	0.056755518	-0.12237453	0.100969519	0.140608488
BPHL	0.0770807	-0.114237	-0.0726093	0.084535	-0.0686894	0.206835	0.123142	-0.0158344	0.252141	0.072669442	0.119006	0.05168933	0.153850736	0.034920629	0.111489424	0.077064435	0.163454417	-0.028430018	0.090736506	0.022751311
BPI	-0.0807663	-0.3134865	0.00194865	0.0426056	0.0291575	-0.1059337	0.00061085	0.0460368	0.04684755	0.0026886855	-0.03724685	0.0109768045	0.0487279685	0.1348394085	0.015882681	0.0205161685	0.0675965955	0.0341200175	-0.081481232	-0.0169230675
BPIL1	-0.123629	0.047395	-0.0653682	-0.0506298	-0.129386	0.136233	-0.0699548	0.101317	-0.361423	-0.126074268	-0.319165	0.026176622	0.091615245	-0.000601771	0.166343639	-0.103761258	0.164657624	0.020572215	-0.063377368	-0.054836192
BPIL2	0.160591	-0.235238	0.0391667	-0.0213614	0.00152256	0.16875	0.111741	0.206957	0.0457929	0.044894512	-0.0981634	0.049281948	0.006916338	-0.06930366	0.062463687	0.083895289	-0.012883977	-0.001414352	-0.030613724	0.076384577
BPIL3	-0.118717	-0.273708	-0.217062	-0.405171	-0.179608	-0.0377162	0.113918	0.0166619	-0.36475	-0.487357879	-0.21686	-0.261022353	0.035255869	-0.368308521	0.083478533	-0.095306783	-0.028644938	-0.089813922	-0.035013425	-0.247935015
BPNT1	0.3485705	0.00638899999999999	0.2103305	0.0080544	0.0617495	0.032221515	-0.0492301	0.0408048	0.13676675	0.1162931515	0.266478	0.1061814445	-0.0649501995	0.091958049	0.0084732375	0.2100726125	-0.023572457	0.0250384125	0.1456468205	0.1310107865
BPY2B	-0.137542	0.0940096	-0.0563036	-0.0771485	-0.0341379	-0.151226	-0.0923536	-0.17285	-0.124293	0.012216462	0.13959	0.154260062	-0.146811029	0.057020207	0.416201422	0.015477525	0.042707648	0.08886961	-0.135641372	0.223109471
BRAF	-0.104568	0.0346685	0.211291	0.0592086	0.193754	0.0921115	0.0279639	0.0811095	-0.0065232	-0.119997324	-0.151283	-0.099242394	-0.01737461	0.06649082	-0.057514516	0.020274499	-0.059115723	-0.036638687	-0.090242214	0.063466488
BRAP	0.109263	-0.432577	-0.0073638	-0.0922509	-0.122359	-0.0178885	-0.110203	-0.120993	-0.00432139	-0.07304918	-0.166057	0.046335439	-0.099508356	0.015267255	-0.087004541	-0.16934697	-0.045621424	0.00404093	-0.094032507	-0.024414779
BRCA1	-0.01402863	-0.089349602	0.010278185	0.00186153	0.08148332	0.038428538	-0.05968155	0.01685371	-0.041899897	0.1105233615	0.02841569	0.0927598156	0.0627988406	0.0909843104	0.0402861687	0.0593552245	0.0870441692	0.0540800866	0.0455706521	0.1490940921
BRCA2	0.130654	-0.162327	0.798851	0.103356	0.303588	0.225298	-0.135345	-0.0580621	0.207756	0.082077333	0.105335	-0.240271262	-0.007817435	-0.127770021	-0.047773765	-0.113137071	-0.208591133	-0.067886951	-0.264222173	-0.194889847
BRCC2	-0.067545	0.17939	0.130545	-0.0989913	0.210537	-0.0101698	0.0913652	0.0536062	0.280393	-0.119049201	0.442312	0.114301324	0.070282657	0.069515162	0.053706249	-0.115368942	-0.044643519	-0.029723083	0.312471318	-0.170051381
BRCC3	-0.10454005	0.02588215	0.15785765	-0.2454625	-0.022299	-0.311419	0.00268095	-0.0237224	-0.000156000000000003	0.030893617	-0.04836805	0.0204908315	-0.147038113	0.064142898	-0.174446013	0.1251658095	-0.0296166905	-0.064759822	0.004278842	0.2087483315
BRD1	0.167006	-0.0755833	0.0863582	0.0707738	-0.0824348	0.0152285	-0.018338	0.13545	0.0704254	0.098352712	0.013151	0.031221939	0.013884795	-0.028071642	0.073354716	0.2882657	-0.005189731	0.023359232	0.063442716	0.258694258
BRD2	0.03367735	0.019815	0.0665188	0.06627202	0.072371698	-0.01886105	-0.02499525	0.06061475	0.0603808	0.0963604345	0.1526575	0.051633624	0.011125615	-0.001529077	0.196017861	0.460040263	0.0615993735	0.1449349705	0.1322565705	0.2398039865
BRD3	-0.0185215	-0.04169205	0.049426	0.171546	0.00518365	-0.04845159	0.0731394	0.0293808	0.2654292	0.239814521	0.34335755	0.1175549225	-0.016620649	0.082721329	-0.177643521	0.0453475815	-0.0170251	0.080192186	0.1492414815	0.1711077755
BRD4	0.0060745	0.1155677	0.0454289	0.004032525	0.1045748	0.1336335	0.07913785	0.0628975	0.64222465	-0.0093657105	-0.01634065	-0.016999376	0.0305989505	-0.035222566	-0.1075487905	0.014076752	0.0969643515	-0.039806051	-0.0025216555	-0.1816384485
BRD7	-0.147581	0.104291	-0.102077	0.0799421	0.00412667	-0.139605	0.0532667	0.138688	-0.127161	-0.247293256	-0.0486686	0.000224093	-0.016246585	-0.08929677	0.017721041	-0.129055326	0.045498685	0.047738822	-0.068492536	-0.015246904
BRD8	0.0148331	0.128608	0.0154641	0.125508	-0.102865	-0.136563	-0.0635823	0.0406542	0.0355129	-0.048796643	0.18339	0.160715261	0.118996959	0.115458718	0.204562683	-0.271901943	0.059607686	0.071605741	0.17025474	-0.174267426
BRD9	-0.335175	0.475917	-0.408877	-0.21337	-0.260802	-0.225022	0.212942	0.00514777	-0.124681	-0.953770767	0.351842	-0.243273207	-0.656710341	-0.658480488	-0.151904608	0.907421009	0.056520439	-0.053097776	-0.455869442	-0.203931263
BRDG1	0.0336488	-0.0722372	0.047949	0.210543	-0.128382	-0.0632891	0.341018	0.166101	0.151882	0.293139183	-0.466068	0.061445691	-0.242028527	0.025678676	-0.026978964	0.010535749	0.001396411	-0.273432127	0.30034008	-0.046956959
BRDT	0.041635	0.153158	0.114001	-0.081194	0.235517	0.0317345	-0.121054	0.0318008	0.161345	0.092673208	-0.226284	-0.082650148	-0.174305321	0.092447571	0.057088562	-0.33425054	-0.051396825	0.042199674	-0.112591384	-0.205962025
BRE	0.276161	0.237002	0.00488748	0.244734	-0.241612	-0.0642306	0.0848728	0.0408369	0.509942	0.18073936	0.26007	-0.052804388	-0.24096719	-0.133177562	-0.187138315	-0.071528374	0.053589172	-0.087224258	-0.058159443	0.111080437
BRF1	-0.1606788	-0.0708443666666667	-0.150433333333333	-0.0983091333333333	-0.0712963333333333	-0.1718915	-0.289337832	-0.00813136666666667	-0.1443855	-0.115818228	-0.157512966666667	-0.183847360666667	-0.0578124456666667	-0.124543698	-0.0478596166666667	-0.159759264	-0.006711012	-0.012057376	0.0241776183333333	-0.117624962333333
BRF2	0.018675	-0.136797	0.161642	0.0702706	0.151087	0.213093	0.319862	0.177062	0.26727	0.155503616	-0.0722145	-0.01258677	-0.229767166	-0.094929544	0.067504661	-0.296861512	-0.063502475	-0.287643616	-0.098976673	-0.196382615
BRI3	0.330322	0.29124	-0.23249	0.469885	0.417093	0.721023	0.365249	0.0845675	0.455501	-0.01648376	0.370583	-0.082514582	-0.545726389	-0.292038708	-0.82463116	-0.353721989	-0.102788918	-0.29541423	-0.000748344	-0.356445039
BRI3BP	-0.133528	0.2997905	0.0381375	-0.001863	0.2753218	0.03000615	0.0297786	0.056017215	-0.1326843	-0.198452585	-0.0561389	-0.239982372	-0.152473461	-0.098250647	-0.0830545685	-0.0276084855	0.0109841045	-0.0193835005	0.15889441	-0.325967459
BRIP1	0.0209720935	-0.010852	-0.0675045	-0.00271516	0.21619035	-0.0438074	-0.0384265	0.0198774	0.057396965	0.061551174	-0.0323835	0.097961963	-0.038506356	0.0014046405	0.026169926	-0.182191555	-0.1099629	-0.0892902805	0.1075046045	-0.011263394
BRMS1	-0.391986	-0.0917807	-0.333085	-0.15016	-0.185517	0.0335112	-0.0748188	-0.0260004	-0.239891	-0.199534518	-0.282624	-0.262000424	-0.411086446	-0.216378076	-0.238568726	-0.17196141	0.017362735	-0.152140312	-0.0717136	-0.491086304
BRMS1L	0.0003742	-0.1813105	0.086328435	0.0468962	-0.0921051475	-0.2093053	-0.0343022	-0.0362935	0.08152035	-0.0154266075	0.0393957	0.0341833235	-0.0058982585	0.008920557	0.11139064	0.0892122945	0.048339408	0.009547141	0.01640482	0.007810318
BRP44	-0.241222	-0.186043	-0.00600124	-0.151529	-0.0491257	0.0264617	-0.0882116	0.0289334	-0.00763832	-0.039548988	0.0708403	0.022655679	0.146932765	0.067376792	0.07775545	-0.05591331	0.064390112	0.059115695	-0.034696567	0.085446448
BRP44L	0.281532	0.0748794	0.270355	0.261951	0.275921	0.352292	-0.063941	0.00816657	0.0920959	0.029177585	0.276999	0.051712422	-0.171590264	0.126874532	-0.264464125	0.12346077	-0.027727381	0.026885547	0.023425384	0.137110174
BRPF1	0.925079	-0.0830248	0.236226	-0.0377019	-0.00190503	0.233679	0.118228	-0.00835737	0.156899	-0.179721953	0.0601928	-0.129814613	-0.004776156	-0.022700922	0.065154277	0.204921594	-0.078355089	-0.016512053	-0.032731786	-0.198324183
BRPF3	-0.482347	-0.789102	-0.453482	-0.141477	-0.252947	-0.340318	-0.210822	-0.275016	0.0202684	0.486745688	-0.23774	0.270310824	0.238483747	0.33327095	0.265377829	0.180897414	-0.154695291	0.235774268	0.146493332	0.403583198
BRRN1	-0.0104099	0.118161	0.0919284	0.257255	0.357773	0.169505	0.0921747	0.103169	0.18635	-0.066927488	0.0396813	-0.07514821	-0.097662696	-0.136754367	-0.257039743	-0.243587698	-0.118795964	-0.066126171	-0.007301922	0.013677287
BRS3	-0.0754142	0.227766	-0.0683501	-0.22669	0.148218	0.047728	-0.0466321	0.0489328	-0.0818455	-0.074229851	-0.0527789	-0.182359136	-0.031885237	-0.132734927	-0.030345745	0.012479903	-0.046483493	0.1830304	0.011235734	-0.116117788
BRSK1	-0.0118385	-0.115961	0.169495	0.0259084	0.0694739	0.0386812	-0.00173405	0.269154	-0.0202292	-0.093906085	-0.015918	-0.008675625	-0.046892405	-0.003430974	0.107067552	0.277644969	0.068634701	0.219262136	0.06303692	0.114859049
BRSK2	-0.026137	-0.08286415	0.105211545	-0.068133	0.011684	0.1029775	0.040079	-0.024433105	0.069549	-0.0192867785	0.1344995	-0.108788022	0.0894104435	0.0362751875	-0.0557952755	0.019665061	-0.002584409	-0.038194304	-0.051241865	-0.00567390449999999
BRUNOL4	-0.339236566666667	0.138500333333333	-0.0118515666666667	0.5712442	-0.0669451266666667	-0.00997230000000001	-0.0336152	0.00502146666666667	-0.1081317	-0.160515369333333	-0.181128666666667	-0.154298484333333	-0.114738758333333	-0.178759472	-0.312276154333333	-0.249025170666667	0.0325843406666667	-0.0687748346666667	-0.0961041313333333	-0.0895001073333333
BRUNOL5	0.716898	0.0980046	0.0620944	-0.218755	0.0557237	-0.178533	0.0515914	0.208845	0.0853958	0.018356941	0.0148898	-0.051480878	0.063592388	-0.082218575	-0.13413351	0.303437622	-0.150881001	-0.024549317	-0.317232153	-0.246583522
BRUNOL6	-0.147356	-0.382907	-0.0610462	-0.328304	-0.283199	-0.088316	-0.139556	-0.0411944	-0.28007	-0.291227581	-0.414459	0.17008048	-0.062253892	-0.126073407	0.036373023	0.833091403	-0.045168519	-0.074264426	0.056189309	-0.31990915
BRWD1	0.02880045	-0.0687999	0.146489125	-0.125077325	0.077718775	-0.05148615	-0.0786039	0.000700200000000008	-0.07063788525	-0.050906866	-0.03301355	0.13186634225	-0.02908334925	-0.00849285425	-0.05665710475	-0.03402978375	0.0065328065	0.061280116	-0.123930015	-0.0512692375
BRWD2	0.00277801	0.0291368	-0.101409	-0.0346169	-0.499838	-0.270482	-0.102862	0.0393399	-0.0703531	-0.186037679	-0.0538015	0.077341485	0.043337166	-0.013646632	0.008420978	0.040948756	-0.030089308	0.049632631	0.041450565	-0.112976359
BRWD3	-0.02319765	0.0251672	-0.004367	0.1168	0.203294	0.02304	0.08399525	0.0536841	0.05436795	-0.1389956235	0.0757054	0.025405905	0.116568746	0.010602113	-0.0495151615	-0.0074798295	-0.034438755	0.01213679	0.066614621	0.1528009375
BSCL2	0.709001	0.894762	0.364411	0.846792	0.212452	0.69125	0.665683	-0.285141	0.690596	1.353284183	0.469463	0.877358774	-0.124382628	-0.579209387	-1.031805479	-0.352312177	-0.196513323	-0.692815437	0.277930991	0.070388517
BSDC1	-0.34497	-0.52002	0.161141	-0.109532	-0.382019	0.00974185	-0.163166	-0.20316	-0.189161	0.237590463	-0.136498	0.090226657	0.359148468	0.292940115	0.149005783	0.353458264	0.056255447	0.213456414	0.120049819	0.074090351
BSG	-0.209382	-0.0320368	-0.0955586	0.030618	-0.0609175	0.0123358	0.2734545	-0.022988455	0.3326996	0.057153443	0.4083335	-0.032723929	0.0219065385	-0.0141987355	-0.088316092	-0.310695262	-0.108844	-0.0533555895	-0.0484607235	-0.130388183
BSN	-0.0842416	0.11178	-0.0481755	-0.0447127	0.110448	-0.0637186	-0.0571384	-0.0415461	0.041035	-0.031405765	-0.207176	0.042388967	0.056325363	-0.010804183	0.0993451	0.097305396	0.017855686	-0.054084352	0.053489821	0.156650777
BSND	-0.179839	0.0282423	0.160753	-0.00991111	0.136474	0.100589	-0.122315	0.0800428	-0.271289	-0.184914511	0.0182019	-0.006931791	0.010205201	0.123475683	-0.037273337	-0.099850547	-0.024002909	-0.034504247	-0.102068421	-0.11523533
BSPRY	-0.2508395	-0.0970901	-0.03959765	-0.13816905	-0.0441926	0.0208955	-0.0442516	-0.1190516	-0.0772835	0.00713013100000001	-0.10565215	0.0174053395	0.1181224865	-0.024181355	0.014536144	-0.000844768999999995	-0.0170105185	0.03260919	-0.034156701	0.00951022050000003
BST1	-0.0192448	0.0429559	0.180192	-0.0826519	0.166534	-0.0472017	-0.00625571	0.0478845	-0.0242752	-0.255155021	-0.0617335	-0.050448957	0.045863242	0.087878832	0.059812065	-0.10586943	-0.026662696	-0.018922486	-0.077928741	-0.107480401
BST2	0.219876	-0.573638	-0.629945	0.117362	-0.360788	1.25499	0.501407	-0.0136469	1.08179	0.772932602	1.36751	-0.270537419	-0.963743695	-0.794490148	-1.428933633	0.092174443	-0.481210471	-0.415672593	0.298989356	0.624605077
BTAF1	0.136501	0.0246572	0.23102	0.0479284	0.105619	0.046094	0.0969033	0.224524	0.142785	0.186884788	0.0429551	-0.030177821	0.156557558	0.030525993	0.126318324	0.27208875	0.100794876	0.139224563	0.270933067	0.099621602
BTBD1	0.258357	0.0380081	0.114403	0.0208544	0.121651	0.00913833	-0.0616775	0.01419	-0.0160574	0.073760233	0.10466	0.04712629	0.195972815	0.033987358	0.063191973	0.175920605	0.091648508	0.12649574	0.069400464	0.215477385
BTBD10	-0.137658	0.223445	-0.0712229	-0.082843	0.115127	-0.0777452	-0.130146	-0.0551669	0.0860228	0.098396045	-0.0573911	0.01045115	0.045091704	0.065548324	0.221564881	-0.026676824	0.044368158	0.138184292	0.029991996	0.3762879
BTBD11	-0.168607	-0.164419	0.0197839	-0.098325	-0.298263	0.04719	-0.0993981	-0.0196223	-0.209138	-0.09026836	-0.0929011	-0.018301345	-0.143283711	-0.018840253	-0.154490051	-0.051140363	-0.00632239	0.037944719	-0.016772605	-0.008493572
BTBD12	-0.167088	-0.385124	0.192894	-0.135919	-0.294674	0.0285447	-0.00803167	0.00698347	0.123769	-0.016220011	-0.190101	0.078155696	0.220249112	0.043835072	-0.070445086	0.079717694	-0.057417295	-0.124409596	-0.131308758	0.168168697
BTBD14A	-0.103044	-0.261271	0.0391329	0.0122625	-0.428943	0.0109197	0.0908039	0.141254	0.158694	0.004209096	0.0904862	0.283073059	0.264223689	0.16743663	-0.068609386	0.197618389	0.0171267	0.025865818	0.014036604	0.311964427
BTBD14B	-0.0949941333333333	0.166204466666667	-0.0985124	0.00175676666666666	0.0802615	-0.207950333333333	-0.0299753666666667	-0.0733163	-0.0660346666666667	-0.00670275266666667	-0.0392982666666667	0.035487014	0.0238280366666667	0.0669363696666667	0.118811640666667	0.0591457443333333	0.016799426	-0.0383541846666667	0.00540140833333333	-0.032078379
BTBD15	0.0807109333333333	-0.159441666666667	0.146723666666667	-0.0807496	-0.121054766666667	-0.0193205333333333	-0.0481041666666667	-0.0501277666666667	-0.0278408333333333	-0.026810906	-0.0707131	0.016117052	-0.0487282286666667	-0.08561923	0.000257759666666672	0.130617940333333	0.0127658896666667	-0.0421430696666667	0.0917565483333333	0.00965072333333333
BTBD16	-0.106059	-0.118312	-0.140196	0.0925072	0.0601874	0.0763178	0.01634	-0.0619352	-0.067517	0.112198469	-0.159749	0.283471801	0.298823875	-0.006302139	0.13666582	0.061526219	0.012753009	-0.024562485	-0.063164832	0.025489732
BTBD2	-0.093677	-0.0814486	0.0133111	-0.12101	0.158726	0.076042	-0.0898225	-0.0590258	0.0497602	-0.01046525	0.150732	-0.048628725	-0.021339916	0.036886068	0.168178016	0.344397824	0.011949914	0.06390019	0.065116171	0.247901054
BTBD3	-0.282159	-0.13540885	-0.125523	-0.07643395	0.0063467	-0.1633517	-0.1318615	-0.0450613	-0.2441735	0.0347682145	-0.06859934	-0.0244761235	0.3682666305	0.0541146685	0.187329034	-0.1422859775	-0.011595107	0.0414225025	0.0036776935	0.009434768
BTBD4	0.03457915	-0.07427335	-0.041356	-0.010125	-0.1126148	-0.0819924	-0.309344	-0.08317635	-0.1247145	0.0630518635	-0.0367885	0.123215908	0.0280157135	0.016273459	0.031188319	0.0090008125	0.003667013	0.05418975	0.0257766075	0.0290587415
BTBD5	-0.119234	-0.120147	0.130283	-0.101614	0.0219415	-0.0196342	0.0786681	0.0581866	0.0506054	-0.135174387	-0.0262962	0.02803751	0.052766336	-0.008701424	0.070214597	0.179490433	-0.065502582	-0.226846253	-0.061197348	-0.016723573
BTBD6	-0.197096	-0.148779	0.0589103	-0.095382	-0.296426	0.0389504	-0.108026	0.137583	-0.0611004	0.045701249	0.149275	0.147652416	0.263958772	0.161673626	0.194950735	0.35692564	0.029145059	0.070509035	0.096729666	0.188901662
BTBD7	-0.0399893	0.057894575	0.01831675	-0.093033975	-0.15163085	0.03341175	-0.04028615	0.065996775	-0.036197975	-0.0328324795	-0.039338775	-0.03148942125	0.01616889875	-0.0063999025	0.00543736124999999	0.01539323075	0.0070617955	-0.021162718	-0.0243184505	-0.11366039925
BTBD8	-0.04680675	0.0502932	-0.0814892	0.00724285	0.09604	-0.1125287	-0.09026265	-0.1613495	-0.0245599	0.080982091	-0.1233928	0.1212176175	0.0774719385	0.080888364	0.3115770685	0.150780674	0.0275087065	0.028416732	0.0765140355	0.2422444735
BTBD9	-0.111310733333333	-0.1855888	-0.0144684	-0.104053686666667	-0.0144865333333333	0.100189066666667	-0.0222643333333333	-0.0635168	0.00933742333333333	-0.0348896716666667	-0.225982066666667	-0.0449504936666667	0.1187651	0.074645531	0.177690809666667	0.00890751733333333	0.023304022	-0.00164858133333333	0.0688969073333333	0.150666968333333
BTC	0.080989	-0.1128315	0.0042707	-0.09772965	0.07743605	-0.17875735	-0.2287665	0.0434904	-0.2571788	-0.147588105	-0.179808	-0.1399838155	0.152379087	-0.062562739	0.017931432	-0.072446244	0.000703912499999999	0.05934209	-0.1334407165	-0.1658004315
BTD	0.182615	0.0126808	-0.132928	-0.0991191	-0.115563	0.242832	0.218022	-0.0588625	0.409947	-0.366837572	0.327682	-0.195493165	-0.07555446	-0.123219379	-0.301667875	0.053997687	-0.019631363	0.006695753	0.07293769	-0.206688489
BTF3	0.346486566666667	-0.0142884333333333	-0.05016259	0.1863841	0.00625763333333333	0.584345333333333	0.221705	-0.0990843333333333	0.539863333333333	-0.0984092163333333	0.654882333333333	-0.12620831	-0.250671666	-0.291930279333333	-0.765532276333333	-0.147307727333333	-0.103641049333333	-0.294520613666667	-0.151621983	-0.303015010333333
BTG1	0.192722	-0.011626	-0.0592226	0.101804	0.0227574	-0.0192827	0.276214	-0.0510828	0.337838	0.322508509	0.536413	0.080758921	-0.108382081	-0.170814868	-0.165018291	-0.042313874	0.120367978	-0.025842249	0.011342167	0.144679876
BTG2	0.139163	0.313426	0.219911	0.265595	0.515179	-0.0236135	0.0391604	0.1238	-0.0478921	0.088717431	-0.0208732	0.154900593	0.008384875	0.031538915	0.110080482	-0.021858006	0.112228631	0.183247616	0.037532536	0.045184006
BTG3	0.2190205	-0.026809545	0.174435	0.11946305	-0.019826607	0.03285675	0.017016345	0.233519	0.08369145	0.0868274615	0.124494	0.0514573765	0.1899135945	0.056187915	-0.1201164895	0.0625518185	0.0587216395	0.3015016245	0.0962418335	0.18410871
BTG4	0.203943	0.0252441	0.0232021	-0.110155	-0.0836536	0.134563	0.297508	0.267573	0.162128	-0.016014962	0.0956647	0.061753684	-0.269311325	-0.036431032	0.098235368	-0.352224222	-0.204672206	-0.318175967	-0.365447342	-0.186959278
BTK	0.0394027	-0.372068	-0.0338146	-0.169171	-0.462606	-0.0158154	0.0372262	-0.240914	0.145468	0.272791935	0.0514046	0.049388835	0.109351395	0.24938466	0.163477928	0.083030631	0.228516415	0.064131998	0.048641518	-0.009437281
BTLA	-0.185887	0.00775981	-0.0158129	-0.107728	0.0605944	-0.0995266	-0.024142	-0.014076	-0.356117	-0.241658979	-0.150902	-0.098349469	0.121597248	-0.007861556	-0.097468844	0.003974673	-0.131254047	0.032406994	0.026604261	-0.06881098
BTN1A1	-0.393575	-0.278884	0.00336024	-0.0782502	0.118249	-0.020941	-0.00369745	-0.0284646	-0.193845	0.150824344	0.0478562	0.123193784	0.035542939	0.219468734	0.304258881	0.361745871	0.122897252	0.104831986	0.088405861	0.296609487
BTN2A1	-0.0850495	-0.1094635	0.13292275	0.053495	0.1350914	0.0141515	0.007773475	0.0541602	-0.0689875	0.087530978	-0.1379165	0.0465423475	0.110337668	0.107658942	0.0474951375	0.1231349695	-0.0033450295	0.0498743885	-0.0391925135	0.172486587
BTN2A2	-0.0480657	0.017603525	0.02846645	-0.0298342675	0.0242435825	0.040070825	-0.0798419225	0.0302114	-0.077128075	-0.00480421349999999	-0.0285262725	-0.08245966775	-0.03191621625	0.08759975975	0.08984356625	0.0377835755	0.022072368	0.0340329145	-0.00543434224999999	0.1412785125
BTN2A3	-0.352331	0.122376	-0.164238	-0.0775107	0.013302	0.0764119	-0.00167985	-0.02931895	-0.0456444	0.0137031475	-0.10693315	-0.0912288845	-0.0357739145	-0.0501316475	-0.0117485095	-0.059888765	-0.020818552	-0.015678813	0.0930993175	0.0574914825
BTN3A1	-0.196495033333333	-0.306544333333333	-0.163925773333333	-0.0981966	-0.1457193	-0.198558666666667	-0.0716609666666667	-0.00178605	0.106174166666667	0.155087706333333	-0.0974	-0.0422257433333333	0.00902669	-0.032132053	-0.125307406333333	-0.0283774453333333	-0.0939290883333333	0.00717070800000001	-0.147869249333333	0.093671986
BTN3A2	0.024154	0.05107685	-0.1568405	0.166011	0.014764655	-0.4495295	0.070233775	-0.019583	0.338991	0.500040717	0.3615685	0.012365836	0.0199506245	-0.026842055	-0.373958476	0.0398925075	-0.043713951	0.0306934235	0.0483896395	0.5315857865
BTN3A3	0.199641	-0.018091	-0.158481	0.345044	-0.116779	-0.11982	0.147252	0.139905	0.445924	0.58772037	0.385695	0.055843903	-0.0345533	0.08119815	-0.265841105	-0.001245251	-0.156484187	-0.046872446	0.109311231	0.718182029
BTNL2	0.0818638	0.317539	0.0378774	0.306871	0.272034	0.573725	0.171065	0.0222466	0.354035	-0.034476297	0.266318	-0.046788091	-0.265431709	-0.261758477	-0.576407006	-0.513006342	-0.146866494	-0.221140537	0.013631351	-0.393160076
BTNL3	-0.3880115	0.09064135	-0.1168067	0.0636709	0.0035408	-0.01851325	0.00964398	-0.01364	-0.0881648	-0.059457552	-0.0489976185	0.06594776	0.022508045	0.0114817625	0.2075251375	-0.038528778	-0.009941204	-0.0342414195	-0.135554183	-0.0195581295
BTNL8	0.0978686	0.220657	0.0146008	-0.0765971	-0.156731	-0.129976	0.0521774	-0.0212956	-0.0143787	-0.004339055	-0.195199	0.084048421	0.165020107	0.035181436	0.109282475	-0.107151871	0.052619475	-0.018619095	-0.045470963	0.028193231
BTNL9	0.0892675	0.000713000000000005	0.08805575	-0.123762	-0.05972145	-0.083959325	-0.062136805	0.03564925	-0.12429705	0.0168720925	-0.02535065	-0.023605473	0.065909217	0.0695721475	0.0238167345	0.002244257	0.0576003255	0.0491097365	0.0781975215	0.2036252775
BTRC	0.0225475	-0.0221545	0.1028984	-0.184272	-0.1365855	-0.0520225	-0.0304684	-0.09166545	-0.03023895	-0.076095944	-0.0378264	-0.090778713	0.100202289	-0.025100881	0.0067276025	0.1235626125	0.021277321	-0.0257901165	-0.0918432595	0.0321045535
BUB1	-0.0182263	-0.263178	0.0456021	0.119702	0.0584558	-0.0136045	-0.226718	-0.0221844	0.0303963	-0.119049201	-0.0733062	0.265351226	-0.124991097	0.004102939	0.082403242	0.204564104	-0.028835302	0.017766865	0.09927161	-0.023401779
BUB1B	-0.0293031	-0.236033	0.0424076	-0.313682	-0.195317	-0.0865307	-0.0958203	-0.00669291	-0.115063	0.011896366	-0.078566	-0.058094584	0.151505882	0.095780212	-0.014316664	0.223783507	0.090112229	0.14783582	0.005028679	0.05833596
BUB3	0.0662747966666667	-0.00192000333333333	0.0452991	0.0686270333333333	0.0875527766666667	-0.0226303	0.0987552	-0.00110443333333333	0.259799666666667	-0.0433330513333333	0.248700666666667	-0.074701233	0.0224327253333333	-0.0270580276666667	-0.110542637333333	0.0749586896666667	0.053889469	0.0232233393333333	-0.112530353333333	0.0426040313333333
BUD13	0.756282	0.0551593	0.121287	0.0289311	0.0364693	0.0736536	-0.103162	0.0451775	0.0364072	0.07014334	0.0332332	0.079128717	-0.108669371	0.063167463	0.082617628	0.130413291	0.083415157	0.133139586	0.02160754	0.082550202
BUD31	0.298728	-0.471559	-0.367513	0.100759	-0.208864	0.653812	0.310875	-0.246845	0.695171	0.148166675	0.727462	-0.232589839	-0.429418024	-0.349420985	-1.021747806	-0.092148357	-0.093805117	-0.315451901	-0.168730924	-0.240071148
BVES	0.13054775	0.1640645	-0.023883095	-0.04164442	-0.053976465	-0.1927985	0.1837145	0.2903075	0.1530975	-0.0468766875	0.0649953	0.0887203935	0.0004107265	-0.1345953635	-0.1455961585	-0.24139012	-0.0900243065	0.025198309	-0.0133973305	0.0472847035
BXDC1	-0.0296876	-0.131159	-0.136757	-0.137819	0.122173	-0.121253	0.0517328	-0.0214424	0.162279	0.056871503	-0.158386	0.010353484	0.023943814	-0.169821709	-0.25868041	-0.404853995	0.100630012	-0.134182841	-0.005761032	-0.086437802
BXDC2	-0.037547	-0.12808665	-0.0104675	0.08103575	-0.004114755	-0.09675145	0.02331635	-0.04041494	0.364786	0.0400267765	0.0305135	0.0093846295	-0.0068695045	-0.036766977	-0.341064228	-0.191972157	-0.014004301	-0.017096523	-0.176663924	-0.0462617775
BXDC5	0.045407	-0.0374851	0.1629725	0.0624215	0.02385625	0.0851787	-0.07333605	-0.05257765	0.0151525	-0.000888536000000002	0.036371	-0.0367753555	-0.04670538	0.2616915835	-0.0772977475	0.1167877875	-0.0100734675	0.1199479845	-0.1188787845	0.12471422
BYSL	-0.299086	0.200593	-0.15941	-0.0808591	-0.0856896	0.0781269	-0.0598886	-0.0994514	-0.315662	-0.334441365	-0.286902	-0.40700332	-0.154666503	-0.299190255	-0.110133768	-0.240828305	-0.153263197	-0.151715026	-0.145884483	-0.401548751
BZRAP1	0.011632	-0.23617145	-0.010219	0.121646	0.199307	-0.206852	-0.2500233	0.1347575	-0.026226	0.101656234	0.03283735	0.0474993185	0.0161158645	-0.038821244	0.101591364	0.0238209925	0.0260932665	-0.012379371	-0.0292990405	0.108669267
BZW1	0.0809747	-0.173053333333333	-0.195612946666667	0.1490755	-0.1072411	-0.191387333333333	-0.0310820333333333	-0.0929283333333333	0.415339	0.079694904	0.439605333333333	-0.0529283173333333	0.005050533	0.111483624	-0.020866514	0.335346404333333	0.084692639	-0.04923014	-0.130794059666667	0.125335634
BZW2	0.0529456	-0.109749	0.0177073	0.0127817	0.00783474	-0.0565501	-0.156881	-0.0289574	-0.092642	-0.132747194	-0.150313	-0.078535204	0.138139332	0.012342707	0.230635625	0.023646603	-0.08815356	0.031395451	0.022141166	-0.116053053
C10orf10	0.1289825	0.056113256	-0.2291115	0.14178035	0.290071	-0.05318985	0.011745	-0.154782	0.4870745	-0.104391322	0.9197625	0.254630997	-0.4050925785	-0.314196301	-0.5919957135	-0.311534168	0.2246077035	-0.19707385	-0.189117004	-0.175879878
C10orf104	0.339785	-0.0360523	-0.126853	0.235477	-0.0938444	0.512447	0.240154	-0.197823	0.337314	0.261948859	0.464455	0.08860367	-0.029829963	0.000887988	-0.155958604	0.131273917	0.107903111	-0.069593443	0.037366384	0.199600229
C10orf107	0.0724532	0.0877173	0.106949	-0.0156199	0.136245	0.0385557	-0.0765102	0.166101	-0.0265128	-0.03535313	-0.123373	-0.375974069	-0.03281346	-0.043615539	0.005191309	-0.077004417	-0.141340618	-0.146589391	-0.045688452	-0.291952442
C10orf11	-0.144972	-0.0904118	0.205124	-0.13654	0.187699	-0.0726442	-0.116095	0.441414	0.0215457	0.167627691	0.15105	-0.025644689	0.085668106	0.146829152	0.072294212	-0.051604965	0.057473501	0.247706219	-0.048655879	0.15754416
C10orf110	0.0789205	0.0611901	-0.0153414	0.0649215	0.150116	-0.0574965	0.110958	-0.0506845	0.0646256	0.006713225	-0.118381	0.101857501	-0.333175077	-0.091739054	-0.005800207	-0.370506423	-0.065858213	-0.277441686	-0.349322924	-0.171289116
C10orf111	0.0497968	-0.0733724	0.0441191	-0.0118522	-0.075512	-0.147414	-0.102285	-0.0932514	-0.167787	0.157252826	-0.109868	0.008037968	0.207364088	0.097576297	0.216363009	0.155206904	0.072239545	0.055562196	-0.013891233	0.36965924
C10orf114	-0.0452074	-0.129452	0.205514	0.0773121	0.278323	-0.0162033	0.103236	0.0615671	0.0812659	-0.037826292	-0.0120494	0.421888183	-0.056883332	-0.053204859	0.475062861	0.153055924	0.013633691	-0.072541761	0.15050721	-0.004382512
C10orf116	-0.0055145	-0.0513468	-0.208351	0.00177123	-0.0786828	0.628947	0.182448	0.0978975	0.352811	-0.081012673	0.451396	0.048413984	-0.458038035	-0.253993469	-0.412645798	-0.916169582	-0.137545081	-0.13219002	-0.099617617	-0.319303782
C10orf118	0.12800555	0.0765429	0.0301906	0.05251723	0.075007	-0.1551925	-0.0279435	0.10027095	-0.16811516	0.014773426	0.06179855	0.125825377	0.292111318	-0.0070782705	0.0715121705	0.235555319	0.0593451045	0.1014508635	-0.112711417	0.096139585
C10orf119	0.0439282	-0.0369888	0.050157	0.252551	0.155794	0.0169845	-0.193033	0.104955	0.1565	-0.015673843	0.156587	0.089037305	0.021397992	0.152389104	-0.174115425	0.166467564	0.12296744	0.141663817	0.181963572	0.091364292
C10orf12	0.2012762	0.006378995	-0.0276012	-0.146981835	-0.1442545	0.01433945	0.0641495	0.020266	0.0833726	-0.119894228	-0.1448645	0.0224692245	0.1362732365	0.0164148875	0.04126445	0.028746113	-0.0029965815	-0.0059514885	0.106997025	0.077491411
C10orf122	-0.0368679	-0.0162995	0.0472334	-0.0498031	0.0622775	0.0824027	-0.247143	0.020154	-0.122411	-0.104473582	0.235203	0.523662169	-0.325178516	-0.347380174	0.00830419	-0.133248536	0.18469641	-0.165607088	-0.112591384	-0.173499757
C10orf125	-0.09425315	0.0428281	-0.09435535	0.063976075	-0.12735195	0.3468229	-0.125339	-0.02393455	0.1578245	0.0032908415	0.07501155	-0.077551739	-0.1401192545	-0.0815797495	-0.174879153	-0.1411348535	0.013421383	0.0678704575	0.202739583	0.028052481
C10orf128	-0.0638703	-0.251537	0.0671172	0.104781	-0.0162196	-0.205997	-0.0370884	-0.071746	-0.0984507	0.059884671	0.234986	-0.012764511	-0.046719289	0.057107131	-0.09654415	0.273464154	-0.012883977	-0.160600968	-0.094326494	0.279537642
C10orf13	0.0668536	-0.0282147	0.10869565	0.0094389	-0.1376895	0.007891375	-0.01222025	0.02400315	-0.0237664	-0.026458462	0.13243455	0.007944373	0.1181177635	0.078340687	-0.0861980825	0.1776388265	0.0008687565	0.0770838095	-0.038497527	0.221755767
C10orf130	0.460443	0.268905	-0.0580586	0.38848	0.425506	0.672468	0.251536	-0.116895	0.20808	-0.014691478	0.54545	-0.062082921	-0.203224979	-0.23221781	-0.903453627	-0.01085919	-0.070573727	-0.092577651	-0.045696724	-0.296898799
C10orf136	-0.0623139	-0.0623967	0.0174016	0.0529178	-0.788801	-0.0942917	0.0694173	-0.0477987	-0.0595768	0.051782564	-0.214465	0.111601265	-0.051013039	0.045277849	0.269413732	-0.02707804	0.145807225	0.160910601	0.134752366	0.166702579
C10orf137	-0.0104813333333333	-0.256557666666667	0.0660248333333333	-0.233842333333333	-0.220836433333333	0.1467384	-0.0123426666666667	0.0994327666666667	-0.248370666666667	-0.210372252666667	-0.336372233333333	-0.0376535873333333	0.0145109153333333	-0.0323040243333333	0.11303326	0.222000883333333	0.00340239966666667	-0.049806138	-0.15335417	-0.125338636666667
C10orf22	0.108697	0.528235	0.173528	0.314347	0.110272	0.084747	0.164319	0.072228	0.32968	-0.06084252	0.250239	0.230707095	-0.14413537	0.105617438	0.119422327	0.323209102	0.074518963	-0.18254426	-0.258748088	-0.341397515
C10orf25	-0.173916	0.119538	0.0217009	0.0460266	-0.0361774	-0.0375559	-0.0834795	-0.104578	-0.019	-0.159670151	0.0778077	0.020919705	-0.07372743	0.092400684	-0.032889583	-0.080061792	-0.10570521	0.026911801	-0.076281143	0.197325157
C10orf26	-0.0231067	-0.000458052	0.0744709	-0.0376717	-0.00852443	-0.0890793	-0.0965204	0.0499751	-0.0260706	-0.140724624	0.267681	-0.034094742	0.001783373	-0.049147499	0.007430265	0.134416909	0.006458894	-0.056370182	0.112600203	0.086638748
C10orf27	-0.215022	-0.133586	0.0919687	-0.0743288	-0.246834	0.0892932	-0.0532839	-0.0633814	-0.121846	-0.068600787	-0.00962647	-0.007679774	0.145212466	0.174015103	-0.135184878	-0.019911098	0.061320124	-0.041886652	0.048358205	0.084814891
C10orf28	0.311276	0.0883468	0.216886	0.101767	-0.023304	0.0280015	-0.0438102	-0.146839	0.0878151	0.186884788	0.21391	0.109479779	-0.315457828	-0.103926909	0.199135017	-0.022103027	-0.04595269	0.138634988	-0.14675106	-0.046101943
C10orf30	-0.122151	-0.0459449	0.0367683	-0.0923803	-0.000889579	-0.0536451	-0.09858275	0.035542875	-0.19368	-0.054747779	-0.04139125	-0.003904549	0.0316167825	0.0994515165	0.077141751	0.106722941	0.1060662485	0.0475663455	0.0023297205	0.108542651
C10orf32	0.0734278	-0.256961	0.06353895	0.2150655	0.09720935	0.048125265	-0.0149455	-0.04202375	0.04615105	0.247555587	0.212372	0.234757452	-0.040202788	0.1636873695	-0.023796162	0.238785667	0.0659039455	0.095488907	0.158535663	0.1101923665
C10orf33	0.0371883	0.134251	0.0258899	0.534673	-0.0240149	-0.0753077	0.114159	0.183277	0.5272	0.165388736	0.401918	0.363794649	-0.094663727	0.012502935	-0.338467824	-0.374955618	-0.015107379	0.091193361	0.205423435	-0.009865213
C10orf35	0.0434245	0.377588	-0.0926855	0.0329443	0.0364226	0.0280017	0.0159521	-0.101901	-0.0326071	-0.095494751	-0.0221184	-0.037066423	-0.083483185	-0.101186171	0.014719812	-0.17105957	-0.005691717	-0.112498601	0.020433463	-0.146883651
C10orf38	-0.416655	-0.282818	-0.0113998	-0.172497	0.044153	-0.168216	-0.205422	-0.0898368	-0.226549	-0.146449063	-0.26599	-0.017086457	0.082933407	0.122374106	0.040720747	0.094607278	0.128054826	0.120806396	0.036267874	-0.045935483
C10orf39	-0.690114	0.370766	0.199036	-0.221348	0.382197	0.0582398	0.316783	0.527926	-0.284278	-0.555315789	-0.273335	-0.203778802	-0.205968978	-0.230111801	0.195462141	-0.409771721	0.064569986	-0.622012304	-0.421152016	0.239196639
C10orf4	-0.0073756	-0.0682185	0.1267335	-0.06664635	-0.2278075	0.0497033	-0.0988408	-0.022931	0.05311185	0.1029087725	0.09656315	-0.085470117	0.132510872	0.198654183	0.177910088	0.1722853895	-0.005969545	0.175603945	0.0611873835	0.2910454005
C10orf46	0.218869666666667	-0.2608686	-0.0605509333333333	0.220207	0.0238160366666667	-0.205256666666667	-0.136882333333333	0.126195066666667	0.365766	0.209736655333333	0.410937	0.0792723866666667	-0.0800577136666667	-0.0669496136666667	-0.266248996333333	-0.076558623	0.0132974026666667	-0.0558443576666667	-0.066199408	0.0700089303333333
C10orf47	-0.0167445	-0.04244345	0.087037045	-0.0874144	0.2270435	-0.0361361	-0.119258	0.08544085	0.04758915	0.086605158	0.077307925	0.0691858105	0.034758331	0.07062582	0.0243130355	0.1021753755	0.06692682	0.1133891905	-0.0416096905	0.308448886
C10orf49	-0.0682011	0.167841	0.0500163	-0.0979276	0.204346	-0.0965518	-0.225903	-0.0238886	-0.187345	-0.112118792	-0.156251	-0.13735584	-0.091187831	0.015375865	0.098376678	0.131185519	0.01301475	0.069957304	-0.047745463	0.013224464
C10orf51	-0.133818	0.0335853	0.0303656	-0.158279	-0.152558	0.115627	-0.139773	0.0445996	-0.0425197	-0.100801409	-0.268512	0.070562102	0.035883679	-0.096696536	0.045641163	0.252352	0.007048748	-0.008150153	-0.013136278	0.023355841
C10orf54	0.185583	-0.188393	-0.205589	0.274356	-0.238502	0.356063	0.219741	0.152782	0.389697	0.108374461	0.427314	0.009589531	-0.37964015	-0.404887994	-0.93776065	-0.33466499	-0.234134404	-0.19909001	-0.048274124	-0.067919816
C10orf56	0.942263	-0.0522915	-0.117323	0.804842	-0.339991	0.0148562	0.571273	0.0228652	1.01365	0.422411132	1.01829	0.505152409	-0.147467795	0.163819713	-0.641973137	-0.132070252	0.029887145	-0.159640494	0.189616074	0.032590469
C10orf57	0.237694	-0.196152	0.0856074	0.121271	0.154966	0.134886	-0.0747177	-0.136477	0.0868746	-0.018648142	0.150782	0.072393841	0.44890824	-0.020510809	0.075720897	0.107890565	0.160324623	0.139789189	-0.216062782	0.117704586
C10orf58	-0.206101	0.0977442	-0.0254391	0.109144	0.115072	-0.010733	-0.161762	0.0206358	0.0311427	0.086316134	0.171713	0.193813236	-0.115184565	-0.000886264	-0.03132338	0.016876432	0.016613941	0.104717059	-0.075667354	0.140269767
C10orf59	-0.0574006	0.00156859	0.0814524	0.0240732	0.136177	-0.0369195	0.100326	0.0919491	-0.00633739	-0.126087703	0.0513902	-0.036061022	-0.165871496	0.129115696	0.013687019	-0.186952437	-0.056511011	-0.124448327	-0.257959785	0.054577249
C10orf6	0.170927	-0.104489325	0.0815387325	-0.19551425	-0.2115601525	-0.13236895	-0.0956438	-0.086839575	0.0542872	0.1500490795	-0.018435575	0.0346652815	0.12907319875	0.1506738475	0.1775112895	0.30085115175	0.09883920925	0.143031001	0.05565287775	0.10586538175
C10orf61	-0.143241	0.179025	0.0844633	0.0518586	0.188584	0.0230332	-0.013623	-0.0101648	0.0507837	-0.367482499	-0.06448	-0.111071153	-0.093391061	-0.066946668	-0.293994035	-0.010127714	-0.047029477	-0.051451102	0.013442555	-0.301921328
C10orf62	-0.340969	-0.0409501	-0.00479121	-0.219655	-0.206774	0.0393334	-0.18577	0.0508465	-0.139037	-0.136672338	-0.328643	-0.240212733	0.002586821	-0.003537137	-0.038414762	-0.080246533	-0.041845627	0.117814885	-0.085668192	0.009171219
C10orf63	0.0518998	-0.0392195	0.0765061	0.01830705	-0.06022355	-0.0140564	-0.0576721	-0.0869243	-0.12044835	0.23913714	0.214546	0.1237785775	0.189115758	0.0679066605	-0.06688929	0.087120329	0.051834845	0.1513047355	0.0380076985	-0.024668026
C10orf64	-0.0802077	0.0438731	0.0068254	0.190652	0.0592775	-0.0127157	0.108795	0.0873132	0.0809729	0.36665571	0.162097	0.087746247	-0.114839282	0.070544606	0.126051571	-0.117986538	-0.037887666	-0.048884427	-0.180321073	-0.380500172
C10orf65	0.0608329	0.0686854	-0.0889396	-0.136432	0.0344686	-0.0101698	0.00963697	0.0337593	-0.150898	-0.166940051	0.0931793	-0.124751984	-0.023976796	0.107442378	0.077777457	0.167656275	0.191122935	0.075204702	0.208319403	0.099621602
C10orf67	0.51588	-0.0135062	-0.135834	-0.0451311	-0.161785	0.0958404	-0.0294164	0.15581	0.0807291	-0.139668153	-0.195347	0.0166301	-0.207509734	0.034842527	-0.083925817	0.31395633	-0.072039834	-0.143234664	-0.293572742	-0.079117912
C10orf68	-0.26756	-0.366094	0.144529	-0.0331814	-0.127902	-0.0271329	0.0444031	-0.1758	-0.0423882	0.167910169	-0.0345665	0.097850284	0.119039199	0.298011126	-0.038665011	0.205026738	-0.043393818	0.012291742	0.026761479	0.314292998
C10orf7	0.660088	-0.018968	-0.330622	0.397945	0.00345826	0.176828	0.461776	-0.029122	0.789964	0.10876714	1.15392	-0.058623689	-0.257695301	-0.2177125	-0.95264325	-0.207201427	-0.238093621	-0.196071778	-0.233892573	-0.342004182
C10orf72	-0.0786680333333333	0.10076	-0.0512840933333333	-0.117984233333333	-0.0251591433333333	0.0816734	-0.0363539333333333	-0.0780685333333333	-0.0481067033333333	-0.03744287	-0.101182133333333	-0.0434891246666667	0.109295772666667	0.066367568	0.10140502	-0.108471635	0.0461374126666667	0.005260868	-0.0310154646666667	-0.048894275
C10orf75	-0.0833652	0.0808031	0.0158948	0.0343908	0.143432	-0.0665906	0.0847068	0.0432838	-0.141463	-0.053477384	-0.207774	-0.066604328	0.005186006	0.017849127	0.155262863	-0.0897918	0.086612725	-0.047205181	0.016463071	-0.10536866
C10orf76	-0.148654	-0.16934135	0.169747	-0.0473631	-0.292954	0.0841659	0.0468729	-0.0335869	0.01558905	0.00365078	-0.0759475	0.016221111	0.0764949825	0.0114439015	-0.1855260255	-0.0288423065	-0.107519521	-0.124547869	0.0484669495	0.088136677
C10orf77	-0.221832	-0.20725	-0.167652	-0.274697	-0.0820199	-0.145008	-0.163333	0.0404345	-0.241029	0.07705161	-0.14151	0.051712101	0.055187521	0.023827772	0.254534459	-0.138272692	-0.051158446	0.026407773	-0.152193401	0.022974311
C10orf78	0.0281099	-0.144374	0.0317048	-0.0336307	0.189086	-0.12326	-0.0156798	-0.142799	-0.059634	0.125627517	-0.0947518	0.022084539	-0.004430255	0.1408021	0.385119731	0.197817494	0.175914224	0.171209996	0.096744197	0.419102917
C10orf79	0.090592425	-0.108295625	0.0786476	-0.030686515	-0.07661901275	0.04995032	-0.07437445	0.044194075	-0.12374485	0.100004758	-0.026294325	0.09147602275	0.12654083725	0.10003157125	0.1896071455	0.2054837115	0.13436515325	0.12332633425	0.03509241275	0.1817493195
C10orf81	-0.041161	-0.0409965	-0.2388935	-0.24131065	-0.0380955	0.1186905	0.029767	-0.0422651	-0.0958075	0.129992266	-0.0768001	0.0422357565	-0.067352774	0.1496323465	0.0258794005	0.146695409	0.130899762	0.0041909075	-0.063786138	-0.110672058
C10orf82	-0.0145215	0.0777172	-0.0182689	0.0779971	0.293852	0.202546	0.0384949	0.15218	0.0607941	-0.323634451	-0.0620928	-0.394499365	0.156745409	0.067343579	-0.149100215	0.13375846	-0.101486744	-0.069273177	-0.348128766	-0.281873648
C10orf83	-0.04160985	-0.09339	0.10318505	0.0353172	0.0208438	0.11143855	0.00726695	0.0991285	0.0056695	0.074171326	0.1594303	0.3263874005	0.1005143635	0.1428841025	-0.049115547	0.11443209	-0.012261901	-0.049783762	0.127334074	0.2376829685
C10orf84	-0.1616065	-0.1858525	-0.041488	-0.18805335	0.0945523	-0.17845295	-0.14681915	0.02528235	-0.37285635	0.0281821045	-0.1263383	0.00415356	0.0849410145	0.012700398	0.132510026	-0.00141551550000001	0.0208745395	0.2116875065	-0.1661148225	0.0919659965
C10orf86	0.24692605	-0.3886095	0.0271871	0.042843	-0.28044745	-0.0526245	0.0229801	0.10796975	0.19568585	0.0780480845	0.1268038	0.1072174635	-0.098869643	0.0679309165	-0.0126761725	-0.1044119955	-0.081612057	-0.0929095785	0.0284254065	-0.015763817
C10orf88	0.635545	0.0459526	0.0227689	-0.0369066	-0.0719685	-0.240398	-0.0760316	0.0371204	0.230395	0.263588576	0.412417	-0.093520573	0.084725331	0.000638856	0.021775212	-0.102664509	0.017963715	0.119489054	0.052564876	-0.133518668
C10orf89	-0.0520306	0.130363	0.20944	-0.064294	0.106393	-0.0501955	0.00683626	0.0844677	0.075434	-0.051485435	0.0375482	0.07337424	0.025721013	0.156407766	0.020686893	-0.044868477	-0.044074509	-0.036992332	-0.136533032	-0.124666115
C10orf9	0.136681	0.1466667	-0.0784293	0.1733036	-0.1431285	-0.07127765	0.0622506	-0.017924	0.18271385	0.1369583135	0.2718815	0.1836324265	-0.0913346945	-0.100598346	-0.213002684	-0.1071694585	-0.0627547345	-0.1137766645	0.057621878	0.050197249
C10orf90	-0.119487	0.0240124	0.259181	-0.250087	-0.0951857	-0.13908	0.0522058	0.105795	-0.130618	-0.007396066	0.100012	-0.188490403	-0.02071863	-0.100469972	-0.138315199	-0.022103027	-0.048542192	-0.169143598	-0.023745054	-0.204167442
C10orf91	0.110415	-0.123995	-0.0481613	-0.0534703	-0.0254867	0.148773	0.0554164	-0.00747495	0.0267543	-0.174006105	0.110689	-0.060703928	-0.086009709	-0.117148074	-0.139671644	-0.089884777	-0.128500311	-0.136851437	0.023638366	0.06439564
C10orf92	-0.277943	0.253061	-0.0392822	-0.0491854	0.266475	-0.0416055	0.0106429	0.201092	-0.126818	-0.030673141	-0.222223	0.021143592	-0.129967908	-0.021431906	0.007912771	-0.151408233	0.084115014	0.005059444	0.08798412	-0.001278026
C10orf93	-0.00461547	-0.0430307	-0.0523237	-0.135264	0.0421887	0.0309499	-0.28114	-0.160721	-0.160763	-0.296539253	-0.163582	-0.239295991	0.040967018	-0.122883275	-0.005911815	-0.003253633	-0.179137187	0.000313635	0.062308372	-0.059283696
C10orf95	-0.048343	-0.0389421	0.00413139	-0.0849238	0.0223502	0.0598403	0.119928	-0.0325044	-0.174195	-0.059395069	-0.0288846	-0.101186212	-0.032265813	-0.019041097	0.106955103	-0.182886386	-0.05826041	-0.005451069	0.035836081	-0.139774738
C10orf96	0.0579444	0.0286784	0.210086	0.144981	-0.0554008	-0.000417392	0.208203	0.00236212	0.0646616	0.02703258	0.0411793	-0.166635113	-0.237521895	-0.145631746	0.050810532	-0.204361958	-0.032526806	-0.158813163	0.162964398	-0.145896942
C10orf97	0.226044	-0.0938042	-0.192024	0.023244	0.0427929	0.0601529	-0.17665	-0.0607248	-0.124336	0.089031088	-0.0880555	0.049238667	-0.072481485	0.080178146	0.087726323	0.210923379	0.049949291	0.282169231	0.18054706	0.043314989
C11orf1	-0.2406329	-0.237503133333333	-0.202313166666667	-0.226279366666667	0.0791672333333333	-0.0686222333333333	-0.109094506666667	-0.144303333333333	-0.2454043	-0.239074701666667	-0.214057583333333	0.0483274493333333	0.0489474473333333	0.0888139583333333	-0.043504331	-0.095391969	-0.106764528333333	-0.025710352	-0.132889798	-0.0766610146666667
C11orf10	0.347482	-0.0187632	-0.155506	0.385528	-0.002973	0.974128	0.298125	-0.0128975	0.386628	0.143009687	0.514178	0.023994562	-0.23151	-0.350089492	-0.617292051	-0.155706603	-0.01306217	-0.038602347	0.103336789	-0.148864841
C11orf11	-0.209723	-0.185183	-0.0106321	-0.0350566	-0.366461	-0.0877266	0.280813	0.196327	0.024737	-0.050230207	0.0931793	0.007653036	-0.004510999	0.086164246	-0.282700723	0.007242632	-0.203260713	-0.076427964	0.10222269	-0.011846839
C11orf16	-0.0111805	-0.3049895	0.07462255	-0.0782082	-0.20429	0.0508746	-0.139538	-0.1294799	-0.040983885	0.0874035735	-0.1016566	0.0478673605	0.094649425	0.072298768	0.1528344365	0.2800584355	0.046349297	0.024752135	0.1207916475	0.177273743
C11orf17	0.0185856666666667	-0.088042	-0.193992966666667	0.0475390666666667	-0.0907703666666667	0.1583657	-0.0221228	0.0218220333333333	0.126865043333333	0.032425842	0.24010814	-0.0273657663333333	-0.054388675	-0.014287633	-0.054033887	0.0634770346666667	-0.0520282603333333	0.0283627783333333	0.028933624	-0.0304694746666667
C11orf2	-0.0605956	0.0473991	-0.418613	0.0626543	-0.362887	0.172438	-0.0259934	-0.057054	-0.0178538	-0.068075703	0.215363	-0.085113118	-0.369858944	-0.327178721	-0.591225115	-0.686166339	-0.140444528	-0.14314039	0.059177004	-0.129782445
C11orf21	-0.1446894	0.336624	-0.180603	0.01257357	0.024017	-0.0398655	-0.21892705	0.01916435	-0.182887	-0.0977873665	-0.1291432	-0.0313453755	-0.041914771	-0.148278776	0.067640206	-0.064979774	-0.0446554105	0.048578801	-0.1031640445	-0.0578065535
C11orf24	-0.10882	-0.07013	0.0248483	-0.0403437	-0.0949138	0.126106	0.0595281	-0.000431443	0.102719	0.082443776	0.257572	0.081202288	0.086389224	0.118994325	0.225193159	0.464064607	0.057997286	-0.043768424	-0.005646633	0.241461407
C11orf30	0.3641826	0.02338668	0.1668225	-0.073665	-0.1832594	0.0158175	-0.126754	0.094255	-0.07426085	-0.011863894	0.065933	-0.1312076925	0.00220246	0.0915777065	0.074913552	0.356156262	-0.0311493605	0.1390481465	-0.0851180575	-0.005878612
C11orf31	0.247019	-0.014532	0.0242357	0.368976	0.13311	0.407901	-0.0986499	-0.147211	0.0740104	0.169448937	0.345491	0.151773559	-0.004197477	0.059434356	-0.053358526	0.065182908	0.096580157	0.107809683	0.166304473	0.253577916
C11orf35	0.0772939	-0.00996136	-0.235471	-0.137352	-0.118416	0.683763	0.203909	-0.0358663	0.143173	-0.143226916	-0.0261098	0.029416887	-0.365300771	-0.24421863	-0.457455307	-0.0319208	-0.140674506	-0.214082517	0.184826907	-0.238610886
C11orf36	-0.0815953	-0.159761	-0.103342	-0.2318	-0.257814	-0.166467	-0.219683	-0.270777	-0.437807	0.143442295	-0.176596	0.106511999	0.340666376	0.166420916	0.13779234	0.222944577	0.165753092	0.188285226	0.030484172	0.249720006
C11orf37	-0.07021045	0.246351	-0.0357338	0.0018765	0.147227	0.0576813	0.04747725	-0.04612	0.124808	0.0506586795	-0.0694465	0.0389426825	-0.1938538505	0.061032762	-0.0566452155	-0.230801598	-0.0268441785	0.000415787000000001	0.1249526525	-0.0120902915
C11orf39	-0.169584	-0.272302	-0.482252	-0.196011	-0.149778	-0.206658	-0.0979295	-0.0663459	-0.130307	0.393085298	-0.131742	0.074949316	0.377843349	-0.025499591	0.156402542	0.440808036	0.181500524	0.129320683	0.075828881	0.268857563
C11orf40	-0.129628	-0.0963688	-0.143637	-0.169992	-0.226202	-0.0664601	-0.0994181	-0.0785196	-0.120749	-0.053040282	-0.131732	0.051098489	0.226614402	0.122409462	0.193263178	-0.118045357	0.133145839	-0.009644495	-0.003434028	0.065022444
C11orf41	-0.00457929	-0.096906	-0.0839418	0.0258123	-0.277611	0.13569	-0.0543186	-0.0534909	-0.0359983	0.127264193	0.17687	0.052063413	0.129665942	0.058939594	0.365487477	0.242973171	-0.129846203	0.138834629	-0.084648068	0.15411758
C11orf42	-0.225373	0.0772663	-0.0519389	-0.0401253	0.0226285	0.00437139	-0.0729107	0.154764	-0.140209	0.06486964	-0.159935	0.071833904	-0.087925094	0.094193698	0.053410083	0.10474789	0.023229426	0.048254377	0.16494924	-0.002522516
C11orf44	-0.324783	-0.112024	0.162823	-0.114878	0.0154746	0.0918673	0.0738096	0.0144795	-0.215857	-0.134927794	-0.200141	0.172773637	-0.031010226	0.146948542	-0.105215716	-0.049642018	-0.185990361	-0.067729952	-0.064562506	0.003060432
C11orf45	-0.329025	0.0374361	-0.0620377	0.213358	0.410944	0.165474	0.120425	0.106811	0.178005	-0.242373799	0.272893	-0.349971222	-0.102638492	-0.253185979	-0.007932809	-0.03610151	-0.197315229	-0.037498579	-0.015116601	-0.174162828
C11orf46	0.1108183	0.10340422	-0.0578016	0.173463	0.08976278	-0.05612615	0.0861677	0.159902	0.120303	-0.011009766	0.245853	-0.0276100805	-0.0189816365	0.0417115065	-0.1113833085	0.0766549355	-0.0941532075	-0.052622545	0.0731541415	0.022125708
C11orf47	-0.308947	0.286525	-0.200217	-0.377975	-0.601651	-0.139226	-0.0897532	-0.12892	-0.52226	-0.611226243	-0.586753	-0.117200951	-0.047935284	-0.303090355	0.101923346	-0.371739035	-0.187558506	-0.11802811	-0.2828913	-0.597752381
C11orf48	0.186035	0.0628492	-0.164133	0.0730467	-0.107796	0.752177	0.110494	-0.0646606	0.573997	0.103447964	0.234236	-0.142464341	-0.039815247	-0.20732143	-0.685560285	0.019004015	-0.093347175	-0.111186275	0.004176385	-0.026974214
C11orf49	-0.0273866	-0.0544785	-0.197785	0.0183346	0.0426785	0.0440127	0.24898	0.228149	0.116395	-0.06824878	0.116271	0.046432018	-0.118691481	-0.118278429	-0.194096748	-0.248157292	-0.051322723	-0.174822172	0.042308217	-0.237166657
C11orf51	-0.0623031	0.131195	-0.241295	0.0801967	-0.110328	0.319694	0.117405	0.0070835	0.371005	0.100312288	0.128782	-0.137309922	-0.304433924	-0.270705263	-0.192878569	-0.333643662	0.011351492	-0.122204461	-0.000465707	-0.085002097
C11orf52	-0.154215	-0.0730475	-0.0170094	-0.0404765	0.00793036	0.1658	-0.559714	-0.0663489	0.0832183	0.055938095	0.0186959	-0.029211388	-0.26892713	-0.130132934	-0.311841846	-0.239002334	-0.13604015	-0.113400313	0.142048371	-0.024486079
C11orf54	0.48562575	-0.1587378	0.1214975	-0.153258	-0.17952175	-0.056065755	0.1190351	0.09165235	0.0067325	0.20665296	0.354666	0.151878256	0.2245674205	0.0187949295	0.151767163	0.557678758	0.0624183815	0.016924759	0.037432507	0.130316138
C11orf56	-0.152061	-0.00408208	0.0334053	0.0356633	-0.0286701	0.119158	0.0894957	0.132775	0.111732	-0.002153832	0.0993213	0.045034938	-0.039201816	0.024907744	0.087483674	-0.022945019	0.029427976	-0.122796701	-0.010784429	0.1303898
C11orf57	-0.01908621	-0.18952404	-0.0683405	-0.1371875	-0.0214662	-0.0144743	-0.0268766	0.00320475	-0.01925925	0.155252364	-0.00745579	0.0416273605	0.064890666	0.1331173885	0.200204673	0.1607956485	0.1776243625	0.0856925315	0.1052703625	0.1015509965
C11orf58	-0.0132669	0.0705753	-0.175987	0.216668	0.298431	0.0833511	0.20148	0.0962538	0.149361	-0.106925056	0.113853	-0.187346356	-0.055170156	-0.064982459	-0.231080336	-0.318029339	-0.051386952	-0.069128977	-0.183317451	-0.220286692
C11orf59	-0.0462693	0.23304	0.0486012	0.101724	0.0445706	0.479126	0.0836518	-0.120518	0.253877	-0.256303064	0.126125	0.078800411	-0.225495177	-0.097859844	-0.219348339	-0.079992867	-0.202439543	-0.176730825	-0.145382921	-0.136303262
C11orf60	0.0851573	0.267815	-0.0523237	0.452259	0.163232	0.176112	0.197503	-0.0283918	0.299582	-0.451600365	0.377399	-0.113540038	0.139220702	-0.062629017	-0.220742109	-0.024396878	0.006932644	-0.340587743	0.029103685	0.138020938
C11orf61	0.237123	-0.348809	0.0177186	-0.305648	-0.327624	-0.101891	-0.213159	-0.123853	-0.0463387	0.310557109	-0.00454832	0.108645436	0.401219624	0.12938262	0.217648208	0.602320641	0.086072384	0.11176742	0.147620254	0.451247487
C11orf63	0.0044183	-0.0224684	-0.04264785	-0.07446125	-0.27057915	-0.06302465	-0.13715355	-0.01266285	0.0075205	-0.125750355	-0.191326415	0.041707501	-0.1046748455	0.0463980545	0.0985175625	0.077782782	-0.0390080175	0.0133930245	0.0551722945	0.172780281
C11orf64	0.00249099999999999	0.0028452	0.1229447	-0.07257312	-0.0460583	-0.00765344	0.13140523	0.061160165	0.0691725	-0.045810466	-0.0581002	-0.02272574	0.068599992	0.0527912815	0.032176727	-0.01473167	-0.088006664	-0.095797742	0.1414750405	-0.1011327035
C11orf65	-0.0831813	-0.127098	-0.08932	-0.0133611	-0.1712	-0.0744246	-0.103338	0.189354	-0.223991	-0.40704756	-0.404821	-0.033216517	-0.065407471	-0.041093035	0.069892178	0.027350349	0.031812343	0.06619326	-0.153054141	-0.211140958
C11orf66	-0.06264	-0.0968994	0.151881	-0.116869	-0.0189325	0.2193	-0.0753345	0.19342	-0.198367	-0.006446866	0.214074	0.023513964	-0.044347229	0.257898256	-0.066657475	-0.044017522	0.004440107	-0.005804155	-0.002493768	0.180109879
C11orf67	0.01604085	-0.24121	-0.053601	0.01050195	-0.2078692	0.00099445	0.0877942	0.06123635	0.09354865	0.052396788	0.05710675	-0.0474737935	0.071767882	0.1039859815	0.147234032	-0.083758761	-0.0084369695	0.047506146	0.0148748265	0.1657845065
C11orf68	-0.232482	-0.146856	0.0823238	0.0279402	-0.0378472	-0.0469902	-0.286272	-0.0040164	-0.0821225	-0.037427458	0.115659	-0.02703928	-0.036137457	-0.037651434	0.145588756	0.165453986	0.051730075	0.182048789	-0.0676645	0.105834728
C11orf69	-0.516954	-0.41798	-0.0580068	-0.304236	-0.242089	-0.226578	-0.212369	-0.155197	-0.144646	0.247360544	-0.0498397	0.072412187	0.088588804	0.158544762	0.275575856	0.341758821	0.179964537	0.142648655	-0.04051368	0.340028569
C11orf70	-0.0826279	0.0781244	0.245899	-0.0453372	0.00962956	0.0681852	0.0228561	0.020154	-0.0765077	0.402473046	0.236805	0.084626148	0.089073432	-0.09297755	-0.044453873	-0.130790949	0.155653796	-0.135445256	0.554734098	-0.091927635
C11orf71	-0.14466365	-0.3221895	-0.0800402	-0.05743985	-0.3410455	-0.03873765	-0.09355285	-0.1736505	0.0162279	0.0049545025	-0.0957205	0.1492985315	0.2505156115	0.0275619175	0.0282460425	0.1059879065	-0.00834350399999999	-0.0061100575	0.0691904055	0.1771531435
C11orf72	-0.1756575	0.059003	-0.09578275	-0.1054501	-0.0206238	0.060918565	0.036590375	-0.13730025	0.04477005	-0.0411401165	-0.05705765	-0.0313023545	0.103298599	-0.0286047975	-0.1494645575	-0.0809857225	-0.0780094345	-0.047899739	-0.006389629	0.131960122
C11orf73	0.441893	0.120837	-0.12874	0.334401	0.0535169	0.705697	0.207893	-0.233855	0.49397	0.165897138	0.435841	0.089517342	-0.129439292	-0.102814345	-0.533710539	0.11763689	0.041175556	-0.139686885	0.078425956	-0.093582841
C11orf74	0.321265	-0.120755	-0.0767302	0.121271	0.14088	-0.0787205	0.269169	0.05279	0.355485	0.196944112	0.316175	0.061585953	0.050290624	0.062554648	-0.187896629	-0.072937321	0.199217605	-0.168451944	-0.289193834	-0.029936589
C11orf75	0.158163	0.205316	0.21279	0.100903	0.257747	0.250409	-0.0105706	0.00347018	0.165454	-0.083900792	0.115517	0.016792183	-0.126740654	0.130310095	-0.25403162	0.021154923	-0.04174235	0.038845553	0.002134607	0.006685427
C11orf76	-0.0652929	-0.0944325	0.0120381	-0.017669	-0.0999845	0.146447	0.0287522	-0.0287811	0.00622116	-0.087886367	0.00129231	0.12577406	0.007040752	0.088684383	0.036493312	0.023062504	0.023610293	-0.004733919	0.101597123	-0.092332769
C11orf77	-0.270822	-0.0242938	0.0903395	0.00166753	0.0132922	-0.0485182	0.120558	0.107342	-0.0533722	0.104975027	-0.0708165	-0.00407743	0.116437425	0.083682595	0.193206794	-0.14690483	0.018411069	0.025670531	-0.015593125	0.110583691
C11orf9	-0.16567	0.184599	-0.122098	-0.0866362	-0.0445131	-0.0118008	0.0471977	0.118516	-0.0317516	-0.120673697	-0.0615168	0.014871378	-0.000180593	0.065507688	-0.08901978	-0.092802509	0.035667349	-0.06206344	0.045538343	-0.132850572
C12orf10	-0.256997	0.152708	-0.179398	0.0890923	-0.0325183	0.126874	0.106036	-0.0923213	0.0512488	-0.096300134	0.0264437	-0.078139761	-0.097189454	-0.147476896	-0.25180188	-0.246728975	-0.033310861	-0.184538039	-0.017561447	-0.256835876
C12orf11	0.14394	0.138085	0.0101172	0.219858	-0.105705	-0.0373275	0.0673209	0.0199156	0.223739	0.180327994	0.132227	0.047995458	0.045728631	0.067343579	0.154456439	0.143121208	0.113173149	0.041965121	0.001675159	0.097210721
C12orf12	0.0225968	0.198699	0.0374641	-0.00758109	-0.0588567	-0.0935634	-0.0705164	0.0560032	0.0203311	0.111997767	-0.239239	-0.020993862	-0.051348839	0.112064997	0.424584035	-0.005655521	0.029047766	0.0436407	-0.021139285	0.182263433
C12orf22	0.182367	0.0659878	0.262999	0.0611027	0.0869082	0.0351157	-0.0479813	0.0388801	0.0602895	-0.246406897	0.317446	-0.155256816	0.055427213	0.076928703	-0.107649256	0.086671312	-0.00760993	0.063626091	-0.076369444	0.047497524
C12orf23	-0.0924385	-0.0283109	-0.054537	0.132353	-0.254225	0.0787352	-0.0472732	-0.157177	0.121601	-0.081686953	-0.0327896	0.136750223	0.1469418	0.074046227	0.148918918	0.073842131	0.093828484	0.084259811	0.150852422	-0.087405776
C12orf24	0.0922554	-0.0880381	0.135041	0.0599029	0.261155	-0.015192	-0.0399634	-0.0959687	0.0446585	0.122937329	0.151034	0.021830577	0.056342223	-0.079176017	0.150358098	0.03544568	-0.007088992	0.210833482	-0.03740857	0.110130731
C12orf25	0.444373	0.0590715	-0.0694322	-0.102824	-0.285778	-0.328546	0.00173142	-0.000336973	-0.0641579	-0.154536867	-0.0948413	0.015632465	-0.292630428	-0.314786848	0.018833532	0.708457039	-0.118109484	-0.091367539	-0.082918673	-0.25960035
C12orf26	0.611645	-0.2344135	0.184168	-0.171311655	-0.3723555	-0.12210525	-0.0589123	0.06218395	-0.025983205	0.2023775505	0.071353595	-0.0502149665	0.192610631	0.0556790695	0.153675703	0.4998577125	0.069121919	0.1199992715	0.007920212	0.3071957855
C12orf27	-0.283193	-0.0704748	0.0129837	-0.076581	-0.172827	0.0368148	0.0187904	-0.053025	-0.292824	-0.173940206	-0.248731	-0.052898949	0.119293031	0.00202601	0.12865492	-0.094744042	0.147146664	0.038142397	-0.12357798	0.060660842
C12orf28	0.195338	-0.154893	0.026378	-0.0264957	-0.125586	0.0333099	0.052375	0.0859133	-0.0987723	0.102814326	-0.0522867	-0.100226751	0.223143134	0.090303806	0.322639692	0.254442852	0.046527837	0.071468797	0.216197011	0.19570058
C12orf29	-0.1208151	0.1061343	-0.00871525	0.01765	0.00532485	0.00117795	0.10652892	-0.0827306	0.011040445	0.0935005735	0.07427055	-0.09340988	0.1310131925	0.162766798	0.102718193	-0.069122819	0.057354591	0.0802863005	-0.1324504615	0.039145119
C12orf30	-0.0548291	-0.0201015	-0.0704466	0.0381165	0.212266	-0.113962	0.218022	0.0102	0.0817133	-0.007338729	0.331841	0.070087833	-0.032092887	0.015267255	0.190134276	-0.104098294	0.083879068	-0.023011051	-0.018504056	-0.106454775
C12orf31	0.0850586	0.055408	0.246025	0.078551315	0.0753393	-0.019180675	-0.01134885	-0.0105105	0.293018	0.064416469	0.12176705	-0.007457118	-0.034733878	0.070357964	-0.099091261	0.171390915	0.042072968	-0.0296969695	-0.019098647	0.156265733
C12orf32	-0.035446745	0.087852	-0.09640895	-0.0862182	0.03624775	-0.0395457	0.06379315	0.00823785	0.0154306	-0.105010548	-0.0711199	-0.1118151165	-0.090449837	-0.149591782	-0.2592373185	-0.167435025	-0.00914237449999999	-0.09712272	-0.0869743915	-0.261434004
[truncated: 17,229 more rows]
