# Supplementary material for: Identification of Hub Genes and Pathways Associated With Idiopathic Pulmonary Fibrosis via Bioinformatics Analysis
Source: Front Mol Biosci. 2021 Aug 12;8:711239. doi: 10.3389/fmolb.2021.711239 (PMC8406749; doi:10.3389/fmolb.2021.711239)
Supplement: Supplementary file 7 [file Table1.XLSX]

## Sheet: Sheet1
GSE10667	diagnosis	GSE24206	diagnosis	GSE32537	diagnosis	GSE53845	diagnosis	GSE68239	diagnosis	GSE70866	diagnosis	GSE110147	diagnosis
GSM269749	normal	GSM595407	normal	GSM806371	normal	GSM1302047	normal	GSM1666175	normal	GSM1820719	normal	GSM2978789	normal
GSM269750	normal	GSM595411	normal	GSM806372	normal	GSM1302054	normal	GSM1666174	normal	GSM1820720	normal	GSM2978790	normal
GSM269751	normal	GSM595414	normal	GSM806373	normal	GSM1302056	normal	GSM1666173	normal	GSM1820721	normal	GSM2978791	normal
GSM269752	normal	GSM595416	normal	GSM806374	normal	GSM1302057	normal	GSM1666172	normal	GSM1820722	normal	GSM2978792	normal
GSM269753	normal	GSM595417	normal	GSM806375	normal	GSM1302070	normal	GSM1666171	normal	GSM1820723	normal	GSM2978793	normal
GSM269754	normal	GSM595419	normal	GSM806376	normal	GSM1302072	normal	GSM1666170	normal	GSM1820724	normal	GSM2978794	normal
GSM269755	normal	GSM595421	IPF	GSM806377	normal	GSM1302073	normal	GSM1666169	normal	GSM1820725	normal	GSM2978795	normal
GSM269756	normal	GSM595422	IPF	GSM806378	normal	GSM1302075	normal	GSM1666168	normal	GSM1820726	normal	GSM2978796	normal
GSM269757	normal	GSM595423	IPF	GSM806379	normal	GSM1302033	IPF	GSM1666167	normal	GSM1820727	normal	GSM2978797	normal
GSM269758	normal	GSM595424	IPF	GSM806380	normal	GSM1302034	IPF	GSM1666166	normal	GSM1820728	normal	GSM2978798	normal
GSM269759	normal	GSM595425	IPF	GSM806381	normal	GSM1302035	IPF	GSM1666165	IPF	GSM1820729	normal	GSM2978799	normal
GSM269760	normal	GSM595426	IPF	GSM806382	normal	GSM1302036	IPF	GSM1666164	IPF	GSM1820730	normal	GSM2978752	IPF
GSM269761	normal	GSM595428	IPF	GSM806383	normal	GSM1302037	IPF	GSM1666163	IPF	GSM1820731	normal	GSM2978753	IPF
GSM269762	normal	GSM595432	IPF	GSM806384	normal	GSM1302038	IPF	GSM1666162	IPF	GSM1820732	normal	GSM2978754	IPF
GSM269763	normal	GSM595435	IPF	GSM806385	normal	GSM1302039	IPF	GSM1666161	IPF	GSM1820733	normal	GSM2978755	IPF
GSM269764	IPF	GSM595439	IPF	GSM806386	normal	GSM1302040	IPF	GSM1666160	IPF	GSM1820734	normal	GSM2978756	IPF
GSM269765	IPF	GSM595443	IPF	GSM806387	normal	GSM1302041	IPF	GSM1666159	IPF	GSM1820735	normal	GSM2978757	IPF
GSM269766	IPF			GSM806388	normal	GSM1302042	IPF	GSM1666158	IPF	GSM1820736	normal	GSM2978758	IPF
GSM269767	IPF			GSM806389	normal	GSM1302043	IPF	GSM1666157	IPF	GSM1820737	normal	GSM2978759	IPF
GSM269768	IPF			GSM806390	normal	GSM1302044	IPF	GSM1666156	IPF	GSM1820738	normal	GSM2978760	IPF
GSM269769	IPF			GSM806391	normal	GSM1302045	IPF			GSM1820739	IPF	GSM2978761	IPF
GSM269770	IPF			GSM806392	normal	GSM1302046	IPF			GSM1820740	IPF	GSM2978762	IPF
GSM269771	IPF			GSM806393	normal	GSM1302048	IPF			GSM1820741	IPF	GSM2978763	IPF
GSM269772	IPF			GSM806394	normal	GSM1302049	IPF			GSM1820742	IPF	GSM2978764	IPF
GSM269773	IPF			GSM806395	normal	GSM1302050	IPF			GSM1820743	IPF	GSM2978765	IPF
GSM269774	IPF			GSM806396	normal	GSM1302051	IPF			GSM1820744	IPF	GSM2978766	IPF
GSM269775	IPF			GSM806397	normal	GSM1302052	IPF			GSM1820745	IPF	GSM2978767	IPF
GSM269776	IPF			GSM806398	normal	GSM1302053	IPF			GSM1820746	IPF	GSM2978768	IPF
GSM269777	IPF			GSM806399	normal	GSM1302055	IPF			GSM1820747	IPF	GSM2978769	IPF
GSM269778	IPF			GSM806400	normal	GSM1302058	IPF			GSM1820748	IPF	GSM2978770	IPF
GSM269779	IPF			GSM806401	normal	GSM1302059	IPF			GSM1820749	IPF	GSM2978771	IPF
GSM269780	IPF			GSM806402	normal	GSM1302060	IPF			GSM1820750	IPF	GSM2978772	IPF
GSM269781	IPF			GSM806403	normal	GSM1302061	IPF			GSM1820751	IPF	GSM2978773	IPF
GSM269782	IPF			GSM806404	normal	GSM1302062	IPF			GSM1820752	IPF
GSM269783	IPF			GSM806405	normal	GSM1302063	IPF			GSM1820753	IPF
GSM269784	IPF			GSM806406	normal	GSM1302064	IPF			GSM1820754	IPF
GSM269785	IPF			GSM806407	normal	GSM1302065	IPF			GSM1820755	IPF
GSM269786	IPF			GSM806408	normal	GSM1302066	IPF			GSM1820756	IPF
				GSM806409	normal	GSM1302067	IPF			GSM1820757	IPF
				GSM806410	normal	GSM1302068	IPF			GSM1820758	IPF
				GSM806411	normal	GSM1302069	IPF			GSM1820759	IPF
				GSM806412	normal	GSM1302071	IPF			GSM1820760	IPF
				GSM806413	normal	GSM1302074	IPF			GSM1820761	IPF
				GSM806414	normal	GSM1302076	IPF			GSM1820762	IPF
				GSM806415	normal	GSM1302077	IPF			GSM1820763	IPF
				GSM806416	normal	GSM1302078	IPF			GSM1820764	IPF
				GSM806417	normal	GSM1302079	IPF			GSM1820765	IPF
				GSM806418	normal	GSM1302080	IPF			GSM1820766	IPF
				GSM806419	normal					GSM1820767	IPF
				GSM806420	normal					GSM1820768	IPF
				GSM806204	IPF					GSM1820769	IPF
				GSM806205	IPF					GSM1820770	IPF
				GSM806207	IPF					GSM1820771	IPF
				GSM806208	IPF					GSM1820772	IPF
				GSM806209	IPF					GSM1820773	IPF
				GSM806210	IPF					GSM1820774	IPF
				GSM806212	IPF					GSM1820775	IPF
				GSM806214	IPF					GSM1820776	IPF
				GSM806216	IPF					GSM1820777	IPF
				GSM806219	IPF					GSM1820778	IPF
				GSM806220	IPF					GSM1820779	IPF
				GSM806221	IPF					GSM1820780	IPF
				GSM806222	IPF					GSM1820781	IPF
				GSM806223	IPF					GSM1820782	IPF
				GSM806225	IPF					GSM1820783	IPF
				GSM806226	IPF					GSM1820784	IPF
				GSM806227	IPF					GSM1820785	IPF
				GSM806228	IPF					GSM1820786	IPF
				GSM806229	IPF					GSM1820787	IPF
				GSM806230	IPF					GSM1820788	IPF
				GSM806231	IPF					GSM1820789	IPF
				GSM806232	IPF					GSM1820790	IPF
				GSM806234	IPF					GSM1820791	IPF
				GSM806235	IPF					GSM1820792	IPF
				GSM806236	IPF					GSM1820793	IPF
				GSM806237	IPF					GSM1820794	IPF
				GSM806238	IPF					GSM1820795	IPF
				GSM806239	IPF					GSM1820796	IPF
				GSM806240	IPF					GSM1820797	IPF
				GSM806241	IPF					GSM1820798	IPF
				GSM806242	IPF					GSM1820799	IPF
				GSM806243	IPF					GSM1820800	IPF
				GSM806247	IPF					GSM1820801	IPF
				GSM806250	IPF					GSM1820802	IPF
				GSM806251	IPF					GSM1820803	IPF
				GSM806252	IPF					GSM1820804	IPF
				GSM806253	IPF					GSM1820805	IPF
				GSM806254	IPF					GSM1820806	IPF
				GSM806255	IPF					GSM1820807	IPF
				GSM806257	IPF					GSM1820808	IPF
				GSM806258	IPF					GSM1820809	IPF
				GSM806259	IPF					GSM1820810	IPF
				GSM806260	IPF					GSM1820811	IPF
				GSM806261	IPF					GSM1820812	IPF
				GSM806262	IPF					GSM1820813	IPF
				GSM806263	IPF					GSM1820814	IPF
				GSM806264	IPF					GSM1820815	IPF
				GSM806267	IPF					GSM1820816	IPF
				GSM806268	IPF					GSM1820817	IPF
				GSM806269	IPF					GSM1820818	IPF
				GSM806273	IPF					GSM1820819	IPF
				GSM806274	IPF					GSM1820820	IPF
				GSM806275	IPF					GSM1820821	IPF
				GSM806276	IPF					GSM1820822	IPF
				GSM806277	IPF					GSM1820823	IPF
				GSM806278	IPF					GSM1820824	IPF
				GSM806279	IPF					GSM1820825	IPF
				GSM806281	IPF					GSM1820826	IPF
				GSM806284	IPF					GSM1820827	IPF
				GSM806285	IPF					GSM1820828	IPF
				GSM806286	IPF					GSM1820829	IPF
				GSM806287	IPF					GSM1820830	IPF
				GSM806290	IPF					GSM1820831	IPF
				GSM806291	IPF					GSM1820832	IPF
				GSM806292	IPF					GSM1820833	IPF
				GSM806293	IPF					GSM1820834	IPF
				GSM806294	IPF					GSM1820835	IPF
				GSM806297	IPF					GSM1820836	IPF
				GSM806298	IPF					GSM1820837	IPF
				GSM806299	IPF					GSM1820838	IPF
				GSM806300	IPF					GSM1820839	IPF
				GSM806301	IPF					GSM1820840	IPF
				GSM806302	IPF					GSM1820841	IPF
				GSM806305	IPF					GSM1820842	IPF
				GSM806306	IPF					GSM1820843	IPF
				GSM806307	IPF					GSM1820844	IPF
				GSM806308	IPF					GSM1820845	IPF
				GSM806309	IPF					GSM1820846	IPF
				GSM806310	IPF					GSM1820847	IPF
				GSM806313	IPF					GSM1820848	IPF
				GSM806314	IPF					GSM1820849	IPF
				GSM806315	IPF					GSM1820850	IPF
				GSM806316	IPF
				GSM806318	IPF
				GSM806320	IPF
				GSM806321	IPF
				GSM806322	IPF
				GSM806324	IPF
				GSM806327	IPF
				GSM806329	IPF
				GSM806330	IPF
				GSM806332	IPF
				GSM806333	IPF
				GSM806335	IPF
				GSM806336	IPF
				GSM806338	IPF
				GSM806339	IPF
				GSM806340	IPF
				GSM806342	IPF
				GSM806344	IPF
				GSM806346	IPF
				GSM806349	IPF
				GSM806351	IPF
				GSM806352	IPF
				GSM806354	IPF
				GSM806355	IPF
				GSM806356	IPF
				GSM806357	IPF
				GSM806358	IPF
				GSM806359	IPF
				GSM806361	IPF
				GSM806362	IPF
				GSM806363	IPF
				GSM806364	IPF
				GSM806365	IPF
				GSM806366	IPF
				GSM806368	IPF
				GSM806369	IPF
				GSM806370	IPF

## Sheet: Sheet2
GSE70866	diagnosis	age	sex	time to death (days)	survival status, 0 = censored, 1 = death
GSM1820719	healthy donor	61	male
GSM1820720	healthy donor	70	male
GSM1820721	healthy donor	74	male
GSM1820722	healthy donor	55	female
GSM1820723	healthy donor	47	male
GSM1820724	healthy donor	47	female
GSM1820725	healthy donor	65	male
GSM1820726	healthy donor	50	male
GSM1820727	healthy donor	53	female
GSM1820728	healthy donor	61	male
GSM1820729	healthy donor	51	male
GSM1820730	healthy donor	61	female
GSM1820731	healthy donor	66	male
GSM1820732	healthy donor	71	male
GSM1820733	healthy donor	70	male
GSM1820734	healthy donor	62	male
GSM1820735	healthy donor	70	male
GSM1820736	healthy donor	68	male
GSM1820737	healthy donor	62	male
GSM1820738	healthy donor	61	male
GSM1820739	IPF	65	male	2926	0
GSM1820740	IPF	76	male	305	1
GSM1820741	IPF	68	male	557	1
GSM1820742	IPF	56	male	151	1
GSM1820743	IPF	70	male	1404	1
GSM1820744	IPF	77	male	718	1
GSM1820745	IPF	54	male	167	1
GSM1820746	IPF	69	male	1054	1
GSM1820747	IPF	49	male	574	1
GSM1820748	IPF	79	female	198	1
GSM1820749	IPF	78	female	1081	1
GSM1820750	IPF	58	male	982	1
GSM1820751	IPF	74	female	1272	1
GSM1820752	IPF	76	male	2152	0
GSM1820753	IPF	75	male	811	1
GSM1820754	IPF	74	male	2498	0
GSM1820755	IPF	76	male	97	1
GSM1820756	IPF	72	male	82	1
GSM1820757	IPF	76	male	824	1
GSM1820758	IPF	72	female	620	1
GSM1820759	IPF	56	male	1965	0
GSM1820760	IPF	63	male	2237	0
GSM1820761	IPF	50	male	373	1
GSM1820762	IPF	67	male	933	1
GSM1820763	IPF	77	female	1993	0
GSM1820764	IPF	65	male	1176	1
GSM1820765	IPF	78	male	221	1
GSM1820766	IPF	63	male	975	1
GSM1820767	IPF	53	male	1475	1
GSM1820768	IPF	73	male	1769	1
GSM1820769	IPF	74	male	277	1
GSM1820770	IPF	75	male	1140	1
GSM1820771	IPF	72	male	1813	0
GSM1820772	IPF	70	male	432	1
GSM1820773	IPF	77	male	905	1
GSM1820774	IPF	54	male	893	1
GSM1820775	IPF	68	male	1580	0
GSM1820776	IPF	74	male	1461	0
GSM1820777	IPF	60	male	1055	1
GSM1820778	IPF	61	female	45	1
GSM1820779	IPF	76	male	547	1
GSM1820780	IPF	68	male	971	0
GSM1820781	IPF	67	male	599	1
GSM1820782	IPF	77	female	535	1
GSM1820783	IPF	66	male	59	1
GSM1820784	IPF	59	male	210	1
GSM1820785	IPF	54	male	698	0
GSM1820786	IPF	63	male	226	1
GSM1820787	IPF	67	male	670	0
GSM1820788	IPF	71	female	98	1
GSM1820789	IPF	84	male	636	0
GSM1820790	IPF	69	male	613	0
GSM1820791	IPF	71	male	594	0
GSM1820792	IPF	48	male	306	1
GSM1820793	IPF	67	male	80	1
GSM1820794	IPF	71	male	565	1
GSM1820795	IPF	78	female	150	1
GSM1820796	IPF	69	male	523	0
GSM1820797	IPF	65	male	839	0
GSM1820798	IPF	44	male	66	1
GSM1820799	IPF	68	male	489	1
GSM1820800	IPF	53	male	21	1
GSM1820801	IPF	51	male	89	1
GSM1820802	IPF	60	male	551	0
GSM1820803	IPF	49	male	128	1
GSM1820804	IPF	83	male	468	0
GSM1820805	IPF	54	female	840	1
GSM1820806	IPF	82	male	197	1
GSM1820807	IPF	82	female	472	1
GSM1820808	IPF	68	female	872	0
GSM1820809	IPF	81	female	787	1
GSM1820810	IPF	75	male	1054	0
GSM1820811	IPF	74	male	1052	0
GSM1820812	IPF	62	male	378	1
GSM1820813	IPF	76	male	688	1
GSM1820814	IPF	66	male	493	1
GSM1820815	IPF	86	male	958	1
GSM1820816	IPF	70	male	863	0
GSM1820817	IPF	62	male	586	1
GSM1820818	IPF	81	female	1105	0
GSM1820819	IPF	70	male	1171	1
GSM1820820	IPF	78	male	110	1
GSM1820821	IPF	64	male	472	1
GSM1820822	IPF	79	male	139	1
GSM1820823	IPF	66	female	841	0
GSM1820824	IPF	62	male	294	1
GSM1820825	IPF	61	male	388	1
GSM1820826	IPF	73	male	318	1
GSM1820827	IPF	81	male	1104	0
GSM1820828	IPF	68	female	1097	0
GSM1820829	IPF	72	male	42	1
GSM1820830	IPF	84	male	276	1
GSM1820831	IPF	62	male	79	1
GSM1820832	IPF	72	male	1027	0
GSM1820833	IPF	55	male	557	1
GSM1820834	IPF	40	male	660	0
GSM1820835	IPF	72	male	144	1
GSM1820836	IPF	73	male	271	1
GSM1820837	IPF	62	male	619	0
GSM1820838	IPF	79	female	859	0
GSM1820839	IPF	88	female	583	0
GSM1820840	IPF	62	female	731	1
GSM1820841	IPF	41	male	549	0
GSM1820842	IPF	59	male	487	0
GSM1820843	IPF	75	male	540	1
GSM1820844	IPF	79	male	282	1
GSM1820845	IPF	60	male	459	0
GSM1820846	IPF	71	male	426	1
GSM1820847	IPF	76	male	401	1
GSM1820848	IPF	71	male	383	0
GSM1820849	IPF	62	male	369	1
GSM1820850	IPF	55	male	244	1
